# Supplementary material for: Multi-omics reveals effects of diet FNDF/starch level on growth performance and rumen development of Hu sheep
Source: Front Microbiol. 2025 Aug 5;16:1601950. doi: 10.3389/fmicb.2025.1601950 (PMC12361173; doi:10.3389/fmicb.2025.1601950)
Supplement: Supplementary file 1 [file Table_1.xlsx]

## Sheet: Table S1
	Table S1 Primer information
	Genes	Product length/bp	Primer sequences (5′→3′)	Base number	Tm/℃	GenBank accession No.
	PRDX6	198	F: GACTGCTCGTGTGGTGTTTA	21	58	NM_004905.3
			R: TCAGGGATGGTTGGAAGGAC	21
	FABP5	135	F: GCTGATGGCAGAAGGACTCA	20	59	NM_001444.3
			R: CATGACGCATACCACCACTA	20
	GNB2L1	173	F: GGCTCCCGAGACAAAACCAT	20	60	NM_006098.5
			R: GCCAAGTTCCATACCTTGACCA	22
	GPX1	199	F: AACGCCAAGAACGAGGAGAT	20	59	NM_001329503.2
			R: ACGTGATGAACTTAGGGTCGG	21
	MAL	115	F: CCCGGACCTGCTCTTCATTT	20	60	NM_002371.4
			R: CACAGATGCGAACATGACCC	20
	NADPH1 (LOC101114408)	89	F: CCCCCAAAAGCCCAGAAGAA	20	60	XM_004003397.6
			R: AACAAACTCTCCATGAGGCCC	21
	PRDX2	164	F: CGACTCTCAGTTCACCCACC	20	60	NM_005809.6
			R: TGACAAAGAGGCCCCTGTAG	20
	IGFBP7	191	F: CCAGGTGTATTTGAGCTGCG	20	58	NM_001553.3
			R: TAAGAGGAGATACCAGCACCC	21
	β-actin	144	F: CATCGGCAATGAGCGGTTC	19	57	NM_001199954.3
			R: GTGTTGGCGTAGAGGTCCTT	20
