# Supplementary material for: Multi-omics reveals effects of diet FNDF/starch level on growth performance and rumen development of Hu sheep
Source: Front Microbiol. 2025 Aug 5;16:1601950. doi: 10.3389/fmicb.2025.1601950 (PMC12361173; doi:10.3389/fmicb.2025.1601950)
Supplement: Supplementary file 2 [file Table_2.xlsx]

## Sheet: Sheet1
Table S2 Statistical results of sample sequencing data processing
Sample ID	Raw CCS	Clean CCS	Effective CCS	AvgLen(bp)	Effective(%)
A10	12959	12946	11328	1453	87.41
A11	12221	12195	10521	1450	86.09
A12	13867	13837	12038	1456	86.81
A7	14577	14558	12739	1452	87.39
A8	14661	14621	12044	1461	82.15
A9	14274	14244	12338	1459	86.44
B10	11708	11692	10055	1457	85.88
B11	13322	13302	11681	1460	87.68
B12	11806	11788	9959	1454	84.36
B7	13997	13964	11689	1464	83.51
B8	12790	12755	11216	1449	87.69
B9	14543	14512	12269	1455	84.36
C10	14596	14571	12339	1457	84.54
C11	12123	12101	9998	1457	82.47
C12	13465	13427	12582	1461	93.44
C7	14591	14562	12349	1454	84.63
C8	14181	14154	12138	1458	85.59
C9	12967	12947	11076	1462	85.42
D10	12725	12715	10818	1457	85.01
D11	13626	13607	11707	1453	85.92
D12	13839	13815	11606	1456	83.86
D7	14787	14746	13387	1457	90.53
D8	12903	12881	10368	1457	80.35
D9	12044	12019	10045	1458	83.4
