# Supplementary material for: Multi-omics reveals effects of diet FNDF/starch level on growth performance and rumen development of Hu sheep
Source: Front Microbiol. 2025 Aug 5;16:1601950. doi: 10.3389/fmicb.2025.1601950 (PMC12361173; doi:10.3389/fmicb.2025.1601950)
Supplement: Supplementary file 3 [file Table_3.xlsx]

## Sheet: treat1.genus.ANOVA
Table S3 Species abundance and differences at genus and phylum levels
Genus	A(mean)	B(mean)	C(mean)	D(mean)	A(se)	B(se)	C(se)	D(se)	multiGroup(p)	multiGroup(p-corrected)	B::A(p)	C::A(p)	D::A(p)	C::B(p)	D::B(p)	D::C(p)
Acetitomaculum	0.000701411	0.00106793	0.00188001	0.00410077	0.000361852	0.000805919	0.000893879	0.000929366	0.0262845	0.114995	0.987042	0.713274	0.0280555	0.881963	0.0559077	0.21783
Acidaminococcus	0.0138628	0.00737915	0.00534444	0.00142534	0.00681203	0.00166818	0.00138172	0.000892497	0.134658	0.279587	0.589873	0.363511	0.101136	0.977823	0.652638	0.867252
Acinetobacter	7.60882e-05	0.000126067	0.000835275	0.00084173	3.6841e-05	4.00866e-05	0.000750078	0.000551668	0.490201	0.595292	0.999838	0.663252	0.657394	0.708045	0.702328	1
Akkermansia	0	0	4.52448e-05	0.000171761	0	0	3.14893e-05	2.73284e-05	2.21407e-05	0.00459598	1	0.436586	5.86293e-05	0.436586	5.86293e-05	0.00186215
Alcaligenes	0	0	1.41387e-05	0.000122205	0	0	1.41387e-05	8.8185e-05	0.188564	0.337212	1	0.99591	0.245589	0.99591	0.245589	0.344192
Alistipes	1.40091e-05	0	6.29382e-05	1.53681e-05	1.40091e-05	0	4.01115e-05	1.53681e-05	0.250689	0.39625	0.971065	0.438322	0.999971	0.232213	0.962422	0.462233
Allisonella	0.0019204	0.000761939	0.000302956	0.000155192	0.00080147	0.000242279	9.14848e-05	8.45709e-05	0.0323668	0.130309	0.245471	0.0608258	0.0366533	0.868384	0.743452	0.994542
Allobaculum	0	0.000113865	0.000360835	0.00015905	0	6.68855e-05	0.000132942	8.90903e-05	0.0540265	0.159476	0.790116	0.0371907	0.575418	0.216256	0.982424	0.37732
Alloprevotella	0.000530144	0.00114358	0.00381124	0.00102887	0.000315903	0.000829248	0.00147313	0.000544709	0.0738146	0.194458	0.96245	0.0786831	0.979146	0.189949	0.99973	0.16267
Amaricoccus	0	0	0	6.15917e-05	0	0	0	3.27367e-05	0.0332694	0.131468	1	1	0.0660789	1	0.0660789	0.0660789
Anaerobiospirillum	0.211138	0.17193	0.0682743	0.021843	0.0391897	0.0396594	0.042874	0.0183997	0.00477482	0.0410953	0.870162	0.0520686	0.00741176	0.215301	0.0389794	0.80328
Anaeroplasma	3.25871e-05	1.47388e-05	0.000331757	0.000408768	3.25871e-05	1.47388e-05	0.000165612	0.000234342	0.151703	0.300763	0.999753	0.477038	0.284882	0.427896	0.248759	0.981273
Anaerostipes	0	0	0	0.000277819	0	0	0	0.000153419	0.0422447	0.145774	1	1	0.0804364	1	0.0804364	0.0804364
Anaerotruncus	0	0	1.73304e-05	8.12769e-05	0	0	1.73304e-05	5.36443e-05	0.165898	0.308654	1	0.971761	0.207414	0.971761	0.207414	0.398821
Anaerovibrio	0	0	7.06934e-05	0.00237515	0	0	4.60322e-05	0.00106423	0.0105083	0.0675296	1	0.999693	0.0237593	0.999693	0.0237593	0.0290373
Anaerovorax	0	0	7.70769e-05	0.000266939	0	0	4.91164e-05	9.7271e-05	0.00720991	0.0519538	1	0.750944	0.0120466	0.750944	0.0120466	0.0969345
Aquamicrobium	0	0	0.000113109	0.00025184	0	0	0.000113109	0.000175342	0.297448	0.447085	1	0.868464	0.346306	0.868464	0.346306	0.783807
Asteroleplasma	0.0023499	0.00128567	0.000493469	0.000392189	0.00117412	0.000692337	0.000260567	0.000231613	0.207904	0.353726	0.711303	0.273621	0.233021	0.855271	0.805904	0.999609
Atopobium	0	0	0	0.000570442	0	0	0	0.000239699	0.00562769	0.043087	1	1	0.0149785	1	0.0149785	0.0149785
Bacillus	0	5.8846e-05	1.41387e-05	0	0	5.8846e-05	1.41387e-05	0	0.483601	0.592845	0.528542	0.987182	1	0.725783	0.528542	0.987182
Bacteroides	0.000164174	6.65438e-05	0.000119171	0	9.2626e-05	3.41659e-05	5.37268e-05	0	0.225326	0.377513	0.616754	0.94094	0.198356	0.909993	0.836144	0.456308
Bdellovibrio	0	0	2.82774e-05	1.32728e-05	0	0	2.82774e-05	1.32728e-05	0.538638	0.612211	1	0.585443	0.930577	0.585443	0.930577	0.903725
Bibersteinia	3.25871e-05	3.20167e-05	0	1.53681e-05	3.25871e-05	2.03486e-05	0	1.53681e-05	0.645004	0.689037	0.999997	0.685488	0.934389	0.696979	0.940141	0.951977
Bifidobacterium	0.000392591	0.00125262	0.00136691	0.000210064	0.000218319	0.000376901	0.000936575	0.000141839	0.309692	0.459846	0.654002	0.560501	0.994494	0.998627	0.505471	0.417616
Bisgaardia	1.62935e-05	6.457e-05	0.000186837	0.00025015	1.62935e-05	3.37977e-05	0.00011873	8.24742e-05	0.134405	0.279587	0.967447	0.393168	0.153452	0.6593	0.322123	0.931014
Blautia	0	0	0	0.000326428	0	0	0	0.000157417	0.0170307	0.0870111	1	1	0.0379356	1	0.0379356	0.0379356
Bosea	0	0	9.89707e-05	0.000127971	0	0	9.89707e-05	5.07313e-05	0.262698	0.407348	1	0.59855	0.38665	0.59855	0.38665	0.982376
Bradyrhizobium	1.51226e-05	1.71945e-05	1.41387e-05	3.01197e-05	1.51226e-05	1.71945e-05	1.41387e-05	1.92495e-05	0.894083	0.908923	0.999742	0.999972	0.917431	0.999176	0.944798	0.902323
Brevundimonas	0	0	8.4832e-05	0.00020369	0	0	8.4832e-05	0.000131682	0.241322	0.392966	1	0.868777	0.285199	0.868777	0.285199	0.709361
Butyricimonas	2.93119e-05	4.46437e-05	0	0	1.85526e-05	3.03026e-05	0	0	0.228256	0.377856	0.927625	0.653938	0.653938	0.312963	0.312963	1
Butyrivibrio	0	0	0.000332396	0.00356077	0	0	0.000212002	0.0010202	0.000170537	0.00696359	1	0.968639	0.00054171	0.968639	0.00054171	0.00151517
CAG_352	0	0	0	0.000452949	0	0	0	0.000245843	0.0379821	0.145774	1	1	0.0736995	1	0.0736995	0.0736995
Campylobacter	0.000414245	0.000223266	0.000175519	0.000144422	0.00017583	0.000203209	5.30527e-05	6.3804e-05	0.540283	0.612211	0.772992	0.633631	0.539418	0.994971	0.978294	0.998591
Candidatus_Omnitrophus	0	0	1.41387e-05	5.30912e-05	0	0	1.41387e-05	5.30912e-05	0.490813	0.595292	1	0.983035	0.533592	0.983035	0.533592	0.74964
Candidatus_Saccharimonas	0.000180971	0.000575872	0.000612366	0.00167434	9.80721e-05	0.000177147	0.00018834	0.000715354	0.0675856	0.1825	0.884653	0.855646	0.0548205	0.999887	0.212073	0.236662
Carnobacterium	0	1.47115e-05	1.55531e-05	5.05408e-05	0	1.47115e-05	1.55531e-05	5.05408e-05	0.615777	0.66169	0.980923	0.977619	0.572172	0.999996	0.79288	0.804173
Catenisphaera	7.81384e-05	0.000224816	0.000111943	0.000261475	4.64785e-05	0.000152405	6.31428e-05	8.29138e-05	0.481616	0.592845	0.699771	0.994261	0.53644	0.835597	0.992716	0.68729
Cetobacterium	2.83784e-05	0	6.29382e-05	0.000285151	2.83784e-05	0	4.01115e-05	0.00016666	0.115338	0.263436	0.995514	0.991987	0.190393	0.955199	0.126652	0.298559
Chelativorans	0	0	0	0.000103648	0	0	0	6.55826e-05	0.0890444	0.215999	1	1	0.147915	1	0.147915	0.147915
Christensenellaceae_R_7_group	0.000101476	0.000715306	0.00667644	0.0201182	2.59771e-05	0.000285956	0.00240737	0.00523217	0.000246475	0.00754828	0.998742	0.394432	0.000455578	0.477708	0.000641458	0.0174233
Chryseobacterium	0	1.71945e-05	4.40361e-05	1.4625e-05	0	1.71945e-05	1.97291e-05	1.4625e-05	0.245403	0.392966	0.848478	0.194509	0.899739	0.593914	0.999341	0.521244
Clostridium_sensu_stricto_1	0.000293284	1.47115e-05	0	0	0.000293284	1.47115e-05	0	0	0.427865	0.553528	0.548514	0.506482	0.506482	0.999868	0.999868	1
Colidextribacter	0	0	0	0.000826469	0	0	0	0.000417712	0.0237939	0.107954	1	1	0.0500847	1	0.0500847	0.0500847
Comamonas	0	0	1.73304e-05	0.000117441	0	0	1.73304e-05	8.02692e-05	0.164043	0.308654	1	0.990469	0.213126	0.990469	0.213126	0.337931
Coprococcus	0.00180683	0.00169893	0.00134625	0.00126623	0.00100778	0.000331196	0.000285929	0.000571155	0.907819	0.919073	0.999307	0.951778	0.92531	0.977287	0.95947	0.999717
Defluviitaleaceae_UCG_011	0.000257416	0.000320787	0.000562596	0.00535958	0.000112899	7.39755e-05	0.000345335	0.00270935	0.0405009	0.145774	0.999987	0.998551	0.0690471	0.999277	0.0736635	0.0938919
Desulfobulbus	0	3.19334e-05	7.0899e-05	0.00023792	0	2.02858e-05	4.05019e-05	8.19277e-05	0.0086641	0.058964	0.962121	0.710559	0.0090282	0.934351	0.025975	0.0865602
Desulfovibrio	0.00117724	0.00192783	0.00238995	0.00257874	0.00048451	0.000464356	0.000948846	0.000964554	0.573041	0.626763	0.894763	0.672555	0.566082	0.972136	0.927866	0.99797
Devosia	0	0	7.06934e-05	6.6364e-05	0	0	7.06934e-05	6.6364e-05	0.581932	0.633659	1	0.733577	0.768856	0.733577	0.768856	0.999906
Dialister	0.066049	0.0537815	0.024861	0.00508934	0.0122319	0.0141334	0.0167124	0.00422813	0.0119308	0.0730759	0.902609	0.133802	0.0141821	0.396531	0.0601007	0.693807
Dielma	1.41892e-05	0.000134887	5.65547e-05	3.54045e-05	1.41892e-05	0.000115489	5.65547e-05	3.54045e-05	0.612135	0.660675	0.590044	0.969506	0.99592	0.841554	0.723366	0.995957
Dubosiella	0	0.000235461	0.000746101	0.000457689	0	0.00012558	0.000125936	0.000190054	0.0044298	0.0410953	0.585983	0.0031998	0.0928317	0.0525627	0.629424	0.418801
Elusimicrobium	0	3.19334e-05	2.82774e-05	2.925e-05	0	2.02858e-05	2.82774e-05	2.925e-05	0.73039	0.755045	0.754808	0.815288	0.799801	0.999455	0.999784	0.99999
Endomicrobium	0	0	0	0.00100572	0	0	0	0.000927082	0.343512	0.489305	1	1	0.436849	1	0.436849	0.436849
Enhydrobacter	0.000126811	4.93493e-05	7.33079e-05	0	6.44767e-05	3.48004e-05	3.56543e-05	0	0.204742	0.351107	0.546827	0.790017	0.157145	0.975124	0.82681	0.590204
Enterobacter	7.25102e-05	0.000367501	0.000162104	0.000365895	4.03509e-05	0.000298452	7.77034e-05	0.000138533	0.528871	0.60681	0.618655	0.981909	0.622686	0.828465	1	0.831715
Enterococcus	0.00017507	0.000108139	0.000205722	0.000175435	6.2066e-05	4.19559e-05	3.39692e-05	7.57334e-05	0.658068	0.694942	0.831664	0.979646	1	0.613221	0.829421	0.980334
Erysipelotrichaceae_UCG_002	0.00318919	0.00257455	0.00490767	0.00117704	0.00163377	0.000812033	0.00268082	0.000874901	0.483955	0.592845	0.993727	0.886522	0.831333	0.760916	0.934411	0.416732
Erysipelotrichaceae_UCG_006	0.000398893	0.00101699	0.00153749	0.00138558	0.000145382	0.000384281	0.000599582	0.00104941	0.603907	0.654678	0.901682	0.59681	0.697664	0.93793	0.976382	0.998246
Erysipelotrichaceae_UCG_007	0.000174912	0.000176234	0.000258784	0.00042061	0.000143683	5.51754e-05	0.000176555	0.000330015	0.806604	0.826854	1	0.990961	0.82577	0.991372	0.828037	0.941142
Erysipelotrichaceae_UCG_008	0	0	7.0899e-05	0.000410471	0	0	5.5495e-05	0.000126954	0.00104727	0.0213818	1	0.886488	0.00234782	0.886488	0.00234782	0.0120037
Erysipelotrichaceae_UCG_009	0.00213017	0.00232628	0.00733112	0.0112761	0.000659918	0.00036352	0.00271231	0.00354655	0.0272194	0.116996	0.999915	0.388149	0.044422	0.420896	0.0503736	0.614496
Escherichia_Shigella	0	1.47388e-05	8.62464e-05	0.000673277	0	1.47388e-05	6.92795e-05	0.000523101	0.247996	0.394539	0.999977	0.99551	0.30075	0.997422	0.318831	0.415712
FD2005	0	0	0.000248972	0.000620315	0	0	0.000134181	0.000259444	0.0215069	0.101331	1	0.630605	0.032697	0.630605	0.032697	0.303372
Faecalibaculum	3.04828e-05	6.65438e-05	7.22063e-05	0.000112518	1.93478e-05	3.41659e-05	2.62722e-05	3.90093e-05	0.334383	0.479087	0.838471	0.77149	0.262171	0.999174	0.716252	0.788994
Family_XIII_AD3011_group	8.14677e-05	4.41892e-05	8.53419e-05	0.00150831	8.14677e-05	3.01976e-05	3.84913e-05	0.000599097	0.00580451	0.0430941	0.999756	1	0.0163149	0.999672	0.0134798	0.0166404
Family_XIII_UCG_001	4.1736e-05	0.000113216	0.000174253	0.00017321	1.8677e-05	5.13725e-05	5.64253e-05	4.83631e-05	0.170341	0.313787	0.696097	0.21001	0.21563	0.786257	0.794706	0.999998
Fibrobacter	0.00102696	0.00190107	0.0147387	0.0149321	0.000579279	0.000938393	0.00792838	0.00519983	0.0788305	0.199108	0.999197	0.209986	0.200199	0.258758	0.247328	0.999991
Flavitalea	0	1.47388e-05	1.41387e-05	7.43676e-05	0	1.47388e-05	1.41387e-05	3.88989e-05	0.111838	0.258494	0.963853	0.967851	0.110672	0.999997	0.251773	0.244173
Flavobacterium	0	0	1.41387e-05	0.000214055	0	0	1.41387e-05	0.000128248	0.0772467	0.19714	1	0.998628	0.120901	0.998628	0.120901	0.159843
Helicobacter	0	0.00011054	5.81747e-05	0.000186301	0	5.9077e-05	1.84416e-05	2.12783e-05	0.00486567	0.0410953	0.111731	0.599387	0.00340907	0.674904	0.381511	0.0531729
Howardella	0.00020315	0.000184578	0.000243424	0.000162447	9.30328e-05	7.41363e-05	0.000102289	7.31102e-05	0.923768	0.927554	0.998711	0.987331	0.986934	0.962473	0.997829	0.91019
Hyphomicrobium	0	0	2.82774e-05	6.6364e-05	0	0	2.82774e-05	6.6364e-05	0.529903	0.60681	1	0.94427	0.572879	0.94427	0.572879	0.876994
Kandleria	1.40091e-05	0	2.82774e-05	1.4625e-05	1.40091e-05	0	2.82774e-05	1.4625e-05	0.726294	0.753991	0.93997	0.936893	0.999994	0.664074	0.932514	0.944065
Lachnoclostridium	0.000171413	0.000147979	0.000477897	0.00621127	7.49645e-05	5.83008e-05	0.000128179	0.00246609	0.00505625	0.0410953	0.999999	0.998017	0.012261	0.997532	0.0119025	0.0180212
Lachnospira	8.40548e-05	6.08828e-05	0.000282903	0.0006651	8.40548e-05	6.08828e-05	0.000114793	0.000445253	0.269909	0.415898	0.999875	0.931921	0.328745	0.908576	0.296731	0.66593
Lachnospiraceae_AC2044_group	0	0	0	0.000313447	0	0	0	0.000216171	0.132003	0.279587	1	1	0.20342	1	0.20342	0.20342
Lachnospiraceae_FCS020_group	2.83243e-05	5.85049e-05	4.51377e-05	0.000181263	1.79139e-05	2.93744e-05	3.14625e-05	4.84525e-05	0.0169912	0.0870111	0.919557	0.984388	0.0207264	0.991999	0.0772132	0.0438337
Lachnospiraceae_FE2018_group	0	1.73052e-05	2.8483e-05	0.000111663	0	1.73052e-05	1.80149e-05	4.62045e-05	0.0324442	0.130309	0.965645	0.868342	0.0324848	0.990234	0.0836865	0.14672
Lachnospiraceae_ND3007_group	0	0	0	5.31068e-05	0	0	0	5.31068e-05	0.413252	0.54728	1	1	0.50544	1	0.50544	0.50544
Lachnospiraceae_NK3A20_group	0.0263305	0.0274114	0.0189663	0.0212917	0.0059506	0.0031503	0.00480731	0.00476922	0.555841	0.619005	0.998489	0.69912	0.877175	0.603284	0.801678	0.985541
Lachnospiraceae_NK4A136_group	1.51226e-05	3.1906e-05	0.00121468	0.000804433	1.51226e-05	2.02706e-05	0.00023925	0.000428919	0.00497273	0.0410953	0.999958	0.0124491	0.138977	0.013848	0.151511	0.646101
Lachnospiraceae_UCG_001	0	0	0.00042416	0.000295436	0	0	0.00039121	0.00013811	0.385333	0.535312	1	0.486979	0.747156	0.486979	0.747156	0.971009
Lachnospiraceae_UCG_002	0	0	0	0.000177376	0	0	0	8.49477e-05	0.0161814	0.0870111	1	1	0.0363529	1	0.0363529	0.0363529
Lachnospiraceae_UCG_006	0	0	0.000232792	8.8627e-05	0	0	7.3497e-05	4.7094e-05	0.00338675	0.0410953	1	0.00606402	0.49279	0.00606402	0.49279	0.123275
Lachnospiraceae_UCG_008	0.000170812	0.000425826	0.00104887	0.00364863	0.000116793	0.000274039	0.000296699	0.00242057	0.202796	0.351107	0.998833	0.956842	0.220466	0.983738	0.278251	0.45797
Lachnospiraceae_UCG_010	0	6.38394e-05	0.000108546	1.68742e-05	0	3.35325e-05	5.73244e-05	1.68742e-05	0.140457	0.286766	0.562923	0.146543	0.985063	0.793125	0.768103	0.262834
Lactiplantibacillus	0	0	0.000127248	0	0	0	0.000127248	0	0.413252	0.54728	1	0.50544	1	0.50544	1	0.50544
Lactobacillus	1.62935e-05	0	0.000120907	0.000364651	1.62935e-05	0	5.37235e-05	0.000141076	0.0102356	0.0675296	0.998711	0.765321	0.0195055	0.678143	0.0139975	0.138866
Lactococcus	1.51226e-05	0	0	0.000120522	1.51226e-05	0	0	6.23396e-05	0.0418132	0.145774	0.986839	0.986839	0.126019	1	0.0665652	0.0665652
Leadbetterella	0	0	8.4832e-05	0.000215484	0	0	8.4832e-05	0.000132613	0.204932	0.351107	1	0.870426	0.245314	0.870426	0.245314	0.649726
Leuconostoc	8.67679e-05	7.29026e-05	0.000137077	0.000223642	3.21507e-05	3.50994e-05	4.50162e-05	8.0274e-05	0.192622	0.341974	0.997514	0.900966	0.272731	0.817177	0.201115	0.645032
Ligilactobacillus	0.000313029	4.92113e-05	0.000500874	0.00037534	0.000140158	2.21249e-05	0.000147771	8.17222e-05	0.055919	0.162285	0.35388	0.631226	0.977811	0.0409408	0.190028	0.851343
Limosilactobacillus	1.40091e-05	0	4.54505e-05	4.40089e-05	1.40091e-05	0	3.15416e-05	3.09467e-05	0.437786	0.555738	0.973099	0.773603	0.797032	0.521709	0.547891	0.999968
Marvinbryantia	0	0	0	0.000576292	0	0	0	0.000371692	0.0976693	0.227895	1	1	0.159438	1	0.159438	0.159438
Megasphaera	0.0121283	0.00432325	0.00241744	0.000305208	0.00511042	0.00140174	0.000647313	0.000194385	0.0280605	0.118532	0.198167	0.0789097	0.0249829	0.95706	0.71482	0.942933
Methanobrevibacter	4.56054e-05	4.76359e-05	1.43443e-05	2.925e-05	2.04607e-05	3.1827e-05	1.43443e-05	2.925e-05	0.761399	0.783793	0.999929	0.812363	0.966199	0.782364	0.953103	0.974021
Mitsuokella	0.00419086	0.00188671	0.00309508	0.0011504	0.00186858	0.000475467	0.00181609	0.000544131	0.421129	0.553528	0.630841	0.938964	0.406301	0.920497	0.980036	0.741529
Mogibacterium	0.000215656	0.000205744	0.000170011	0.00115672	9.97157e-05	6.76099e-05	5.19562e-05	0.000355102	0.00315212	0.0406458	0.999981	0.998176	0.0107549	0.999121	0.00990469	0.00734885
Monoglobus	0.000869642	0.000506	0.0003632	0.00158404	0.000479187	0.000349156	0.000139286	0.000421103	0.123105	0.271718	0.897967	0.769211	0.534857	0.992681	0.200583	0.124163
Moraxella	2.97052e-05	0	1.41387e-05	0	1.89194e-05	0	1.41387e-05	0	0.26135	0.407348	0.312168	0.788169	0.312168	0.831651	1	0.831651
Moryella	0	0	0.000411436	0.00467402	0	0	0.000393068	0.00166144	0.00194448	0.0297749	1	0.985972	0.00483685	0.985972	0.00483685	0.0103957
Mucispirillum	0	1.73052e-05	7.64996e-05	6.46962e-05	0	1.73052e-05	3.60018e-05	2.07989e-05	0.0754913	0.196759	0.947243	0.108937	0.20995	0.276677	0.462686	0.982115
Muribaculum	1.51226e-05	6.66272e-05	0.000552937	0.000608041	1.51226e-05	5.10506e-05	0.000108384	0.000223714	0.00414439	0.0410953	0.991543	0.0335063	0.017354	0.0604477	0.032121	0.989696
NK4A214_group	0.000251398	0.0013081	0.00333006	0.0186866	5.25234e-05	0.000613746	0.000932105	0.00821822	0.0166813	0.0870111	0.997851	0.95205	0.0242676	0.985493	0.0355759	0.0718482
Neisseria	1.51226e-05	1.47388e-05	7.05862e-05	4.47448e-05	1.51226e-05	1.47388e-05	5.54788e-05	2.02048e-05	0.544743	0.612211	1	0.603167	0.907859	0.597934	0.904682	0.936103
Nitrosomonas	0	0	0	0.00015994	0	0	0	6.60209e-05	0.00480905	0.0410953	1	1	0.0131124	1	0.0131124	0.0131124
Olsenella	0.00178354	0.000901744	0.000995817	0.000400902	0.000592571	7.51616e-05	0.000217958	9.89179e-05	0.0472702	0.153367	0.244468	0.334492	0.0303475	0.996769	0.693183	0.569007
Oribacterium	0.00281696	0.00637321	0.00455538	0.00513106	0.000563305	0.00103293	0.00117515	0.00107311	0.116127	0.263436	0.0835778	0.608388	0.373033	0.574116	0.811266	0.975877
Oscillibacter	4.48278e-05	2.99322e-05	7.20006e-05	0.00016242	2.0173e-05	1.89349e-05	2.62513e-05	7.76192e-05	0.164722	0.308654	0.994753	0.969957	0.250371	0.900489	0.166913	0.468159
Oscillospira	0	0	0	0.000968279	0	0	0	0.000556448	0.0534274	0.159476	1	1	0.0975241	1	0.0975241	0.0975241
Oxalobacter	0	1.71945e-05	4.3033e-05	0	0	1.71945e-05	4.3033e-05	0	0.52413	0.60681	0.952106	0.565515	1	0.858783	0.952106	0.565515
Pantoea	1.41892e-05	0.000113302	0.000304832	0.000237523	1.41892e-05	4.03942e-05	0.000156755	0.000125866	0.224446	0.377513	0.902741	0.221255	0.43548	0.56278	0.827693	0.966229
Papillibacter	0	1.47388e-05	1.41387e-05	0.000476357	0	1.47388e-05	1.41387e-05	0.000124606	4.43235e-05	0.00459598	0.998344	0.998537	0.000174136	1	0.000252344	0.000248551
Parasutterella	0	4.92113e-05	7.69195e-05	0.000122806	0	2.21249e-05	2.87227e-05	4.31828e-05	0.0405076	0.145774	0.613192	0.247872	0.0277867	0.897805	0.282227	0.663391
Parvimonas	0	6.40335e-05	0	0	0	4.06972e-05	0	0	0.0909981	0.216452	0.150544	1	1	0.150544	0.150544	1
Paucibacter	0.00702725	0.00313045	0.00790606	0.00313079	0.00107052	0.000633438	0.00133236	0.00123609	0.00763089	0.0534162	0.0901016	0.941484	0.0901394	0.0285998	1	0.0286131
Peptococcus	1.41351e-05	3.20441e-05	1.41387e-05	1.53681e-05	1.41351e-05	2.03637e-05	1.41387e-05	1.53681e-05	0.830179	0.847474	0.861965	1	0.999942	0.862034	0.884888	0.999943
Persicitalea	0	0	0	0.000152309	0	0	0	7.22137e-05	0.0150114	0.0862671	1	1	0.0341475	1	0.0341475	0.0341475
Plesiomonas	4.09584e-05	0.000124594	0.000115346	0.000262401	2.77062e-05	3.90371e-05	5.27192e-05	0.000140602	0.279958	0.426023	0.875389	0.90807	0.225896	0.999788	0.611823	0.561743
Porphyromonas	1.41892e-05	4.41345e-05	0	0	1.41892e-05	4.41345e-05	0	0	0.505412	0.604029	0.797941	0.972111	0.972111	0.545668	0.545668	1
Prevotella	0.00225552	0.00455831	0.0527747	0.252878	0.000994384	0.00219403	0.0375852	0.0535202	5.62773e-05	0.00459598	0.999954	0.69848	0.000145391	0.727364	0.000162503	0.00172745
Prevotella_7	0.321333	0.283	0.150359	0.0499846	0.0404317	0.0364952	0.0350618	0.0289716	8.63778e-05	0.00529064	0.869606	0.01366	0.000147996	0.0683822	0.000832623	0.221004
Prevotella_9	0.000225899	0.00817187	0.020969	0.00742872	0.000103408	0.00389011	0.00942187	0.00607828	0.130597	0.279587	0.780297	0.0955367	0.825941	0.442019	0.999742	0.393924
Prevotellaceae_Ga6A1_group	4.77097e-05	0	0.00332259	0.00151553	3.3068e-05	0	0.00332259	0.00117886	0.51332	0.60681	0.999997	0.565303	0.934309	0.553808	0.92837	0.886012
Prevotellaceae_NK3B31_group	1.34117e-05	1.52207e-05	0	0.0053847	1.34117e-05	1.52207e-05	0	0.00468248	0.296413	0.447085	1	1	0.389291	1	0.389577	0.38717
Prevotellaceae_UCG_001	0.0133303	0.0125944	0.0154977	0.0133586	0.00268945	0.00279684	0.00319431	0.00377618	0.922746	0.927554	0.99833	0.960969	1	0.913206	0.998131	0.962382
Prevotellaceae_UCG_003	0	0	0.000721072	0.00275507	0	0	0.000721072	0.00128317	0.0484377	0.153367	1	0.898628	0.0678946	0.898628	0.0678946	0.238167
Prevotellaceae_UCG_004	0.000161028	0.000285296	0.000581873	0.00229404	6.74416e-05	0.000136101	0.000235579	0.000522039	0.000157311	0.00696359	0.990642	0.748636	0.000301727	0.892798	0.000591121	0.00296994
Prevotellaceae_YAB2003_group	0	0	0.00114842	0.00214	0	0	0.000757162	0.000621719	0.0151408	0.0862671	1	0.370908	0.0272615	0.370908	0.0272615	0.495424
Pseudaminobacter	1.40091e-05	0	0.000169664	0.000175281	1.40091e-05	0	0.000153325	0.00010125	0.380308	0.532432	0.999539	0.637158	0.611133	0.572233	0.546347	0.99997
Pseudobutyrivibrio	0	0	5.65547e-05	0.00219994	0	0	5.65547e-05	0.000805147	0.00170044	0.0278636	1	0.999639	0.00502654	0.999639	0.00502654	0.00628619
Pseudofulvimonas	0	0.000100795	0.000269967	0.00121722	0	6.52968e-05	0.000148279	0.000767289	0.142695	0.288928	0.997795	0.961133	0.158763	0.989838	0.216385	0.345639
Pseudomonas	0.000411817	0.000766053	0.00185395	0.00232921	9.88533e-05	0.000134066	0.000621734	0.000845884	0.0619592	0.176512	0.964518	0.252031	0.0819947	0.486075	0.193701	0.92038
Pseudoramibacter	0.000260961	0.000124345	0.000191107	0.000336216	0.000191002	4.91204e-05	6.05373e-05	0.00012889	0.646851	0.689037	0.856203	0.976748	0.971248	0.979578	0.614718	0.83308
Pseudoscardovia	0.0127879	0.000689574	0.000100205	0	0.0111808	0.000357313	8.43831e-05	0	0.31605	0.460906	0.439476	0.398942	0.392244	0.999846	0.999754	0.999999
Pseudoxanthomonas	0	0	0	0.000114202	0	0	0	6.77826e-05	0.0639684	0.178094	1	1	0.112993	1	0.112993	0.112993
Psychrobacter	2.81984e-05	4.72648e-05	7.07919e-05	7.62167e-05	1.78348e-05	2.12428e-05	4.04946e-05	3.7929e-05	0.678921	0.707811	0.971772	0.767134	0.696686	0.949105	0.910746	0.9993
Pyramidobacter	0.00084855	0.000750393	0.000972318	0.000191412	0.000192957	0.00026582	0.000339921	8.73315e-05	0.13773	0.283561	0.991345	0.983009	0.246274	0.913288	0.37769	0.132192
Rhodobacter	0	0	4.2416e-05	9.73391e-05	0	0	4.2416e-05	7.8048e-05	0.380153	0.532432	1	0.905213	0.42827	0.905213	0.42827	0.817928
Rikenella	0	1.47115e-05	9.78047e-05	0	0	1.47115e-05	6.58805e-05	0	0.156253	0.303825	0.98953	0.203949	1	0.329884	0.98953	0.203949
Rikenellaceae_RC9_gut_group	0.000434676	0.000865089	0.00533311	0.031215	0.000124446	0.000429944	0.00387086	0.0115803	0.00519981	0.0410953	0.999954	0.940727	0.00968413	0.954001	0.0108191	0.0332308
Romboutsia	1.51226e-05	1.47115e-05	0	0.000213957	1.51226e-05	1.47115e-05	0	0.000180416	0.312429	0.460906	1	0.999396	0.42918	0.999444	0.42742	0.366822
Roseburia	0.000344734	0.00324833	0.00553329	0.00197895	0.000182607	0.0017926	0.0026878	0.000564922	0.184144	0.336682	0.603648	0.148238	0.894473	0.760166	0.946415	0.439029
Ruminobacter	0.000211816	0	0	0	0.000211816	0	0	0	0.413252	0.54728	0.50544	0.50544	0.50544	1	1	1
Ruminococcus	0.00186332	0.0105321	0.0204039	0.048845	0.000681127	0.00391004	0.00544788	0.0130404	0.0012715	0.0239629	0.837157	0.308708	0.00108912	0.77802	0.00726679	0.0563609
S5_A14a	1.62935e-05	5.8846e-05	3.11061e-05	0	1.62935e-05	5.8846e-05	3.11061e-05	0	0.665515	0.697789	0.816039	0.989778	0.986508	0.939141	0.62519	0.917104
SM1A02	0	0	0	0.000152916	0	0	0	0.000104716	0.128072	0.279587	1	1	0.198518	1	0.198518	0.198518
SWB02	0	1.47388e-05	2.82774e-05	5.30912e-05	0	1.47388e-05	2.82774e-05	5.30912e-05	0.666459	0.697789	0.986473	0.915803	0.626448	0.989437	0.81724	0.940825
Saccharofermentans	0	0	0.00394233	0.0085594	0	0	0.00316551	0.00317994	0.0416821	0.145774	1	0.608188	0.0613622	0.608188	0.0613622	0.481566
Schwartzia	0	0	0.000523131	0.00251465	0	0	0.000523131	0.000823953	0.00433847	0.0410953	1	0.872174	0.00808067	0.872174	0.00808067	0.0418224
Sediminispirochaeta	0	0	0	7.0809e-05	0	0	0	7.0809e-05	0.413252	0.54728	1	1	0.50544	1	0.50544	0.50544
Selenomonas	0.0328004	0.0487474	0.0285968	0.0134201	0.00865389	0.00886737	0.00963632	0.00612762	0.0563029	0.162285	0.550412	0.984492	0.387024	0.354041	0.0354487	0.589334
Serratia	4.44345e-05	2.86e-05	5.79691e-05	0.000151343	3.07319e-05	1.8101e-05	4.21561e-05	7.10006e-05	0.243962	0.392966	0.994403	0.99648	0.359192	0.966505	0.247628	0.474156
Sharpea	0.000130503	0.00133067	0.000729025	0.000371034	8.80983e-05	0.000957977	0.000316661	0.000219319	0.40715	0.54728	0.381131	0.845824	0.98742	0.843828	0.5677	0.96075
Shuttleworthia	0.0008278	0.00774	0.0481263	0.0568553	0.000715261	0.00336556	0.0216483	0.0452835	0.31591	0.460906	0.997312	0.555719	0.414498	0.67272	0.525246	0.994638
Solobacterium	0.00103139	0.00129089	0.00335276	0.00206953	0.000651225	0.000282238	0.00130141	0.000611754	0.201218	0.351107	0.995636	0.204593	0.796892	0.294259	0.900967	0.674869
Sphaerochaeta	1.51226e-05	6.6915e-05	1.41387e-05	6.46545e-05	1.51226e-05	3.40731e-05	1.41387e-05	4.11681e-05	0.386736	0.535312	0.586732	0.999995	0.620444	0.572084	0.999935	0.605769
Stenotrophomonas	2.68233e-05	1.47388e-05	2.8483e-05	1.68469e-05	2.68233e-05	1.47388e-05	1.80149e-05	1.68469e-05	0.944528	0.944528	0.971756	0.999921	0.9837	0.959402	0.999838	0.974639
Streptococcus	0	0.00126524	0.00011431	4.47448e-05	0	0.00123021	6.79636e-05	2.02048e-05	0.424782	0.553528	0.483388	0.999165	0.99995	0.560929	0.51337	0.999811
Succiniclasticum	0.0194922	0.0192976	0.0302602	0.0442214	0.00579616	0.00558333	0.00677402	0.00583395	0.0255752	0.113926	0.999996	0.594027	0.03998	0.580215	0.0381194	0.379308
Succinivibrio	0	0	0.00607187	0.00311676	0	0	0.00603038	0.00174298	0.47694	0.592845	1	0.532779	0.895014	0.532779	0.895014	0.908695
Succinivibrionaceae_UCG_001	0.11152	0.154925	0.184215	0.0362009	0.0501402	0.0182201	0.0232365	0.0283142	0.0229385	0.106036	0.779353	0.407085	0.376932	0.917733	0.0753111	0.0199303
Sutterella	0.000304643	0.000564077	0.00024373	0.00022151	0.000131257	0.00022052	5.52713e-05	9.12948e-05	0.305899	0.456983	0.561416	0.989357	0.973878	0.385218	0.328811	0.999465
Syntrophococcus	0.00651761	0.0189333	0.00840957	0.00264081	0.00220846	0.0029465	0.00260671	0.000676939	0.000462085	0.012579	0.00509314	0.934996	0.632816	0.0187705	0.000330526	0.307753
TM7a	0	0	5.65547e-05	0.000106182	0	0	5.65547e-05	0.000106182	0.549826	0.615102	1	0.909038	0.604778	0.909038	0.604778	0.935928
Tepidisphaera	0	0	0	5.13961e-05	0	0	0	3.4786e-05	0.121725	0.271115	1	1	0.190536	1	0.190536	0.190536
Thauera	1.40091e-05	6.13564e-05	4.26217e-05	0.00251501	1.40091e-05	3.00233e-05	2.90365e-05	0.00154735	0.0839018	0.205559	0.99997	0.999993	0.135241	0.999998	0.146186	0.141771
Treponema	0.00018383	0.000514573	0.0195504	0.0216428	0.000104998	0.000209816	0.0102253	0.0048202	0.0170471	0.0870111	0.999974	0.104919	0.063084	0.113371	0.0685017	0.993517
Truepera	2.74208e-05	4.41892e-05	0.000664518	0.00217856	1.73486e-05	3.01976e-05	0.000664518	0.00103564	0.073229	0.194458	0.999997	0.883124	0.0956071	0.890899	0.0991762	0.330573
Tuzzerella	1.62935e-05	3.20167e-05	8.91737e-05	0	1.62935e-05	2.03486e-05	4.17751e-05	0	0.0902608	0.216452	0.968552	0.189367	0.965225	0.379233	0.794789	0.080412
Tyzzerella	0	0	0	0.000489482	0	0	0	0.000258923	0.0322584	0.130309	1	1	0.0644181	1	0.0644181	0.0644181
U29_B03	0	0	0	0.000358734	0	0	0	0.000177371	0.0204013	0.101331	1	1	0.0440834	1	0.0440834	0.0440834
UCG_001	0	0	0	0.000601532	0	0	0	0.000341829	0.0500792	0.153367	1	1	0.0924885	1	0.0924885	0.0924885
UCG_002	0.000363501	0.000857213	0.00194807	0.00162678	0.000188849	0.000308027	0.000630128	0.000748116	0.160208	0.306666	0.9073	0.172038	0.343145	0.467637	0.726335	0.971575
UCG_004	1.62935e-05	6.40881e-05	0.000949317	0.00343006	1.62935e-05	4.07274e-05	0.000555681	0.00235419	0.188397	0.337212	0.999992	0.94671	0.222779	0.953923	0.233115	0.484508
UCG_005	0.000817401	0.000534178	0.0034773	0.00280272	0.000391448	0.000160052	0.00208122	0.0012708	0.277705	0.425236	0.998439	0.444789	0.673207	0.358768	0.575741	0.979979
UCG_008	0	2.9423e-05	0	1.4625e-05	0	2.9423e-05	0	1.4625e-05	0.543767	0.612211	0.593783	1	0.921336	0.593783	0.918824	0.921336
UCG_009	8.81731e-05	0.000228878	0.000447822	0.000121458	5.38862e-05	8.62911e-05	0.000232706	9.09896e-05	0.2586	0.406135	0.880786	0.265585	0.998047	0.665287	0.941826	0.344371
Unassigned	0	0	5.65547e-05	4.69667e-05	0	0	3.57683e-05	3.36535e-05	0.243406	0.392966	1	0.385987	0.542017	0.385987	0.542017	0.992413
V9D2013_group	1.40091e-05	4.67556e-05	1.41387e-05	0	1.40091e-05	2.10367e-05	1.41387e-05	0	0.166295	0.308654	0.401519	1	0.901929	0.404897	0.135653	0.899537
Veillonellaceae_UCG_001	0	0	0	0.00257069	0	0	0	0.000795248	0.000238891	0.00754828	1	1	0.000982107	1	0.000982107	0.000982107
Wolbachia	0.00016811	0	2.98974e-05	3.14719e-05	0.00016811	0	1.89319e-05	1.99789e-05	0.518842	0.60681	0.516374	0.665465	0.67326	0.994454	0.993549	0.999999
[Anaerorhabdus]_furcosa_group	0	0	7.09975e-05	0.00048508	0	0	3.42828e-05	0.000178137	0.00278641	0.0379262	1	0.944511	0.00592758	0.944511	0.00592758	0.0202167
[Eubacterium]_brachy_group	6.9952e-05	0	7.05862e-05	0.000722348	5.54379e-05	0	3.40417e-05	0.000224857	0.000818484	0.0200529	0.973946	1	0.00412871	0.973267	0.00157677	0.00416475
[Eubacterium]_eligens_group	0.00022526	0.00170557	0.00592471	0.00257572	0.000207642	0.000981228	0.00174914	0.00130706	0.0213239	0.101331	0.819515	0.01535	0.523629	0.0934632	0.955233	0.231823
[Eubacterium]_nodatum_group	0.00139171	0.00118476	0.00205261	0.00290544	0.000366042	0.00017912	0.000595809	0.00124663	0.350165	0.495898	0.996931	0.914721	0.46389	0.829014	0.355029	0.836153
[Eubacterium]_ruminantium_group	0	6.13837e-05	0.00724675	0.0197096	0	3.00603e-05	0.00447347	0.00616046	0.00453524	0.0410953	0.999999	0.545811	0.00777179	0.552638	0.0079729	0.128027
[Eubacterium]_saphenum_group	1.62935e-05	0	4.26217e-05	0	1.62935e-05	0	1.90619e-05	0	0.082568	0.204335	0.795122	0.464613	0.795122	0.108647	1	0.108647
[Eubacterium]_siraeum_group	0	0	7.52995e-05	0	0	0	4.09344e-05	0	0.0383584	0.145774	1	0.0742998	1	0.0742998	1	0.0742998
[Eubacterium]_ventriosum_group	0	0	0	6.82703e-05	0	0	0	3.38806e-05	0.0209441	0.101331	1	1	0.0450552	1	0.0450552	0.0450552
[Eubacterium]_xylanophilum_group	0	0.000402177	0.000191494	8.86471e-05	0	0.000362479	6.68537e-05	5.5571e-05	0.476678	0.592845	0.441489	0.885335	0.986501	0.853901	0.640219	0.979266
[Ruminococcus]_gauvreauii_group	0.00108723	0.00147399	0.00120631	0.00323652	0.000452361	0.000243011	0.000489155	0.0011913	0.132947	0.279587	0.9786	0.999337	0.159521	0.992657	0.303402	0.196609
probable_genus_10	0	0	0	0.0036008	0	0	0	0.00355848	0.403066	0.54728	1	1	0.495606	1	0.495606	0.495606
unclassified_Anaerovoracaceae	1.62935e-05	8.89148e-05	1.41387e-05	0.000229174	1.62935e-05	7.22068e-05	1.41387e-05	9.47122e-05	0.0677857	0.1825	0.830704	0.999994	0.0927199	0.81828	0.380645	0.0883428
unclassified_Bacteria	0	0	4.2416e-05	0.000185819	0	0	4.2416e-05	0.000185819	0.48022	0.592845	1	0.988872	0.526364	0.988872	0.526364	0.714625
unclassified_Bacteroidales	0	0	0.000133524	0.000946909	0	0	8.21458e-05	0.000638954	0.146384	0.293967	1	0.990959	0.194044	0.990959	0.194044	0.308985
unclassified_Bacteroidales_RF16_group	0	0	0	0.000491778	0	0	0	0.000491778	0.413252	0.54728	1	1	0.50544	1	0.50544	0.50544
unclassified_Burkholderiales	1.51226e-05	0.00017662	0	0	1.51226e-05	0.000130935	0	0	0.197854	0.348736	0.333728	0.998427	0.998427	0.261584	0.261584	1
unclassified_Candidatus_Kapabacteria_sp._59_99	0	0	8.4832e-05	0.000290943	0	0	8.4832e-05	0.000128268	0.0459842	0.152245	1	0.862529	0.0641535	0.862529	0.0641535	0.261427
unclassified_Candidatus_Saccharibacteria_bacterium_UB2523	0.000264856	0.0034809	0.000118758	0.000119222	0.000152894	0.00183768	5.70576e-05	0.000100372	0.0445743	0.151619	0.0973884	0.999482	0.999487	0.0784953	0.0785497	1
unclassified_Cardiobacteriaceae	0	0	0.000158923	0.000392789	0	0	0.000105586	0.000174185	0.0405153	0.145774	1	0.691596	0.0578444	0.691596	0.0578444	0.388499
unclassified_Christensenellaceae	0	0	1.41387e-05	0.000261265	0	0	1.41387e-05	0.000146962	0.053442	0.159476	1	0.999082	0.090048	0.999082	0.090048	0.116303
unclassified_Clostridia	1.40091e-05	0	0.00210793	0.000234733	1.40091e-05	0	0.00207418	0.000216815	0.433785	0.553528	1	0.502106	0.998763	0.496555	0.998514	0.591468
unclassified_Clostridia_UCG_014	0.000215516	0.00210136	0.00517335	0.00385157	0.000146558	0.00112114	0.00429744	0.00195445	0.515498	0.60681	0.945634	0.487883	0.717392	0.807534	0.95578	0.98004
unclassified_Clostridia_vadinBB60_group	0	8.8433e-05	5.73773e-05	0	0	8.8433e-05	5.73773e-05	0	0.565554	0.624148	0.642103	0.867099	1	0.974985	0.642103	0.867099
unclassified_Desulfovibrionaceae	0	3.44998e-05	0.000119172	0.000109294	0	2.18197e-05	4.38981e-05	5.54399e-05	0.093636	0.220585	0.911027	0.137101	0.190831	0.391486	0.496614	0.997533
unclassified_Enterobacterales	0	0	3.11061e-05	1.32728e-05	0	0	3.11061e-05	1.32728e-05	0.53003	0.60681	1	0.573048	0.944087	0.573048	0.944087	0.87739
unclassified_Erysipelotrichaceae	1.51226e-05	0.000101816	0.000168292	0.00156183	1.51226e-05	4.15335e-05	0.000108887	0.000531949	0.00170594	0.0278636	0.995846	0.978113	0.00349291	0.99811	0.00581481	0.00856781
unclassified_Firmicutes_bacterium_CAG_822	0	0	0	0.00118366	0	0	0	0.000849237	0.15524	0.303825	1	1	0.231798	1	0.231798	0.231798
unclassified_Lachnospiraceae	0.00219963	0.00556526	0.00489257	0.0038493	0.000429633	0.00295722	0.00112721	0.000993172	0.525171	0.60681	0.500248	0.670703	0.89682	0.991722	0.885722	0.97057
unclassified_Micavibrionales	0	0	0.000197941	0.000271981	0	0	0.000197941	0.000233149	0.494987	0.597398	1	0.797009	0.599076	0.797009	0.599076	0.985785
unclassified_Microscillaceae	0	3.20167e-05	0	0.000145812	0	2.03486e-05	0	8.33571e-05	0.0802258	0.200564	0.951354	1	0.108738	0.951354	0.269641	0.108738
unclassified_Muribaculaceae	4.161e-05	0.000129853	0.000396041	0.00457265	1.86192e-05	8.97352e-05	0.000111639	0.00238927	0.0388645	0.145774	0.999947	0.996644	0.0639641	0.998567	0.0709445	0.0962774
unclassified_NS9_marine_group	0	1.71945e-05	0.000357276	0.000377276	0	1.71945e-05	0.000270641	0.000195527	0.235353	0.386989	0.999857	0.44962	0.403227	0.491221	0.442973	0.999775
unclassified_Neisseriaceae	8.55762e-05	0.000193871	1.41387e-05	0.000128969	3.02977e-05	0.000156615	1.41387e-05	8.17006e-05	0.55986	0.620659	0.829071	0.942152	0.985907	0.505666	0.955619	0.803234
unclassified_Oscillospiraceae	7.64815e-05	0.000130632	0.000227033	0.00211425	4.64192e-05	7.09775e-05	9.7585e-05	0.0006832	0.00102858	0.0213818	0.999505	0.989728	0.00260189	0.997239	0.00334319	0.00521458
unclassified_Oscillospirales	0	0	7.38851e-05	0	0	0	5.5738e-05	0	0.187741	0.337212	1	0.270014	1	0.270014	1	0.270014
unclassified_Pasteurellaceae	0	2.94503e-05	2.86886e-05	0	0	1.8626e-05	2.86886e-05	0	0.42933	0.553528	0.623252	0.642242	1	0.999988	0.623252	0.642242
unclassified_Prevotellaceae	0.0329214	0.0283812	0.0144852	0.0174837	0.00391562	0.00603449	0.00301366	0.00617159	0.0499667	0.153367	0.915849	0.0714257	0.158754	0.230009	0.428358	0.973282
unclassified_RF39	0	2.94777e-05	0.00033919	0.00124252	0	2.94777e-05	0.000179403	0.00043558	0.00419596	0.0410953	0.999744	0.741969	0.00676615	0.790345	0.0082488	0.0602931
unclassified_Rhodobacteraceae	0	1.47388e-05	1.73304e-05	3.01197e-05	0	1.47388e-05	1.73304e-05	1.92495e-05	0.570232	0.626488	0.896084	0.8432	0.496602	0.999312	0.883953	0.928685
unclassified_Ruminococcaceae	5.69128e-05	0.000197004	0.00053131	0.000610508	2.84407e-05	9.17096e-05	0.00013845	0.000171344	0.0107496	0.0675296	0.842242	0.050728	0.0189495	0.233189	0.10272	0.965614
unclassified_Saprospiraceae	0	0	0	9.15848e-05	0	0	0	3.47314e-05	0.00217453	0.0313388	1	1	0.00666999	1	0.00666999	0.00666999
unclassified_Selenomonadaceae	0.014147	0.0162257	0.0149068	0.00132268	0.00402336	0.00417856	0.00729164	0.000459293	0.118135	0.265532	0.98883	0.999434	0.242075	0.997073	0.141643	0.200483
unclassified_UCG_010	1.62935e-05	4.66722e-05	0.00061136	0.000307662	1.62935e-05	3.10136e-05	0.00057367	0.000217692	0.502613	0.603629	0.999873	0.531976	0.906986	0.573863	0.930684	0.896313
unclassified_WCHB1_41	0	0	0	5.22787e-05	0	0	0	3.60451e-05	0.131858	0.279587	1	1	0.203239	1	0.203239	0.203239
unclassified_Woesearchaeales	0.000121853	2.90819e-05	2.86886e-05	0	5.5616e-05	1.84231e-05	2.86886e-05	0	0.0769034	0.19714	0.217154	0.214128	0.0686367	1	0.921006	0.923836
unclassified_[Clostridium]_methylpentosum_group	3.03027e-05	4.58779e-05	0.000205103	0.000217761	1.92466e-05	2.07046e-05	6.22617e-05	6.37583e-05	0.0130609	0.0780468	0.995244	0.0682951	0.0463793	0.107663	0.0745129	0.997426
unclassified_[Eubacterium]_coprostanoligenes_group	0.000483837	0.00240498	0.00230418	0.00170198	0.00018374	0.000632421	0.000565726	0.000498695	0.0494214	0.153367	0.0594479	0.0788411	0.339613	0.998934	0.755039	0.829698
unclassified_p_251_o5	0	0	0.000254496	3.54045e-05	0	0	0.000254496	3.54045e-05	0.454272	0.573694	1	0.513371	0.997289	0.513371	0.997289	0.630361
unclassified_unidentified_rumen_bacterium_JW32	0.0001541	0.000206334	0.000161909	0.00277604	0.0001541	0.000206334	0.000125017	0.00142471	0.0451763	0.151619	0.999951	1	0.0819046	0.99997	0.0903601	0.0831226
unclassified_unidentified_rumen_bacterium_RF39	3.25871e-05	0.000145481	0.00169664	0.00438377	3.25871e-05	9.44565e-05	0.00169664	0.00428708	0.522806	0.60681	0.999985	0.955677	0.552861	0.963585	0.573674	0.842435
unclassified_unidentified_rumen_bacterium_RF9	0	5.8846e-05	3.46609e-05	0.000102153	0	5.8846e-05	3.46609e-05	5.4232e-05	0.426692	0.553528	0.776279	0.942117	0.371518	0.978958	0.894974	0.696846
unclassified_unidentified_rumen_bacterium_RFN82	0	0	0.000127248	0.000315478	0	0	0.000127248	0.000277465	0.433226	0.553528	1	0.934078	0.477901	0.934078	0.477901	0.819104
uncultured_Bacteroidales_bacterium	0	0	0.000252782	3.30703e-05	0	0	0.000220596	2.09935e-05	0.331759	0.478123	1	0.394008	0.996565	0.394008	0.996565	0.512496
uncultured_Candidatus_Saccharibacteria_bacterium	1.41351e-05	0	4.2416e-05	1.68742e-05	1.41351e-05	0	4.2416e-05	1.68742e-05	0.656263	0.694942	0.974697	0.836299	0.999802	0.600522	0.958272	0.87309
uncultured_Clostridiales_bacterium	0	0	8.4832e-05	0.00015402	0	0	8.4832e-05	8.30534e-05	0.226508	0.377513	1	0.745211	0.287052	0.745211	0.287052	0.842365
uncultured_Firmicutes_bacterium	3.25871e-05	0.000311417	0.00058247	0.000464867	3.25871e-05	0.000171237	0.000202985	0.000215875	0.160218	0.306666	0.665714	0.140938	0.312353	0.68474	0.920744	0.961818
uncultured_Ruminococcaceae_bacterium	0	0	0.000871559	0.00055534	0	0	0.000457021	0.000230317	0.0635327	0.178094	1	0.107686	0.43661	0.107686	0.43661	0.818221
uncultured_prokaryote	0	0	1.41387e-05	8.13588e-05	0	0	1.41387e-05	5.37121e-05	0.152223	0.300763	1	0.983559	0.196393	0.983559	0.196393	0.344009
uncultured_rumen_bacterium	0.0511252	0.0504162	0.107644	0.0881138	0.0116153	0.00741389	0.0269998	0.0106464	0.0493099	0.153367	0.999989	0.0926365	0.38619	0.087242	0.370082	0.825255
uncultured_rumen_bacterium_4C0d_2	0	0	0	4.61042e-05	0	0	0	4.61042e-05	0.413252	0.54728	1	1	0.50544	1	0.50544	0.50544
uncultured_rumen_bacterium_4C0d_9	0	3.20167e-05	2.81702e-05	0.000138641	0	2.03486e-05	1.78166e-05	6.79055e-05	0.0673907	0.1825	0.924647	0.94681	0.063281	0.999847	0.199255	0.175556
unidentified_rumen_bacterium_RF32	0	0	0	0.000166953	0	0	0	0.000151585	0.330732	0.478123	1	1	0.423938	1	0.423938	0.423938

## Sheet: treat1.phylum.ANOVA
Table S3 Species abundance and differences at genus and phylum levels
Phylum	A(mean)	B(mean)	C(mean)	D(mean)	A(SE)	B(SE)	C(SE)	D(SE)	multiGroup(p)	multiGroup(p-corrected)	B::A(p)	C::A(p)	D::A(p)	C::B(p)	D::B(p)	D::C(p)
Actinobacteriota	0.014964	0.00284394	0.00246293	0.00118141	0.011049	0.000701065	0.00111445	0.000267901	0.289863	0.398561	0.43364	0.407257	0.324966	0.999958	0.996556	0.99841
Bacteroidota	0.387338	0.347332	0.310875	0.422283	0.0452136	0.028063	0.0325298	0.0293974	0.151735	0.238441	0.84407	0.418094	0.889277	0.876539	0.435117	0.135203
Bdellovibrionota	0	0	2.82774e-05	1.32728e-05	0	0	2.82774e-05	1.32728e-05	0.538638	0.592502	1	0.585443	0.930577	0.585443	0.930577	0.903725
Campylobacterota	0.000414245	0.000333807	0.000233693	0.000330724	0.00017583	0.000254399	6.55691e-05	6.84708e-05	0.889197	0.889197	0.984633	0.858384	0.982867	0.97121	0.999999	0.973661
Cyanobacteria	0.0220119	0.0243163	0.0229728	0.00201948	0.011061	0.00617987	0.0145624	0.0010223	0.335654	0.410244	0.998237	0.999871	0.477268	0.999648	0.384563	0.437502
Deferribacterota	0	1.73052e-05	7.64996e-05	6.46962e-05	0	1.73052e-05	3.60018e-05	2.07989e-05	0.0754913	0.157661	0.947243	0.108937	0.20995	0.276677	0.462686	0.982115
Deinococcota	2.74208e-05	4.41892e-05	0.000664518	0.00217856	1.73486e-05	3.01976e-05	0.000664518	0.00103564	0.073229	0.157661	0.999997	0.883124	0.0956071	0.890899	0.0991762	0.330573
Desulfobacterota	0.00119237	0.00208521	0.00484559	0.00418765	0.00048021	0.000494757	0.0014598	0.00102666	0.0437753	0.157661	0.910781	0.0610446	0.153536	0.206902	0.425864	0.961248
Elusimicrobiota	0	3.19334e-05	2.82774e-05	0.00103497	0	2.02858e-05	2.82774e-05	0.000921178	0.330731	0.410244	0.999956	0.99997	0.407579	1	0.434292	0.431193
Euryarchaeota	4.56054e-05	4.76359e-05	1.43443e-05	2.925e-05	2.04607e-05	3.1827e-05	1.43443e-05	2.925e-05	0.761399	0.797656	0.999929	0.812363	0.966199	0.782364	0.953103	0.974021
Fibrobacterota	0.00102696	0.00190107	0.0147387	0.0149321	0.000579279	0.000938393	0.00792838	0.00519983	0.0788305	0.157661	0.999197	0.209986	0.200199	0.258758	0.247328	0.999991
Firmicutes	0.239635	0.282579	0.348402	0.448646	0.0373196	0.0388118	0.0266423	0.0338264	0.00215667	0.0399043	0.81467	0.148953	0.00187868	0.543347	0.0136893	0.2015
Fusobacteriota	2.83784e-05	0	6.29382e-05	0.000285151	2.83784e-05	0	4.01115e-05	0.00016666	0.115338	0.211453	0.995514	0.991987	0.190393	0.955199	0.126652	0.298559
Nanoarchaeota	0.000121853	2.90819e-05	2.86886e-05	0	5.5616e-05	1.84231e-05	2.86886e-05	0	0.0769034	0.157661	0.217154	0.214128	0.0686367	1	0.921006	0.923836
Patescibacteria	0.000680621	0.0041018	0.000830095	0.00204104	0.00028299	0.00173197	0.000240744	0.000744822	0.0725589	0.157661	0.0874409	0.999507	0.750445	0.107802	0.446622	0.809437
Planctomycetota	0	0	0	0.000204312	0	0	0	0.000114537	0.0462379	0.157661	1	1	0.0866292	1	0.0866292	0.0866292
Proteobacteria	0.331465	0.333005	0.27304	0.0766214	0.0719952	0.0384888	0.0420713	0.0312148	0.00362767	0.0399043	0.999996	0.829104	0.00687881	0.818	0.0065401	0.043772
Spirochaetota	0.000198953	0.000581488	0.0195645	0.0217783	0.000103393	0.000198681	0.0102376	0.00484054	0.0170139	0.0935764	0.999959	0.105774	0.0617862	0.115651	0.0679618	0.992388
Synergistota	0.00084855	0.000750393	0.000972318	0.000191412	0.000192957	0.00026582	0.000339921	8.73315e-05	0.13773	0.233081	0.991345	0.983009	0.246274	0.913288	0.37769	0.132192
Unassigned	0	0	5.65547e-05	4.69667e-05	0	0	3.57683e-05	3.36535e-05	0.243406	0.356995	1	0.385987	0.542017	0.385987	0.542017	0.992413
Verrucomicrobiota	0	0	5.93835e-05	0.00174465	0	0	3.76213e-05	0.000795284	0.0121782	0.0893067	1	0.999565	0.0266941	0.999565	0.0266941	0.033388
unclassified_Bacteria	0	0	4.2416e-05	0.000185819	0	0	4.2416e-05	0.000185819	0.48022	0.556044	1	0.988872	0.526364	0.988872	0.526364	0.714625
