# Supplementary material for: Multi-omics reveals effects of diet FNDF/starch level on growth performance and rumen development of Hu sheep
Source: Front Microbiol. 2025 Aug 5;16:1601950. doi: 10.3389/fmicb.2025.1601950 (PMC12361173; doi:10.3389/fmicb.2025.1601950)
Supplement: Supplementary file 4 [file Table_4.xlsx]

## Sheet: Statistical table of metabolite
Table S4 Statistical table of metabolite quantity
ID	name	A7	A8	A9	A10	A11	A12	B7	B8	B9	B10	B11	B12	C15	C8	C9	C10	C11	C12	D7	D8	D9	D10	D11	D12	QC-1	QC-2	QC-3	QC-4
neg_100	6-Deoxy-5-ketofructose 1-phosphate	10.6212	22.416	24.5161	14.2719	3.46635	12.152	27.7809	39.4412	17.4294	23.457	34.263	1.19431e-09	10.6442	17.6612	7.72249	36.3218	20.4155	16.8035	71.1734	61.7058	138.311	38.0216	12.0769	13.3614	24.0952	22.3717	22.4571	22.6646
neg_10002	N,N-Dimethylsphingosine	59.268	73.4848	37.8916	40.4202	58.822	48.8771	117.29	79.0379	69.1372	64.1634	47.0851	54.927	173.226	157.578	149.738	225.567	253.552	175.722	399.105	263.541	273.7	334.568	348.368	285.619	122.073	130.078	132.03	133.438
neg_10004	16-Methoxy-2,3-dihydro-3-hydroxytabersonine	148.891	1.19431e-09	1.19431e-09	226.456	1.37649	44.0897	71.8518	47.7666	0.915331	238.646	118.497	120.256	0.20679	165.994	99.5795	1.19431e-09	1.19431e-09	273.097	0.021157	1.19431e-09	1.19431e-09	1.19431e-09	135.839	1.19431e-09	16.9493	20.3689	29.5535	16.4223
neg_10012	12-Hydroxyoctadecanoic acid	940853	646107	960086	915286	839150	969137	419574	655682	457682	368664	526550	381433	195104	429063	432686	83775.3	333435	109199	79301.4	85739.2	76148.9	75033.4	347325	80295	369188	354003	360989	373640
neg_10018	ent-11beta-Hydroxycassa-12,15-diene	7376.44	5867.17	7423.45	6635.33	6348.01	7382.77	3058.21	5268.55	4163.55	2839.69	3583.27	2613.98	1673.89	3065.89	3207.75	1470.61	2650.62	1277.79	1388.7	3166.16	2529.98	1371.36	2359.29	1493.6	2799.97	3024.86	2664.94	2945.81
neg_10020	sn-Glycerol 3-phosphate	340.972	307.584	204.995	324.168	256.375	311.184	247.59	201.261	148.858	452.641	243.159	278.544	168.707	249.285	226.885	203.859	204.466	210.526	157.165	188.653	154.157	180.019	129.242	272.273	230.766	231.262	228.939	220.136
neg_10023	Damascenone	170.654	170.465	190.478	185.042	203.754	250.164	344.429	282.383	204.345	265.32	370.497	345.814	236.367	191.08	168.147	258.492	390.718	722.8	179.389	407.136	188.291	154.303	195.105	370.976	100.392	184.332	121.741	163.86
neg_10024	Meliasenin D	1456.84	1379.77	1329.97	1505.41	4921.1	1527.8	1230.75	1448.27	1286.16	1049.84	1178.87	1239.58	1175.47	890.509	1344.95	2001.69	1312.42	1237.46	1739.83	2200.7	1409.3	1289.08	1260.29	3105.3	1386.3	1429.33	1405.14	1361.49
neg_10025	3-Acetyl-11-keto-.beta.-boswellic acid	1595.97	1932.37	2303.39	1877.98	2345.87	2682.15	2000.36	1765.95	1893.94	1624.53	853.553	1282.24	1193.03	1494.74	1440.98	417.379	495.23	706.756	1007.36	421.938	2410.55	1372.58	1513.53	660.281	1325.66	1300.51	1176.51	1396.93
neg_10030	Hexadecanal	3369.29	2575.27	2976.64	5753.88	1596.95	2149.6	3033.07	2347.86	1938.56	1394.73	1670.23	1173.31	3065.3	2415.12	1661.6	2873.05	4297.84	1568.01	4750.94	2921.69	2755.16	2082.74	2240.44	1558.03	2162.72	2176.91	2187.85	2183.31
neg_10038	Protoporphyrin	67.7242	1.19431e-09	35.147	39.2966	15.0184	45.6675	91.1638	46.05	59.0474	232.018	155.177	653.173	62.8871	766.589	25.143	13.3569	109.328	1.19431e-09	479.424	771.671	6.00237	158.109	306.721	1.19431e-09	146.556	135.643	119.552	168.437
neg_10044	LysoPC 18:3	2445.83	2458.17	1656.42	1869.22	2292.91	1977.18	1944.11	2265.75	1671.97	2021.3	1468.05	1818.42	2130.43	2189.63	2054.44	1724.26	2057.34	1623.37	2746.29	2102.07	1904.6	1943.13	2247.92	1825.72	1565.72	1989.08	1830.5	1543.42
neg_1005	6-Oxo-1,4,5,6-tetrahydronicotinate	337.934	189.817	385.117	292.219	131.616	508.715	172.489	206.215	119.322	168.051	171.871	172.859	181.577	142.427	138.661	116.572	122.781	315.189	189.983	149.054	238.364	127.766	175.145	106.41	172.919	174.527	166.082	176.978
neg_1006	Imidazol-5-yl-pyruvate	918.636	705.798	794.611	620.664	741.351	773.159	659.502	478.19	372.005	446.561	666.288	471.814	470.419	465.666	413.185	352.233	351.996	592.037	908.011	743.962	1421.91	421.008	590.214	291.701	562.933	554.418	557.461	542.978
neg_10062	5S,8R-DiHODE; (5S,8R,9Z,12Z)-5,8-Dihydroxyoctadeca-9,12-dienoate	2697.4	2892.33	2226.73	2531.34	5152.26	2995.18	1937.8	4222.58	2680.08	1695.36	1873.34	1898.45	1828.97	1584.32	1498.69	1387.38	1553.18	1200.13	1222.12	1319.69	1673.89	1260.68	1445.49	1178.71	1748.52	1661.47	1642.21	1811.62
neg_10070	4-Hydroxysphinganine	13187.2	8694	9064.59	12008.7	6257.27	6727.55	5591.88	5198	4364.09	2794.16	3447.38	3135.1	2591.46	3643.29	5353.29	2091.98	2938.69	1622.96	1741.88	1706.56	3832.57	1391.37	3986.89	1262.32	4302.05	4320.54	4387.44	4316.26
neg_10080	Leptinidine	1802.34	2219.5	2374.61	1635.05	1886.02	1808.82	1201.26	1002.66	1573.64	1002.39	1147.27	1618.57	1767.64	1117.82	1126.36	1123.94	1064.89	1097.45	1391.02	1099.3	1803.29	1259.83	1394.62	1082.31	1178.29	1134.13	1119.38	1279.78
neg_10093	Methyl heptadecanoate	353.387	353.597	300.609	853.311	614.681	719.474	602.176	395.174	401.782	441.667	433.514	377.463	518.782	530.375	228.349	455.332	259.21	352.876	480.359	552.216	495.26	399.478	365.408	662.611	451.81	464.77	461.559	440.833
neg_10094	Cis-5,8,11,14,17-Eicosapentaenoic Acid	0.371474	1.64252	148.436	1.93742	1832.35	1.76744	74.8132	0.483141	0.259167	2.61786	124.8	1.39534	484.611	0.67089	0.238797	19.7895	0.544447	75.9103	607.773	3.20869	32.474	12.5251	2.17549	19.238	90.994	83.4443	69.9481	90.8932
neg_10113	Bilirubin	1.19431e-09	1.19431e-09	1.19431e-09	5.4968	6008.62	1.19431e-09	118.247	61.6701	358.748	234.244	136.856	331.881	117.595	330.566	307.291	125.758	105.999	109.12	59.8218	142.114	124.087	119.101	290.96	320.736	224.864	222.951	229.078	253.14
neg_10114	Erythromycin C	5528.73	14685.1	5265.27	10577.8	7621.21	7338	2097.86	2184.93	3901.52	2147.43	3469.59	8369.57	3020.18	2318.71	2597.51	2557.41	4156.66	3175.28	2118.77	2923.42	2808.11	2679.75	3357.05	3427.84	3547.82	3343.27	3528.55	3120.59
neg_10138	Vitamin D3	1602.94	1427.82	1252.09	2103.71	1189.35	1653.1	1495.67	1194.08	784.304	1322.88	1079.83	1295.25	954.1	779.341	909.705	851.156	979.107	932.866	980.466	1062.88	842.913	654.929	771.307	770.749	817.5	837.67	837.244	866.427
neg_10149	Stearoylcarnitine	2332.43	3098.95	2891.41	2449.15	3083.17	2411.1	586.274	446.926	1413.77	693.107	250.366	433.761	1904.14	1279.63	1318.62	4509.87	1122.83	177.447	3724.58	4159.44	3943.55	3591.55	1348.03	1708.27	2181.03	1049.81	2023.72	1877.76
neg_10161	Ricinoleic acid	486721	363511	520074	644506	458518	580728	304151	297054	262135	171530	200323	263565	143300	161446	218111	56942.3	156382	84373	89062.3	53205.3	66715.6	56160.7	171215	61931.8	203363	195585	199950	207142
neg_10168	1-Palmitoylglycerol	57.1739	77.1193	81.4589	66.6328	68.1495	49.7223	59.1687	56.8458	89.9929	49.6013	38.8944	26.6109	47.6243	41.5553	45.1631	24.7259	57.6241	44.1828	63.7119	64.831	45.5033	44.8352	43.0649	12.0635	48.4407	52.0165	46.2973	50.7216
neg_10189	Lup-20(29)-en-3-one (Lupenone)	642.214	671.689	612.716	620.005	623.708	623.821	1645.29	1233.99	1457.89	1320.95	1369.05	1277.34	2065.22	1799.21	1870.09	2200.52	2199.82	1723.09	2896.88	4447.15	2802.12	3036.86	2835.31	2586.1	1264.84	1274.63	1277.56	1284.75
neg_10190	26-Hydroxybrassinolide	600.648	453.466	319.755	599.34	433.619	434.21	397.475	363.671	369.397	306.045	332.87	425.625	386.898	313.747	320.447	350.931	237.306	343.366	504.33	426.588	707.282	461.107	559.467	317.84	328.904	371.302	327.193	373.632
neg_10196	Cholesterol	711.762	1404.28	277.134	543.784	5294.08	809.509	626.99	821.515	2047.04	266.314	718.426	361.484	2449.36	3204.99	704.176	604.157	1954.89	134.279	172.275	224.711	58.9626	55.8876	944.001	93.0376	883.192	867.584	975.574	840.495
neg_10206	Erucic acid	36.8598	29.5022	65.8501	43.5154	152.92	131.414	84.9819	87.8735	82.7116	35.6201	80.4	63.295	107.242	73.8599	153.927	48.3624	100.942	60.0743	58.4345	45.0585	29.6373	38.0067	318.918	51.1869	118.475	118.99	119.536	119.327
neg_10217	LysoPE 18:1(2n isomer)	1415.55	1360.09	1445.42	1431.1	1685.52	1694.07	1315.48	1366.59	1293.1	1053.65	1152.32	1204.82	1094.34	1368.37	1185.92	1145.9	1420.89	1048.3	1626.18	2123.18	1269.71	1200.04	1422.75	1753.77	1322.13	1278.22	1363.14	993.193
neg_10218	Novamethymycin	325.384	386.063	458.984	562.711	461.737	451.87	577.368	502.541	571.553	384.986	298.897	449.643	712.374	611.873	602.754	516.559	464.437	376.124	861.163	696.234	511.023	638.999	597.968	681.911	445.592	415.2	412.24	363.361
neg_10232	8,11-eicosadiynoic acid	195.077	251.014	204.427	205.301	341.965	318.717	856.796	107.086	167.807	109.47	116	127.007	120.481	62.6919	130.408	127.908	61.9763	111.974	221.666	243.91	181.157	112.118	80.891	71.9787	200.428	186.288	209.049	186.468
neg_10234	Pregnanolone	559.036	663.079	628.044	776.97	1772.55	1142.84	516.034	602.412	683.541	440.621	1459.13	568.315	434.048	421.351	1045.05	1020.51	686.485	594.846	1147.26	2076.19	831.456	735.472	716.85	1530.16	76433.2	74958.9	76175.9	74221.8
neg_1025	Validone 7-phosphate	74.7481	79.2066	48.6955	42.1447	64.7941	55.9931	55.1514	32.6956	39.0473	28.8763	52.0965	39.9918	36.0566	23.5841	24.8998	10.6215	28.5989	30.1468	87.5759	94.0718	98.5058	32.4726	56.1651	1.19431e-09	46.2369	34.6108	46.6595	43.8337
neg_10251	Peimisine	2707.66	5563.84	1748.86	2609.38	3325.85	1874.46	2328.94	898.875	2225.23	2465.18	1882.66	1428.66	788.056	2823.82	1708.95	696.743	601.178	348.514	753.22	506.868	909.007	468.41	908.867	381.383	1318.2	1329.15	1369.01	1307.64
neg_10256	Kadcoccinone C	51.0801	39.2412	50.4755	51.8433	291.3	40.3307	12.6669	13.5131	35.4186	2.61587	19.4309	17.9503	15.6991	22.847	23.9381	79.5145	22.1768	101.127	10.5555	34.6012	60.3059	5.33455	22.2744	2.01803	49.1186	40.1312	47.0805	54.5111
neg_10275	Octadecanoic acid	271.963	301.558	353.023	394.084	329.234	363.634	624.156	502.937	503.554	429.702	479.395	429.954	751.523	629.825	578.465	707.257	624.168	567.359	1214.1	1155.62	903.488	997.876	776.454	1171.92	436.055	436.833	433.343	406.728
neg_10284	5-O-beta-D-Mycaminosyltylactone	543.462	609.454	604.475	495.886	696.404	578.488	1335.12	1175.58	954.451	1172.49	725.807	1106.38	1934.53	2191.72	1327.54	1187.7	1055.26	734.36	2897.27	2459.99	1877.67	1710.33	1502.3	1481.46	1156.16	1149.97	1054.87	1079.89
neg_10295	Ergosta-5,7,22,24(28)-tetraen-3beta-ol	6404.07	8731.58	5519.98	7600.15	6812.36	5184.71	140129	95263.9	109874	69506.4	69887.4	133144	283608	193821	203387	175631	198570	119963	305544	197173	310753	272166	275169	211138	92992	91285.1	92074.5	93468.7
neg_10311	Ergotamine	1.19431e-09	1.19431e-09	1.31703	1.19431e-09	12.1487	1.19431e-09	784.336	498.768	557.657	390.806	365.047	839.515	1594.51	1133.04	1319.84	1146.31	1238.86	746.24	2037.11	1372.67	2590.7	1874.68	1757.14	1363.36	793.063	754.251	784.268	829.897
neg_10327	Oleandomycin	0.000344538	95.1592	8.18772	1.19431e-09	9.79025	1.19431e-09	588.662	569.658	132.191	12.2954	1.80889	1.19431e-09	531.319	0.0660154	108.946	1.19431e-09	264.381	1.19431e-09	1.19431e-09	2.49644	0.203806	29.9175	8.83244	4.3657	0.34486	10.4207	11.8277	1.63384
neg_10334	Docosanoic acid	1.19431e-09	1.19431e-09	1.19431e-09	1.19431e-09	1.19431e-09	1.19431e-09	0.00261374	1.19431e-09	1.19431e-09	1.19431e-09	1.19431e-09	1.19431e-09	1.19431e-09	1.19431e-09	1.19431e-09	1.19431e-09	1.19431e-09	1.19431e-09	1.19431e-09	1.19431e-09	1.19431e-09	1.19431e-09	1.19431e-09	1.19431e-09	15.3861	14.2562	15.7312	21.5335
neg_10337	Dehydrotumulosic acid	3161.68	11526	2829.92	7055.06	7818.37	6717.33	3515.53	2158.73	3078.87	2220.98	2257.79	2855.72	2697.7	1624.27	1783.7	2103.82	2180.37	1833.63	2633.54	2598	2572.71	1931.24	3145.47	4200.14	2572.09	2507.53	2545.71	2571.59
neg_10348	3-Hexaprenyl-4,5-dihydroxybenzoate	63.9722	2446.3	28.2537	433.949	388.249	230.397	1.49948	12.6703	41.564	1.38943	1.19431e-09	12.0084	1.19431e-09	7.18171	0.582458	2.64458	1.19431e-09	11.7218	1.62111	20.8575	14.2169	1.19431e-09	63.3676	1.19431e-09	118.451	57.1897	146.523	26.5522
neg_10349	Glycosyl-4,4'-diaponeurosporenoate	98.2875	1057.5	46.9482	983.352	666.228	527.425	252.96	18.5191	161.619	71.1295	26.7014	128.818	217.28	62.2512	1.66033	38.5505	0.0275763	2.17904	331.448	19.3421	81.9633	139.126	92.6455	135.937	220.692	222.196	182.953	251.32
neg_10354	LysoPC 16:2	2358.44	2079.84	2664.46	2067.62	3522.48	3285.5	3201.41	3307.05	3104.5	2821.78	2108.96	2828.76	3445.15	3694.9	3418.9	3271.7	3194.53	2545.61	4522.6	3898.1	3043.4	3188.53	3798.77	4132.75	2647.2	2593.69	2594.07	2417.57
neg_10371	Arjunetin	1.19431e-09	14100	606.981	707.855	2410.14	2559.25	115.348	27.0751	521.948	662.337	164.993	260.832	3367.14	65.4791	1.19431e-09	319.484	1376.96	202.154	1.19431e-09	1.19431e-09	159.583	1.19431e-09	2323.9	121.135	1397.48	995.706	1217.01	1320.15
neg_104	Galangin	43.9903	26.5251	77.7396	34.5881	11.537	38.6385	49.8398	70.8956	22.0881	8.05326	34.3144	17.3401	62.9866	28.6042	38.5275	56.3924	56.7258	69.8373	116.582	144.924	73.6149	59.723	39.5595	73.5691	40.8831	41.8393	40.9163	35.735
neg_10402	Veatchine	0.834466	0.968944	6.78753	2.5612	3.11652	6.88023	32.0887	18.348	2.35178	7.43567	21.5665	19.3995	22.3008	19.3308	16.1783	65.6512	113.568	110.383	68.4484	113.297	61.4483	60.6663	19.6431	47.0842	39.5254	43.4961	43.6395	38.8937
neg_10412	Glutathionylspermidine	495.188	516.377	443.215	560.273	522.382	433.493	470.268	281.101	338.032	436.079	382.892	361.254	197.369	269.99	280.928	192.767	263.088	341.483	213.509	239.015	288.161	144.058	192.59	137.317	330.531	313.791	348.014	302.192
neg_10416	Polygalic acid	76316.5	30257	346755	97218.5	64108.5	52094.1	66371.9	70438.6	114327	81349.5	142593	125912	63098.9	137139	115071	200892	59750.1	337916	73758.9	77147.7	60467.9	191171	60172.8	606552	139533	136352	138724	115848
neg_10417	Avermitilol	13458.7	19593.3	4809.46	4219.14	2750.77	5886.36	10555.5	583.104	4939.21	510.253	4481.97	351.671	45.5052	1097.49	134.973	536.671	15.5026	704.484	1471.6	7211.72	1335.08	3361.37	612.31	3530.96	2204.72	2144.83	2800.07	593.893
neg_10419	Emetine	1234.9	1672.59	1180	1450.86	1472.46	1116.02	654.465	504.639	873.214	728.104	499.67	499.521	1034.88	893.149	952.641	1049.76	761.601	485.499	1929.74	1516.97	2556.73	1991.11	940.376	963.494	1460.25	1026.35	1384.18	1209.48
neg_10425	3',4'-Dihydrorhodovibrin	10335.3	16925.4	15541.3	8947.86	10273.3	11506.6	9980.96	11970.3	11453.2	7390.7	6069.83	6645.21	5357.82	5088.76	4859.21	3262.33	4340.3	3217.88	4738.92	3703.59	11698.1	3747.55	5359.56	3288.83	5822.46	8993.16	6767.8	6330.56
neg_10432	PE(16_0_18_1(9Z))	15544.8	15458.5	187539	140825	122520	186835	11374.2	12824.4	53758.2	25932.5	78821.2	48378.9	14932.1	15522.7	32957.2	47694.4	63320	62904.9	20904.7	78093.4	42092.4	39121.6	82927.2	78501.5	50423.3	29919.9	123923	12705.5
neg_10433	Arachidonoylglycine	34175.5	37430.9	30180.3	50375.1	44435.6	53182.2	16720.7	15086	31903.1	32686.1	36335.8	30331.1	27793.1	31197	44075.7	55835.3	27794.3	27967.8	49692.6	67839.1	50320.6	31738.6	23966.6	21428	31079.1	23177.2	26522.1	25951
neg_10446	Secalciferol	2188.33	1644.11	3223.87	2747.9	2720.2	2856.92	1476.88	1205.55	1178.91	1727.98	1254.6	1593.77	1060.94	882.113	1056.76	875.122	1390.47	1580.21	1478.16	1216.76	570.709	721.674	1528.44	987.202	1320.63	1337.02	1270.42	1423.11
neg_10450	Neamine	205.341	258.569	221.289	150.884	270.386	231.785	326.26	177.935	312.004	278.713	170.751	244.765	21.893	9.66726	380.374	0.558923	97.0719	0.0208525	113.326	49.8414	188.246	49.8019	153.408	8.53596	164.475	202.346	167.151	200.348
neg_10460	Cyclooctatin	1116.7	1026.5	911.879	1079.5	1236.6	959.141	1027.36	634.678	536.47	689.74	749.928	761.62	676.12	676.166	622.471	977.251	875.84	605.016	1122.9	1215.83	954.406	779.674	708.761	924.245	1448.27	1446.23	1456.42	1446
neg_10463	Nebramycin factor 4	1093.03	121.884	488.077	682.81	895.173	632.11	3482.17	2795.68	2012.26	2347.46	1907.02	3101.98	3870.18	3770.65	4228.32	6160.89	4004.11	2853.93	7632.45	9169.52	7607.12	6953.46	5299.12	4941.8	3162.38	3114.99	3232.44	3105.45
neg_10467	Pneumocandin B0	52.9277	141.7	63.7917	25.9056	119.874	46.6488	201.503	42.2678	150.629	73.989	70.3264	130.175	287.339	198.868	471.443	15.0913	102.964	81.6452	832.917	416.016	866.028	1161.75	179.7	170.126	72.7271	16.1364	90.3908	44.8691
neg_10483	Pyropheophorbide-a	631.685	620.517	502.642	649.371	667.896	403.593	2101.08	2201.07	1562.53	1890.53	1165.14	1025.06	1693.54	824.837	4550.57	89.394	4208.01	3466.71	1152.11	984.23	1679.55	1220.46	3061.68	180.417	1438.14	1389.85	1473.06	1395.75
neg_10485	Isoswertisin 2''-rhamnoside	8.51777	1.19431e-09	7.36232	1.19431e-09	1.19431e-09	1.19431e-09	27.6754	22.4355	13.6713	16.3166	1.19431e-09	37.9445	115.125	87.4795	90.5736	489.111	165.73	136.686	545.002	700.643	431.737	977.075	87.7741	459.924	110.936	96.8308	103.981	127.696
neg_10486	Fungichromin	2834.21	5890.61	6834.74	3005.98	4028.48	4243.24	3689.59	23817.1	2743.08	27184.1	10317.8	1754.77	18501.7	4102.16	2501.34	21900.7	12555.6	8393.8	9475.17	2865.01	6004.14	3389.42	9981.21	4036.2	7676.1	7582.9	7610.85	8090.21
neg_10489	C-2 Ceramide	799.236	1056.99	593.588	940.836	304.485	329.674	1278.54	582.599	675.188	861.535	559.126	808.823	1519.22	778.396	400.985	1197.01	691.945	908.243	1760.27	1095.85	1353.11	1150.93	630.193	557.931	355.564	346.098	301.692	327.352
neg_1049	dTDP-L-epivancosamine	57.2943	1.19431e-09	37.4557	1.19431e-09	2.38267	1.19431e-09	1.19431e-09	20.6531	1.19431e-09	1.19431e-09	3.26865	1.19431e-09	47.2738	31.7399	1.19431e-09	41.1305	18.1923	4.16488	87.263	124.252	94.5258	41.0371	5.74997	55.1378	7.94322	26.0953	17.207	6.64132
neg_10497	5-N-Acetyl-7-N-(D-alanyl)-legionaminic acid	1661.63	2771.39	1465.26	1715.16	1399.2	1481.76	923.092	753.856	1416.62	826.667	726.594	758.86	529.101	603.409	885.2	331.908	610.522	235.997	533.649	309.852	674.441	229.74	676.14	55.5457	736.599	747.717	758.584	738.837
neg_10506	Echinenone	2395.39	3521.51	2622.85	2561.67	2945.48	3009.54	3524.43	2979.54	3449.08	2846.24	2761.26	2942.24	3931.87	3182.99	3497.16	3761.62	4022.8	3442.97	4684.47	4831.29	5157.46	3774.22	4247.28	3448.18	2948.52	2940.67	3002.4	2935.31
neg_10525	(22R,23R)-22,23-Dihydroxycampesterol	8891.19	4677.83	8476.85	12046.8	5873.42	7367.82	6057.87	5987.83	3717.34	5040.06	6446.81	4747.04	3702.56	3135.77	5627.05	697.845	3758.68	1210.35	2428.16	1269.82	1361.17	883.513	4158.45	1178.65	4513.51	4323.92	4362.15	3903.22
neg_10535	Vindoline	361.234	469.915	76.0571	380.73	137.012	138.32	700.753	214.023	247.997	464.488	431.573	322.446	196.033	441.016	388.97	74.325	209.742	799.372	50.8066	3.58427	153.02	37.394	462.345	78.5527	250.312	254.014	268.491	223.88
neg_10545	Adrenic acid	1096.38	1001.62	1031.26	1107.31	1108.54	1348.82	782.629	883.211	853.089	683.475	982.341	810.338	924.007	743.827	741.411	1315.74	1105.37	1007.73	1170.78	1833.14	1030.67	1170.58	832.672	1298	833.758	856.863	827.424	849.483
neg_10548	Protopanaxtriol	815.929	785.271	595.679	684.715	701.356	683.816	649.167	665.278	648.3	547.843	450.638	556.367	652.919	580.703	788.635	619.693	770.979	632.61	917.518	821.949	682.922	884.87	847.444	1062.8	653.636	647.394	629.914	649.331
neg_10559	9,10-Epoxy-18-hydroxystearate	7341.12	5231.89	13517	9203.93	5652.16	12478.5	2205.64	3096.39	3066.12	3506.92	3820.57	3263.85	2183.11	2928.98	1970.56	2427.29	3561.24	12045	1771.6	2339.49	2346.04	1332.85	2123.01	1857.97	3757.12	3920.78	3772.43	3785.13
neg_10568	3-Dehydrotrametenolic acid	1896.64	5545.09	2539.15	3245.95	2269.14	3823.63	1910.59	2048.71	2233.86	1580.8	1674.96	1918.92	2725.04	2282.32	1899.41	3022.54	2660.3	2356.93	4553.86	4259.32	4047.15	4847.34	2749.69	3955.83	2120.71	2399.91	2136.63	2186.18
neg_10597	CDP	665.781	587.682	680.844	652.392	725.153	872.608	504.759	639.35	593.413	530.29	670.575	633.798	735.327	562.864	552.218	966.434	901.575	665.457	756.826	1286.63	752.722	726.298	662.888	1056.4	563.089	554.993	578.267	567.984
neg_10606	Cyclooctat-9-ene-5,7-diol	20.3856	11.7886	6.7411	13.0628	133.757	16.9636	26.7117	15.6241	5.4524	3.84294	9.53375	14.4693	8.3746	2.21403	14.6962	7.25169	4.33045	7.91957	10.9136	7.44648	5.96799	1.50991	4.86137	1.93697	35.1904	36.0515	37.5694	35.201
neg_10614	4-Cresol	1.19431e-09	1.19431e-09	1.19431e-09	1.19431e-09	1.19431e-09	1.19431e-09	1.19431e-09	1.19431e-09	1.19431e-09	1.19431e-09	1.19431e-09	1.19431e-09	1.84741	1.19431e-09	1.19431e-09	8.85028	9.8489	332.985	1.19431e-09	1.19431e-09	1.19431e-09	1.19431e-09	1.19431e-09	1.19431e-09	2.98209	5.43588	3.95746	5.51926
neg_10624	Neoandrographolide	294.262	297.068	165.533	242.026	62736.2	766.534	7676.49	4929.89	10912.4	8733.34	5653.99	11210.1	9593.67	13543.9	10809.8	6033.6	7278.52	4934.38	6136.7	7609.34	7225.37	7679.23	13066	3873.21	8357.1	7729.9	8210.42	8095.01
neg_10628	Telmisartan	100.298	156.449	29.6787	84.8865	26817.7	272.964	2917.89	1616.97	4335.76	3213.34	2098.17	4182.02	3063.6	3540.07	4226.73	2032.99	2238.16	1827.54	2503.56	1982.62	3112.39	2267.02	3885.47	1187.06	3223.5	2914.36	3147.13	3084.91
neg_10632	LysoPC 22:5	1.92826	0.00321671	0.301924	1.99706	4.90034	0.795908	480.293	766.821	160.034	42.5774	358.194	1287.77	1069.58	810.733	658.413	32.6935	393.88	216.415	114.592	191.104	235.156	85.5723	2468.48	2.06433	290.188	283.524	329.764	255.843
neg_10634	Magnoloside A	1.19431e-09	1.19431e-09	34.3909	1.19431e-09	2125.42	1.19431e-09	51.4349	4.00676	107.336	66.0242	14.6556	113.765	43.6852	92.7655	132.356	8.84374	10.2871	31.9417	9.34406	1.19431e-09	89.3842	25.3093	72.9332	38.8898	80.2397	48.08	62.2552	76.3882
neg_10642	DL-2-hydroxy stearic acid	148834	92142.4	222081	218532	122078	157580	107388	129279	125419	86359.7	102489	57712.7	71421.9	64361.5	98908.1	69889.1	104700	101848	98392.6	129996	77955.4	61789.9	84668.3	45060	89392.5	89033.5	91728.4	87924.7
neg_10647	Phytol	678.758	645.451	347.599	715.876	236.108	519.689	443.376	323.184	268.825	407.187	215.075	390.389	685.578	376.817	442.551	574.107	581.608	516.629	1020.56	940.778	800.208	689.533	621.793	599.882	480.444	840.979	488.507	616.04
neg_10650	Cathasterone	310.131	324.325	457.83	666.825	229.754	866.791	541.127	443.063	335.957	330.852	308.469	477.515	614.925	432.4	396.552	639.981	570.139	567.569	1201.57	1128.52	792.7	1554.47	567.339	1085.31	528.089	515.068	536.291	525.799
neg_10655	Chlorophyllide b	251.482	614.431	330.19	370.349	614.716	347.333	814.515	221.307	376.768	518.057	718.035	509.205	1161.13	434.899	446.519	164.378	1237.29	1592.42	148.699	300.425	186.831	183.781	773.868	106.152	382.671	364.975	384.639	419.886
neg_10668	Testosterone	6249.73	6249.89	2108.32	2789.19	3423.41	2957.09	4476.71	2781.22	3557.52	2870.53	3791.5	2220.24	2755.61	2498.75	2360.91	2050.64	2312.77	2995.79	2163.64	2601.96	2147	3618.02	3050.02	2664.27	2660.55	2515.69	2786.05	2353.58
neg_10670	D-Glyceraldehyde	43.2149	27.1971	1.19431e-09	24.5883	41.3709	23.2036	8.9239	16.521	12.4198	21.2687	18.936	9.73029	14.4591	14.7834	12.093	1.19431e-09	1.19431e-09	14.737	1.19431e-09	1.19431e-09	1.19431e-09	1.19431e-09	14.0692	5.17926	9.627	10.3915	11.7831	9.379
neg_10672	24,25-Dihydrolanosterol	77.026	14.7416	57.3865	56.4441	54.7976	3.16754	29.8169	33.2977	11.5236	68.0811	21.8553	15.6254	79.8112	83.7504	60.7855	82.7512	24.0948	64.5485	230.653	197.344	5237.57	130.239	21.1035	92.343	306.556	276.04	298.286	262.812
neg_10675	myo-Inositol	126.648	123.058	47.902	114.855	140.374	87.4822	74.4032	69.3565	83.202	86.3663	88.2323	73.4591	93.063	75.7795	99.9257	22.3544	49.1632	63.9977	28.6588	11.0236	16.4503	50.8988	84.1861	19.8376	75.207	59.4837	69.6942	75.0434
neg_10690	Kadcoccinone F	127.437	21.4658	45.5287	44.3224	178.029	102.185	26.4797	121.635	83.3334	107.609	68.7216	114.069	112.272	186.718	140.659	153.436	210.785	168.683	279.889	254.387	150.254	159.759	130.881	251.163	130.723	174.256	127.548	151.29
neg_10696	(S)-2-Aceto-2-hydroxybutanoate	31.837	20.2143	36.0219	30.2	27.9827	20.6351	18.4844	18.2887	19.0635	16.5165	15.1689	12.3356	20.4016	16.6652	19.1808	14.9989	16.3092	10.8885	17.6384	22.3546	17.7671	7.66971	7.66477	9.15991	17.1386	17.7982	16.8607	16.5938
neg_10710	S-(2-Carboxypropyl)cysteine	37.6976	18.79	34.5455	53.2611	22.8953	19.8279	12.4674	31.8864	13.2145	20.7787	10.7042	14.9393	12.0079	14.2628	23.2713	1.19431e-09	3.9748	9.95073	1.48912	5.75475	16.4951	11.1454	7.27133	16.3159	17.7511	14.9481	18.8618	15.4488
neg_10723	Pregnenolone	8050.17	7403.3	8808.75	8670.16	11313.5	8731.97	5300.96	5750.27	5991.85	4692.02	5678.35	5282.88	4967.39	4231.86	6194.96	6249.92	6470.93	6153.38	6502.41	8580.15	9784.63	6622.81	7664.39	5250.69	5938.48	5929.73	5971.79	6017.23
neg_10726	Pinusolidic acid	9364.85	8452.63	9068.26	9602.15	7387.57	8600.16	5657.17	5887.61	5522.04	4369.45	4934.21	4782.14	4595.81	3537.02	5350.66	4620.3	5887.42	4434.34	5749.74	6270.5	5331.15	4517.11	3634.1	4514.57	5338.2	5344.38	5478.13	5274.91
neg_10735	5,6,15-Trihydroxy-7,9,11,13-eicosatetraenoic acid	4084.56	4041.38	4209.5	4547.41	4233.26	4613.27	2468.95	2704.59	2582.96	1932.07	2378.57	2246.57	1948.16	1614.12	2228.72	2104.61	2384.53	1938.97	2466.84	2883.99	2366.09	1906.1	1591.28	1681.54	2299.39	2267.28	2263.97	2159.8
neg_10740	sesquicannabigerol	955.119	874.199	543.415	1054.8	679.114	1323.97	1122.15	842.553	547.012	755.262	805.095	944.98	594.532	362.542	605.843	407.377	545.234	489.521	674.25	502.669	382.665	437.925	395.793	424.726	609.686	607.669	618.387	616.151
neg_10752	LysoPE 20:2	3576.55	4650.33	3321.4	3512.32	3266.88	3414.24	3433	2300.03	2313.39	2143.98	2762.45	2821.07	3451.82	2339.4	2813.67	2955.68	3844.86	4407.04	2229.68	2992.8	6579.07	3694.8	5013.06	2403.91	3006.34	2891.35	2891.68	2798.72
neg_10755	LysoPG 18:1 (2n isomer)	19976.8	6114.07	73845.1	22628.5	12407.5	11454.3	16284.9	16998.3	18984.4	13847.9	25381.3	25542	14162.3	25065.3	24820.4	28276.8	8517.33	49815.3	11644.2	8254.69	7414.78	28829.7	7406.21	71484.4	23709.6	24105.4	24977.8	24243.8
neg_10760	Alisol C monoacetate	82.3326	94.4493	197.442	81.9016	302.423	114.431	50.8544	62.627	80.3601	42.9868	20.3508	31.1812	162.924	56.6799	47.2254	588.459	139.804	811.626	209.622	196.482	352.218	72.672	136.759	17.6131	149.784	160.499	204.177	130.277
neg_10762	LysoPC 20:1	13405.3	14100.3	14137.5	14360.6	9865.83	12880.6	7732.77	8134.08	7078	5760.6	6035.66	6631.66	5508.29	3922.36	7152.87	5133.5	7021.68	4579.1	7493.41	7471.93	7050.07	5230.57	3772.57	4698.99	7314.31	7038.29	7346.5	6933.73
neg_10779	Neomethymycin	197.417	407.225	322.46	224.942	712.286	287.665	849.65	777.172	651.204	808.996	705.895	1128.69	1296.78	959.297	865.67	830.03	1174.2	634.439	1198.15	1082.62	812.663	1100.39	1426.06	1063.57	816.075	803.301	802.858	673.805
neg_10783	Maltol	86.9091	99.7808	108.113	99.6006	80.1366	88.0315	72.6536	77.4983	69.341	57.5585	70.6043	66.9755	63.9831	51.2449	67.7421	62.2648	75.0047	68.4781	91.2867	95.2026	70.5351	60.3449	53.0063	46.7291	64.24	64.3596	68.4311	62.5071
neg_1079	Fumarate	65.5422	250.533	102.221	96.4438	603.522	160.68	282.95	19.1646	48.836	168.656	330.419	49.4397	145.494	42.2537	62.8829	87.8954	136.811	120.654	117.641	75.672	98.8599	77.4915	85.8537	19.3904	127.938	123.805	128.463	124.982
neg_10797	3-epi-fagomine	8120.12	7713.41	8334.47	8734.36	7470.86	8200.73	5199.44	5497.56	5274.97	4185.64	5017.16	4643.39	4479.3	3422.73	5246.72	4870.78	5702.73	4449.75	5673.03	6605.94	5311.36	4426.65	3695.68	4607.64	5173.58	5017.88	5237.78	5032.47
neg_10799	22-Hydroxydocosanoate	37345.9	14491	42852.1	22876.7	40770.8	16189.4	8921.86	18492.6	14273.1	11697.4	8497.61	21562.1	13177.1	20042.2	19231.7	32344.3	11892.5	24774.5	25191.1	30956.7	21815.9	40566.9	26069.1	43698.4	23157.8	23773.4	27160.8	22991.8
neg_10808	beta-Isorenieratene	1324.66	1789.86	785.476	981.377	1692.18	1177.79	1888.55	651.22	3658.13	873.798	624.599	1951.16	1283.68	1158.69	3115.14	892.439	1298.62	4721.52	4667.7	1856.15	2961.41	1396.9	1829.95	2558.92	1911.82	1644.57	2043.74	1578.74
neg_1081	L-Pipecolate	16.4371	20.0845	4.41511	21.3007	2.02999	8.68519	12.3229	29.4221	23.0109	3.41783	5.46549	20.0862	21.5029	14.8143	25.2088	18.6581	1.19431e-09	6.01505	55.461	72.5071	315.872	1.18536	41.9811	1.19431e-09	26.2642	23.1198	26.3529	21.894
neg_10812	Euonymoside A	311.174	333.474	396.452	362.975	174.706	256.117	228.595	178.987	266.942	113.569	271.56	39.6233	285.566	123.383	134.572	267.126	126.186	65.3408	152.274	330.932	213.395	28.2191	41.084	111.278	113.067	93.8273	112.748	189.119
neg_10820	Senecionine N-oxide	115.356	106.292	100.9	102.65	107.012	110.887	71.8117	84.6637	71.2785	58.306	81.8693	73.8936	69.049	68.9126	67.0217	101.654	94.5995	80.1121	93.826	116.392	80.9732	66.4007	53.026	68.746	66.4968	70.5993	76.237	67.2732
neg_10822	Senkyunolide P	21.8737	20.6354	37.9193	68.9644	25.6059	0.309635	486.301	493.307	343.595	313.099	409.648	423.19	1534.1	870.397	786.98	1430.43	1943.43	1506.59	1686.88	2007.47	2231.25	2383.12	1732.16	2363.68	669.751	628.247	673.98	679.679
neg_10825	LysoPG 16:0	1.32211	1.19431e-09	1.19431e-09	1.19431e-09	1.19431e-09	0.00154689	13.5882	0.694444	2.43383	6.18893	1.7938	29.0316	0.121136	33.6228	7.0865	80.7586	7.57313	1.89619	417.545	405.938	96.2434	132.429	31.6162	45.8633	16.9451	8.20389	0.462708	21.3787
neg_1083	L-Malic acid	818.424	1788.89	792.075	774.796	3423.84	1197.42	1615.45	331.407	384.564	1045.52	2151.22	500.754	748.081	355.952	472.126	563.022	747.936	795.82	840.913	666.603	784.131	640.159	576.293	391.083	810.371	790.139	812.642	795.465
neg_10845	L-Phenylalanine	2764.95	1191.49	2375.14	3127.24	1415.93	1302.37	1286.54	894.742	680.227	606.465	740.345	515.868	320.725	517.272	1094.29	66.1183	515.407	101.402	147.206	105.588	262.667	100.417	456.62	12.5725	744.424	718.153	748.381	676.46
neg_10858	2,3,19,23-Tetrahydroxyolean-12-en-28-oic acid	5670.3	766.488	6417.64	2658.87	5626.23	655.384	613.485	3049.65	1049.91	1663.93	152.472	2485.4	1510.85	3990.94	2463.01	4572.33	216.507	2039.63	3843.52	5639.79	2550.94	6227.71	3650.13	6730.57	3219.25	3709.68	3538.46	3078.25
neg_10866	Meldenin	191.95	48.9981	390.883	152.255	210.152	76.2849	1.19431e-09	0.6195	1.82405	1.19431e-09	0.360845	1.19431e-09	1.19431e-09	4.25274	0.55986	1058.34	0.0124798	15.9752	998.629	710.71	107.446	1352.14	1.19431e-09	3241.13	57.016	46.8268	65.8166	14.0083
neg_1087	2-Deoxy-scyllo-inosamine	354.653	331.38	366.052	412.899	246.42	371.921	327.751	378.393	238.118	195.35	241.157	237.517	370.775	407.798	341.349	291.954	381.264	351.314	396.642	288.646	259.512	389.851	367.966	372.056	300.337	294.404	299.536	290.134
neg_10874	(-)-Menthol	4617.63	2741.42	6451.9	5999.34	5192.83	4878.17	8058.71	6609.4	5396.67	5006.16	5242.91	4289.11	7511.64	6329.14	10712	5307.06	10777.2	4563.7	14384.7	10587.4	7996.41	9290.35	10757.2	6316.32	7573.33	7503.99	8038.74	7076.93
neg_10881	(15Z)-Tetracosenoic acid	2675.94	2440.49	2285.33	2634.6	2999.1	3258.95	2178.63	2087.94	2006.56	1384.28	1927.81	1597.73	1657.67	1361.82	2499.63	951.392	1836.09	1110.2	1507.91	1209.4	1148.06	1049.91	4500.1	986.556	4212.65	4194.47	4309.46	4083.64
neg_10882	Deoxytubulosine	10039.4	4051.81	7779.49	8566.38	4688.26	4786.42	3994.1	3747.44	2199.58	1575.64	3057.92	2459.72	1480.25	2294.81	3458.96	487.499	2175.59	749.974	777.544	695.498	978.699	997.825	1892.33	359.141	3110.57	3057.58	3369.31	2992.18
neg_10893	(-)-Hydroxydihydrobovolide	100.399	185.798	103.69	144.083	155.474	189.763	470.961	184.124	219.689	223.772	298.066	321.56	212.097	170.983	273.771	100.891	136.005	66.8231	100.695	96.0019	108.351	111.085	351.919	96.2404	184.331	189.192	207.337	177.23
neg_10894	Creatine	113.828	190.155	130.399	153.604	177.912	221.322	460.046	169.175	208.696	243.42	339.353	329.687	223.23	167.739	275.464	130.743	146.659	83.014	110.283	121.387	124.654	125.207	364.174	124.094	206.369	199.401	211.642	194.254
neg_1090	L-Carnitine	29.8406	7.98771	18.1064	29.9854	0.0108359	27.7013	6.24944	9.98605	12.6757	3.93269	9.39544	18.3745	42.565	2.35326	3.40875	31.7822	10.6912	14.7136	3.1455	2.49497	161.51	2.32754	68.2037	1.19431e-09	18.6048	22.2268	20.7599	18.5895
neg_10915	Meliasenin E	4040.53	5024.37	3954.27	4855.67	5114.42	5278.69	9158.9	4852.57	5003.17	5155.11	5920.21	7089.18	5819.2	4294.9	6261.14	4315.51	4351.4	3139.74	4753.9	4889.82	6724.99	4477.92	8211.19	6070.72	5295.26	5208.8	5476.53	5077.07
neg_10935	10-Undecenoic acid	2.69123	14.5683	1.19431e-09	2.82226	2.07978	11.5234	3.80608	1.15382	8.06142	8.81419	5.4822	1.33078	1.39668	5.74433	5.97559	1.19431e-09	1.19431e-09	1.19431e-09	1.19431e-09	1.19431e-09	332.06	1.19431e-09	3.33464	1.19431e-09	12.5643	15.9089	14.3635	13.043
neg_10946	Prostaglandin B2	3393.41	5064.04	4172.65	5510.35	4922.46	4967.66	4775.68	4797.96	5387.09	6006.15	3813.29	6234.62	8534.36	3429.38	4578.35	4538.67	4872.01	3411.37	3546.37	3290.21	6323.19	3595.04	6215.93	2644.21	4963.23	4887.05	5175.16	4851.6
neg_10949	Teasterone	1803.96	1804.3	1711.83	2040.97	2114.78	1953.66	1762.13	1231.32	1208.05	1497.71	2070.8	1629.31	2136.36	1074.18	1130.63	1653.72	2473.95	1451.45	1348	1574.14	1616.77	1671.85	1485.62	1099.12	1603.07	1593.84	1604.51	1545.37
neg_10969	L-Sorbose	15.3985	11.7431	20.479	21.9854	48.8795	15.1634	39.3172	29.2424	23.4946	46.0723	31.9251	29.8895	42.9335	34.3401	80.5017	10.8562	42.3091	27.8471	24.6083	8.95072	16.3768	16.7941	86.3385	5.49411	23.9993	28.4595	31.3043	28.0689
neg_10972	Oleyl alcohol	7431.42	2516.69	15846.5	10344.5	5827.62	8922.5	2938.36	5363.74	2442.79	3394.57	4653.88	2397.54	1864.39	2493.19	2543.86	2213	3964.55	7288.72	2265.84	3180.57	3334.26	1224.21	2464.41	974.071	4275.07	4247.35	4398.27	4065.71
neg_10973	Docosanoic acid (Behenic acid)	207.164	95.2178	132.181	151.931	152.799	225.863	135.458	140.763	60.0451	168.576	70.7446	47.2699	46.3308	63.9764	71.9085	18.6739	96.9871	4.1048	49.5053	47.2767	30.2577	4.27241	27.5137	5.61626	56.7058	153.768	103.729	72.726
neg_10978	PA(18:2/0:0)	1732.24	1625.51	1926.38	1516.89	1418.07	1400.74	1797.54	1053.61	937.538	1556.57	1642.37	1425.2	536.398	960.521	1390.88	534.467	620.826	1269.71	880.35	566.069	767.647	738.013	609.59	656.684	1399.55	1341.24	1343.67	1195.91
neg_1099	L-Ascorbate 6-phosphate	15.107	13.3572	1.67734	28.907	196.377	9.83906	75.0465	1.19431e-09	1.19431e-09	52.4539	97.31	3.57463	83.2285	28.3573	52.0584	42.0148	103.297	35.5042	94.9821	48.3083	70.7359	80.2328	46.1639	10.439	53.0365	60.0357	54.1513	55.6891
neg_10992	4-Hydroxy-L-phenylglycine	28.7586	64.4817	37.6014	29.0047	73.4531	26.7529	241.537	292.265	152.896	159.027	146.548	152.827	277.883	285.961	488.524	185.901	569.318	213.477	445.252	237.387	234.04	443.154	437.713	270.264	231.854	225.52	244.968	223.619
neg_11000	Palmitoleic Acid ethyl ester	19703.7	17279.4	26472.9	19180	15949.7	17648.6	12907.1	14323.3	14013.6	10196.3	12143.8	9628.32	7553.68	10564.9	13039.5	7259.3	7848.77	8241.23	6151.72	6092.94	7641.64	7332.31	7820.65	9162.21	11624.2	12029.3	11926.4	11107.4
neg_11005	ent-7alpha-Hydroxykaur-16-en-19-oic acid	54611.9	59875.9	60750.8	68157.1	99031	80553.8	38447.8	49414.8	48232.4	30146.6	69856.9	34014.2	27321	30307.9	58730.5	35794.7	41515.5	24009.7	45599.9	82384.1	40761.9	32045	39535	39745.5	61150.7	61211.2	63969.2	61060.7
neg_11007	Leukotriene B4	24710.3	23825.3	25038.2	26252.1	60993.1	23590.5	15392.9	19620.4	19811.7	13344.2	18149.3	14838.5	14397.5	14756.3	18719.3	18362.1	20957.2	12261.2	18049.3	56922.1	29220.2	16647	17976	14628.2	19596.2	27403.3	23850.2	19691.6
neg_11008	12-Oxo-phytodienoic acid	47651.7	43465.2	50933.9	47943	49995.2	47284.5	26229.8	30948.4	32015.8	23181.1	27532.2	22986.3	17878.4	22716.7	28350	15436.8	26066.1	15743.8	16570.8	23400.3	37681	20527.2	42085.1	11607.1	27486.1	26829.3	27189.5	27617.4
neg_11020	3-(O-Geranylgeranyl)-sn-glycerol 1-phosphate	669.34	1556.5	1010.71	1328.05	1725.5	3842.16	710.984	718.24	1343.56	655.817	2377.98	884.021	373.354	510.661	1028	370.171	2003.57	111.51	230.927	641.461	421.875	343.772	898.202	1.19431e-09	382.002	333.216	413.878	448.22
neg_11024	Narbomycin	1025.75	1102.83	994.871	1004.97	1217.01	1099.61	925.042	842.083	848.804	795.017	859.662	786.061	575.78	681.594	820.307	529.588	878.147	439.335	1442.08	467	1155.87	628.222	928.35	251.603	977.367	973.305	990.606	950.544
neg_11025	Festuclavine	18742.5	5204.59	33319.8	14252.2	33186.6	15937.5	3661.21	3274.99	5319.92	8297.66	5937.69	5854	4346.86	14910.7	5888.54	8239.66	9607.86	24803.9	9846.65	31458.5	114085	40102.7	124766	10144.5	11474.1	12424.4	6440.43	12982.9
neg_11038	9-Hydroxy-12-oxo-10(E),15(Z)-octadecadienoic acid	11103	11950.1	24704.8	21372.6	48875.7	56068.7	4295.93	5567.54	9460.69	8163.47	32029.5	18027.4	6370.99	6352.6	11690.6	9588.52	14532.7	8728.54	4293.47	9898.35	18952.8	9591	10169.9	6380.13	16369.5	11174.4	17565.7	7788.07
neg_11039	13(s)-hydroperoxy-(9z,11e,15z)-octadecatrienoic acid	36811.1	43170.2	21070.7	41531.5	31605.2	52114.7	40313.9	42160.4	74957.1	64326.8	37465.7	42028	20519.9	19574	57373	22721	36326.2	24048.2	13063.9	26158.5	21989.9	16229.4	22279.3	16788.9	25635.8	22569.9	16733.2	23002.6
neg_11040	Dihydromonacolin L acid	10601	9417.76	12195.5	12887.5	12852.2	13440.3	6537.1	9075.43	15885.7	15478.4	10502.8	9535.06	14134.8	17899.3	10193.6	8799.14	17969.7	9963.15	17001.7	19469	12580.3	11781	13325.8	9690.74	16529.8	14130.6	14615.6	8123.76
neg_11042	Pleuromutilin	93344	103100	34532.3	17769.3	23395.5	65582.3	69759.9	15689.8	26607.7	4623.24	28536.3	23324.7	3831.82	25076.4	4464.38	22304.9	12526.8	16813.2	25315.5	76196.2	37998.1	59718.2	38787.9	32627.2	18794.7	26406.1	59951	3197.11
neg_11044	beta-PC-M6	4215.73	4102.82	1857.43	2277.24	2379.9	3134.93	3047.38	3128.47	1975.98	1482.78	2738.15	3391.89	2276	2372.2	2264.69	2117.71	2554.06	1684.16	2538.9	3469.16	2792.77	2285.17	2827.21	1657.38	2012.51	1653.15	2703.72	1316.72
neg_11046	Poricoic acid B	232.339	314.187	380.806	430.408	582.603	656.32	401.304	322.235	410.195	196.942	473.274	359.608	573.457	307.367	318.8	370.939	574.847	266.553	705.994	625.603	458.065	525.607	634.272	290.959	399.722	453.414	468.504	299.822
neg_11062	3-Methyldioxyindole	251.877	236.302	238.128	216.865	308.978	314.469	212.086	281.773	190.441	148.3	225.586	198.471	140.796	175.095	212.598	79.0387	251.397	102.761	133.673	63.6025	242.875	85.1679	227.646	36.2487	216.996	203.376	224.838	200.599
neg_11109	纬-Oryzanol	6460.62	7912.88	16933.1	8936.52	13922.1	21279.6	6070.03	30293.4	8067.54	3587.57	4254.4	5628.74	15244.3	14272.7	4370.7	14869.9	4825.93	10234	8713.51	6461.42	15669	11865.7	10530.9	7874.37	9356.33	10084.4	13244.9	4802.69
neg_11123	L-Olivosyl-oleandolide	453.513	411.138	782.339	593.208	559.678	718.459	526.7	521.441	435.797	311.332	758.651	810.353	250.14	229.374	749.578	277.209	225.581	299.421	3770.9	72.36	60.3987	299.708	564.388	260.602	457.965	500.534	435.199	650.112
neg_11131	Dihydrodehydrodiconiferyl alcohol-4-O-glucoside	16599.7	2578.99	1315.3	16088	5498.08	10551	3129.23	14877.3	449.684	23743.9	6463.98	11192.3	7157.17	8288.69	3223.26	742.719	481.863	2507.43	8294.57	1852.38	1185	2217.9	2874.19	2990.4	8519.72	7642.88	8393.57	4691.1
neg_1133	Lumazine	215.502	349.083	324.35	275.539	458.939	236.887	345.948	270.796	363.563	565.818	353.138	371.064	260.759	444.822	307.716	486.311	267.626	252.388	404.798	313.721	486.081	546.154	363.907	459.348	353.416	352.135	345.464	338.429
neg_1134	L-Asparagine	4500.11	1951.63	2870.39	3428.86	2159.81	3564.95	2916.25	2512.49	1134.48	1526.61	2717.54	2399.67	3905.92	1499.66	2608.02	3065.2	3622.98	3289.7	4913.71	6813.19	4692.47	3738.31	2964.6	3062.48	2735.17	2708	2708.82	2665.04
neg_1137	2-Carboxy-2,5-dihydro-5-oxofuran-2-acetate	3.49328	9.17017	16.5273	12.2607	23.9581	2.81652	14.8449	8.16747	42.1183	51.2269	17.1602	14.0534	15.222	61.0287	11.778	52.7393	14.3918	5.2149	53.9588	46.0378	35.5627	80.3711	23.003	46.7931	31.602	32.3721	29.2778	31.5134
neg_1146	6-Methylmercaptopurine	33.7119	70.0014	74.3009	68.7576	41.8286	44.1465	99.8903	48.2029	40.2337	39.173	74.3765	53.3915	19.4122	34.0768	54.9812	30.7697	21.3427	23.6347	30.9799	9.66073	55.8709	17.5817	44.516	27.9905	45.3117	46.2352	49.0117	45.8525
neg_1161	Cephamycin C	43.0284	5.22881	94.958	41.1373	11.6948	82.0342	24.6507	132.333	11.5811	49.4404	70.023	40.7245	11.8413	207.418	9.1499	17.8291	115.612	155.831	14.7389	28.0721	156.566	194.105	1163.85	19.8283	53.6099	56.9479	60.1098	56.794
neg_1164	4-(4-Deoxy-alpha-D-gluc-4-enuronosyl)-D-galacturonate	359.444	526.717	197.247	200.809	136.892	320.867	269.739	257.155	120.615	101.612	131.266	141.137	96.4776	264.673	101.704	153.19	754.04	210.449	312.097	10.3795	67.9648	556.926	1014.41	0.433475	191.676	217.021	190.453	204.269
neg_1170	dADP	148.382	188.315	170.943	137.66	84.344	290.898	101.276	123.082	81.1172	132.463	198.956	95.9174	204.849	73.8307	137.055	79.356	139.377	237.302	127.263	63.7279	95.9419	161.398	108.653	77.8875	125.625	114.733	122.029	113.387
neg_1172	[5-(Aminomethyl)furan-3-yl]methyl phosphate	38.1758	21.7826	71.5533	80.835	151.291	131.197	89.8606	30.9412	44.3646	94.6582	99.4896	72.1307	29.4682	113.283	13.6413	15.9133	7.35181	5.49763	1.19431e-09	1.19431e-09	2.39852	2.95668	29.9949	1.19431e-09	43.7411	47.6287	47.2608	49.1363
neg_118	(1E,3E)-4-Hydroxybuta-1,3-diene-1,2,4-tricarboxylate	11.3888	56.2772	71.9405	18.4517	14.8877	28.1524	15.0617	44.8586	29.3001	11.3314	11.6083	9.79051	38.1393	31.1118	16.5494	17.6678	13.8611	27.4039	43.4272	26.5468	31.5958	18.7073	20.5826	67.3689	48.1339	49.8408	48.704	47.9318
neg_1183	tripfordine A	362.002	137.451	337.052	747.895	396.233	801.284	115.207	728.818	366.727	522.104	919.389	307.33	1954.24	37.4425	359.572	119.097	132.904	594.394	171.837	204.255	20.138	53.4221	534.311	1460.55	380.586	399.255	395.734	380.087
neg_1184	6-Methylsalicylyl-CoA	59.2434	3.72726	54.1733	79.2345	33.0843	32.0817	73.5951	63.126	4.70486	1.19431e-09	58.945	14.2055	60.9676	44.5533	81.3285	68.9805	134.053	37.1331	59.3083	62.6973	66.5325	67.6019	48.9924	20.2798	55.056	53.2759	59.4986	52.6888
neg_1190	Alanylleucine	345.31	149.863	243.208	227.716	45.1969	174.277	129.818	176.473	296.646	141.569	226.492	183.429	148.171	148.426	122.863	202.431	157.46	160.03	114.222	90.3298	41.3174	130.498	118.642	251.22	137.875	146.76	141.508	138.891
neg_1195	3',5'-Cyclic GMP	160.308	236.496	203.002	78.1116	70.7884	157.956	41.0292	56.8301	74.5292	198.431	79.6967	138.909	241.834	137.374	108.716	227.488	388.626	339.04	800.503	1004.89	898.507	274.691	209.612	122.89	209.21	224.99	213.679	216.614
neg_1196	UDP	476.336	147.448	291.962	265.24	130.836	246.566	238.841	246.633	141.227	124.735	293.887	209.385	242.028	174.04	314.013	339.395	459.876	256.343	305.928	572.174	373.136	562.094	268.392	446.444	254.531	239.148	247.481	254.197
neg_1198	Uridine 5'-diphospho-N-acetylglucosamine	362.986	96.9742	162.626	228.138	29.5021	170.899	196.157	217.463	14.5839	53.3631	142.39	125.511	68.3844	111.274	92.3634	69.797	18.1976	13.9773	30.7628	69.6776	122.56	32.2189	42.3201	102.676	78.1469	97.0571	89.5127	80.0316
neg_1202	Adipyl-CoA	296.308	218.954	284.927	212.707	72.0775	148.948	246.967	211.373	66.5793	32.3242	168.729	210.571	177.664	77.6358	158.564	58.542	193.881	110.576	123.189	238.886	86.8254	132.912	165.638	35.0067	143.09	149.391	131.513	151.009
neg_1204	2-Hydroxyethanesulfonate	1.73424	14.1916	2.91092	8.18269	2.27163	3.22793	6.52599	15.2087	7.0907	5.41386	2.46669	11.9953	1.50856	2.40364	2.79693	6.70593	1.19431e-09	4.25347	5.46363	13.6101	4.72093	9.59121	6.42018	10.3822	3.7122	7.19817	5.11461	6.91322
neg_1226	3,5,9-Trihydroxy-7,8-dihydrocyclopenta[g]chromene-2,6-dione	203.865	141.854	88.6754	95.1348	65.8502	68.3753	138.125	161.058	49.1956	59.8096	124.057	98.815	83.9934	83.7155	101.696	273.6	123.019	43.8356	143.483	102.443	252.035	177.09	94.8247	81.9875	84.5213	106.716	106.931	83.157
neg_1232	Danmelittoside	11.543	19.3499	50.334	74.4765	11.3579	5.27917	79.968	18.0444	116.54	26.4892	40.2122	6.49461	354.097	10.6608	9.18136	1.19431e-09	9.84266	24.6009	1.19431e-09	1.19431e-09	6.14655	11.9166	1.19431e-09	1.19431e-09	21.9507	28.8943	12.2045	26.4034
neg_1233	SAH	446.093	356.295	356.344	453.714	680.486	709.143	355.888	184.139	197.334	313.42	418.247	258.05	330.382	467.295	506.32	319.45	317.571	279.336	89.4247	218.011	145.794	215.707	611.993	241.519	307.519	304.835	301.963	304.02
neg_1239	Trans-4-Hydroxy-L-proline	260.261	143.613	275.107	224.363	135.971	150.702	179.004	254.034	96.4974	128.211	250.16	175.969	249.434	149.038	209.738	137.42	289.306	194.267	88.6576	189.944	124.614	97.2018	211.358	88.6924	161.74	158.966	162.614	157.116
neg_1240	N-acetylaspartate	1545.03	797.188	1989.43	1535.1	1069.13	1037.31	1076.8	2195.34	565.502	1127.53	2271.58	682.731	2337.26	1259.95	1912.33	1571.14	3392.36	1514.52	581.874	1380.09	623.301	735.52	1627.05	954.436	1310.94	1303.69	1285.22	1283.98
neg_1241	2-Oxo-2,3-dihydrofuran-5-acetate	301.724	848.713	167.999	201.189	150.998	326.667	196.718	212.169	89.3883	46.9666	232.389	110.518	92.9491	137.383	221.522	139.58	259.842	117.964	266.128	380.215	129.644	190.412	317.451	181.443	209.712	203.358	206.151	195.877
neg_1243	Serinyl-Isoleucine	772.747	459.451	617.707	670.865	412.687	481.024	486.031	585.963	625.542	466.736	571.543	722.301	482.231	296.545	486.048	276.102	319.701	423.472	382.991	475.399	431.103	286.377	353.091	318.857	436.841	429.168	427.25	420.297
neg_1246	4-Pyridoxic acid	239.988	174.46	215.822	214.683	125.494	219.776	179.056	150.892	136.864	161.565	254.966	147.741	123.344	113.466	128.01	144.341	80.6077	131.472	90.2598	87.7407	129.941	108.522	98.2417	121.888	135.615	126.573	131.679	130.259
neg_1255	4,5-Dioxopentanoate	465.46	653.639	434.872	443.076	721.196	338.34	323.995	280.213	296.46	305.111	357.208	369.461	325.469	309.566	358.485	545.411	282.499	323.228	312.99	575.058	631.318	545.826	344.283	424.002	368.16	362.048	360.856	345.941
neg_1259	4-O-Methyl honokiol	1235.9	575.627	1025.42	850.118	554.52	608.209	639.389	439.717	588.524	595.672	540.869	638.161	630.264	484.303	505.022	740.473	479.246	676.583	535.955	582.097	489.474	572.697	542.429	697.03	554.476	544.02	552.258	542.127
neg_1267	Amarogentin	1928.92	2389.87	1785.79	2138.25	1681.73	2237.21	1670.23	1523.6	1521	1574.8	1570.02	1438.72	1453.36	1392.41	1247.2	1362.27	1303.28	1232.56	1802.73	1910.98	1358.61	1356.68	1452.46	1388.34	1435.49	1445.66	1421.85	1446.27
neg_1269	Kaempferol-3-O-sophorotrioside	2146.52	17354.8	1345.33	2466.19	1557.32	6696.04	1771.3	2660.47	1095.16	939.028	1440	975.064	740.822	1475.37	862.734	455.025	462.166	514.513	673.413	608.575	688.187	447.994	2140.99	511.764	1665.7	1689.35	1676.43	1651.92
neg_1271	1-Aminocyclopropane-1-carboxylate	18.692	63.0932	13.1204	32.4153	16.9235	64.3163	15.2288	23.694	15.709	8.772	8.92832	8.71017	1.19431e-09	21.7563	1.07725	2.81961	1.19431e-09	1.19431e-09	17.3723	1.19431e-09	1.19431e-09	0.971239	11.5805	1.30747	15.1823	15.4596	15.9582	15.0217
neg_1272	1,1,1,1-Kestohexose	439.996	546.028	495.115	4325.38	466.738	2371.3	442.112	478.866	420.057	372.275	709.345	746.248	365.73	453.845	603.545	159.22	283.648	631.988	352.826	206.817	276.943	156.14	391.697	575.227	642.819	640.614	644.397	638.748
neg_1283	Doxorubicin	205.181	249.219	213.243	390.249	207.4	416.733	238.364	166.292	159.48	244.554	171.673	222.056	175.455	268.383	196.31	71.4754	83.8389	82.5564	132.171	52.3648	97.1267	62.1757	141.941	138.762	174.426	172.398	167.869	172.746
neg_1286	D-Proline	233.505	270.459	228.693	195.501	173.717	157.473	248.59	129.409	221.463	173.789	179.805	164.079	113.438	185.183	140.991	137.487	82.6331	107.506	151.592	138.412	126.734	96.8697	124.385	98.9812	149.31	149.217	149.666	142.367
neg_1288	D-(-)-Threose	2034.79	4234.73	1513.13	2670.08	1626.12	4283.83	1544.68	2172.41	1677.26	1334.36	1303.17	1453.19	1085.09	1620.38	900.416	587.485	570.257	762.527	826.448	779.165	723.888	550.116	1442.88	444.1	1528.53	1494.75	1498.46	1451.44
neg_129	NADP+	11.4093	1.19431e-09	75.397	41.3166	1.19431e-09	19.2756	17.9396	99.6325	1.19431e-09	1.19431e-09	1.19431e-09	1.19431e-09	72.0186	1.19431e-09	15.319	53.9931	104.691	162.595	293.217	469.729	271.364	101.546	16.155	212.24	31.1386	28.7	45.1996	28.007
neg_1292	L-Isoleucine	697.933	492.759	487.247	471.122	1771.18	532.023	707.211	234.468	767.855	1598.93	811.647	359.164	500.76	518.639	246.912	533.552	325.257	345.951	514	374.19	133.631	469.375	350.847	568.142	542.484	537.263	537.24	529.486
neg_1293	Hypoxanthine	8398.2	7094.7	7614.74	6059.59	4617.12	8459.27	3613.83	6920.73	7641.08	4652.55	5137.69	4375.61	2951.01	4228.55	3859.41	2003.89	2930.73	3380.55	5728.26	4277.31	7656.97	3292.06	4244.97	2450.46	4903.28	4786.58	4830.5	4691.59
neg_1294	Tyramine	29.1907	18.7184	55.8848	34.295	20.8116	19.706	27.6074	14.7767	20.7144	23.6086	16.2191	22.5126	20.2382	24.4264	23.3306	23.7137	18.9829	48.2532	27.3903	13.7105	18.4814	17.2685	23.3442	20.6068	18.2965	19.6377	17.5551	18.3243
neg_1297	D-Xylose	327.018	237.5	416.046	365.681	208.173	316.251	310.784	260.652	196.938	254.915	247.252	283.131	273.926	266.681	235.912	195.74	643.591	428.659	412.098	225.145	241.311	366.182	299.112	188.409	249.984	246.13	247.68	236.56
neg_1309	N6-(Delta2-Isopentenyl)-adenine	140.486	98.1217	134.483	52.458	717.436	28.4748	256.862	3.6791	265.617	1034.25	342.522	29.0023	36.9243	101.064	36.5053	83.3429	41.8584	47.0034	16.8297	17.8016	5.68255	54.8977	53.4143	52.9552	140.197	135.097	137.175	140.926
neg_1315	N-Acetyl-D-glucosamine	9817.48	30554.7	6971.46	14212.7	9638.69	29222.6	8025.03	11289.9	7766.37	6496.16	6832.38	6182.11	3817.65	10014	3086.22	2257.33	2131.82	2881.39	2359.26	2402.52	2166.99	2037.19	7060.8	1870.37	8064.56	7940.87	8015.32	7762.9
neg_1316	Coniferyl acetate	20420	13758.2	17929.8	14369.2	11274	14290.9	10114.8	8791.41	12729	11636.4	13267.1	10221.8	9031.55	9618.57	9360.58	6710.22	8280.26	10216.9	12122.6	12492.6	14815.2	9404.84	10330.2	6711.97	10771.1	10693.1	10686	10507.2
neg_1322	Aspartyl-Leucine	2071.8	700.873	1416.22	1364.22	575.579	1062.52	1031.86	878.782	1146.58	1003.41	1241.38	1093.34	920.126	996.233	880.528	1585.25	1008.72	1174.4	886.642	854.478	466.161	1085.31	849.301	1935.99	1004.99	982.233	1004	965.164
neg_1340	Valacyclovir (hydrochloride)	4103.05	11180.8	2514.93	5546.5	3750.8	11799.9	3194.09	4364.9	3085.81	2513.08	2693.8	2506.72	1387.53	3980.14	1110.23	1102.14	912.961	1102.7	829.622	1103.83	710.996	955.66	3127.85	1019.34	3186.34	3139.56	3172.83	3122.1
neg_1344	7-Deoxyloganate	4758.98	9482.77	3763.4	5634.19	4195.89	11127.1	3691.4	4705.23	3712.43	3505.37	3360.26	3226.76	2281.76	3970.42	1972.63	2144.44	1655.1	2124.85	2067.75	2260.82	2286.78	1687.4	3275.61	1664.61	3610.45	3591	3589.42	3556.43
neg_1346	Simmondsin	1940.4	1538.72	2061.43	1900.31	1506.07	1628.29	1568.37	1260.2	1220.69	1545.94	1607	1348.85	1710.67	1229.29	1160.58	1631.98	1435.19	11889.2	1529.87	1734.96	1471.78	1484.56	1328.62	1465.03	1716.07	1723.13	1723	1691.01
neg_1350	Garcinone C	747.306	4237.16	686.863	663.893	494.2	541.297	587.159	423.794	587.216	494.837	527.771	491.844	635.972	493.144	421.201	531.681	427.89	517.536	505.531	581.664	428.374	446.497	954.524	511.367	623.968	621.02	612.68	612.627
neg_1352	Rhizocticin B	18448	77142.5	10302.6	28393.3	18216	72372	15040.3	24139	14660.3	10902	11432.5	9960.21	3514.87	19696.7	3063.83	779.389	933.628	1058.87	1404.69	1668.65	3512.17	802.653	12051.3	939.581	15175.8	14979.3	15173.9	14897
neg_1354	Syringafghanoside	1881.55	1935.91	1999.1	1823.22	1666.71	1469.36	1760.69	1360.27	1401.81	1597.21	1569.6	1594.6	1829.85	1480.2	1443.41	1755.05	1652.53	1602.02	1627.47	1887.55	1470.26	1601.23	1593.5	1801.17	1495.1	1478.88	1479.98	1458.07
neg_1358	Jadomycin B	1199.85	956.757	1066.41	1374.93	777.355	1167.72	674.882	1026.67	1260.45	1158.75	949.452	835.285	1189.35	493.842	825.56	507.136	343.293	1897.67	917.636	1739.88	762.483	549.036	1138.8	497.352	876.946	866.388	881.548	869.007
neg_136	4-(2-Amino-5-hydroxyphenyl)-2,4-dioxobutanoate	43.483	58.383	45.8379	38.1838	20.9113	54.3912	48.5169	39.8805	42.4776	23.3074	30.883	13.9542	33.811	27.4787	11.9698	31.9404	20.8925	45.3354	61.5015	65.8674	38.1394	27.4798	14.0434	22.9901	28.3001	27.4296	27.214	26.6121
neg_1365	Mulberroside A	750.315	495.913	631.262	731.735	431.734	506.195	469.259	467.253	386.206	499.361	516.13	445.442	508.597	374.957	453.77	413.612	458.396	446.131	517.229	591.284	548.73	535.906	430.272	699.254	434.972	455.301	435.136	443.157
neg_1366	5''-Phosphoribosylparomamine	579.003	1081.05	562.107	497.019	362.225	538.254	447.615	418.642	392.669	423.262	509.295	390.37	413.597	381.569	382.668	334.811	514.092	399.812	1467.2	739.22	327.03	505.435	410.402	241.148	452.675	452.375	444.068	444.707
neg_1369	Naringenin-7-O-Neohesperidoside(Naringin)	4513.43	5145.23	3621.16	3951.52	2966.22	4072.79	3296.47	2794.89	2549.23	3141.28	3472.94	3097.73	3446.52	2773.68	2457.65	6853.01	4913.26	3257.68	6112.04	5831.92	3894.13	4086.64	3288.23	5107.17	3474.5	3447.85	3454.76	3412.97
neg_1372	Acetate	6.03871	28.3055	1.08594	9.01195	6.1449	24.3402	6.13718	10.5506	5.30004	2.58997	1.19431e-09	2.0184	2.02554	7.41041	1.19431e-09	1.19431e-09	1.19431e-09	1.19431e-09	1.19431e-09	1.19431e-09	1.19431e-09	1.19431e-09	5.10496	1.19431e-09	5.02862	5.97554	5.66725	4.9544
neg_1373	Vitexin 2''-O-beta-D-glucoside	3733.06	5029.22	2681.33	3949.71	2782.39	6612.63	2540.23	2923.43	2025.21	2836.57	2923.25	1951.37	2076.33	2633.73	1588.8	1661.18	1689.1	1740.27	1544.62	1872.53	1747.81	1512.14	1903.74	1494.67	2764.11	2745.84	2697	2773.55
neg_1374	Decarbamoylnovobiocin	996.56	975.065	969.769	915.131	844.986	846.684	813.43	570.741	561.504	723.872	817.905	700.416	696.877	655.884	700.856	676.037	589.105	546.078	685.256	814.497	710.087	591.119	618.689	545.996	664.528	641.54	629.221	661.247
neg_1384	Licochalcone A	939.264	4700.79	939.265	824.464	1767.33	1943.8	775.139	523.296	2152.7	1286.56	512.263	810.512	491.399	771.187	505.531	487.048	357.009	304.837	517.504	445.424	454.909	358.334	490.04	722.329	969.956	965.22	962.517	961.32
neg_1387	Tripterygiumine P	275.572	283.389	289.094	267.006	226.125	223.539	248.577	230.196	207.689	249.061	321.028	210.627	276.339	223.131	326.873	253.769	262.429	239.899	285.554	263.659	238.244	254.051	222.48	255.95	252.847	249.178	232.848	248.673
neg_1408	Glandicoline B	247.394	356.048	211.098	239.999	168.068	297.453	205.969	209.006	178.644	181.476	209.166	167.389	254.124	195.922	143.065	85.4136	139.041	133.651	202.159	186.809	189.435	120.048	196.721	188.285	181.673	176.736	190.881	177.531
neg_1427	Succinate	116.671	427.037	112.654	106.5	170.518	62.1058	528.858	92.0651	72.7446	283.058	415.15	106.717	125.874	122.043	164.92	172.491	177.962	74.2198	227.98	751.077	1003.68	267.298	120.352	301.501	248.571	251.282	240.595	250.815
neg_1442	D-Erythronolactone	1.54799	17.7453	2.7038	1.19431e-09	1.25382	2.89349	52.2681	0.331929	0.0666372	31.5172	29.1721	0.0390538	4.34901	9.48965	8.64708	5.4995	21.0778	1.19431e-09	22.8123	119.876	101.183	27.5378	0.400037	30.2359	19.5279	20.6175	10.1119	23.2246
neg_1452	L-Tyrosine	1730.76	1008.33	1260.18	1357.37	1068.28	1489.53	926.135	758.831	960.68	911.544	740.237	945.091	805.262	641.745	716.891	591.091	474.569	754.561	733.262	764.865	565.8	409.788	701.547	334.392	800.056	794.506	790.637	779.95
neg_1453	Salvinorin A	12538.5	54819.8	13856.2	10963.8	11782.8	11467.4	10589.7	6985.37	11682.7	6983.18	20179.2	7372.86	4190.62	9047.35	7185.96	754.077	3564.08	2467.93	1498.99	1918.88	1163.68	779.521	18083.1	640.582	8334.04	8252.8	8163	8256.25
neg_1454	4-Coumarate	452.607	251.967	281.337	314.12	251.795	318.698	257.273	218.584	227.428	217.445	176.584	198.584	271.613	169.464	187.673	121.112	149.218	218.307	203.258	200.81	173.107	110.788	206.219	40.7976	195.082	203.718	206.783	193.032
neg_1460	Glucuronolactone	174.129	593.311	248.099	75.9225	20.6432	582.17	32.3817	735.722	437.198	176.7	8.61765	17.2331	14.8165	80.7242	35.1436	1.48295	1.12062	0.558606	4.32245	1.19431e-09	0.39423	1.1701	9.08265	1.19431e-09	170.415	172.84	166.636	169.933
neg_1467	D-4'-Phosphopantothenate	196.083	234.28	96.0306	116.905	78.4345	94.3739	107.613	47.9902	39.244	78.8393	106.787	19.3962	333.856	28.0364	65.6674	181.21	289.321	304.408	109.845	231.038	145.162	115.845	159.26	184.847	120.858	121.758	125.624	123.167
neg_1470	Succinic acid	96.9887	592.094	107.587	72.9466	146.704	38.8502	627.214	68.1402	38.0413	282.275	438.918	62.5376	67.6066	82.3425	108.788	89.9894	91.6627	35.1817	158.567	633.823	1124.89	163.894	73.354	178.648	243.492	238.902	262.633	238.471
neg_1472	3-Sulfopyruvate	75.1341	336.032	99.9916	119.44	109.676	35.3985	392.264	46.6422	104.035	111.654	225.773	63.3414	50.5038	109.287	75.5003	65.2217	51.5102	20.2902	130.896	236.28	576.627	93.8431	52.8944	82.301	110.964	130.586	135.706	111.667
neg_1474	Senkyunolide F	395.569	424.026	241.164	218.97	158.206	292.5	211.153	146.272	117.411	124.037	167.554	149.36	108.986	109.876	87.0363	55.1887	36.4946	163.299	194.818	78.7218	56.0383	115.53	196.192	38.2879	147.395	170.778	157.56	151.563
neg_1475	2-Hydroxy-6-ketononatrienedioate	14.2942	58.3299	24.0349	11.0162	19.3468	36.477	138.236	16.9946	6.51006	33.2801	65.5147	11.6408	5.06686	4.10249	22.4813	1.47826	1.2884	1.38279	21.4002	114.158	175.36	7.76645	11.4098	8.03327	30.577	33.3826	35.2898	30.3236
neg_1476	S-Methyl-5-thio-D-ribose 1-phosphate	0.96743	96.8693	16.5249	4.83646	12.4628	17.7107	132.706	14.6349	12.1626	83.7611	94.7251	0.341586	13.4934	35.291	17.1247	11.4014	21.9154	1.34862	35.1712	125.341	251.588	29.8155	3.52539	20.9359	45.0069	45.9578	50.8322	48.0799
neg_1484	7-Hydroxy-4'-methoxyflavane	16.0093	222.235	7.28183	14.2702	31.3234	1.19431e-09	73.0183	1.19431e-09	5.05008	132.632	8.45034	12.1284	1.19431e-09	5.90852	1.19431e-09	4.42406	1.19431e-09	3.70501	3.90188	5.30414	1.19431e-09	1.19431e-09	1.19431e-09	2.71706	11.1397	12.5869	9.4853	12.4475
neg_1485	(R)-3-((R)-3-Hydroxybutanoyloxy)butanoate	2.80907	2.59438	1.19431e-09	1.19431e-09	1.19431e-09	6.48629	84.8946	1.19431e-09	180.123	94.5649	0.488436	4.84469	42.7625	0.62526	3.00483	1.19431e-09	5.54789	1.19431e-09	1.19431e-09	1.19431e-09	1.19431e-09	1.19431e-09	18.7268	1.19431e-09	17.1163	14.7388	15.2916	17.816
neg_1489	1,6-Dihydroxy-5-methylcyclohexa-2,4-dienecarboxylate	53.5691	61.1006	45.3128	18.9665	16.9317	42.0119	49.6768	9.55149	5.26914	22.1059	4.7753	5.75661	0.696766	15.4082	4.56889	2.53202	398.137	2.42575	99.938	1.19431e-09	40.2596	86.987	105.932	1.19431e-09	26.7126	18.5989	26.4569	27.6652
neg_1492	N-Methyl-Trans-4-Hydroxy-L-Proline	11.1223	3.35005	5.43028	14.3917	3.94417	2.39721	10.9767	4.25871	7.58586	11.0569	3.16013	5.25295	8.99715	2.80644	12.7357	5.78899	1.19431e-09	4.25786	92.9935	1.19431e-09	0.858626	1.19431e-09	3.73727	1.19431e-09	7.12368	10.9613	7.99659	10.2904
neg_1493	3-Deoxyguanosine	1785.77	3878.72	450.49	694.749	398.632	1143.54	599.922	611.51	394.224	277.184	716.773	376.754	288.116	347.602	320.623	169.27	308.868	342.015	615.783	363.214	195.76	396.332	497.23	205.215	640.964	645.775	652.223	630.356
neg_1501	2-Hydroxy-7-methoxy-1,4-benzoxazin-3(2H)-one (HMBOA)	1457.58	504.419	700.57	829.866	713.814	969.952	730.499	680.814	322.641	215.613	471.247	433.322	860.753	541.876	416.288	578.541	526.972	647.77	906.851	851.279	244.483	473.233	523.958	267.951	554.121	555.88	571.984	534.32
neg_1503	2-Oxo-9-methylthiononanoic acid	65.4904	10.6661	80.9201	112.123	10.2932	76.885	23.4375	114.232	77.8899	57.1138	25.1926	50.4548	54.2747	15.0855	36.0105	1.19431e-09	1.19431e-09	31.3416	2.64996	14.1687	1.19431e-09	2.78808	19.5459	1.19431e-09	35.2831	26.4176	30.7738	33.559
neg_1505	2-Amino-4-methoxyphenol	1004.7	1012.49	937.231	941.697	545.757	1005.53	603.889	689.15	619.602	510.053	444.792	612.895	566.586	435.122	508.564	343.769	320.894	536.974	326.018	221.163	327.027	343.065	484.649	225.158	545.195	533.652	551.469	533.112
neg_1508	cannabistilbene 鈪?20.3265647100613	19.1941	38.459	23.5579	18.4747	25.5641	56.3817	13.9795	21.3121	33.6839	22.5133	22.1819	23.5172	8.04406	15.6022	4.77745	1.19431e-09	2.22223	2.88055	1.19431e-09	3.79987	2.41451	18.551	1.19431e-09	16.2038	18.0342	22.1278	14.8034
neg_1512	Ectoine	214.178	67.8777	76.4829	98.5605	37.9413	121.438	81.0175	41.8877	39.3481	32.9553	37.255	38.8215	27.6143	26.6418	44.3539	2.64575	1.19431e-09	18.3618	51.4841	9.89283	60.134	15.0334	61.0785	1.19431e-09	51.0969	46.4909	47.022	51.6667
neg_1517	Ribothymidine	672.831	553.588	335.11	362.716	207.54	338.759	309.755	190.424	180.193	206.248	234.669	167.645	128.649	159.973	138.278	91.902	121.722	167.825	468.647	290.238	414.028	222.592	215.904	118.582	241.748	231.548	244.929	230.892
neg_1522	Sarmentosin	17704.3	1954.45	11183.7	11666.1	2186.06	19998.5	4285	5611.6	3515.71	4593.8	3660.39	4848.17	1060.49	2520.75	1017.56	1005.06	431.412	653.761	1148.61	487.973	1538.47	553.344	441.723	334.831	3538.29	3493.79	3375.6	3528.76
neg_1532	N-Glycyl-L-leucine	44.8656	74.8359	30.8165	47.7397	31.282	16.4802	39.6199	32.2606	45.3666	7.27645	6.61343	30.0825	25.64	14.5629	18.7312	1.07532	1.19431e-09	15.0059	3.40756	1.58366	1.19431e-09	1.19431e-09	7.35311	1.19431e-09	21.7754	24.3616	23.2566	21.6412
neg_1535	Meleagrin	2348.48	2049.73	2257.58	3521.49	1628.33	2130.41	2968.79	1474.27	2047.47	1988.28	1941.4	1358.91	1020.42	1250.92	2014.98	205.778	506.738	323.457	1259.93	250.774	222.984	541.22	846.246	488.822	1478.72	1518.84	1489.85	1416.13
neg_1536	10-Deoxysarpagine	157.937	148.299	196.134	246.452	87.5613	119.249	225.597	95.6733	144.162	149.868	123.884	86.283	84.4948	68.3999	129.446	62.8548	7.22994	8.31294	71.4201	4.51805	1.36486	18.2622	44.5555	13.2972	103.918	111.975	103.839	105.51
neg_1542	2-(2'-Methylthio)ethylmalic acid	370.623	134.813	30.4316	79.2915	57.344	60.0492	185.889	38.9446	20.9771	5.54217	8.41171	1.19431e-09	36.4833	100.936	1.19431e-09	1.19431e-09	19.7378	1.19431e-09	95.2735	118.757	3161.85	1.19431e-09	61.1157	1.19431e-09	25.5389	22.2437	25.4474	13.8287
neg_1544	Leonurine	0.476552	83.9687	1.03803	78.8362	1.19431e-09	62.8658	1.51665	55.2896	49.273	39.7654	0.0670291	42.5518	37.5636	1.19431e-09	35.7361	1.09331	1.19431e-09	1.19431e-09	1.19431e-09	1.19431e-09	22.7539	1.19431e-09	16.8047	1.19431e-09	24.8193	19.9825	23.0017	22.8029
neg_1546	Melatonin (N-Acetyl-5-methoxytryptamine)	409.933	666.639	613.848	440.537	477.807	353.792	400.532	138.533	378.96	462.473	375.157	267.425	61.6792	302.048	37.6356	137.491	19.5899	90.435	38.1811	21.1475	7.57333	13.9495	39.9439	5.87059	201.293	175.144	176.688	198.226
neg_155	UDP-alpha-D-galactofuranose	215.424	249.094	197.151	221.707	160.122	214.246	274.463	176.215	80.5333	215.888	159.102	89.6236	33.8535	96.9616	68.9008	67.0234	21.6482	34.9775	5.23117	1.19431e-09	38.7273	32.5742	49.7437	13.2126	120.296	116.11	110.916	117.255
neg_1550	N-ACETYLPROLINE	59.6099	955.976	372.229	191.186	331.758	22.9974	379.25	318.439	447.605	146.142	147.432	303.686	524.493	287.016	125.035	154.92	192.166	249.452	372.136	224.482	293.375	307.898	256.032	136.216	282.191	292.872	287.703	277.955
neg_156	UDP-L-Ara4O	197.144	234.9	377.452	208.326	57.5513	331.306	186.888	341.685	186.863	37.3444	157.796	73.9835	263.703	111.545	141.677	114.412	162.417	256.455	344.668	253.725	324.856	159.676	217.045	210.353	202.29	189.694	200.944	185.107
neg_1560	2',3'-Cyclic UMP	59.6531	169.315	1.19431e-09	14.3285	18.6156	27.4958	28.3291	15.5081	12.9987	1.19431e-09	20.6725	5.87221	1.19431e-09	19.4724	1.19431e-09	1.19431e-09	1.19431e-09	1.19431e-09	71.0609	1.19431e-09	4.22763	1.19431e-09	13.8877	1.19431e-09	8.64811	9.75449	4.99758	11.2556
neg_1563	L-2,3-Diaminopropanoate	57.609	64.0659	37.5396	38.8325	16.978	50.9078	34.8363	32.9787	24.3295	22.6536	24.2228	14.6218	7.38316	25.8931	13.4726	6.46448	9.62533	8.36468	50.3145	14.8033	18.1013	9.28575	17.7623	1.91226	24.325	26.3104	25.3397	23.4855
neg_1569	5-Aminoimidazole ribonucleotide	91.9402	6.39369	68.0645	65.7482	5.76957	112.788	28.3181	43.1147	19.2171	23.6018	26.9017	43.8783	1.19431e-09	15.6882	1.19431e-09	2.43947	1.19431e-09	1.19431e-09	3.86131	1.19431e-09	1.19431e-09	1.19431e-09	1.19431e-09	1.19431e-09	20.3349	21.9475	25.6287	19.4044
neg_1570	Pyridostigmine cation	371.972	113.094	246.631	247.597	61.5255	452.018	134.607	159.233	100.418	124.793	118.698	136.591	51.2647	92.7116	30.6585	15.9397	2.02301	10.3364	36.4083	6.45619	48.305	6.62721	9.86979	1.19431e-09	109.295	107.818	103.448	109.64
neg_1572	6-Acetamido-2-oxohexanoate	858.173	159.918	535.055	563.953	105.365	910.902	322.734	290.583	190.575	233.61	177.79	286.559	51.3753	146.769	44.5619	36.7926	3.8687	29.1765	59.3871	3.21613	63.8162	14.2361	6.75684	1.19431e-09	197.338	201.956	193.799	201.522
neg_1579	Neoglycyrol	201.68	54.7337	22.8234	41.304	13.7626	50.2179	112.618	27.9904	1.0982	1.48797	11.0091	4.87644	27.7289	13.9716	12.7582	1.19431e-09	1.19431e-09	16.133	19.9194	23.942	11.2054	1.19431e-09	14.6524	1.19431e-09	13.9513	18.8342	18.8896	11.2946
neg_1590	2-(4-Hydroxyphenyl)acetonitrile	97.275	92.8669	38.7727	87.8659	18.6239	95.3989	93.9578	188.036	169.334	76.5961	62.4596	163.113	63.1114	68.0824	123.868	20.6075	32.1419	5.3767	2.18884	6.87808	5.56422	1.53452	88.0418	1.19431e-09	87.6861	85.2042	88.7498	85.1596
neg_1591	glyceraldehyde-3-phosphate	59.4261	90.078	112.074	78.1976	43.6921	103.69	97.058	90.1401	93.5435	151.202	187.094	40.5811	97.3302	185.449	67.6041	100.699	120.896	55.8931	90.4355	33.7376	47.8175	89.766	63.3008	43.1134	90.0356	94.699	86.1022	94.2052
neg_1594	Daphnetin	13.5539	33.3835	64.5296	39.3337	17.0334	61.757	55.059	67.9929	42.1499	52.7428	126.222	36.7418	53.5203	87.3328	46.4606	43.2312	58.0632	37.4693	44.6177	31.7578	13.4193	38.6519	33.6741	17.5427	45.5417	47.6192	46.7467	44.8839
neg_1596	7-Hydroxyrutaecarpine	11.4844	20.7292	42.185	23.7858	11.7029	36.3816	50.9545	39.9789	39.2595	74.4761	85.4644	6.87743	42.2798	84.8389	28.3984	28.7488	43.0149	7.47617	23.7783	1.19431e-09	14.1853	29.5206	13.3705	1.83984	44.7938	41.1169	40.7145	45.3441
neg_1604	N-Acetyl-D-phenylalanine	259.169	293.413	234.966	283.028	285.819	113.483	312.195	166.516	271.157	248.676	196.51	199.136	69.543	169.319	128.132	35.4107	13.2076	38.644	89.0397	51.2542	94.2625	40.6954	135.279	2.15094	160.138	166.923	160.126	161.403
neg_1606	2'-Deoxy-5-hydroxymethylcytidine-5'-diphosphate	14.7456	53.5775	90.1771	57.377	7.39645	81.6613	108.157	87.6054	110.198	223.008	257.931	5.09966	98.4067	244.676	75.3194	102.506	186.847	29.2636	80.0343	1.19431e-09	25.0695	105.531	48.0425	1.19431e-09	81.8539	81.9662	73.3748	84.3831
neg_1608	Pro-Asn	64.2517	96.0992	58.6848	20.8707	5.96711	4.68047	63.6924	18.505	10.2415	39.7227	19.6361	5.42806	18.6714	28.3687	6.72041	1.19431e-09	1.19431e-09	4.41247	340.527	3.25611	27.4251	1.1932	7.75735	1.19431e-09	23.4922	29.2612	16.4696	30.3462
neg_1609	N-((R)-Pantothenoyl)-L-cysteine	613.852	600.75	947.984	1199.03	651.345	869.6	665.41	634.522	342.939	774.895	688.974	805.953	631.471	909.328	806.201	266.28	152.951	366.364	327.31	89.8016	87.09	115.879	467.583	7.68532	550.636	572.217	560.716	554.085
neg_1612	2-Hydroxy-2-Methylbutylglucosinolate	987.956	1797.67	2188.31	1601.32	801.397	2275	2349.71	1878.84	2277.48	4117.34	4748.46	847.926	2235.49	4622.11	1313.45	2097.76	3028.59	971.606	1525.76	571.38	688.239	1879.55	1188.78	537.563	1796.08	1844.44	1776.2	1828.81
neg_1615	Succinate semialdehyde	37.0081	14.3388	40.0448	39.4806	22.7799	11.4064	31.2846	13.7308	4.67346	17.0778	26.1213	12.8804	7.39907	5.10233	17.6711	1.19431e-09	1.19431e-09	4.04314	1.17914	1.19431e-09	1.19431e-09	1.19431e-09	6.66633	1.19431e-09	13.0301	12.8271	15.0617	12.4393
neg_1622	4-Hydroxy-2-oxopentanoate	67.4052	172.085	133.47	97.1138	73	38.7757	82.5848	72.2476	96.9268	101.09	102.616	40.0211	66.2619	73.1573	138.104	0.712472	34.9465	28.6403	39.7033	2.01205	137.065	10.7043	77.8431	1.8785	75.5059	76.3174	78.8501	76.3734
neg_1625	N-Ethylmaleimide (NEM)	272.237	287.85	184.657	266.362	196.192	289.126	157.026	155.238	174.945	135.494	136.109	166.495	134.863	118.254	145.651	72.8855	87.2245	108.98	158.862	105.947	130.628	76.9505	108.108	38.1104	149.914	141.079	145.474	150.16
neg_1633	N6,N6,O-Tridemethylpuromycin-5'-phosphate	246.913	947.449	209.731	204.979	30.2851	307.673	243.267	158.61	97.3773	147.535	163.822	106.959	95.5115	162.956	72.1269	14.3855	136.357	133.863	403.792	125.602	65.2968	24.7661	100.999	13.2315	163.978	173.597	164.572	161.811
neg_1634	Delphinidin 3-O-(6''-O-malonyl)-beta-glucoside-3'-O-beta-glucoside	2054.19	954.331	429.335	1487.01	1905.48	932.964	248.135	0.868959	187.05	28.13	47.4967	564.539	6.95689	86.6372	528.682	1.19431e-09	1.19431e-09	1.76802	1.19431e-09	1.19431e-09	0.378367	6.11861	5.44411	6.07581	309.503	312.145	320.633	309.378
neg_1635	Cyanidin 5-O-beta-D-glucoside 3-O-beta-D-sambubioside	3459.61	2507.03	1232.93	1921.21	2834.96	1562.31	794.154	153.559	275.196	521.55	847.439	469.669	528.209	534.597	1125.96	252.737	296.267	340.941	19.7257	11.3433	102.927	175.749	415.902	48.4503	770.617	778.622	763.04	764.017
neg_1637	N6-Acetyl-L-lysine	165.637	148.997	151.746	123.878	54.8479	95.9776	146.166	80.2134	110.138	133.315	108.803	64.0495	129.144	109.17	77.8569	308.846	149.649	96.9397	135.872	178.875	58.6362	150.361	53.9765	262.215	119.345	126.781	118.598	121.73
neg_1639	Sakuranetin	13.7731	22.4606	9.92083	27.6481	2.86092	3.15325	43.793	14.4497	15.3343	13.2806	15.8683	7.66953	32.1774	225.018	10.9832	0.561885	484.134	27.8708	6.03677	1.8148	14.7898	0.794508	10.9815	2.00336	20.639	32.7557	28.9388	24.8035
neg_1641	4-Hydroxyisoleucine	4409.64	4043.44	3289.62	3804.48	2358.65	2998.85	2487.96	2528.06	2190.03	1448.97	2432.49	1728.01	1759.79	1830.54	1265.85	1278.19	537.193	1315.71	1764.98	1544.25	2157.03	1942.74	1451.17	2108.74	2139.34	2151.51	2151	2100.83
neg_1642	D-Erythrose 4-phosphate	3.37808	22.1487	33.8394	23.1865	2.26059	21.677	38.916	44.3793	23.5753	29.9173	62.9309	19.7819	42.7903	60.6097	23.1505	28.3388	37.4828	22.343	32.5883	6.51078	13.7573	20.093	17.0429	4.14231	32.1386	28.8377	32.0524	28.1236
neg_1643	Pantothenate	6338.35	6302.75	4387.1	5365.94	2621.5	3817.44	3468.85	3216.31	2845.94	1811.64	3087.52	1970.87	2156.78	2260.81	1390.75	1339.18	461.186	1383.25	1994.66	1672.89	2651.05	2204.59	1573.34	2290.41	2609.3	2702.99	2666.67	2602.99
neg_1650	L-Leucine	403.909	187.084	230.302	251.553	131.705	203.577	207.388	173.133	175.324	190.457	227.839	124.037	216.172	179.995	93.5333	453.592	261.548	186.086	192.272	354.645	43.499	253.431	94.0786	382.336	189.154	186.847	188.543	180.467
neg_1652	8-Aminooctanoic Acid	99.2951	7.26429	64.8548	12.3375	30.3234	5.81332	17.9112	46.6739	63.7163	52.1906	15.8358	26.1651	9.78205	18.3465	72.2409	116.547	70.1987	60.365	63.989	92.9343	19.1158	91.9673	15.4789	59.6483	96.0416	94.1139	96.5491	90.5285
neg_1655	TRIBOA-glucoside	88.2818	84.1425	588.186	578.414	133.071	122.255	21.1946	65.8761	0.580168	35.8553	1.19431e-09	39.1013	1.19431e-09	8.78474	10.2027	12.1117	1.19431e-09	429.335	1.19431e-09	1.19431e-09	3.669	1.19431e-09	1.19431e-09	1.19431e-09	12.5147	16.5239	16.5135	20.2342
neg_1656	N-Acetyl-L-citrulline	1904.32	1773.8	901.518	1753.36	1117.26	2074.57	1426.26	1468.19	856.441	1498.86	1461.59	1234.7	1335.25	1052.71	1126.17	1091.08	645.1	315.12	426.729	185.763	352.394	344.994	1139.38	153.224	1032.29	1041.72	1027.71	1038.03
neg_1657	Phenylalanylphenylalanine	446.769	508.63	321.147	377.498	373.649	332.567	474.877	408.183	340.886	334.762	312.012	294.753	347.524	419.956	386.336	686.027	398.209	377.028	161.015	257.88	314.099	286.796	374.608	405.893	345.097	365.209	347.617	354.821
neg_1658	gamma-L-Glutamyl-S-(hercyn-2-yl)-L-cysteine S-oxide	91.8256	55.0097	98.8676	109.305	16.4723	445.605	152.136	218.587	4.00901	28.1689	73.1542	11.6569	18.5724	29.2913	7.89557	1.19431e-09	1.19431e-09	1.19431e-09	1.19431e-09	1.19431e-09	8.92315	1.19431e-09	51.5132	1.19431e-09	50.3204	48.9025	44.6043	49.0949
neg_1662	Aloesin	1.19431e-09	3.49535	8.7657	4.19252	1.19431e-09	1.19431e-09	12.0165	1.19431e-09	4.4778	3.53501	5.95031	1.19431e-09	2.94996	1.19431e-09	1.19431e-09	256.78	76.6347	33.3851	311.849	50.2781	92.5101	295.126	10.2301	203.455	47.9929	52.4571	61.834	47.3852
neg_1666	Tripterygiumine N	637.578	460.499	286.367	380.617	843.288	374.045	161.479	8.37646	14.1127	89.1451	36.2924	36.7342	29.134	105.973	222.99	347.274	12.8592	5.63287	22.4329	1.19431e-09	7.60554	26.9187	23.0306	20.3852	157.408	156.209	151.457	156.871
neg_1669	Toltrazuril	201.025	128.01	888.202	436.152	45.3757	814.614	456.541	987.219	252.496	447.849	865.962	449.43	764.595	814.723	648.795	106.999	483.713	985.484	287.605	239.297	148.255	117.043	621.195	147.552	460.415	495.027	481.827	465.117
neg_1673	Ternatin C5	324.409	233.824	128.073	447.036	414.999	329.437	103.352	7.61816	1.19431e-09	1.19431e-09	21.4184	25.8128	1.19431e-09	97.8672	115.871	1.19431e-09	1.19431e-09	1.19431e-09	0.142882	1.19431e-09	1.19431e-09	1.19431e-09	13.8061	1.19431e-09	40.9144	59.133	49.9399	42.8232
neg_1675	Hydroxypyruvic acid	22.793	45.3077	50.7656	39.4402	13.5503	69.3558	59.3476	53.3586	57.6696	99.3696	114.901	22.326	62.14	116.667	36.7757	57.1696	82.4851	31.2379	41.5114	7.44049	9.44671	45.9191	40.5964	17.003	56.3407	55.0829	51.8885	56.4857
neg_1676	Glucoputranjivin	104.914	179.003	175.55	123.986	92.7972	174.674	210.178	169.601	235.002	314.881	347.473	81.0309	202.491	377.214	126.825	165.3	209.777	72.8998	156.435	80.7592	81.058	179.462	103.051	32.9188	168.799	179.069	173.188	169.109
neg_1683	5-Acetamidopentanoate	724.652	703.933	720.036	627.928	615.616	608.382	682.768	481.411	420.61	567.275	578.595	448.783	386.035	445.885	375.771	252.817	239.14	423.535	303.128	326.141	348.51	330.387	328.447	108.139	428.316	445.614	432.608	433.946
neg_1685	Guvacoline	88.63	100.355	80.9504	81.0286	43.7111	74.3466	82.6682	81.673	82.3942	61.7873	63.64	72.269	96.959	73.5131	73.6631	52.731	53.8393	74.1593	73.4908	57.2314	69.3667	76.2037	82.3005	52.5796	68.7276	75.7001	71.8219	70.0437
neg_1687	Methyldopa	271.072	260.419	279.204	280.139	160.499	215.695	258.89	153.293	176.099	238.37	223.037	142.303	209.169	172.224	135.409	172.693	126.879	189.081	134.849	143.065	98.2296	168.49	129.706	99.0874	185.771	173.131	156.11	183.557
neg_1689	Pilocarpine	455.377	443.308	378.307	382.411	405.007	505.59	405.196	369.521	419.24	450.942	410.386	380.608	477.992	257.145	348.163	219.977	211.818	341.54	227.136	164.958	174.52	158.177	245.319	124.681	330.158	331.001	324.683	327.695
neg_1691	Kaempferol-3-O-(2''-O-尾-D-glucopyl)-尾-D-rutinoside	3083.85	1373.8	1972.18	2201.14	1979.34	2731.59	2091.63	1242.26	2266.15	1941.48	1928.32	1781.6	1656.5	525.421	1155.07	7559.88	4250.15	3687.45	6754.96	4692.7	4615.79	7181.45	1337.35	7222.28	2681.59	2641.63	2585.81	2635.25
neg_1693	3,4-Dehydro-DL-proline	99.4568	132.887	107.583	95.2979	54.6085	100.499	99.7388	102.412	97.6674	94.7073	86.5333	93.6524	105.918	84.1127	96.128	59.7906	62.7778	83.4924	72.8878	53.5033	79.1859	101.413	80.4367	45.5767	85.1303	83.068	85.2544	82.9346
neg_1696	p-Hydroxyphenylbutazone	297.786	436.309	327.965	439.909	246.341	369.695	297.027	235.803	284.831	622.102	467.16	300.609	239.033	431.604	192.667	354.044	163.69	169.427	261.66	186.166	204.884	223.07	267.492	137.57	263.862	270.103	253.458	270.468
neg_1717	Phytone	13145.7	4995.43	38861.2	22105	14815.1	14087	11042.6	12959.3	16507.3	6291.31	7823.34	3447.37	5573.13	4929.1	9937.33	2536.46	14017.5	4689.49	3756.39	6486.05	3352.07	2662	10510.5	1882.22	8850.34	8704.07	9094.34	8080.14
neg_1736	6-Hydroxy-4-methylcoumarin	209.266	175.154	297.87	182.181	416.623	236.899	202.372	111.563	339.263	119.132	97.5997	193.156	66.9754	99.5721	247.533	68.1559	111.576	97.2982	176.943	52.3767	103.384	122.292	162.875	105.129	171.247	166.801	186.153	156.928
neg_1738	MADECASSIC ACID	7185.76	6563.36	10326.5	6196.95	14937.2	8474.13	7285.26	3955.49	12186.2	4595.7	3689.12	7033.57	3139.3	3878.41	8417.59	3168.11	4691.3	4361.64	7148.12	3807.23	4582.68	5296.9	6211.22	5000.46	6175.27	6215.44	6527.1	5989.41
neg_175	P1,P4-Bis(5'-uridyl) tetraphosphate	79.2328	1.19431e-09	137.397	189.75	43.1789	125.545	92.2795	175.147	45.3589	43.3191	143.616	12.2934	189.549	98.987	128.121	368.8	396.435	378.775	593.873	1267.79	524.535	366.875	56.1819	642.739	167.897	168.735	169.307	168.675
neg_1766	Diosgenin glucoside	120.784	95.4459	23.5392	83.9363	0.402973	68.9558	153.05	176.938	39.6524	162.415	82.489	64.6468	344.563	225.166	267.317	194.314	417.19	2318.3	2215.95	847.022	12139	3656.51	694.764	239.382	845.574	857.947	927.04	860.503
neg_1777	Prostaglandin A2	6552.02	6935.47	11905.7	15512.3	5457.79	9331.46	7583.75	11583.3	9334.2	5396.74	5655.4	3766.64	7474.87	6999.48	6144.08	5303.47	11706.1	6083.97	7865.77	12097.5	5111.94	5013.26	7921.95	5796.96	5939.31	5807.68	5986.51	5830.65
neg_1779	(25R)-Spirost-4-ene-3,12-dione	10841	10324.3	12160.5	14105.6	25703.5	12727.8	6544.3	8402.64	9321.68	6085.28	7846.98	6260.02	5774.11	6239.99	8456.16	7541.58	7340.91	4934.49	6578.53	9455.77	7023.37	6129.63	6922.23	5614.48	8219.94	7918.3	8035.27	7284.06
neg_1790	6.alpha.-Methylprednisolone	762.491	700.77	763.661	936.643	556.248	581.936	360.758	425.031	463.264	319.253	205.28	113.763	30.1157	225.027	298.916	25.4357	98.0808	16.7262	36.5139	26.0802	135.105	78.1718	107.907	15.3768	187.648	226.459	210.886	191.299
neg_1822	Hydroxyspheroidene	5523.72	6487.64	9529.23	4857.37	3590.61	6792.6	3765.3	4047.22	4217.6	2351.96	2373.47	2285.73	2862.46	2470.81	2154.72	1873.95	1818.27	1412.78	4725.48	2454.49	6403.44	2025.85	2319.95	2108.36	2937.21	4206.66	3544.89	3044.38
neg_1840	iridal	14.5295	65.0087	168.396	10.9244	348.242	182.314	10.7414	1.19431e-09	26.6592	1.68988	75.1254	3.66879	6.20607	2.86198	1.98798	0.168228	8.38873	0.0044006	0.209832	4.69931	31.5751	384.516	4.76541	1.19431e-09	38.2636	1.47254	120.82	4.60418
neg_1866	9-Oxo-12Z-Octadecenoic acid	82753.8	112965	78459.4	90726.7	89081.7	76480.5	81812.4	72704.9	97228.9	63189.5	71323.7	67793.6	48378.2	49561.8	61045.3	37918.8	47905	32284.8	44394.4	38376.8	81455.5	37672.2	46351.6	32504.1	50127.8	52946.2	51243.3	50068.3
neg_1871	Paullinic acid	220.181	177.964	219.87	249.255	182.547	168.039	323.082	372.422	337.576	176.998	272.633	214.295	196.25	168.585	334.549	158.17	202.242	159.275	447.886	208.039	263.885	293.534	278.053	262.304	213.67	221.826	235.065	208.684
neg_1872	12,13-Epoxy-9-hydroxy-10-octadecenoate	12102.7	17026.2	25303.4	28160.5	29016.6	43373.6	22565.2	19482.9	28793.2	22037.9	30797.1	25826.1	10394.8	6040.75	31528.5	13442.9	41428	5399.19	4950.2	2059.88	5375.62	2937.83	7328.84	4635.72	4857.2	6676.99	3505.43	7419.26
neg_1917	Antheraxanthin	1238.48	1188	672.862	985.078	1396.24	1175.69	1184.85	854.765	2568.96	1846.55	1210.9	2532.09	805.033	1174.69	2697.51	1634.11	2188.79	3957.83	3278.62	2494.45	1103.64	3092.15	1404.79	3294.54	1826.79	1970.74	2289.36	1781.91
neg_1926	Solavetivol	353.678	465.818	294.331	437	117.112	557.292	462.483	367.755	478.227	89.4969	57.639	220.418	433.415	78.218	42.3051	33.0299	195.593	88.9315	132.358	33.89	427.871	14.5884	128.096	21.3931	96.3086	99.614	95.8484	97.6849
neg_1952	Pentacosanoic acid	223.361	58.0077	574.451	191.282	647.785	309.469	40.4439	57.3834	124.441	91.3829	82.5526	175.94	70.342	63.2164	152.179	197.977	150.553	149.99	88.9754	120.772	64.9146	80.1502	136.773	623.519	131.859	135.312	75.5506	177.966
neg_1954	Ginsenoside C-K	2562.35	2571.15	2033.05	2396.87	2485.22	2039.19	3073.97	3067.12	2792.98	2755.05	3123.31	2997.51	4992.55	3465.25	5772.27	5119.35	7622.2	4076.47	7143.83	10662.4	5829.82	7586.08	6157.18	7315.7	3463.01	3302.15	3412.13	3246.18
neg_1967	Stearidonic acid	14563	13919.3	16497.4	16186.4	17890.3	16481.6	11278.5	13447.4	12802	11564	14479.2	12457.7	13869.4	12419.8	14002	19771	18166.8	14211.7	20711.2	30085.7	46554	18246.5	14852.6	20730.8	14061.7	13720.5	14035	13603.1
neg_1968	Linoleic Acid-d4	632.716	506.745	1007.87	720.492	1042.63	712.674	776.493	731.728	662.182	763.745	878.54	742.195	826.363	737.354	1072.97	1224.72	1318.81	972.744	1326.14	2871.01	1206.56	1333.64	856.56	1480.64	1009.61	942.781	995.569	863.762
neg_1995	Dubione B	4850.66	4391.52	5080.79	5441.44	9651.61	5260.35	3609.09	4236.44	4120.79	3343.03	4099.65	3715.54	3401.33	3154.43	4314.62	4863	4527.82	3809.05	4202.1	6407.64	4490.58	4280.7	4054.76	5333.38	3996.17	4286.14	4122.4	3971.17
neg_2009	LysoPC 18:1(2n isomer)	13.9889	26.6384	9.42003	39.9197	26.7548	27.7827	21.68	23.3829	15.8426	9.38154	13.8207	36.1561	44.0104	50.9006	40.2409	45.5936	25.0519	12.2049	73.7784	107.49	40.0311	80.8491	33.3188	60.5751	43.8253	16.8695	49.0621	27.253
neg_2031	Idebenone	18980	17618.1	22456.2	22897.9	21155.7	21898.8	11386.6	14448	15106.3	11407.9	14629.7	11530.4	10933.4	11657.2	13541.1	14179	14767.4	12124.6	12368.5	21248.4	16892.3	13184.4	15300.7	14642.5	12163.2	11894.7	11824.5	12162
neg_2047	22alpha-Hydroxy-5alpha-campestan-3-one	645.89	555.777	625.312	722.223	607.495	669.009	387.779	447.001	486.723	392.873	464.423	446.036	495.375	384.789	499.666	764.113	713.633	445.533	688.42	1248.53	702.811	663.248	581.609	722.787	564.342	616.622	580.618	581.172
neg_2052	Volicitin	311851	136428	54392	265380	120592	214455	90947.6	277620	62999.8	259606	155197	182544	163472	161256	82259.5	48021.9	64681.3	62182.4	132370	64010.3	46529.8	37897.3	75620.1	75555.7	107294	108217	107757	111232
neg_2060	Kadcoccilactone Q	3425.56	3498.61	2697.08	2867.11	3725.89	3495.56	2266.98	2209.26	2054.18	1774.84	2226.53	2277.19	1957.86	1647.29	2597.97	2545.85	2467.07	2632.09	2509.95	3604.18	2648.7	2490.98	2816.63	2295.09	2394.74	2297.32	2277.7	2070.95
neg_2064	Turkesterone	152.959	182.858	216.028	200.305	286.131	157.224	294.641	148.179	160.317	146.571	132.981	186.965	71.19	126.994	101.289	13.5159	505.961	53.7151	1.19431e-09	1.19431e-09	1.19431e-09	1.19431e-09	1.19431e-09	1.19431e-09	36.3869	87.8853	82.5191	71.4982
neg_2065	Kadcoccinic acid I	11613.9	25176.8	17560.4	23671.3	15685.4	28849.5	12807.3	9183.49	24136.4	16840.8	30645.8	17518.7	14546.9	13261.4	13701.4	15461.6	23964	16321.2	10001.8	10438.3	10928.5	5470.29	13950.8	17180.2	6866.18	7218.7	5697.37	8581.92
neg_2128	Formosanin C	241.238	169.269	224.49	295.751	1511.2	262.318	773.848	920.06	817.169	1534.13	1076.31	2462.24	2575.57	1698.02	1858.77	900.183	2833.21	387.269	755.901	1232.38	568.661	1055.01	3470.14	529.268	1200.66	1118.59	1132.9	1239.92
neg_2130	LysoPE 20:3	19.3641	7.99985	5.0794	17.4239	175.643	33.6065	40.1833	150.164	77.5212	211.513	113.303	413.26	370.165	281.592	306.97	183.183	416.591	31.5478	79.0892	163.66	90.3835	132.19	584.248	54.4378	145.037	137.889	159.946	136.911
neg_2132	Icosenoic acid	316.879	334.014	328.405	322.048	224.61	236.724	153.137	136.844	167.123	82.934	124.255	87.6916	36.8021	51.147	162.786	3.41212	32.2601	7.49672	29.8551	1.19431e-09	38.3454	33.2553	85.1234	9.51247	102.959	114.04	113.993	119.042
neg_2133	Dihydrozeatin-O-glucoside	624.001	778.487	507.944	602.197	387.52	506.233	371.907	332.534	338.688	193.526	325.263	257.846	144.917	173.822	278.922	19.7567	151.026	37.8959	54.1365	69.8931	79.7832	54.7953	147.676	4.14097	233.957	232.906	231.312	234.268
neg_2140	Hydroxyatrazine	405.02	0.614393	410.917	43.239	376.599	1093.13	33.6694	82.2729	26.4297	251.224	66.1135	424.817	43.3311	26.8211	147.418	3628.25	180.976	723.72	123.633	69.184	142.482	94.2276	76.3574	1546.61	141.375	129.19	169.812	242.811
neg_2155	蠅-Pentadecalactone	27.6259	11.8079	111.913	57.1037	9.04597	52.9391	2.8074	8.33371	31.3436	1.68188	0.516795	1.19431e-09	4957.09	54.6322	8.58395	5067.32	12.1864	44.0261	11.2426	9.97135	1291.23	135.436	3.46718	7.21922	418.044	421.294	437.684	413.639
neg_2172	p-Coumaroylputrescine	1.19431e-09	1.19431e-09	1.19431e-09	1.69732	1.19431e-09	1.19431e-09	1.19431e-09	1.90032	1.19431e-09	1.19431e-09	1.19431e-09	1.19431e-09	73.2028	1.19431e-09	1.19431e-09	290.856	256.155	2620.98	196.579	37.268	141.765	223.043	3.72789	88.1725	160.817	147.635	155.638	163.166
neg_2177	Alisol A 24-acetate	12292.6	5663.55	14370.1	12513.9	24029	13483	10276.7	7550.83	33493.6	12914.2	9102.52	11511.9	4178.38	7282.74	20125.5	7420.15	9078.37	7826.67	9127.21	13246.9	18145.7	12671.6	15873.8	12011.9	12040.5	12139.7	11778.1	12056.2
neg_2178	Alisol A	1.66461	15.8591	7.70271	0.785987	3.60256	3.93577	17.097	0.285188	1.23256	0.99067	3.5505	0.710796	0.187647	0.0558154	0.783677	474.305	545.431	11996.4	170.069	0.603788	193.941	547.049	1.19431e-09	49.0632	148.007	235.42	282.719	224.811
neg_2187	24-Ethylidenelophenol	6498.02	4893.44	6584.19	8541.65	5827.64	5782.53	4465.73	3692.94	5217.51	2328.23	2830.32	3387.67	2789.9	2409.04	3947.26	3320.83	3440.67	2972.01	6085.95	5537.14	3806.48	4419.51	3490.05	4398.55	4092.63	4033.7	4079.94	3940.88
neg_2191	Dihydro-3-coumaric acid	0.665802	1.19431e-09	0.365991	0.275369	1.85715	1.44727	0.319805	3.57173	0.731283	4.12466	3.91243	0.0378121	0.583894	0.0895792	1.30683	16.0533	0.0383757	1.19431e-09	110.253	49.8409	1044.71	47.7248	1.19431e-09	0.943589	31.0029	29.7235	29.922	28.3902
neg_2217	umbelliprenin	39.0335	83.3057	121.976	198.316	108.29	203.813	215.314	68.7172	127.576	144.973	240.823	85.2576	174.241	54.5692	127.525	2446.89	282.06	141.346	6252.43	3327.98	8810.42	4780.88	79.9258	5032.38	1067.28	1030.22	1040.75	968.557
neg_2224	Arachidic acid	1.19431e-09	1.19431e-09	819.829	1.19431e-09	1.19431e-09	388.274	12.5418	1.19431e-09	1.19431e-09	1.19431e-09	1.19431e-09	1.19431e-09	1.19431e-09	1.19431e-09	1.19431e-09	470.234	1.19431e-09	1.19431e-09	1948.49	875.447	1728.83	1096.13	1.19431e-09	1828.64	152.837	431.676	173.652	225.172
neg_2246	2(R)-HPOT	1512.74	1621.98	6367.94	3894.24	19949.7	15823.1	7373.6	10672.6	9290.54	9285.45	14867.1	12247.8	19246.4	16494	16879.9	17987.6	24020.5	16042.9	21933.1	20479.9	13544.6	25531.2	29790.3	26249.8	12946.7	12097.6	13407.6	10602.2
neg_227	3-(Allylsulphinyl)-L-alanine	85.6962	197.624	93.0644	71.6153	52.8334	123.029	89.9754	64.799	88.9464	45.8505	59.7952	50.6599	53.3486	49.5176	29.7689	43.6798	31.0219	75.0614	97.2827	88.4536	73.1379	46.5139	18.5277	51.5371	64.994	60.3387	62.7511	65.4152
neg_2270	Quinine	2517.08	2536.95	2166.08	2414.55	2566.22	2832.38	1572.43	1794.84	2270.5	1354.8	1817.87	1781.08	1757.4	2029.19	1224.17	1791.99	1716.39	1570.96	1642.62	2168	2128.19	1732.99	1399.41	1783.38	1453.87	1471.32	1466.85	1433.46
neg_2280	cis-gondoic acid	2.1122	7.73486	62.4255	114.924	17.8512	1.14311	112.28	147.053	105.925	92.9958	102.47	1.19431e-09	195.979	132.036	195.913	54.2054	90.1915	144.464	669.076	82.2981	1238.12	44.7821	304.277	11.5066	108.986	156.014	130.576	106.913
neg_2309	Sclareol glycol	591.326	412.555	549.149	354.528	450.731	276.402	326.182	592.609	351.598	470.977	265.645	415.106	606.047	637.344	472.581	841.189	619.826	562.49	802.074	962.102	659.324	625.492	430.732	854.592	434.365	688.722	470.376	516.437
neg_2328	Cycloeucalenone	949.668	997.054	1200.08	1140.93	1100.19	870.718	1451.73	1170.14	1457.15	1905.96	1548.68	1524.24	2543.15	1532.02	1932.83	2149.53	2581.23	1585.19	3456.86	2945.66	2054.49	2866.23	2371.25	2620.08	1528.18	1583.09	1536.8	1544.03
neg_2329	LysoPC 150	247.057	124.645	56.0465	177.87	19.2644	228.729	61.036	41.1732	15.2341	73.5353	15.5875	74.3976	39.5486	15.0898	5.3681	1.19431e-09	10.9694	12.6848	103.089	6.10594	4.0764	0.924505	1.19431e-09	9.35865	53.6183	48.9807	36.3942	54.7631
neg_2337	伪-Spinasterol	708.614	436.075	581.501	613.493	731.38	513.327	4208.54	2244.81	2796.87	2829.36	2950.51	3146.95	5091.54	3978.67	5725.43	7439.07	6283.28	4992.06	30469.3	24553.6	15907.6	21955.9	8188.69	19824.3	6436.89	6751.75	6689.32	6285.94
neg_2358	3-Hexaprenyl-4-hydroxy-5-methoxybenzoate	170.58	315.674	158.561	236.158	245.896	284.461	1004.73	513.326	291.208	488.1	581.294	462.041	1012.55	772.909	1197.31	962.241	1244.84	821.563	1449.81	1312.99	923.462	1636.57	1405.73	1262.98	451.449	526.084	520.995	458.145
neg_2365	Ubiquinone-9	1990.06	1913.9	3113.2	23216.4	1672.62	192587	2007.27	5134.81	44008.3	145618	560256	2.63217e+06	7144.78	19.9959	20365.4	149.695	58551.2	148.336	0.104518	1.19431e-09	1.19431e-09	55.8213	301.874	1220.65	1346.73	2033.56	4.79056	2006.65
neg_2381	Tricosanoic acid	546.674	108.554	943.116	922.165	1507.51	750.639	577.354	612.217	539.641	761.879	1347.44	662.933	557.319	506.878	1172.3	925.784	1488.28	1003.2	832.042	2202.37	744.49	870.472	1354.88	1057.73	1683.36	1679.66	1760.11	1655.12
neg_2384	Chlorobactene	15.2145	131.002	21.2334	40.636	27.159	40.2637	50.7205	19.5118	54.4799	47.1417	35.5627	68.6846	11.8205	31.9619	51.9574	31.9594	28.1332	104.493	28.366	140.254	6272.5	182.259	822.836	80.8536	23.7103	55.0262	113.709	21.6569
neg_2385	3-Nonaprenyl-4-hydroxybenzoate	1356.05	23176.7	1862.61	1586.67	1705.49	1051.76	19606.5	18006.4	2321.17	11915.8	1747.49	7202.36	1593.64	1148.03	772.938	729.965	3171.73	1959.5	6498.69	4413.69	1523.26	3068.18	2897	3370.49	1982.54	3288.29	2673.28	1304.21
neg_2436	Vitamin D3 (Cholecalciferol)	104.046	58.3325	35.1317	101.635	52.3212	120.65	93.0218	81.761	44.9283	72.6448	81.6544	71.4431	73.495	51.6354	55.8316	74.5324	57.6457	56.2688	65.3296	81.7998	62.5043	60.9961	49.2991	72.8085	65.8232	58.4607	67.3914	60.3736
neg_2438	Momordicoside F2	5703.65	8035.85	13806.9	3996.25	10706.6	19385.1	4940.77	44496.3	7673.18	1501.54	1877.28	2705.64	27375.3	25003.6	2207.62	24644.3	4156.94	22046	10460.3	9637.06	28074.4	19789.2	24615	11795.5	10350.9	11939.5	11253.7	4464.68
neg_2473	Pseudoginsenoside RT5	730.974	3527.47	4435.67	15028.6	4594.28	12594.1	7057.78	3561.22	15645	8864.97	5864.79	4414.25	2391.74	270.598	14225.4	2709.6	4972.8	713.629	1484.2	478.327	3028.56	1.24192	1409.45	999.747	1254.41	976.975	2.94782	1194.02
neg_2557	Saikosaponin E	628.811	695.303	667.094	594.846	2768.86	822.989	1195.16	1526.3	1364.7	2586.41	1454.09	4155.18	7611.02	2507.17	2327.85	1720	4392.08	1049.02	2502.34	1818.81	928.055	2020.51	7540.99	1424.66	1970.75	2440.07	2179.71	2078.94
neg_257	1D-myo-Inositol 1,3,4,5-tetrakisphosphate	4544.45	1019.13	3334.66	4672.09	7235.1	3404.91	3277.04	3668.72	3077.62	3832.43	5187.4	2402.14	5233.58	4699.66	4822.15	9154.95	8822.28	5864.49	7546.34	12386.9	6720.04	7625.47	3915.33	10058.7	4504.16	4493.27	4539.24	4470.9
neg_2590	16-Keto-saikosaponin A	54.5303	6.23955	48.8163	32.6382	61.8497	112.292	25.1618	92.6442	48.0567	10.401	1.19431e-09	29.6743	89.5351	61.0802	40.5749	114.15	45.9899	76.6927	50.2991	66.5484	69.0483	68.1259	78.9432	75.1247	54.8841	59.515	54.9197	37.8454
neg_2595	Otophylloside B	44.3153	38.9663	57.5003	59.0261	78.3544	58.8102	87.0404	48.7475	55.2893	77.8789	38.2068	56.8425	290.952	97.6049	51.1534	40.9189	73.2974	65.3419	154.933	210.514	75.436	71.8424	71.4813	97.7199	56.8442	75.5153	80.5093	0.0776089
neg_2713	Solamargine	4.49103	24.5935	19.1471	27	16.4202	24.5169	1.4532	3.33573	16.543	23.7267	10.7998	37.0481	12.7413	18.781	23.8505	32.5473	76.6598	25.812	19.3337	56.0751	8.14828	49.5085	38.2647	46.8818	18.4812	24.2399	19.3752	23.4936
neg_2804	2-Maleylacetate	35.7371	52.5443	46.4307	36.9016	17.1952	35.3787	37.9215	39.1191	38.183	37.5534	18.5766	25.1743	45.4156	27.2818	42.7347	1.19431e-09	24.1488	28.6394	24.1416	11.4487	10.4393	34.1382	1.19431e-09	2.80829	30.6214	30.9307	29.1719	31.2815
neg_2809	6'-O-caffeoylcatalpol	804.053	2211.2	632.158	664.501	273.684	732.535	853.364	532.477	424.652	644.186	576.605	475.253	645.856	589.3	295.94	206.758	510.129	581.51	3690.24	1217.32	355.39	563.598	631.345	98.738	745.532	735.734	735.796	720.372
neg_2810	5-(5-Phospho-D-ribosylaminoformimino)-1-(5-phosphoribosyl)-imidazole-4-carboxamide	51.9676	352.005	107.096	92.5225	483.552	169.96	107.159	79.2939	228.02	624.99	428.517	83.3797	24.6309	154.244	54.4956	333.817	189.994	17.2638	136.732	1.19431e-09	3.55171	65.687	185.867	1.19431e-09	135.199	127.414	133.582	132.151
neg_2812	Tripterygiumine T	1931.09	771.947	1694.9	876.353	416.373	951.62	808	1154.57	679.925	1244.5	1715.09	806.123	953.426	964.662	1190.25	570.403	309.845	504.222	504.542	532.834	298.111	602.517	513.097	409.69	827.033	862.417	843.786	825.111
neg_2821	Fraxin	11.4245	6.04408	10.8359	10.8745	2.67193	9.59334	23.0972	17.1846	3.99252	0.41394	1.13938	4.66367	50.5849	25.0685	22.9905	23.8647	32.5529	34.9117	35.5248	54.932	46.611	40.3958	25.1209	99.223	33.7263	31.3077	31.9108	30.4778
neg_2840	Verbasoside	143.727	92.2712	135.514	154.755	33.0053	572.362	223.495	277.093	18.8483	47.1717	101.394	50.0003	29.0541	52.3089	56.1083	1.19431e-09	1.19431e-09	1.19431e-09	11.2998	13.3375	6.80518	1.19431e-09	73.5155	25.4062	101.09	97.6698	88.3442	102.371
neg_2842	Threoninyl-Isoleucine	372.953	422.925	341.313	317.632	305.09	365.991	328.063	333.668	277.135	261.391	260.345	315.839	328.76	203.581	208.72	146.662	115.088	237.773	162.648	96.9112	204.066	141.707	188.996	55.5599	257.304	257.623	262.557	253.21
neg_2847	N-Methyl-4-aminobutyric acid	131.338	96.8492	201.855	139.931	83.2188	135.769	98.3665	104.826	88.5899	77.2091	69.2654	94.8035	81.9761	80.6896	96.2724	45.7476	30.3356	125.594	50.3375	30.8261	64.9163	70.2245	81.0508	23.7794	93.2609	89.1973	87.6911	90.1173
neg_2848	Dapdiamide B	1074.01	1135.76	976.923	1111.65	645.604	895.819	1170.23	1030.86	1145.65	856.748	915.751	1125.59	1236.36	1243.62	1204.39	2038.7	1686.86	1362.04	857.248	1552.36	1186.05	1410.12	1163.59	1853.84	1081.35	1077.71	1057.2	1063.37
neg_2849	Benzoylmalic acid	229.205	87.644	81.6469	130.979	58.6716	130.294	103.909	89.5447	50.4326	33.9899	75.2576	63.5565	129.423	84.7474	108.446	66.6141	126.25	129.481	86.3826	55.2894	1.19431e-09	35.1729	94.286	25.5978	80.734	92.2385	94.1668	81.9819
neg_2851	Asparaginyl-Asparagine	1173.76	1693.34	1498.82	868.016	679.745	2068.29	1519.71	1012.27	622.486	604.622	853.055	756.71	384.102	596.331	615.136	136.967	113.038	139.454	66.6498	42.4985	89.416	92.9136	595.601	86.9753	695.641	702.727	699.974	682.961
neg_2852	Kaempferol-3-O-(6''-Rhamnosyl-2''-Glucosyl)Glucoside (Camelliaside A)	3909.72	1436.64	2270.83	2346.84	2294.23	3473.52	2389.31	1756.77	2160.01	1831.5	2223.59	2034.63	1957.85	700.44	1253	9738.86	5081.14	4705.2	7907.5	5368.05	4799.15	8502.45	1515.78	8308.16	3291.23	3273.02	3334.59	3217.43
neg_2856	Urdamycin G	209.308	237.579	107.228	138.497	121.595	181.945	275.625	112.245	84.8888	137.557	82.6416	38.5958	125.852	87.0924	49.0542	86.6062	50.2655	60.6542	325.321	96.9394	160.401	26.1371	32.1836	93.0259	80.4937	118.038	86.5203	94.3668
neg_2857	Daun02	2.42064	74.2278	19.2295	10.5942	269.767	17.1074	23.0292	8.90206	133.046	633.521	257.585	1.19431e-09	2.14709	39.0952	14.5038	1.19431e-09	0.927892	5.51076	1.19431e-09	1.19431e-09	3.44109	1.19431e-09	40.416	1.19431e-09	32.22	54.7952	41.9401	39.2447
neg_2860	Phenethylamine	726.862	445.499	483.567	514.128	360.028	556.136	497.354	327.001	345.609	356.607	397.787	315.062	426.878	393.259	395.975	203.914	349.512	362.807	322.502	260.033	189.548	215.678	328.536	109.316	352.013	352.734	331.704	358.065
neg_2867	N-Acetylneuraminate	1364.49	2635.55	1472.87	1214.02	2699.5	1602.46	1353.08	1164.32	1910.28	3397.45	2658.81	1267.82	913.217	1466.33	929.095	2055.65	1408.17	735.841	1151.92	276.695	996.843	891.248	1775.17	305.145	1521.09	1502.52	1505.5	1479.29
neg_2879	Glucoberteroin	917.629	244.097	278.141	390.066	227.716	516.673	383.236	341.996	185.056	78.0416	184.971	140.315	610.58	211.849	353.403	320.038	587.945	354.341	350.957	592.177	127.997	303.725	349.484	336.006	221.181	219.293	213.9	217.416
neg_2883	(S)-1-Pyrroline-5-carboxylate	68.1364	113.012	90.8893	75.1493	161.821	94.1663	72.9851	37.331	117.749	153.028	102.502	62.3432	30.6797	84.163	38.3918	72.675	31.4397	29.6045	59.6232	10.2947	48.8568	48.3018	64.502	14.4806	79.4004	78.607	75.774	77.7248
neg_2886	1,2,6-Tri-O-galloyl-glucose	1239.34	302.99	449.663	662.983	405.537	927.846	449.866	472.676	288.659	133.694	437.674	330.905	819.392	392.762	591.221	490.033	941.27	658.271	620.925	806.451	271.354	464.878	545.121	475.969	357.856	357.342	358.508	363.861
neg_2900	N-[3-(4-Hydroxyphenyl)acryloyl]-L-tyrosine	2016.37	8182.47	3318.92	2259.52	18772.6	2734.77	4898.11	1532.28	14778.1	34225.1	9995.36	2029.73	2020.38	3750.87	1705.53	2269.26	1348.5	1806.58	2255.03	1388.78	1774.27	2400.49	2769.06	1284.88	4871.65	4938.3	4847.11	4897.92
neg_2903	dTDP-4-oxo-5-C-methyl-L-rhamnose	0.0404916	171.235	19.7736	1.19431e-09	695.27	12.03	89.0454	0.2573	284.685	776.628	414.7	1.19431e-09	1.19431e-09	15.5222	1.19431e-09	5.79051	1.19431e-09	1.19431e-09	1.19431e-09	1.19431e-09	1.19431e-09	1.19431e-09	1.19431e-09	1.19431e-09	59.5592	38.4999	81.4781	39.228
neg_2904	N-(5'-Phospho-D-1'-ribulosylformimino)-5-amino-1-(5''-phospho-D-ribosyl)-4-imidazolecarboxamide	70.8818	235.261	124.123	91.0068	351.573	176.272	124.969	55.4171	310.219	251.52	228.527	67.5533	30.4745	158.799	44.7989	87.8386	63.8017	40.2367	93.8486	8.04503	12.4345	114.402	119.665	11.2262	179.211	185.162	180.732	180.733
neg_2908	Succinic acid semialdehyde	73.213	156.967	122.188	83.0749	369.465	148.353	98.925	21.3712	261.88	370.794	211.823	61.2271	16.6898	108.36	36.2948	75.7899	19.7337	36.575	49.6217	4.99567	26.5839	52.3871	61.0018	20.0019	125.955	121.47	124.901	124.087
neg_2909	p-Hydroxyphenylacetylglycine	2092.17	2349.05	2450.86	2200.57	2920.92	1591.94	2270.51	1651.32	2171.52	2284.05	2774.13	2435.9	1877.69	2914.95	1710.19	2429.71	1460.82	1471.83	2291.68	2283.49	2184.03	2260.85	1770.21	1873.39	2046.91	2054.17	2030.06	2049.02
neg_2910	Linamarin	586.778	793.335	834.641	717.096	736.604	472.185	718.368	512.925	632.57	617.47	735.451	669.944	537.775	729.763	477.087	571.877	342.041	468.599	588.51	517.483	640.983	598.42	493.976	384.79	588.89	594.289	588.289	582.346
neg_2916	2-Hydroxy-2,4-pentadienoate	47.5582	74.8536	62.2958	58.9218	104.992	57.1149	56.2154	31.0139	75.9271	75.9232	55.4035	70.41	45.4572	82.3921	59.0868	66.4175	38.0323	20.9662	30.3874	20.6595	30.8399	48.2371	57.6577	21.7406	56.1333	54.4272	57.6215	54.0443
neg_2917	5-Methyl-2-thiophenecarboxaldehyde	324.702	285.238	334.536	302.287	277.201	313.529	246.495	251.999	249.373	235.157	288.267	260.153	256.522	259.736	234.204	242.137	255.176	290.22	246.329	265.755	209.352	245.722	198.835	205.026	265.308	269.297	275.275	265.351
neg_2919	Dopaquinone	8744.95	13804.7	13985.7	11777.8	23286	9174.62	11390	6404.74	16291.5	15582.5	17741.1	13799.9	7574.72	17084.6	8263.86	16623.8	8554.62	7168.71	13139	12396.4	12475	12307.7	9064.17	11349.7	11637.1	11587.2	11568	11542.2
neg_2920	FR 900098	2670.64	4096.87	4374.44	3640.68	7341.04	2770.7	3451.46	1847.89	5079.48	4645.99	5560.38	4391.28	2151.9	5402.76	2462.54	5169.8	2464.76	2088.18	4058.88	3768.33	3979.41	3841.95	2652.66	3699.56	3578.59	3570.98	3563.14	3547.87
neg_2941	dTDP-5-dimethyl-L-lyxose	329.123	561.385	452.397	309.32	1055.13	624.468	398.245	149.894	708.287	648.349	751.701	368.675	169.163	609.419	218.016	765.189	343.78	247.146	578.032	392.529	377.182	511.821	394.488	475.97	582.481	606.181	617.685	578.027
neg_2942	Quercetin 3-O-(6-O-malonyl-beta-D-glucoside)	113.151	315.459	199.63	145.695	511.072	255.943	207.826	70.0411	364.729	305.104	394.745	141.839	75.2659	264.398	78.8014	295.692	123.253	80.7086	272.721	173.127	167.94	228.866	218.875	186.479	289.898	312.785	302.161	282.246
neg_2943	GDP-4-dehydro-6-deoxy-D-mannose	5.45245	99.5012	36.7025	13.9232	155.408	49.4483	38.5214	2.99845	140.869	119.088	109.736	6.07757	3.85423	39.0011	1.19431e-09	17.9385	1.19431e-09	3.71783	19.1507	1.19431e-09	1.1259	17.0166	24.541	1.5984	70.6546	77.8333	66.6274	77.7059
neg_2944	UDP-2-acetamido-4-dehydro-2,6-dideoxyglucose	5.69024	84.7036	39.0799	19.8527	125.835	50.5626	26.4371	7.30811	117.164	86.2257	79.2458	3.22268	2.75009	49.5489	8.44804	5.05317	1.19431e-09	3.4976	12.2561	0.432243	3.65921	9.01359	25.5331	1.19431e-09	64.3158	64.242	62.9457	65.443
neg_2947	2-Chloro-L-phenylalanine	27047.3	49077	34783.2	27041.6	87741.3	43554.3	30891.3	16000	63436.5	102425	58890.1	23347.6	17218.3	32403	16135.1	29602.9	20130.1	20330	24639.2	23429.1	18135.6	23054.8	24528.3	20985.9	36108.1	35759.8	36012.3	35688.5
neg_2950	Glucoiberverin	45.9888	11.5883	17.6037	20.8344	1.19431e-09	58.4711	11.4268	71.28	4.23537	1.19431e-09	6.10865	35.9004	67.0567	26.9354	54.0391	107.91	128.449	69.9188	86.7611	255.014	68.9559	92.0429	42.8628	191.992	34.747	37.3886	47.7329	26.7716
neg_2956	L-Proline	188.184	352.391	299.411	239.844	183.164	163.773	178.493	101.446	201.182	185.815	192.932	177.145	94.4087	235.531	75.4582	164.554	94.8762	101.344	79.4582	121.917	75.9991	84.3549	85.2919	82.6933	161.642	160.199	157.838	156.88
neg_2957	Indole	2806.07	1948.13	1942.72	2287.93	1588.01	2498.97	1709.66	1794.49	1515.64	1206.04	1697.83	1471	1917.77	1375.08	1567.63	1886.65	2118.06	1884.03	1794.09	2519.49	1411.4	1615.44	1604.82	2032.63	1634.06	1609.24	1605.41	1588.33
neg_2987	Glucobrassicin	918.043	718.76	780.294	817	750.199	1187.81	586.237	898.568	650.548	406.389	779.746	760.165	985.137	742.606	741.106	1274.85	1450.59	1054.63	1142.91	1877.38	1057.88	1142.58	867.031	1708.96	812.952	838.281	834.833	793.32
neg_2989	(N-Sulfoindol-3-yl)methylglucosinolate	400.821	716.817	557.099	372.403	1570.01	835.748	495.24	97.6181	981.293	1081.77	1029.08	285.663	144.352	637.428	148.639	607.016	201.293	206.204	403.212	205.915	145.485	358.054	314.377	213.124	614.398	621.828	625.403	612.812
neg_2995	GDP-beta-L-colitose	239.459	204.825	219.24	221.246	104.81	230.564	204.305	317.608	123.397	17.5042	130.244	153.493	451.968	226.946	307.748	287.376	462.253	346.68	1273.45	489.732	366.679	549.814	405.938	703.2	236.959	383.923	286.089	273.858
neg_3001	UDP-N-acetyl-2-amino-2-deoxy-D-glucuronate	99.9637	22.7863	38.1939	45.8812	18.0951	125.365	17.6889	98.0438	21.1769	1.19431e-09	20.9915	71.8711	86.8335	49.6801	79.0338	158.096	181.088	135.449	111.111	208.106	113.055	126.306	104.044	227.498	49.3229	57.9964	49.6188	57.7478
neg_3003	4-O-Digalloyl-3,5-di-O-galloylquinic acid	1853.14	619.055	691.219	1313.51	270.785	1831.2	588.038	1925.73	460.021	265.617	593.364	931.635	1611.15	920.174	1338.98	2033.43	2900.64	1845.05	1842.02	4050.34	1618.03	1779.06	1262.79	3543.92	932.794	942.342	943.561	926.931
neg_3007	1-Phospho-alpha-D-galacturonate	163.265	72.75	90.6913	132.403	26.6932	190.039	61.0481	149.833	41.5718	10.3727	74.1508	108.954	188.992	64.9534	139.26	196.619	323.69	214.268	184.679	318.781	142.442	181.476	131.221	329.825	79.0789	77.4014	84.3583	80.9223
neg_3022	dTDP-L-olivose	713.005	331.433	546.614	599.701	659.429	1034.57	333.833	300.793	329.132	275.562	742.719	499.634	346.088	742.927	431.918	1367.36	596.915	460.045	885.846	829.793	708.341	703.192	517.357	1022.98	491.965	523.487	534.754	496.917
neg_3028	Lauroyl-CoA	246.903	155.222	221.161	390.116	373.313	413.919	389.026	36.8182	49.4871	178.285	115.953	220.218	74.8092	200.612	325.539	7.3462	25.1144	5.58122	0.379317	0.13907	8.97008	2.185	350.82	9.45149	151.727	147.163	149.398	157.103
neg_3032	Aldosterone	2585.78	3227.44	2402.3	2531.11	1383.11	2082.19	2193.46	1906.88	1713.03	1440.75	1476.91	1725.4	1791.89	1309.94	1455.44	890.434	895.032	1274.97	1075.56	695.245	1152.07	1110.25	1302.67	673.317	1551.54	1537.7	1521.3	1552.59
neg_3039	FAD	78.7093	80.5839	68.4876	62.4986	67.8915	61.8276	40.1794	59.0772	38.201	45.5937	59.5249	37.7474	23.6064	26.3549	30.487	60.5867	38.274	29.9121	64.87	35.9745	85.1521	70.5576	17.6718	28.0569	47.6846	46.7196	45.6649	43.8647
neg_3043	Flavin adenine dinucleotide (FAD)	46770.4	48539.4	39735.7	38323.6	38153.3	46310.1	32046	27236.1	34146.2	25960.6	30984.6	31029.9	28576.2	18667.3	22876.4	42670.1	26204	28899.9	43472.6	29016.2	51588.1	39688.8	26715.6	33657.6	31420.1	31248.1	31063.2	30969.4
neg_3045	Gardenin C	107.237	65.1043	59.9348	46.0144	55.7444	113.111	52.6749	36.1059	109.744	43.7752	18.7153	74.4391	17.6664	15.4927	40.4998	101.403	10.846	55.1424	123.753	3.61365	96.8895	47.306	38.1313	72.1123	56.8486	48.8493	54.4549	55.5813
neg_3046	4-Keto-anhydrotetracycline	192	126.921	58.0559	113.067	108.347	230.295	82.7412	84.4056	280.172	44.2768	20.0485	189.741	28.0817	1.19431e-09	31.8313	377.107	12.8343	67.105	359.73	90.5133	327.693	143.985	52.0538	283.489	123.401	125.837	132.811	127.759
neg_3048	(S)-3-Hydroxydodecanoyl-CoA	1.44622	1.28843	11.5999	0.0544086	1.19431e-09	1.19431e-09	1.19431e-09	1.19431e-09	12.0471	1.19431e-09	1.19431e-09	23.1012	6.73094	5.59696	6.26488	1.19431e-09	1.19431e-09	1.19431e-09	2247.41	1.19431e-09	0.0490808	1363.88	1.19431e-09	1.19431e-09	38.5941	37.4314	45.1836	47.8643
neg_3052	16alpha-Hydroxyestrone	1022.8	1171.09	908.663	970.514	478.873	771.841	1005.83	937.269	870.478	723.614	680.505	858.915	1154.54	862.657	931.809	685.463	695.221	914.397	982.947	752.949	917.137	887.869	1028.26	678.672	825.11	826.167	810.799	831.555
neg_3053	Raspberryketone glucoside	972.038	988.507	759.436	894.267	689.967	785.306	1128.71	1228.42	957.659	766.874	771.402	983.011	1468.83	1114.29	1162.69	1714.74	1142.61	1357.33	1569	1216.87	1535.31	1658.9	1436.19	1496.44	1030.03	1041.36	1022.6	1030.21
neg_3054	Gibberellin A51-catabolite	818.396	1131.78	804.467	840.17	615.573	625.508	4166.46	5768.05	2196.29	2026.63	1408.18	3540.01	9070.01	5016.06	5461.65	4090.01	5427.48	6906.55	10831.2	6253.49	9019.65	9761.84	9074.36	7298.18	4048.04	4013.18	3998.49	3992.9
neg_3058	C-1027 Chromophore	7.32579	3.6772	36.8879	24.2231	1.19431e-09	0.482879	22.2728	18.6334	2.43114	22.5936	17.2961	15.2644	8.74213	64.1335	15.0206	5.54965	240.553	284.821	1.19431e-09	15.9128	13.547	298.973	202.973	90.1975	42.5552	42.3161	43.2278	45.6403
neg_3059	Indole-3-carboxaldehyde	7473.91	8577.81	6748.17	7505.57	5173.4	6938.09	5058.73	7195.68	5511.69	4523.5	4253	5242.69	4757.8	3362.51	4367.96	3983.9	2859.88	4678.31	4137.61	4280.34	4416.95	4848.38	3454.48	3847.59	4686.4	4646.33	4634.35	4604.86
neg_3061	Methyl beta-D-galactoside	85.5563	39.0118	24.6803	6.34103	11.9115	28.5455	5.19157	154.199	150.4	1.07007	29.223	58.2166	0.877594	98.4398	5.74495	1.19431e-09	1.19431e-09	1.19431e-09	15.1609	1.19431e-09	73.84	12.3765	17.2343	1.19431e-09	13.0777	2.07117	10.875	7.7748
neg_3071	Tryptophyl-Asparagine	1713.27	2118.53	1432.85	1627.25	804.461	1302.22	1354.41	1088.8	1046.68	869.474	765.696	983.939	873.978	897.025	891.652	205.981	186.585	661.948	577.889	121.22	816.09	574.63	852.68	157.046	899.067	929.726	911.011	908.055
neg_3080	(E)-Linalool-1-oic acid	68.343	165.041	80.3408	111.439	115.909	64.7004	184.64	140.835	90.2219	111.906	117.164	114.092	188.51	130.567	130.258	88.591	74.2485	131.683	158.833	102.097	186.079	133.975	183.5	77.7925	137.1	134.092	124.713	135.86
neg_3084	Coenzyme F420	11328.9	3926.56	8420.35	8762.49	5387.73	9274.66	6010.05	6739.5	6242.2	4600.89	6107.68	7842.53	8405.69	3658.61	3918.39	23866.9	8372.55	10433.5	23322.6	18769.2	23456.3	20624.5	4987.16	22918.9	9460.95	9358.07	9264.5	9217.71
neg_3094	D-Glycerate	1.19431e-09	21.6575	46.9218	54.5981	80.3529	1.19431e-09	35.357	61.6051	57.827	30.0416	84.1845	166.444	42.3041	123.015	124.162	71.0782	32.9775	7.95563	52.425	12.7277	63.4713	65.0946	169.167	36.966	55.5253	57.2078	55.0003	56.9491
neg_3095	Dopamine quinone	753.924	831.313	659.675	656.035	462.016	482.325	757.016	698.709	972.654	893.928	568.203	689.951	953.077	822.033	711.517	615.463	425.058	644.413	598.471	521.594	671.459	639.398	794.07	473.5	653.006	632.767	631.696	646.359
neg_3098	Osthol	126.419	129.982	96.7643	115.842	400.795	115.724	189.448	226.643	223.922	171.209	151.153	209.662	209.581	165.599	215.259	192.808	192.008	209.005	223.385	188.974	197.661	206.416	264.687	256.001	183.848	175.964	179.64	182.854
neg_3108	L-Histidine	385.006	564.59	357.597	337.873	264.245	302.948	443.21	414.525	357.599	307.826	314.192	354.236	465.75	349.071	364.772	207.276	209.634	342.394	514.485	339.01	513.885	310.256	429.143	274.174	363.459	365.163	353.747	366.255
neg_3113	N-Acetylornithine	87.5859	154.13	79.0518	87.7931	77.9352	89.0029	81.2831	66.7059	101.251	40.3673	57.6024	73.9791	58.9889	66.8179	82.7242	25.5886	16.6846	21.5721	35.6365	21.6253	46.2908	34.5297	66.9968	14.7321	63.9536	62.3614	64.6289	62.4252
neg_3114	Creatinine	473.796	640.212	328.581	355.625	244.696	390.97	333.618	288.811	441.238	204.432	256.347	293.702	230.35	198.335	302.866	134.733	107.317	136.748	146.471	105.25	192.305	193.107	235.869	131.179	299.47	295.117	290.499	292.087
neg_3116	Cuscohygrine	3.06433	9.53588	6.36657	1.61745	6.20937	11.3149	17.602	28.6801	8.87061	1.55297	0.127776	1.40406	13.511	42.0662	3.28351	15.2257	1.96459	11.9016	683.085	18.1238	112.267	116.071	0.317754	34.646	21.2191	19.3271	10.7101	23.0279
neg_3125	Benzamide	2975.63	2010.44	953.985	2375.37	963.197	2719.1	1559.46	1852.24	1821.29	1441.19	1362.91	1582.56	750.979	924.548	1180.15	103.779	338.507	112.185	107.284	61.4754	77.9084	139.836	848.551	56.0838	1126.36	1108.18	1111.78	1075.29
neg_3131	Indole-3-carboxylic acid	61737.8	42977.6	19745	49895.7	22110	58261.6	31593.2	39087	38334.1	29444.1	28685.6	34557.4	14822.5	18627.8	24294.5	3015.74	7306.4	3229.14	2367.27	1770.47	2283.02	3143.59	16879.8	1189.78	23417	23306	23170	22955.5
neg_3132	p-Acetaminobenzaldehyde	183505	128499	62027.7	155263	53151.5	187962	98134.6	120711	118719	95978.2	95547.6	112049	45956.2	55632.4	80119	6429.35	25099.1	4847.03	4291.78	5458.85	3480.42	5439.43	55759.9	3799.91	75240.6	74705.5	74412.3	73147.5
neg_3141	Kynurenic acid	16122.8	11624.4	5887.05	13254.9	4175.44	15836.7	8635.97	10928.8	10326.4	8212.63	7806.94	9539.1	4566.67	4824.24	7042.01	1307.87	2438.63	1342.01	1284.53	1129.2	1356.43	1449.63	5082.39	891.154	6601.99	6571.38	6545.47	6472.83
neg_3144	5-Hydroxykynurenine	99.5716	32.1111	11.8376	55.3641	37.7429	90.3957	101.259	99.1825	29.6173	76.0904	40.9824	75.5799	51.9367	61.3265	63.6072	19.3861	11.38	33.5402	50.3135	35.7946	25.6654	34.1781	25.2812	28.5286	66.5001	72.1004	67.0601	69.1454
neg_3150	Futalosine	1836.33	1037.12	380.903	1450.57	397.244	1646.85	894.828	1169.9	1132.06	867.879	728.471	897.324	291.676	468.402	672.285	14.5371	89.6913	38.7635	38.0011	2.45659	46.2484	36.3609	370.952	16.5744	593.194	666.267	614.927	614.683
neg_3151	Flavine mononucleotide (FMN)	6229.89	5378.07	4812.32	5439.5	4744.97	4805.08	4216.15	4005.94	3632.38	3684.76	4137.68	4062.5	4617.38	3347.84	3372.16	4489.95	3365.3	3431.53	5386.19	5473.8	6893.52	5425.96	3313.98	5534.02	4197.03	4197.38	4152.32	4137.93
neg_3158	Luteolin 7-O-[beta-D-glucuronosyl-(1->2)-beta-D-glucuronide]	1462.42	623.562	55.478	919.346	19.4519	1501.82	510.653	760.912	702.532	483.217	371.16	623.688	9.41646	112.424	335.246	1.19431e-09	1.19431e-09	1.19431e-09	1.19431e-09	1.19431e-09	1.19431e-09	1.19431e-09	86.5247	1.19431e-09	229.511	226.122	233.01	236.324
neg_3162	2-Amino-4,5-dihydroxy-6-oxo-7-(phosphooxy)heptanoate	175.97	175.049	126.626	172.634	126.932	232.431	136.589	157.86	146.91	131.747	168.925	154.126	110.558	128.138	126.506	1.19431e-09	82.8955	0.0693492	0.00146155	0.920687	1.19431e-09	3.0797	111.781	0.784811	138.113	141.862	144.227	137.332
neg_3166	5-Hydroxyferulic acid methyl ester	116.444	15.8928	4.67416	48.5127	2.91591	164.3	238.625	52.0435	11.8609	64.9622	10.2578	56.1614	29.4795	21.5071	43.2275	1.19431e-09	2.86638	39.7346	26.2555	5.18265	0.147976	0.0223522	8.53132	0.277827	25.5716	30.9655	24.6975	29.8808
neg_3168	(E)-4-Hydroxyphenylacetaldehyde oxime	462.764	558.394	388.746	428.979	319.03	355.062	759.919	739.31	737.872	621.856	495.279	636.271	943.249	798.644	829.781	818.524	562.886	955.721	956.273	932.94	925.292	1162.8	920.804	1085.56	657.979	664.166	647.198	657.803
neg_3183	Crocin-3	1601.4	1764.48	1682.67	1465.47	772.949	908.342	1581.8	999.359	782.707	1010.67	1124.09	958.508	2040.46	851.271	1202.32	1184.52	857.351	1274.5	1326.25	1751.52	1190.41	1175.62	1374.44	1416.86	1065.99	1107.41	1099.51	1154.58
neg_3184	4-Methyl-2-oxopentanoate	71.1185	108.795	86.7728	62.2629	91.3329	40.5534	66.1327	24.7332	32.6002	62.6079	79.9783	44.7606	79.9136	50.0724	51.9256	100.817	87.7223	88.7377	112.056	98.7004	64.9529	115.142	69.9224	117.364	67.1187	67.948	67.1381	65.6187
neg_3187	1-Methoxyphaseollin	1286.92	460.833	1105.46	878.532	342.361	964.441	541.764	594.047	383.511	558.954	816.351	382.913	640.975	318.568	368.006	1160.1	396.788	976.444	1105.81	1204.73	1056.73	657.557	388.058	1092.72	690.385	682.96	685.378	671.99
neg_3199	Leukotriene E4	315.822	75.1156	65.1016	94.0939	15.109	98.3111	53.3789	101.457	1.19431e-09	1.19431e-09	55.8188	50.4397	547.414	29.5165	100.515	124.744	147.045	60.8831	3.51873	0.0761648	1.19431e-09	110.721	27.7319	77.0175	80.8388	86.5297	85.8305	83.7981
neg_3201	N-Hydroxy-L-isoleucine	85.5896	364.864	74.4642	76.2865	41.6221	50.9772	42.4405	50.5239	161.935	49.9024	19.9101	46.4157	20.5094	77.8252	12.1312	0.900714	0.00986674	5.57298	9.0095	0.116512	5.38108	0.606787	7.73624	0.151451	54.0896	53.6261	49.0108	55.2216
neg_3207	2-Hydroxybutanoic acid	39.5495	46.1062	46.1773	40.3981	57.8812	35.2871	50.951	41.2591	42.5951	46.602	43.4658	46.0303	48.6221	46.2123	37.1705	47.9615	44.7425	36.4981	51.8183	59.4539	58.0551	45.4667	50.2631	44.2982	43.4063	45.4911	40.9222	45.3894
neg_3210	Hycanthone	418.66	643.228	414.266	458.137	261.2	187.903	607.918	408.078	559.775	520.176	377.823	453.009	716.605	586.059	548.232	507.033	301.628	594.817	721.556	358.162	719.781	660.767	589.014	514.559	468.756	459.849	443.624	466.848
neg_3211	3-Hydroxy-5,9,17-trioxo-4,5:9,10-disecoandrosta-1(10),2-dien-4-oate	565.319	790.931	583.996	568.868	397.467	418.573	613.534	517.737	478.747	552.902	501.561	509.014	541.354	473.786	440.042	308.292	268.325	478.298	533.859	273.274	568.91	488.239	479.922	289.028	441.137	464.678	438.616	465.999
neg_3213	Nomilinic acid	472.521	603.779	553.864	540.62	265.393	317.993	503.894	376.3	410.883	472.031	385.447	410.241	535.491	376.151	392.522	356.343	188.226	330.394	378.618	334.491	328.51	285.771	393.758	207.561	359.154	372.109	333.972	374.484
neg_3216	3-[(1E,4R)-4-Hydroxycyclohex-2-en-1-ylidene]-2-oxopropanoate	925.189	1123.74	692.512	732.895	600.379	662.155	1010.22	935.022	893.983	858.256	567.801	786.725	1010.31	1003.67	885.953	531.067	501.015	781.967	701.779	504.188	820.28	919.331	893.578	588.106	745.4	737.505	734.134	732.046
neg_3218	Cyclo(Tyr-Phe)	5002.64	4411.52	3096.48	3746.65	2846.98	3141.27	3633.74	4646.31	5195.5	3181.62	2804.76	3819.19	4090.05	4396.53	3611.57	4899.62	2977.03	4747.79	4705.31	4344.63	5081.84	6185.62	4097.05	5748.89	3709.86	3689.64	3635.39	3679.75
neg_3219	1-Methylinosine	82.4708	464.368	120.93	105.13	87.5789	153.237	157.015	124.136	175.215	483.35	110.416	109.494	138.366	104.634	289.083	56.0572	28.4684	106.607	85.0039	39.2879	102.578	109.029	184.185	41.9495	148.951	142.417	151.212	143.675
neg_3221	4-Hydroxycyclohexylcarboxylic acid	36.881	33.2673	39.763	42.3066	11.4644	21.2998	127.464	142.404	140.367	96.4269	69.6672	137.623	214.857	58.6609	179.414	41.2364	1.8278	149.314	48.6596	129.036	146.544	9.9138	282.757	5.86026	78.8137	80.6986	83.8516	77.7749
neg_3222	19-Oxoandrost-4-ene-3,17-dione	5.09712	11.8946	10.0127	7.03261	3.07395	1.95236	8.5133	0.284106	2.54485	2.63878	17.8427	4.71866	12.0229	5.43554	1.5608	425.146	4.69337	5.50183	504.213	2784.83	2089.06	213.482	11.9015	351.618	60.2354	98.209	55.5938	86.5007
neg_3227	(+)-Peusedanol	1062.84	1012	1402.92	1090.49	697.695	1110.82	806.616	613.746	900.725	929.222	651.661	809.962	661.393	1078.02	661.498	519.653	233.604	577.422	573.608	400.083	456.246	444.137	470.671	494.014	679.251	681.61	669.283	674.737
neg_3233	Mannopine	8900.45	7815.72	5306.08	7100.21	9207.52	7524.51	4792.76	4925.49	4830.93	4665.81	3647.41	5364.74	4397.56	4558.84	4431.66	5241.76	5927.51	6067.98	1242.87	3921.49	5531.75	1837.58	4108.68	5481.26	4756.77	4725.38	4706.58	4654.54
neg_3234	Corylifol A	486.973	434.906	384.413	359.025	362.603	405.919	356.167	515.356	343.884	298.051	259.445	405.147	371.771	496.507	250.086	422.747	157.533	366.841	350.827	212.965	920.287	582.397	263.333	701.758	357.979	355.524	355.543	362.189
neg_3245	3'-Deoxy-4-O-methylsappanol	848.981	974.083	848.184	790.822	628.031	740.31	1129.12	1220.7	1106.7	864.345	776.859	1192.79	2191.72	1059	1370.79	3446.28	950.16	1841.01	965.471	4725.8	1208.44	1439.2	1147.43	1436	1213.55	1192.54	1163.67	1216.57
neg_3254	10-Hydroxycarbazepine	20.0695	11.159	23.8549	12.9691	611.599	6.39695	28.6267	16.4427	31.2793	27.6736	22.4839	1.09744	29.1756	86.4727	16.2863	50.0592	20.066	14.454	93.0674	93.9261	107.055	154.267	30.386	87.0751	44.6711	50.4954	46.731	42.0749
neg_3257	6-Aminohexanoate	338.525	491.899	318.512	281.253	213.629	173.849	325.778	203.328	259.311	216.053	211.391	190.893	274.841	264.039	150.113	426.947	207.433	218.222	234.058	337.432	168.763	203.346	164.105	378.079	234.753	236.486	227.169	232.525
neg_3259	Gentisic acid	294.541	592.903	247.737	337.494	318.675	177.817	895.872	920.929	1807.47	1233.54	456.502	1304.99	1551.11	2013.88	1800.72	1111.46	714.085	475.693	898.602	358.251	806.127	885.678	2943.14	524.669	1078.98	1045.7	1064.95	1050.68
neg_3268	Bisdemethoxycurcumin	1040.15	2031.86	1129.97	1132.4	1118.77	1195.68	1784.86	965.902	1809.78	1059.31	877.929	982.459	1058.22	1295.31	2241.34	638.657	558.771	874.387	848.951	568.472	1589.22	1060.11	949.836	614.022	1129.9	1127.04	1121.58	1124.61
neg_3269	Hydroquinone	99.5026	226.628	112.056	123.248	119.749	54.6491	376.041	397.665	760.402	481.821	207.717	502.405	703.925	840.441	839.056	515.475	320.995	241.743	461.898	169.622	476.099	457.781	1350.16	299.229	436.932	422.07	425.874	421.587
neg_3275	9alpha-Hydroxyandrosta-1,4-diene-3,17-dione	6.53139	5.1531	5.00472	0.699089	1.06047	0.171286	26.5779	0.0572561	1.19431e-09	10.6621	13.1018	2.34248	34.4529	0.301856	0.761221	0.0722474	18.9082	20.9059	969.075	1933.35	796.953	834.944	19.0762	3547.81	16.6491	64.634	49.1887	21.5166
neg_3276	Aminoacetone	10.1364	4.21728	4.93134	5.10621	1.0125	3.25438	17.6133	23.6377	22.769	14.7672	16.6383	23.632	44.5444	23.888	42.1878	23.31	22.2337	26.8853	31.382	19.2998	41.7158	30.9198	43.3055	31.473	24.3977	21.1592	22.7459	24.6802
neg_3278	Pogostone	384.313	468.743	484.267	365.787	361.233	223.744	430.518	354.034	347.034	353.242	398.08	329.319	370.381	353.84	299.809	353.226	267.499	371.423	352.447	292.112	428.225	374.982	379.375	286.199	314.746	321.271	315.492	319.749
neg_3279	5-(2'-Formylethyl)-4,6-dihydroxypicolinate	56.3046	172.05	156.611	165.721	219.231	59.9025	200.184	239.816	183.057	209.241	284.408	469.65	290.283	441.307	375.147	166.992	296.182	174.134	174.986	98.6563	283.194	324.252	399.468	231.65	215.693	204.309	218.859	207.877
neg_3284	Tetracenomycin A2	461.944	66.527	334.125	530.183	269.471	733.092	342.751	505.722	69.6019	74.6705	39.3598	156.577	63.994	119.68	103.917	28.6612	79.359	79.5998	956.694	153.966	874.611	691.787	113.177	673.642	269.069	302.102	282.542	269.888
neg_3292	(S)-Autumnaline	43.6417	103.911	29.6337	28.8201	23.2933	47.9926	27.2301	21.1028	27.7431	16.8374	9.67765	5.50563	150.549	10.7106	12.9632	320.334	46.6004	6.15533	75.7654	200.414	9.52598	187.296	0.235804	188.998	43.7044	47.3437	51.0618	47.4528
neg_33	Methylphosphonate	4.75938	9.13758	5.08806	5.06186	19.9071	11.1795	2.99293	5.49893	5.12771	1.69279	10.3782	5.86553	18.1269	4.14783	4.94795	28.7592	20.6436	17.3587	15.6321	56.1958	8.89501	12.9371	22.3541	30.1063	38.3312	36.9811	38.0489	36.2104
neg_3302	4,11,17-Trihydroxy-5,7,9,13,15,19-docosahexaenoic acid	1131.84	675.04	655.548	829.373	314.399	713.065	499.132	559.753	388.991	368.191	373.564	463.265	517.224	366.442	371.554	964.741	869.048	1443.08	332.629	572.824	479.214	420.133	371.676	443.767	512.456	519.211	512.578	498.13
neg_3307	3-Isopropenylpimelyl-CoA	11.9457	0.866947	8.29331	18.5034	7.50118	0.109993	18.9143	35.6979	16.1645	62.2493	6.91554	64.6662	24.8979	27.4746	33.9284	1.19431e-09	3.13937	4369.85	9.99199	1.19431e-09	17.5022	40.4908	49.9729	1.19431e-09	30.6811	42.2448	56.5946	39.5972
neg_3309	3D-3,5/4-Trihydroxycyclohexane-1,2-dione	226.526	520.036	330.41	291.36	676.87	252.957	446.277	247.217	308.478	364.766	414.174	388.353	364.029	429.511	301.573	298.463	435.972	299.157	392.886	465.162	370.328	315.568	377.848	257.508	351.992	366.593	349.35	361.11
neg_3311	Phenylalanyl-Valine	988.218	1321.5	1100.54	1022.1	781.067	950.469	1027.63	1033.13	989.357	902.615	1036.87	904.003	1076.09	944.534	936.485	932.351	640.63	987.38	1075.9	895.434	949.431	1242.37	965.209	963.107	899.724	888.924	869.499	890.874
neg_3313	5,鈥?,鈥?'-鈥婽rimethoxyflavone	469.651	674.975	522.353	430.013	574.181	350.154	683.705	573.295	543.778	477.815	573.804	568.525	755.729	659.516	585.69	613.49	511.504	634.264	487.282	436.543	496.235	486.231	670.741	373.876	521.871	517.971	517.763	517.683
neg_3314	Guanine	1493.06	1688.4	1275.17	1169.84	1046.1	1217.9	1932.74	1903.35	1902.03	1876.22	1432.46	1709.9	2166.35	1927.79	1682.37	2250.41	1511.06	2362.35	2590.59	2284.05	2006.47	2390.8	1973.33	2364.69	1702.06	1688	1654.27	1688.12
neg_3316	Reduced coenzyme F420	933.603	396.681	212.715	196.253	117.737	132.614	281.455	616.717	413.139	351.206	196.628	314.08	418.516	377.533	593.444	195.075	57.7627	204.635	317.632	51.2249	711.099	475.914	265.523	129.971	318.56	332.185	326.788	310.863
neg_3317	(1R,4S)-Iso-dihydrocarvone	490.017	1331.18	549.268	497.274	234.445	406.366	341.663	368.384	467.849	307.849	236.513	313.835	365.58	244.162	250.643	241.258	257.74	290.751	218.609	304.275	642.069	214.181	383.243	112.063	344.407	352.878	345.737	344.169
neg_3320	Phe-Ile	620.933	910.218	608.4	567.161	470.248	509.664	653.514	525.63	627.522	530.814	445.796	536.399	536.035	597.376	372.366	450.516	336.78	491.251	444.949	377.622	445.627	516.102	510.636	459.163	480.205	489.338	472.578	485.112
neg_3321	3-Isomangostin	690.991	788.634	801.921	671.382	502.742	445.199	920.225	1061.08	1016.57	2359.3	1151.68	1942.13	1457.55	870.671	2667.73	833.391	532.401	814.842	687.458	428.368	820.904	600.285	2572.78	598.822	1047.4	1061.18	1032.65	1050.28
neg_3322	Nimbolide	2014.23	2352.37	1844.4	1826.81	1298.2	1263.06	2289.4	1923.38	1936.98	1848.96	1791.63	1994.99	2823.65	2138.21	2224.74	1770.68	1793.24	2019.29	1924.03	1615.11	1892.77	2140.77	2432.94	1531.08	1808.9	1847.01	1771.88	1848.99
neg_3327	Strigol	350.147	601.806	446.484	430.082	341.314	276.711	429.41	353.652	392.259	349.405	294.63	426.634	420.048	362.842	368.079	254.605	186.313	289.336	270.636	235.579	323.955	276.138	360.417	187.384	334.9	329.568	313.57	333.954
neg_3328	Urdamycin B	2239.71	2756.34	2216.37	1976.47	1315.5	1458.53	3016.54	2476.81	2438.08	2547.78	2337.04	2448.15	4153.6	2833.59	2991.33	2597.77	2495.03	3175.51	3321.18	2911.73	3528.49	2965.72	3595.72	3100.45	2478.35	2545.98	2446.56	2530.11
neg_3330	Alyxialactone	253.247	320.396	264.586	230.99	147.704	219.277	418.231	426.128	340.214	310.643	325.247	404.886	476.481	487.183	420.677	269.662	232.519	365.266	413.099	278.604	429.919	421.839	551.674	256.071	334.394	307.42	319.584	331.585
neg_3331	L-Leucyl-L-Leucine	256.707	152.629	194.526	137.803	4.53443	108.782	71.9178	93.2456	246.494	161.785	89.4764	106.934	149.54	158.274	55.0284	344.09	117.238	54.6405	109.826	182.214	13.2913	85.1403	87.4626	465.792	133.278	143.936	140.011	134.641
neg_3346	cis-1,2-Dihydro-3-ethylcatechol	31.6168	52.9927	47.9535	40.0443	16.4352	38.0723	32.2045	30.8975	23.5166	31.2717	27.1397	37.5697	28.4859	20.9663	35.4243	1.24292	5.31009	5.69116	2.93357	1.30631	11.5858	2.1845	43.084	2.30117	21.0981	21.9675	20.7744	22.6767
neg_3350	Isoboonein	25.9147	55.4649	24.3995	15.0034	10.1253	4.34557	80.9646	49.6898	47.5771	70.4418	60.39	49.9054	112.224	129.987	122.299	31.3668	130.149	90.8502	28.5152	60.3018	35.3786	29.4365	172.215	5.56962	66.3341	66.9031	63.3921	67.4147
neg_3351	Swainsonine	1005.6	1278.99	890.083	869.083	685.985	656.462	1182.29	1062.76	988.546	1004.52	962.016	1035.18	1307.57	1043.52	955.085	1087.83	828.93	1207.85	1071.92	1055.9	1043.46	1166.76	1110.49	1029.94	953.794	983.839	965.141	934.593
neg_3356	Histamine	224.625	293.846	266.13	234.624	147.066	239.506	111.675	187.859	144.015	118.405	127.441	141.613	78.5568	23.9117	152.725	4.28995	6.04805	11.9137	16.9139	10.5018	9.0818	11.4836	115.754	8.06743	106.653	100.37	105.164	106.276
neg_3365	伪-hydroxy Farnesyl Phosphonic Acid	233.936	334.33	209.73	225.898	121.775	193.765	117.695	106.674	115.112	68.8079	40.3906	102.723	88.4211	47.8806	61.4583	48.1698	48.7903	22.9703	39.5752	23.5152	34.2674	33.6412	46.634	31.7085	84.8232	94.3419	86.3122	86.8857
neg_3370	Eurycomalactone	489.038	832.397	679.785	633.014	541.534	488.646	637.968	531.996	544.755	603.782	497.716	544.444	513.673	507.533	548.866	280.791	316.504	383.629	321.184	222.188	449.891	435.887	458.469	303.281	474.63	471.616	476.742	472.799
neg_3380	Canusesnol J	6181.7	8540.47	8915.81	8851.3	5344.69	8794.55	3574.43	5439.14	5031.69	4790.8	4644.54	4587.97	4179.33	2060.29	5242.28	660.816	499.044	756.616	896.762	755.815	704.13	840.765	5277.12	583.389	4044.65	4077.15	3994.13	3676.07
neg_3386	kalanchoside A	491.065	720.585	528.461	517.395	419.301	370.909	1118.89	1236.26	892.715	726.066	807.665	920.252	3667.96	2728.21	2126.19	3534.29	2824.26	2096.56	3853.84	4147.46	2680.23	9506.37	2925.99	2319.52	1831.75	1808.02	1796.27	1776.72
neg_3390	Acetone cyanohydrin	7.58931	7.03075	5.26425	4.45921	13.6136	9.45062	11.2773	16.6415	13.1931	5.8102	12.9761	13.6857	17.7554	9.29459	16.7663	29.1347	48.3996	20.5589	20.3238	42.184	19.5947	27.9325	31.047	44.8347	15.3202	16.0496	15.478	16.3145
neg_3391	4-Hydroxybenzaldehyde	209.053	174.093	171.97	187.138	266.075	179.843	215.938	329.484	256.668	199.7	277.164	280.661	336.612	257.585	306.265	457.311	606.443	426.901	480.751	635.698	406.823	563.226	415.114	760.165	308.193	302.505	307.937	305.228
neg_3392	Pulegone	552.397	805.429	508.753	507.534	226.374	406.837	318.518	356.811	411.191	309.676	244.945	291.824	391.284	240.633	335.752	331.631	463.056	291.564	272.009	330.367	336.669	385.124	381.438	202.556	336.676	342.537	335.003	336.359
neg_3399	Coproporphyrinogen III	1632.81	2294.04	1746.65	1794.21	1126.41	1520.61	4315.56	4992.97	4624.35	2912.71	3250.78	4396.97	4119.13	3155.84	8172.6	1501.51	1785.3	2110.35	2278.11	1431.54	1679.72	1741.92	4999.57	1470.49	2723.04	2715.33	2663.89	2704.03
neg_3401	4,8-Dihydroxyquinoline	463.483	11274.2	30751.6	5548.26	26310.9	525.012	3051.15	373.335	454.071	468.453	2810.48	357.853	6302.97	6670.16	361.915	6513.99	13961.1	9065.95	1876.46	777.508	3637.65	4024.5	3769.11	876.763	5172.11	5136	5101.05	5010.73
neg_3406	Notopterol	1008.42	992.282	524.061	1025.56	426.982	852.654	907.995	894.085	776.233	761.175	771.379	797.46	829.498	771.839	775.604	1133.81	392.871	695.052	1649.13	939.378	871.804	1342.38	890.673	1218.67	811.648	835.576	791.093	830.079
neg_3409	5-Hydroxyconiferyl alcohol	265.653	293.587	140.078	200.199	130.782	202.081	309.078	303.583	322.024	381.87	242.376	270.112	424.844	364.989	722.099	374.582	288.119	414.078	430.254	278.752	472.977	478.145	451.932	339.435	313.914	314.108	307.312	314.572
neg_3410	Mullilam diol	19.9715	89.9759	19.627	14.0919	4.40498	6.909	27.5133	29.4229	77.8167	26.1722	10.9553	21.8542	36.5548	39.2373	42.8793	15.6448	9.13089	19.806	24.9372	24.5244	28.3736	25.038	39.8531	13.2173	31.6214	29.4664	28.1468	30.2718
neg_3418	Gentianine	186.112	226.121	224.523	200.809	151.634	166.657	205.118	197.958	195.619	175.373	139.808	205.579	176.321	196.645	178.004	130.378	88.0928	165.305	113.922	76.0939	154.722	157.724	184.997	100.203	166.552	159.493	149.305	165.972
neg_3421	Sarcosine	3.82944	8.51944	0.902667	4.27684	3.54011	2.44124	86.1166	99.2504	68.7615	38.5776	34.5561	67.6333	108.88	98.0452	102.262	24.7222	48.464	79.2991	78.8098	52.6022	3.47692	87.2497	115.644	36.0435	47.9067	42.8491	53.2547	41.0647
neg_3422	(R)-Pantetheine	5968.88	6816.48	6460.27	5516.99	2920.7	5610.01	5250.37	5650.42	6683.82	5417.01	4201.37	5494.42	5281.64	4932.88	4801.8	2445.98	1943.64	4069.77	2848.66	2269.78	3910.95	2650.85	5193.53	2166.5	4181.93	4154.66	4094.89	4145.96
neg_3424	4-Methylthiobutyl-desulfoglucosinolate	404.157	221.716	97.0018	545.181	34.5778	357.975	320.396	208.031	110.316	133.463	340.602	106.917	9.00024	93.5246	154.104	8.31236	6.44537	5.29116	15.6929	9.64213	18.1449	11.8944	42.4498	12.2697	120.829	108.856	122.813	113.327
neg_3428	N-Benzylmethylene isomethylamine	94.5419	61.7813	6.69715	71.7892	24.3146	120.165	59.6997	80.2634	71.8123	66.0206	55.5446	80.416	14.0045	34.7226	52.6967	1.19431e-09	2.05314	1.19431e-09	2.82695	1.19431e-09	4.0936	2.16598	40.9101	4.37833	39.7113	39.862	38.4159	40.5026
neg_3432	4-formyl Indole	7001.66	4783.3	1067.67	5350.88	1924.28	8039.48	4133.12	5679.76	5080.54	4352.02	3920.06	5037.69	1278.14	2373.83	3847.45	325.05	442.603	393.844	263.375	226.832	287.479	358.356	2335.58	286.649	2820.64	2803.99	2739.05	2770.03
neg_3433	INDOLE-3-CARBINOL	21849.9	14088.7	2174.82	16695.1	5542.22	25928.7	12643.7	17799.5	15612.1	13112.8	12537.8	15962.1	2960.56	6992.44	11571.9	311.938	583.131	313.115	255.259	179.98	296.391	343.1	6785.46	295.332	8522.88	8449.64	8415.26	8361.64
neg_3435	1-Methylnicotinamide	638.311	512.819	115.168	497.008	207.537	727.057	415.045	524.739	490.859	398.392	397.786	518.715	168.633	266.458	376.034	64.7627	36.5996	76.7944	74.7154	43.9428	70.0678	71.92	287.448	42.9014	292.534	304.147	298.44	293.166
neg_3440	5,6-EET	11.3778	98.2611	32.3134	10.077	147.663	8.17178	128.929	9.83955	8.86065	9.53219	3.74719	31.2207	208.256	3.58747	9.38551	1199.97	1.75313	1430.25	58.7558	618.938	0.70084	116.069	3.29189	107.22	141.931	144.734	154.627	142.385
neg_3441	5-(N-Methyl-4,5-dihydro-1H-pyrrol-2-yl)pyridin-2-ol	3297.85	4650.37	2609.61	3168.28	1564.39	3134.31	2473.07	2830.18	2674.65	1858.95	1655.56	2356.01	2891.08	1462.73	1868.36	1396.06	1477.14	1865.84	1427.13	1085.49	1798.86	1711.54	2115.5	1259.62	1963.39	1942.4	1884.36	1944.74
neg_3442	cannflavin B	2741.7	2538.67	1972.92	2116.69	1466.85	1584.92	2116.06	1840.67	2203.47	1752.57	1679.43	2095.33	1984.29	1760.42	1761.06	1403.1	2025.28	2187.21	1329.46	1216.56	1498.21	1402.92	1970.06	1080.26	1630.28	1705.17	1592.12	1687.34
neg_3455	2-Picoline; 2-Methylpyridine	103.349	167.248	82.371	62.432	69.6174	59.363	182.954	187.286	203.66	162.983	141.74	161.361	265.256	246.857	234.41	167.326	159.352	210.801	196.418	164.72	223.268	282.603	292.713	140.681	169.635	162.321	158.721	170.817
neg_3457	L-Anticapsin	926.327	526.615	575.834	611.535	324.584	422.744	345.826	651.983	549.322	382.194	313.01	510.12	469.75	460.364	418.837	1299.5	260.981	1095.52	312.765	127.732	1264.18	336.821	515.649	232.837	505.806	508.692	493.212	507.201
neg_3458	o-Cresol	174.175	50.0289	143.875	42.0041	153.16	168.231	307.118	14.7109	46.0866	54.2615	191.123	42.3828	42.4558	43.701	26.577	14.2728	11.9055	66.7447	82.5421	2.70216	38.3774	58.7559	26.7885	12.0238	72.4929	72.2214	66.9897	73.882
neg_3459	(Z)-2-Methyl-5-isopropylhexa-2,5-dienal	1037.06	1589.05	867.658	728.247	710.784	882.002	530.386	574.139	786.173	215.103	351.656	560.068	90.5183	186.711	764.624	154.966	57.9794	6.73599	59.2091	90.1081	71.3586	57.7666	130.754	59.791	389.296	380.367	379.883	372.37
neg_3460	p-Tolyl Sulfate	951.58	179.395	811.739	358.148	725.696	853.826	1882.61	82.0885	83.2208	215.059	1234.08	214.361	133.686	111.449	121.718	67.1153	26.3695	371.431	446.171	1.0091	62.883	256.031	45.9583	5.13771	386.263	373.875	389.726	378.476
neg_3471	10-Hydroxydecanoic acid	129.232	162.302	122.765	118.23	67.1244	120.294	129.308	183.585	174.342	130.864	162.918	153.121	187.692	145.555	156.259	105.566	66.0117	177.088	117.07	90.4494	169.874	116.501	178.105	82.1787	119.449	119.662	119.579	120.101
neg_3472	AIDS031406	1.19431e-09	12.0421	8.63357	6.67536	4.6131	1.19431e-09	18.3653	1.19431e-09	23.8526	8.40845	2.51707	2.47194	3.54499	3.66201	15.0695	9.92935	5.99759	29.368	46.8164	1703.14	226.12	1474.71	15.6282	1.19431e-09	89.7614	116.078	90.657	110.615
neg_3473	2-Hydroxy-4-methylpentanoic acid	193.845	168.966	304.392	422.489	116.915	155.376	233.607	92.6086	100.62	115.686	301.939	63.623	9.45718	115.201	74.4462	60.4361	40.2686	54.6428	14.9652	14.108	48.7741	45.6266	31.5406	37.2552	120.479	116.463	116.342	120.417
neg_3494	8-Amino-7-oxononanoate	76.3783	98.0999	103.871	80.8843	132.342	120.474	68.9326	91.208	107.612	68.7688	110.492	107.306	121.606	110.122	129.096	187.455	145.852	171.482	164.49	192.375	134.536	167.091	125.331	156.103	115.668	119.642	112.445	120.352
neg_3496	Stachydrine	213.738	1695.28	288.889	185.991	91.5921	236.375	2842.95	409.892	1627.66	1833.18	700.682	8451.85	2482.85	2746.38	268.29	260.376	432.902	631.115	292.938	326.809	257.827	250.019	1590.94	269.955	1148.98	1132.22	1128.1	1117.83
neg_3498	Syrosingopine	682.919	1040.84	618.666	583.348	633.73	577.415	1686.12	1911.9	961.241	977.966	778.407	800.393	15393.1	9206.2	1006.57	5255.73	9133.22	13253.3	12948	12355.2	12578.1	1008.66	12208.3	4260.48	4228.74	4232.93	4213.56	4160.6
neg_35	N6-Methyl-L-lysine	25.1202	76.0266	44.475	32.9766	6.90234	39.5995	15.0979	1.28349	55.8704	49.9941	20.6856	8.80919	2.06773	1.49405	1.92449	1.19431e-09	1.19431e-09	4.72869	7.59187	9.42664	13.1591	1.19431e-09	2.17145	1.19431e-09	12.3837	13.4181	12.0654	13.3512
neg_3500	(卤)-Dihydroactinidiolide	98.5722	125.193	96.4897	94.48	69.1964	90.1208	72.7495	77.0556	62.2444	68.9246	69.9009	68.2119	49.331	44.4994	48.4904	35.6205	21.5942	30.8822	34.6736	23.7971	17.5999	30.1783	29.449	15.4327	61.6794	54.7125	60.2596	59.637
neg_3501	2,6-Dimethyl-7-octene-2,3,6-triol	99.3873	117.49	92.3306	92.1734	81.7705	107.052	115.209	138.717	151.097	102.59	126.175	139.851	154.434	146.266	135.141	121.221	81.5269	173.382	125.075	118.001	161.673	152.965	176.079	108.225	117.023	113.84	113.2	117.354
neg_3508	(-)-Linalool	696.719	691.709	653.65	595.61	400.078	501.257	393.282	464.222	331.421	373.87	454.689	329.383	288.194	279.965	350.677	291.871	174.794	224.881	275.206	259.075	172.483	190.315	243.288	160.882	344.28	343.84	341.389	341.681
neg_3510	Myrcene	2680.4	2730	2650.08	2379.84	1560.85	2220.97	1577.92	1773.87	1334.19	1454.32	1766.64	1395.81	1183.44	1126.6	1290.99	1042.59	704.141	894.032	978.01	924.59	686.554	742.351	959.886	610.385	1332.21	1325.74	1294.36	1314.03
neg_3512	Carnitine	94.8773	125.657	103.107	88.2118	60.0197	62.6935	402.876	378.816	395.178	334.922	376.031	330.411	1003.58	836.573	782.345	1203.16	550.303	963.169	1930	1430.66	1798.85	1928.63	1110.21	1371.12	596.068	613.357	600.714	597.356
neg_3524	Caproic acid	2491.76	3350.75	2335.34	2967.38	1228.22	2563.47	1751.42	1771.98	2084.04	1247.59	1136.81	1297.89	1512.86	993.783	1481.99	372.383	671.56	803.692	583.837	397.709	457.462	572.901	913.248	459.212	1353.25	1342.76	1321.25	1347.49
neg_3526	3,3-Dimethylglutaric acid	2121.43	2943.39	1901.07	2392.28	1035.75	2070.99	1520.79	1498.04	1861.94	1224.07	973.961	1184.34	1308.73	949.596	1307.97	358.534	602.954	724.19	530.841	345.033	477.665	568.509	806.179	410.787	1201.3	1194.45	1165.72	1195.7
neg_3532	N-(p-Coumaroyl) Serotonin	424.179	595.35	430.876	445.679	290.77	345.502	537.21	532.023	552.61	471.312	452.181	548.078	739.891	555.196	538.359	425.516	482.128	553.136	561.256	392.48	604.846	582.527	625.755	381.027	473.495	478.338	475.625	467.187
neg_3533	Tuberosin	846.426	1194.68	755.218	883.11	503.797	712.384	858.128	802.142	845.735	683.899	607.736	718.648	883.701	754.648	701.788	572.95	553.237	824.76	627.899	501.377	637.375	708.884	785.371	479.564	652.291	664.617	654.921	646.98
neg_3539	Acetryptine	1139.02	1432.51	1300.47	1020.93	1030.63	842.436	1312.65	3661.51	1840.48	1299.03	1315.92	1713.42	1606.55	1556.15	1489.88	1143.62	1069.94	1670.69	1503.96	1221.1	1636.44	1178.7	1714.69	3148.79	1459.53	1479.99	1444.03	1466.51
neg_3540	Azacitidine	488.319	604.053	210.193	456.464	379.662	371.958	469.998	416.76	478.693	381.027	160.896	409.98	375.804	188.165	339.458	164.335	87.0781	109.947	286.081	118.612	311.086	219.379	254.514	232.956	281.681	306.332	288.501	291.642
neg_3542	Gastrodin	2766.17	2055.05	2118.13	2328.4	951.624	2347.7	1393.13	2158.86	1153.76	944.116	1207.46	1358.97	1173.6	856.531	1089.87	925.178	874.342	1480.04	1079.95	1110.25	1234.8	1228.74	1186.35	1087.91	1275.03	1257.96	1205.3	1270.11
neg_3549	Streptomycin	1477.58	1559.03	1723.25	1387.64	845.618	1436.86	1374.64	1252.33	1431.11	1882.61	1279.83	1440.6	1720.42	1470.49	1366.33	1159.23	1050.28	1329.85	1355.81	1291.68	1334.16	1315.23	1383.47	967.733	1330.46	1336.3	1261.36	1347.25
neg_3551	Hydroxydihydrobovolide	81.8588	758.78	175.404	119.025	82.967	155.715	53.0492	42.2805	229.553	128.135	38.5289	54.1561	74.4656	56.1176	56.708	23.6096	36.6183	39.76	19.0435	58.4221	290.883	26.4793	150.241	14.7796	104.738	97.407	98.496	102.089
neg_3555	Bigelovin	7953.55	7235.56	3090.41	5140.14	2377.64	5385.34	4531.03	3022.16	5050.89	4611.2	1576.84	3917.94	2638.5	1684.66	2607.68	962.245	1181.3	3176.01	1051.03	1150.04	1080.94	1035.42	2581.09	808.042	2926.27	2913.68	2895.77	2876.85
neg_3559	Penstemonoside	412.663	475.683	335.656	374.194	281.041	263.559	390.227	316.64	407.102	336.575	284.901	381.72	372.306	393.924	369.377	266.632	156.772	258.636	275.375	239.659	269.939	241.632	355.5	184.077	330.851	324.554	317.655	326.385
neg_3560	Chitobiose	11770.3	12405.2	6717.44	8354.05	4321.81	6902.64	8249.85	5745.1	7882.19	7342.05	4444.93	6570.48	6384.95	4278.36	5527.05	4189.89	3558.53	8224.98	3220.26	3134.61	3776.19	3684.55	5685.03	3098.04	5738.79	5731.86	5599.25	5772.16
neg_3562	Ansamitocin P-3	1864.03	1465.67	831.47	852.535	719.092	825.238	2294.56	1993.91	2296.14	4299.27	1543.62	1708.81	3050.81	2494.02	2764.65	2328.13	1929.69	2017.95	2448.31	2226.89	2101.34	1610.35	3239.61	5361.96	2016.52	2052	1991.07	2045.53
neg_3566	Raspberry ketone glucoside	2607.87	2471.25	2313.55	2163.06	1771.8	1967.2	2311.3	2126.98	1834.3	2568.19	2118.4	1825.7	2414.76	2098.32	1722.79	2035	3681.31	6158.73	1721.03	3246.23	2292.52	2388.01	2040.2	1760.7	2188.12	2183.8	2137.16	2166.88
neg_3569	DL-Pantolactone	60.0618	153.208	64.5947	58.6761	67.0984	28.1676	62.2298	39.9213	17.0628	63.9318	49.1924	46.0428	37.7617	33.1262	33.4452	4.15051	23.4502	15.3633	7.29834	3.23707	20.828	28.2204	33.2488	2.42672	42.7874	42.3628	42.1339	41.9037
neg_3572	4-Vinylphenol	518.407	409.627	588.032	306.526	954.242	522.605	420.054	2682.97	802.203	974.767	918.43	1226.57	1256.56	669.748	772.588	1272	3067.3	1255.8	2744.15	1360.78	1049.11	1872.14	1142.41	3989.47	1096.7	1088.76	1083.51	1078.88
neg_3573	D-Allo-Isoleucine	372.813	265.245	330.329	304.96	338.557	207.55	400.621	180.778	186.417	184.954	271.955	199.698	299.537	240.51	130.756	404.97	232.175	178.33	296.043	391.423	379.152	266.866	146.07	439.283	237.568	241.184	222.968	246.978
neg_3577	1-Methylhistidine	28.9995	61.6495	25.5892	31.0935	70.9281	19.3936	24.125	14.5935	33.1044	27.0396	53.3363	29.4512	30.1577	31.1127	29.237	20.786	33.1827	26.407	21.9377	2.56633	20.7589	42.1594	45.8797	8.09013	30.9029	28.9611	24.3368	30.6693
neg_3579	Dodecanedioic aicd	13610.7	14767.2	13519.5	13177.6	6879.94	18736.1	7048.75	8876.31	9024.13	7201.96	5438.49	9161.19	5713.1	5991.29	6765.13	2820.36	3742.45	3024.3	4000.06	3158.48	5061.04	3042.32	5066.16	2502.73	6979	6919.89	6877.34	6886.22
neg_3580	Picrotin	1852.12	1306.73	3150.16	2284.71	1010.94	2740.5	1355.21	1481.29	2325.51	1166.01	898.371	3182.1	1240.57	1088.84	1753.64	378.376	416.055	614.46	581.199	321.014	483.605	381.298	1201.27	256.093	1227.99	1261.99	1218.95	1236.38
neg_3581	Isoleucyl-Phenylalanine	97.9997	102.97	82.1438	98.3159	39.6718	78.2216	72.4422	69.2045	86.537	58.8095	79.5279	72.5494	125.672	95.5483	59.2011	219.642	122.241	137.001	104.579	153.628	53.388	112.886	93.0354	168.839	94.2016	105.713	95.1143	96.8422
neg_3582	2,4-Dihydroxyquinoline	362.435	432.271	311.881	338.487	354.69	236.321	418.536	379.383	380.229	373.972	397.753	424.054	426.449	405.422	323.839	285.22	297.401	416.149	270.588	292.446	398.274	353.673	477.536	292.934	318.53	326.127	321.641	314.57
neg_3584	8-Epideoxyloganic acid	3766.2	2962.29	6174.6	4614.4	1818.82	5283.45	2774.21	3126.3	4726.52	2417.47	1771.57	6452.16	2409.36	2199.39	3690.45	853.919	825.398	1318.94	1142.98	726.169	1094.11	1060.19	2468.81	571.665	2628.91	2611.86	2548.11	2625.95
neg_3586	Deacetylisoipecoside	369.279	438.28	315.331	287.429	278.248	268.487	963.161	904.09	908.286	795.34	817.567	819.947	1461.63	1000.43	1105.74	921.298	823.305	1082.71	1215.08	1142.03	1291.92	724.877	1450.66	1024.87	757.305	767.695	735.919	764.706
neg_3592	Roxburic Acid	140.087	140.127	36.688	19.2723	126.721	17.2872	62.5833	17.4514	46.8985	32.0476	4.60895	18.2214	4.91504	1.19431e-09	148.967	1.19431e-09	1.19431e-09	1.19431e-09	1.19431e-09	7.69853	1.19431e-09	1.19431e-09	46.0185	1.19431e-09	30.8791	22.1571	25.918	29.5927
neg_3595	Cleroindicin B	43.0664	68.6324	53.818	56.3537	46.6746	28.8866	77.0429	117.603	112.19	96.2369	91.1913	100.764	141.268	78.8896	191.345	36.4145	21.8294	80.4669	42.9171	44.3914	189.422	31.2634	246.977	25.9823	77.9451	79.4854	78.5735	80.216
neg_3598	6,8a-Seco-6,8a-deoxy-5-oxoavermectin ''1a'' aglycone	699.475	441.99	397.764	597.44	771.917	292.552	542.491	607.915	564.82	851.183	531.028	286.337	486.042	590.709	401.298	1491.68	388.878	661.599	472.22	835.71	259.346	972.796	173.159	602.695	552.997	560.354	536.71	556.824
neg_3603	7-Oxoheptanoic acid	23.2283	41.9628	26.8994	144.192	41.208	15.6061	43.1091	134.938	147.766	81.0124	44.6388	115.721	120.194	29.7479	92.2807	8.32029	5.07441	74.8562	15.06	21.8281	43.0225	18.3623	50.5715	20.3987	57.5563	62.3585	58.3982	58.4383
neg_3608	20-O-Methyl-19-chloroproansamitocin	1491.99	1915.4	1330.8	1439.04	1156.33	1127.79	2433.94	2265.04	2410.37	2136.67	1933.5	2160.66	3492.01	2696.61	2863.51	1843.09	1991.07	2538.79	3111.72	2449.9	2946.93	1834.69	3511.73	2268.37	2051.37	2096.25	2049.98	2064.67
neg_3611	(-)-alpha-Terpineol	1.19431e-09	395.43	1.19431e-09	3.41702	1.19431e-09	1.19431e-09	0.625497	1.19431e-09	183.438	2.87444	0.931034	0.0135103	1.19431e-09	0.533505	100.442	1.19431e-09	1.19431e-09	1.19431e-09	0.203024	1.19431e-09	1.19431e-09	1.19431e-09	1.19431e-09	1.19431e-09	12.7535	14.2761	16.2456	13.9839
neg_3612	p-Cymene	1184.58	1467.58	1205.27	1114.37	634.942	1146.38	874.024	880.669	863.931	616.259	556.193	813.239	872.971	567.551	583.294	349.318	513.415	621.039	454.84	262.358	420.644	530.437	653.618	375.323	667.945	677.82	666.761	661.785
neg_3614	Iridotrial	15831.1	18731.9	16374.9	15187.4	8765.53	16051.1	11480.2	12043.8	11370.8	8052.56	7620.47	11126.3	10934.9	7572.5	7844.61	4752.31	6804.41	8310.32	5893.38	3751.28	5112.42	6678.39	8251.76	5017.74	8893.62	8813.31	8832.69	8696.3
neg_3616	hexylresorcinol	0.090263	420.731	0.89286	5.94039	6.47126	0.104677	2.75449	0.00678529	210.591	5.17197	1.19431e-09	1.19431e-09	0.0025915	1.19431e-09	93.897	1.19431e-09	1.19431e-09	1.19431e-09	1.19431e-09	1.19431e-09	1.19431e-09	0.0496941	0.000640023	1.19431e-09	24.1709	26.0616	24.7711	25.4544
neg_3623	Yakuchinone A	2648.5	3391.18	2524.41	2517.62	2505.25	2044.5	3732.23	3911.11	3675.45	3646.67	3315.59	3638.24	5340.33	4313.51	4202.8	3997.15	3842.18	4524.41	4373.66	3707.77	5066.5	4802.17	5486.47	3705.08	3517.67	3629.02	3572.88	3537.86
neg_3634	1,5-Anhydro-D-glucitol	91.6091	251.124	571.927	88.2644	468.219	72.9384	95.732	138.572	91.1615	78.7184	49.6958	77.9792	311.018	117.239	75.4298	175.969	317.537	357.878	180.968	71.6117	248.282	284.852	142.985	195.395	147.602	166.459	148.928	154.911
neg_3636	D-Ribose	1278.06	1566.2	1127.76	1075.79	1030.04	1031.04	1630.63	1793.66	1539.38	1398.47	1186.56	1502.02	2083.99	1681.15	1554.19	1241.56	2412.63	4290.51	1330.71	1312.95	2876	1958.26	2148.78	1296.52	1553.71	1561.87	1521.83	1556.67
neg_3639	Isoglutamine	20.3069	47.5906	35.5856	12.7444	129.666	11.7999	83.277	41.1406	57.5904	72.1253	89.0055	88.7727	60.7067	130.683	67.079	48.1994	44.9147	50.9425	63.701	46.3388	78.1553	78.1674	113.028	33.9763	64.9078	67.2825	68.9714	63.6093
neg_3644	Argininosuccinic acid	982.624	1022.47	945.193	719.911	1086.01	622.484	1041.06	901.047	971.179	865.324	780.903	928.223	1122.33	873.86	914.429	806.839	819.56	935.058	911.962	795.145	997.098	961.444	1122.37	783.467	867.289	862.275	838.177	864.841
neg_3646	Androsta-1,4-diene-3,17-dione	162.149	234.157	225.013	179.834	180.941	146.142	232.805	228.171	236.327	180.886	213.586	222.282	280.961	239.274	249.667	141.119	152.629	212.097	219.399	153.462	278.24	231.093	337.03	160.398	192.904	202.65	197.905	201.771
neg_3648	cis-1,2-Dihydronaphthalene-1,2-diol	61.1947	62.774	78.9847	83.1618	43.943	56.8403	90.2457	84.4229	77.6745	93.3036	75.901	56.9265	107.28	74.1886	59.1103	46.6381	55.338	73.3425	73.2502	43.8939	72.8111	86.6479	62.4476	43.3013	69.239	76.046	72.5079	68.9813
neg_3649	Dihydrobungeanool	89.8945	8.86327	21.5108	30.153	1.19431e-09	13.6408	1.03475	1.19431e-09	25.2049	22.8616	4.38893	1.64801	43.13	10.3424	0.121651	171.631	20.3614	12.1349	27.2188	47.5256	1.19431e-09	25.6857	1.19431e-09	127.572	20.9643	25.6951	29.39	20.4265
neg_3650	Pterin	2536.93	2262.13	1318.05	2741.59	1062.95	1679.73	1757.56	2701.93	2761.81	1703.26	1190.3	1829.45	1472.21	1531.61	2748.66	970.685	1100.59	2195.06	889.996	776.314	1025.93	1021.86	1655.09	687.478	1536.27	1539.79	1544.2	1530.47
neg_3651	Isomaltulose	731.214	590.725	641.462	726.509	700.484	735.688	963.701	1436.53	785.79	1232.93	1105.74	1049.63	1824.63	1259.98	938.412	988.065	934.104	1121.03	880.868	812.266	856.323	1026.22	1179.69	726.24	939.73	928.185	895.14	940.377
neg_3656	4-methyl-hexanoic acid	38.7455	42.6714	36.8437	31.8341	26.9714	44.058	48.4145	34.2223	41.0475	37.1107	31.245	31.9022	42.8537	47.6635	29.1179	48.7229	46.6202	56.3338	56.9339	61.347	68.8565	83.4612	33.9078	63.9415	42.9074	41.1045	42.0729	42.6146
neg_3657	Suberic acid	232.497	318.296	238.496	194.882	217.801	233.948	331.718	285.187	301.414	271.338	240.345	274.622	330.008	310.11	261.971	334.295	279.564	382.515	414.241	406.2	438.538	520.322	291.525	417.325	288.779	288.046	289.663	286.45
neg_3659	2,4-Dihydroxy-7-methoxy-1,4-benzoxazin-3(4H)-one (DIMBOA)	21.4832	36.4296	54.0955	38.1961	77.8784	6.50598	56.5439	64.0144	49.7357	69.1731	70.3433	81.9488	60.199	87.2474	64.0727	37.8737	37.5219	28.3186	63.5688	31.1346	73.1796	82.3822	81.911	46.5578	55.8118	48.4846	52.1429	56.2761
neg_3660	Bisphenol A	369.769	433.93	290.613	307.996	220.454	260.647	789.96	731.528	698.388	603.707	538.679	679.305	932.265	717.99	842.894	1067.69	752.105	908.843	1506.07	1272.65	1147.19	1261.99	1177.4	1512.57	744.609	739.13	724.07	741.372
neg_3666	Crenulatin	271.397	367.087	265.829	326.521	196.437	242.653	393.99	486.71	456.382	248.878	239.324	424.519	384.818	304.944	466.015	221.186	189.965	318.029	214.148	172.422	384.542	143.408	400.296	97.5164	289.904	286.783	289.847	287.489
neg_3667	Deoxyshikonin	171.636	112.153	157.211	106.663	247.149	47.3797	265.045	186.416	131.982	190.413	221.91	257.786	221.474	240.551	168.556	252.83	215.946	186.919	232.046	241.648	246.12	275.62	222.122	209.396	191.429	174.747	171.741	178.746
neg_3670	3-Deoxy-D-manno-octulosonate 8-phosphate	271.135	232.467	172.63	213.406	302.837	114.54	93.2556	118.463	108.229	92.7583	121.151	102.637	73.8102	83.5753	67.9823	86.697	78.3502	51.9469	20.4563	25.9145	10.642	30.4384	73.25	56.4783	90.7084	95.5933	101.982	90.9862
neg_3675	2-Deoxystreptamine	47.5819	50.2886	43.696	54.7617	18.3064	25.8077	74.1074	74.994	63.7253	51.7779	42.3999	55.6094	80.0302	61.5651	78.5473	31.8155	30.0717	44.5744	50.7012	46.6538	67.2595	67.4213	81.9525	27.468	57.4432	50.7717	57.2044	52.4221
neg_3678	7-Hydroxy-4-chromone	30.3486	151.745	88.9069	86.9913	206.494	23.3067	136.679	76.6586	99.8828	80.8871	127.561	135.11	78.2837	153.515	94.8041	14.3145	53.4133	37.773	77.5558	11.4389	83.9506	42.6836	139.931	7.7013	88.0932	98.3066	90.0045	92.7119
neg_3679	3-Succinoylpyridine	56.3131	186.811	116.347	114.79	235.484	70.8029	179.717	114.223	137.919	103.591	160.633	154.268	126.72	183.001	118.506	69.6692	94.2447	102.439	117.638	84.7649	106.699	91.0263	179.392	37.3201	118.041	115.254	115.909	112.59
neg_3680	5-Hydroxy-1-(4-hydroxyphenyl)-7-phenyl-3-heptanone (AO 2210)	453.908	873.926	669.502	513.626	757.979	360.02	1736.71	1356.91	1622.72	1478.7	1160.08	1248.74	2306.65	2012.95	2868.61	1958.51	1961.33	1882.46	2822.04	2390.94	3541.17	3535.49	2391.71	1808.38	1804.11	1795.91	1782.75	1759.88
neg_3683	Lactupicrin	587.628	708.465	496.984	590.944	459.031	380.409	811.762	962.752	867.428	1045.44	660.191	757.152	1022.23	872.867	975.161	586.818	621.654	805.553	746.163	695.1	900.724	788.309	1080.93	592.654	724.31	764.964	736.384	736.608
neg_3684	N-Demethyl-desepoxyansamitocin P-3	6478.96	7387.65	5799.51	5886.17	3946.65	4272.33	8390.44	7791.15	7600.39	7503.1	6429.01	7208.53	12216.8	8948.44	9521.12	8876.85	8598.06	9640.88	10436	10903.4	9887.26	11825.2	11111.3	10425.5	7751.28	7840.26	7621.88	7782.82
neg_3685	(+)-Camphor	232.954	117.172	152.82	411.86	67.3949	30.1137	60.8129	105.717	59.9042	45.6204	9.90581	36.4599	43.329	77.2719	109.399	100.299	1.19431e-09	1.19431e-09	157.508	10.6433	202.832	121.052	66.3123	11.1784	85.6027	88.1245	84.3902	87.6777
neg_3686	1,2-Decanediol	67.2328	26.0475	42.8514	145.683	13.2219	1.19431e-09	2.44487	24.6952	4.82212	2.0576	2.87494	1.19431e-09	1.19431e-09	11.9101	24.7794	27.2327	1.19431e-09	0.0104913	45.5891	1.19431e-09	58.7318	25.5428	3.40949	1.19431e-09	19.9424	26.8803	22.7721	21.4915
neg_3695	Nodularin	288.22	70.0432	48.2096	25.4088	0.115227	17.5913	79.2667	43.4136	30.1491	7.02548	54.9943	21.5086	106.722	21.3696	259.729	155.946	199.572	315.241	28.1661	102.238	6.07679	26.6858	168.288	58.954	67.6162	74.227	66.6702	71.1963
neg_3696	5-Aminopentanal	254.823	346.381	201.509	235.618	254.269	257.944	363.194	306.873	327.459	537.726	237.495	394.999	366.671	390.576	349.695	338.456	196.004	406.509	194.817	253.195	219.749	265.026	330.935	197.063	296.622	298.435	272.928	302.322
neg_3697	3-(2-Hydroxyphenyl)propionic acid	18733.4	14709.1	3861.99	22178.9	2685.46	10183.7	12073.8	20359.1	20568.9	8487.92	3264.79	10584.2	7760.15	3855.02	25683.7	2566.26	1783.15	15623.9	2546.88	2136.29	3186.46	3038.29	7320.75	2421.13	9653.73	9582.11	9612.19	9508.01
neg_3698	N-Methylmyosmine	567.662	752.738	499.317	547.521	503.508	538	783.242	615.081	628.301	1003.18	618.84	667.089	763.06	762.944	714.442	708.597	647.917	882.155	750.499	659.813	776.078	873.478	745.365	697.185	658.177	675.025	650.652	664.946
neg_3699	1-(4-Hydroxyphenyl)-1-decene-3,5-dione	421.847	634.42	354.219	319.689	266.992	265.274	685.139	716.935	712.401	673.638	453.96	582.871	830.716	774.19	777.242	530.877	522.779	736.286	647.247	681.487	744.247	752.766	852.801	675.606	574.545	571.576	556.049	573.869
neg_3704	Pinobanksin	239.341	119.839	149.489	150.565	239.9	121.554	190.145	299.648	190.616	230.395	133.505	260.668	283.768	304.769	187.573	821.004	763.06	815.963	496.136	396.975	263.959	939.254	323.704	1532.84	336.408	290.135	346.771	315.065
neg_3705	Licoisoflavone A	1976.78	1947.58	1273.64	2141.72	1025.29	1206.82	1928.71	2057.95	1903.53	1477.95	1270.19	1585.12	1996.18	1568.52	2222.77	1057.71	942.337	1791.48	1173.54	1384.77	996.815	1080.76	1923.12	877.354	1451.98	1579.17	1455.01	1498.57
neg_3706	Penicillin G	1194.32	1113.13	331.688	1694.82	286.682	699.934	872.453	1258.67	1524.58	621.517	312.432	778.659	631.076	434.177	1811.44	448.52	289.056	1038.8	561.71	752.626	570.695	503.493	726.848	371.248	793.583	792.776	791.278	783.888
neg_3710	2'''-N-Acetyl-6'''-deamino-6'''-hydroxyparomomycin II	4847.34	5163.92	3691.49	3660.87	3107.07	2939.67	6527.94	6195.45	8069.98	7433.19	6353.7	6626.74	10264.8	7645.73	9114.42	7297.34	7544.19	8820.52	8286.66	9147.82	8450.82	6394.98	11674.7	9764.15	6521.02	6449.13	6361.81	6449.51
neg_3723	Homogentisate	201.68	208.765	1.30561	233.678	4.71374	118.062	117.48	229	236.512	106.907	5.19288	130.048	82.6117	17.3899	245.921	3.48559	0.0876207	153.552	1.21374	1.19431e-09	3.35084	2.43266	84.8709	0.895074	99.7478	102.746	101.233	99.6614
neg_3734	2,6-Dihydroxy-N-methylmyosmine	635.516	890.648	526.4	692.647	349.269	600.627	483.068	524.24	489.922	362.026	292.881	414.332	393.968	281.214	348.541	180.191	210.854	226.894	164.556	148.011	202.537	173.797	288.668	113.728	339.51	342.835	340.038	333.392
neg_3735	Iberin; 3-Methylsulfinylpropyl Isothiocyanate	5005.44	3548.58	458.5	5779.13	320.472	2556.66	2939.28	4853.62	4917.72	2009.07	335.22	2604.95	1852.4	818.863	6012.66	1077.04	248.426	3705.28	156.526	877.489	393.116	370.654	1468.32	281.755	2164.98	2195.93	2206.65	2149.3
neg_3736	Propionyladenylate	914.478	2562.92	1699.8	1983.5	2079.09	849.25	1006.65	872.707	3426.92	2538.04	1454.32	2009.17	1181.65	1564.26	760.779	655.925	887.624	1284.46	1381.85	374.125	796.122	725.655	1774.17	417.318	1332.48	1365.67	1311.02	1349.9
neg_3742	2-Methoxycinnamic acid	379.058	583.255	290.948	444.571	311.044	342.268	499.192	504.978	514.761	536.251	271.287	517.117	448.835	438.742	357.141	150.267	277.846	367.989	205.272	107.013	176.418	194.457	390.29	118.384	379.864	369.709	370.391	358.607
neg_3748	3-METHOXYCATECHOL	201.329	155.928	129.989	152.301	225.197	215.839	394.843	478.204	326.34	313.992	287.715	389.743	493.249	361.534	363.661	707.556	585.043	796.826	242.952	766.136	433.2	752.785	422.729	651.644	366.815	385.469	376.64	368.326
neg_3750	(3R)-6-Hydroxy-3-isopropenyl-heptanoate	39.2011	39.9683	20.3827	31.8486	9.73669	20.4154	44.6174	57.9699	58.6433	40.7116	35.7051	48.7465	62.7212	40.6252	66.6594	18.8187	31.465	38.7622	37.8682	20.4267	47.7719	26.6056	77.4576	12.6478	39.4227	38.7675	37.844	38.2188
neg_3752	7-Methyluric acid	77.513	1.19431e-09	50.8738	80.4397	15.7064	82.642	37.9368	50.4104	20.0065	39.593	63.7956	28.6827	122.295	7.07799	30.9639	1.19431e-09	9.7627	51.9017	1.19431e-09	5.55277	1.19431e-09	2.81723	1.19431e-09	1.19431e-09	26.0657	30.7577	30.3766	26.5242
neg_3753	cis-2,3-Dihydroxy-2,3-dihydro-p-cumate	92.344	153.88	44.8899	62.6471	111.615	28.5005	87.2108	85.6342	91.2377	124.661	87.9229	107.592	148.337	122.048	64.145	192.957	162.372	263.854	149.633	126.652	197.943	166.412	133.097	158.426	104.58	123.08	101.212	113.322
neg_3760	Kanamycin C	13.8219	50.7354	24.5953	30.1099	1.63669	0.678237	20.2925	6.1877	36.6973	25.8429	1.19431e-09	34.3532	77.5613	24.3794	44.0966	2371.25	453.327	675.732	44.0963	46.6294	16.4117	35.8224	0.999225	13.8266	57.9871	12.4837	20.896	51.6086
neg_3762	N-(4-Aminobutyl)benzamide	436.919	677.165	624.812	828.511	554.879	885.189	1027.18	722.083	952.813	917.936	774.66	607.735	1404.76	1083.03	712.873	1146.85	830.303	1515.56	1107.2	1199.4	1686.27	1511.98	841.575	1249.86	880.845	893.742	868.151	882.618
neg_3764	(+)-cis-3,4-Dihydrophenanthrene-3,4-diol	472.124	454.681	485.272	697.011	404.797	603.661	449.734	340.842	413.623	435.307	463.55	347.097	530.662	416.582	289.622	1040.73	551.041	978.941	948.366	784.732	1477.16	1276.98	429.691	881.213	559.195	552.578	534.903	564.38
neg_3769	4-Methylcatechol	514.657	990.523	614.008	685.154	517.507	1630.42	1704.68	2270.33	2497.25	1704.32	412.847	2656.86	2332.21	1593.82	1972.78	2463.5	199.605	1892.26	212.814	2199.33	382.748	351.581	1027.44	201.014	1243.22	1220.01	1224.2	1187.69
neg_3773	EUGENITOL	465.91	846.855	513.784	574.64	374.078	1329.06	1436.35	1892.79	2083.12	1393.15	325.891	2154.18	1899.01	1332.16	1588.28	1934.85	173.281	1530.17	146.075	1779.77	310.851	294.424	886.676	161.014	1014.39	1026.16	1005.94	992.807
neg_3776	Teprenone	8.69259	211.212	41.6507	54.2787	4.02496	1334.73	1853.09	3015.57	3752.33	1712.64	1.19431e-09	4418.87	3095.26	1716.73	2527.75	3627.57	1.19431e-09	2441.9	1.19431e-09	2102.83	9.34819	3.18963	486.446	1.19431e-09	796.577	833.483	830.702	911.817
neg_3780	3-Hydroxy-4',5,7-Trimethoxyflavanone	22019.7	38427	25957.8	26851.1	23245.8	66696.1	65656.9	92344.7	97745.7	62972.9	18492.6	107234	94229.5	65431.9	76557.4	111629	18584.4	84528.3	12781.6	102093	25855.7	28077.6	46542.4	24707.9	51917.8	51617.8	51718.6	50999
neg_3787	Biotin	1159.2	1562.67	1218.14	1206.97	1010.13	688.655	7822.46	6794.67	9466.47	6901.73	7234.84	7038.99	8035.45	7918.36	10158.5	4831.68	4522.14	5229.12	2659.76	9028.37	6003	5177.39	9569.42	4308.51	5078.66	5057.53	5037.26	5018.45
neg_3791	Acefylline; Theophylline-7-acetic acid	7.45228	1.19431e-09	10.6646	1.19431e-09	20.4256	5.21878	10.4817	3.68793	5.63825	7.4991	20.2228	4.6835	5.75922	17.319	0.155873	13.936	4.37852	12.8136	544.088	10.3885	17.4986	47.7539	19.2576	18.1879	8.49391	12.9181	11.811	8.12832
neg_3797	Poliumoside	1311.36	657.746	650.344	713.473	660.984	850.873	1547.57	1206.94	562.603	582.42	1141.29	1478.16	2944.75	724.408	2221.99	7380.94	4454.55	2244.93	5497.3	6524.99	7608.86	7858.49	2094.62	7583.34	2299.86	2338.69	2295.35	2294.12
neg_3802	Procaine	2265.78	1790.43	1617.67	2209.33	1345.64	1757.61	1682.89	1786.69	1778.37	1396.31	1477.22	1613.29	2561.89	1923.05	1624.77	3560.07	1776.26	3119.14	3377.98	3116.32	4590.76	4818.72	2398.5	2695.04	2079.24	2075.28	2026.11	2036.64
neg_3804	8'-Hydroxyabscisate	1392.37	1187.61	1065.32	1491.61	977.694	1203.82	1336.19	1563.19	1429.12	1170.62	1024.48	1475.84	1922.7	1547.15	1521.25	2730.8	1441.98	2471.8	2738.82	2310.47	3252.05	3462.04	2158.18	2259.35	1535.07	1517.29	1502.43	1509.24
neg_3806	Riboflavin	5879.35	4707.47	4139.7	4651.62	3823.05	4071.21	4389.84	4615.77	4719.49	3886.55	3831.71	4471.21	4903.94	4468.36	4281.61	4469.72	4204.78	4881.05	4833.29	3855.36	5357.37	5045.46	5054.54	4464.4	4194.96	4185.38	4161.16	4158.48
neg_3807	Dapdiamide C	392.299	199.752	177.186	193.308	138.061	209.744	134.008	142.067	138.176	103.618	121.571	90.5763	99.2588	33.6987	66.5	166.565	223.631	170.558	67.9631	118.609	91.0077	73.2005	32.5446	119.395	132.737	156.426	122.996	150.026
neg_3811	Gibberellin A53	887.409	1060.41	891.125	894.743	648.806	747.184	688.351	690.191	701.686	582.252	579.055	675.955	688.369	542.228	581.173	415.966	477.169	513.67	437.004	333.134	463.707	431.398	641.489	339.214	586.376	624.76	581.749	607.356
neg_3813	Serotonin	81.0309	87.0364	60.0652	66.3571	73.4047	50.5534	69.3479	69.8186	72.1591	66.6665	65.2848	64.6409	56.9909	59.1865	75.9136	52.1773	65.5458	69.228	35.8067	48.868	60.3481	26.4366	74.0629	58.1951	57.9032	65.0502	58.3761	62.5868
neg_3815	L-Arabinono-1,4-lactone	10.4272	46.074	45.2424	44.4231	54.4465	16.2673	49.023	31.8521	39.8285	38.8554	50.3751	65.0317	35.2564	68.1156	47.1129	36.2552	34.9764	20.3572	43.9292	25.7439	51.2089	32.6344	60.4999	21.0562	39.102	44.9191	38.5116	41.82
neg_3817	3-Methylbutanoic acid	290.686	521.053	396.712	346.739	311.316	376.182	504.974	596.154	594.265	500.908	491.125	501.949	703.44	655.944	645.687	479.502	537.985	619.431	735.704	619.618	752.911	706.112	774.002	664.054	502.609	496.216	480.844	497.361
neg_3820	p-Coumaroylagmatine	185.313	195.608	169.645	182.061	68.8972	153.941	248.63	241.817	264.864	213.671	146.492	202.892	350.799	299.047	275.954	228.159	169.077	204.835	262.116	358.356	344.823	400.939	325.546	298.712	229.805	235.875	227.646	229.679
neg_3825	trans-3-Oxo-alpha-ionol	5542.01	3655.26	5270.94	6712.05	3592.1	6133.54	2613.89	2932.63	3235.31	2038.25	2338.01	2979.45	2019.86	658.228	3750.56	261.36	155.821	122.727	106.841	137.927	125.45	75.5896	2526.14	92.0566	2140.76	2131.93	2124.5	2106.88
neg_3827	Aflatoxin G1	433.626	243.35	405.019	463.553	483.005	662.24	78.4114	179.298	256.436	94.5029	134.219	165.618	63.7183	19.2743	203.961	29.2857	24.8253	32.0277	4.06231	16.0294	46.7951	37.5023	72.8103	9.59649	118.485	95.7879	109.832	119.882
neg_3833	5-FLUOROINDOLE-2-CARBOXYLIC ACID	218.138	469.345	299.195	369.288	723.577	223.508	356.472	407.323	452.839	611.459	414.69	507.006	370.711	490.064	419.05	366.4	402.138	385.726	327.115	260.921	405.108	521.007	529.022	322.259	410.37	407.636	405.792	410.713
neg_3842	Britannilactone	776.143	733.079	812.992	742.957	631.415	650.729	775.449	828.577	899.679	685.764	872.578	659.311	1371.48	1042.76	996.606	1580.97	3591.2	1598.38	787.392	3541.27	994.779	966.474	1392.21	864.039	993.604	997.268	987.47	975.408
neg_3844	5-hydroxy-1,7-diphenyl-3-heptanone	290.719	296.199	165.467	168.048	133.914	126.678	280.852	242.857	386.501	230.449	185.111	230.411	317.049	307.116	288.333	184.283	153.214	237.123	266.519	173.825	336.111	301.016	313.901	169.182	226.361	222.281	223.56	215.88
neg_3846	Prednisolone Acetate	912.968	787.234	727.845	604.335	501.617	419.858	551.109	604.05	701.067	738.042	839.977	677.535	658.878	540.229	653.229	406.796	512.382	508.814	485.717	354.319	554.758	496.534	679.142	368.135	549.054	567.635	551.359	547.982
neg_3850	Obacunone	16.4457	54.5365	14.6977	6.02595	6.95141	0.959879	2225.66	37.9648	28.8716	22.6185	19.9119	21.1006	45.0065	30.5773	38.4168	4.80166	21.2569	23.7926	32.8967	18.154	22.8177	18.7067	37.1891	15.0815	165.875	176.795	176.127	159.41
neg_3853	OA-6129 A	1000.46	758.437	676.189	579.093	495.08	456.126	569.249	615.753	604.202	729.971	764.23	646.407	721.742	569.389	572.877	653.904	917.147	1287.81	475.521	322.596	460.788	481.588	664.84	234.495	615.59	609.671	610.074	587.689
neg_3857	Robinlin	98.595	169.739	82.2678	87.5253	47.8762	94.6205	202.228	155.179	209.555	142.118	119.197	139.92	244.033	141.894	168.318	63.7838	88.6791	227.152	118.575	104.067	200.333	146.875	162.424	89.992	135.309	131.936	127.556	130.542
neg_3859	Agroclavine	8564.68	15258.6	8729	10228.6	5584.03	9675.17	13585.4	5105.2	15703.6	5247.1	5793.29	4542.79	12414	4503.29	5461.89	908.204	717.718	16219.9	834.033	600.889	12179.7	6341.08	3838.06	453.732	6846.42	6818.17	6733.8	6694.49
neg_3860	11-Keto-ursolic acid	530.997	428.559	1202.84	1238.84	750.306	535.085	1269.83	1055.62	779.876	850.972	832.729	615.856	1314.7	934.806	745.274	1035.36	891.656	560.324	1510.85	1118.52	1549.6	1049.36	1369.09	897.802	872.539	912.607	877.521	869.607
neg_3864	Ligstroside	1352.39	1869.86	1358.66	1371.93	1155.96	859.917	2080.33	1928.39	3907.48	2344.01	2389.5	2305.39	2827.29	3064.88	2237.44	2053.34	1863.62	1875.94	1953.4	1848.58	3173.51	2044.29	3337.45	1679.5	1996.49	2027.29	1971.15	2017.52
neg_3869	1,6-Dioxaspiro[4.5]decan-2-methanol	1592.61	1969.28	1942.25	1696.08	1115.15	1824.17	2394.91	2504.9	2415.05	2516.04	2580.28	2233.99	3074.67	2742.63	3160.15	2639.39	2410.74	3832.85	1763.48	3610.67	2398.77	1109.92	3588.63	803.528	2102.61	2094.23	2090.61	2072.99
neg_3874	Arginyl-Glutamine	1059.8	27852.7	1370.17	728.406	371.6	820.666	28211.3	2254.91	32927.3	5719.45	6029.88	614.84	27884.5	9521.18	655.833	554.531	554.664	45779.5	1374.15	749.028	33877.9	17191.1	950.455	746.151	10413.4	10290	10294.5	10193.2
neg_3891	Farnesylcysteine	84.3041	121.181	64.2702	69.7343	96.2812	70.4194	107.854	42.6264	37.3937	63.5267	92.5525	47.786	110.131	57.9176	45.9117	50.3174	63.799	82.9504	473.949	229.969	621.419	88.1464	55.1079	41.5258	124.901	116.076	119.042	119.022
neg_3892	Decursin	2329.58	2620.58	2045.51	2069.38	1864.67	1524.48	3119.46	2855.18	3292.92	3304	2821.92	2802.36	3930.08	3321.29	3028.1	3222.24	2926.23	4260.96	3131.16	3307.14	3633.31	3513.64	3611.54	2974.98	2790.87	2837.79	2751.9	2811.14
neg_3894	(+)-Abscisic acid	852.753	1146.43	936.093	937.81	417.812	866.778	920.066	1216.81	1106.97	761.339	1079.85	1049.36	1781.55	1136.94	1255.37	713.51	769.412	1171.56	811.299	1134.08	747.432	872.253	1385.13	714.623	785.016	803.541	796.487	759.643
neg_3895	Neomycin B	6502.87	8476.81	7703.88	8209.38	2504.84	7120.37	6859.14	9632.71	9282.77	5448.63	8949.15	8682.81	15587.9	9465.66	10854.2	5645.84	6782.73	9846.72	5759.81	8664.65	5826.76	7143.36	11669.9	4753.45	6231.11	6214.92	6152.17	6234.13
neg_3900	20-Hydroxyleukotriene E4	733.943	66.0896	295.002	349.549	247.802	609.662	342.134	269.997	11.0761	88.5579	216.189	186.211	356.334	21.1129	175.639	21.5458	40.5458	1.19431e-09	3.48053	33.0219	4.98339	0.269315	235.107	116.421	133.026	156.63	158.203	140.744
neg_3907	PA(18:1/0:0)	7.12671	17.2887	15.897	4.69175	0.143	6.8605	5.32141	13.5303	6.59927	1.94168	0.0327645	0.323084	34.1893	23.1432	4.6201	60.333	38.4299	33.298	49.5166	398.716	485.08	37.2186	7.15417	128.263	23.5276	25.0703	34.6138	21.1502
neg_3919	cis-trans-Nepetalactol	264.602	121.661	282.964	251.14	112.706	197.7	202.634	156.343	142.588	155.945	153.607	131.704	171.386	121.87	133.798	115.625	116.603	119.787	103.991	107.744	67.1524	143.15	101.823	87.1842	143.356	141.266	138.314	139.881
neg_3926	Ala-Phe-OH	784.883	548.344	513.139	685.834	573.061	664.625	872.108	1236.59	872.772	1414.42	1239.65	1092.55	1841.15	1322.72	1030.38	3390.86	1959.83	3100.37	1034.92	2396.94	2971.57	1449	1352.44	2549.2	1283.4	1273.75	1262.33	1252.92
neg_3932	3'-Demethylstaurosporine	1050.05	1728.73	1106.41	1007.66	1341.66	730.476	1516.18	1403.86	1270.45	1621	1278.3	1379.41	1674.18	1604.19	1450.17	803.989	845.294	1250.23	1215.63	1140.56	1386.84	1297.96	1819.36	988.73	1222.18	1257	1238.39	1230.73
neg_3933	Daminozide	95.6414	79.9511	78.2689	84.3389	50.385	66.6201	85.5863	81.0713	66.7456	97.7125	77.159	71.079	97.3088	70.7499	80.3807	166.911	104.184	130.037	144.883	67.0684	106.076	173.86	113.786	161.975	92.0023	87.969	83.556	92.1556
neg_3938	Limonin	738.887	693.646	568.63	649.241	561.053	565.88	572.767	1018.08	616.2	668.212	650.107	636.263	696.046	636.269	574.309	802.422	688.226	1007.12	560.084	584.533	603.546	666.1	719.038	719.799	631.114	625.898	618.769	623.999
neg_3939	5,4鈥?Dihydroxy-3,6,7,3鈥?tetramethoxyflavone-4鈥?O-glucoside	1406	1442.53	1216.93	1470.18	867.816	1237.12	968.166	1098.1	973.229	938.728	893.332	1070.92	1218.93	919.297	842.691	1205.47	1223.13	2192.35	943.306	1071.12	882.251	1129.03	1069.1	1167.19	1025.82	1034.01	1004.94	1018.55
neg_3949	Hosenkoside B	189.266	154.943	1.19431e-09	1.19431e-09	1.19431e-09	41.1353	190.842	33.3483	40.9339	0.0140998	1.19431e-09	29.1425	382.736	9.29921	53.2009	547.483	1.19431e-09	4838.92	1.19431e-09	207.867	23.6768	1899.67	55.0825	37201.5	4.54751	26.6773	39.6489	18.5669
neg_3953	L-Anserine	7751.01	7823.64	5645.54	7561.93	5225.46	7177.48	4058.19	5016.39	3859.11	3270.04	3565.16	4990.31	4886.22	3661.8	2548.72	7628.97	4719.38	7609.56	6777.87	5389.67	4603.46	7554.25	4164.8	8292.4	4957.54	4932.68	4850.36	4838.46
neg_3956	Helenalin	11133.1	11140.2	8192.49	10736.6	7528.91	10278.4	5934.86	7370.3	5652.47	4819.04	5312.27	7113.34	6902.83	5257.69	3613.16	10785.8	7100.54	11173.6	9059.31	7570.57	6667.84	10276.2	5922.22	11229.7	7050.58	6969.73	6962.82	6900.25
neg_3958	7,2'-Dihydroxy-3',4'-dimethoxyisoflavan	4071	2720.76	2755.72	2570.4	1805.6	3008.05	2805.38	3097.19	2507.83	2808.12	2267.57	2737.95	4273.33	2999.66	3265.93	5186.96	4295.37	6810	5406.33	4330.22	2775.38	3872.86	3286.71	5052.88	3199.07	3165.76	3153.87	3125.57
neg_3966	NAD+	342.689	185.862	47.7177	244.81	63.4402	295.12	1.19431e-09	25.2436	16.7512	1.19431e-09	1.19431e-09	41.5445	1.19431e-09	0.0143522	1.19431e-09	137.345	29.3544	74.4516	1.19431e-09	1.19431e-09	0.120016	26.9854	1.19431e-09	105.849	17.7252	17.3886	15.3582	18.4276
neg_3970	(1R,4R)-Dihydrocarvone	242.384	276.588	227.948	223.82	153.973	235.423	354.178	419.304	379.933	339.866	304.215	319.216	472.401	269.442	453.873	197.671	192.568	429.33	238.531	225.607	280.594	200.898	470.098	122.15	282.904	288.433	283.079	285.417
neg_3977	all-trans-Hexaprenyl diphosphate	1520.22	1585.42	1435.94	1423.49	1087.64	1184.09	2989.96	3840.72	3181.76	2165.49	2155.93	3390.13	5968.15	5058.67	5449.37	2318.33	2673.9	2797.22	3334.59	2053.96	3246.08	3444.46	7175.75	1732.33	2687.22	2660.75	2588.03	2672.66
neg_3978	Ethyl(1-hydroxy-4-oxocyclohexa-2,5-dien-1-yl)acetate	474.949	475.282	419.658	418.11	472.129	248.707	1785.47	1477.89	2052.68	2612.9	3371.38	1566.14	2164.98	1636.92	2799.68	1926.13	1315.23	1563.54	974.516	1134.46	1187.41	1342.04	2425.95	945.75	1415.52	1402.07	1388.13	1400.41
neg_3980	2-Hydroxy-2H-benzo[h]chromene-2-carboxylate	8.78759	7.31189	23.0924	12.1001	36.904	1.19431e-09	28.1001	117.926	20.5731	7.71792	53.5667	85.2125	113.531	104.935	80.2265	171.629	71.535	164.287	131.801	76.1902	109.392	101.255	111.219	223.632	62.652	58.5045	60.308	62.0872
neg_3982	Pyrrolidine	7.1947	8.34254	1.19431e-09	10.4002	1.19431e-09	1.71753	4.03424	11.0095	11.4635	2.77016	1.19431e-09	5.14757	0.836692	1.90782	12.9191	3.37964	3.91908	6.29507	9.52479	1.19431e-09	36.9484	12.4347	4.37579	8.66606	5.67593	6.74857	6.7794	5.27612
neg_3984	p-Phenetidine	10.3261	18.0855	11.5476	7.67012	4.7698	9.50411	29.3698	28.2217	26.6676	25.9028	15.4401	20.9458	44.6104	35.187	21.3832	29.3804	31.7031	37.5111	25.4731	26.2887	34.3613	37.2003	27.6115	17.894	23.8777	21.6241	24.3702	22.6704
neg_3985	2-n-Propyl-4-pentenoic acid	9.57615	36.1024	12.5577	2.5146	2.73284	15.5429	127.255	137.158	147.715	107.758	103.839	113.716	275.497	208.536	241.868	128.924	166.372	233.414	230.154	179.805	234.98	232.466	303.87	188.315	127.963	135.376	128.583	132.573
neg_3987	(Indol-3-yl)acetamide	174.015	196.946	230.845	202.69	100.909	218.022	192.166	219.973	216.328	188.464	166.286	222.448	215.668	173.602	190.597	108.786	90.3287	165.461	114.189	83.1279	124.867	126.373	194.019	77.2637	162.22	161.721	151.274	165.098
neg_3988	尾-Nicotyrine	212.404	241.034	231.334	205.917	247.377	188.705	304	274.716	314.999	345.212	283.963	289.032	353.78	266.056	319.456	414.704	410.198	525.575	355.225	282.635	305.756	436.101	389.695	358.128	311.888	324.157	317.657	316.569
neg_3994	Sinapoylagmatine	4324.28	5276.4	3973	3850.24	2303.2	4161.8	2795.83	2784.12	2966.19	2468.48	2185.18	2618.1	2374.09	1924.93	2132.49	1204.37	1389.32	1837.87	1389	1068.64	1447.77	1395.43	2037.68	1024.67	2230.48	2222.15	2182.2	2226.92
neg_4008	Ala-Abu-OH	3212.63	2170.18	4278.95	2785.33	3319.2	1611.78	3620.17	2860.83	2916.08	3165.49	3605.94	1816.53	3768	2852	4111.24	8108.5	4566.68	8321.79	5752.79	2944.67	4445.48	4342.53	3185.72	3589.16	3404.1	3387.1	3382.94	3363.95
neg_4010	Feruloylputrescine	285.077	384.085	251.887	180.132	1611.9	167.852	518.467	510.271	610.507	521.469	455.08	502.443	895.359	662.886	590.796	992.096	656.696	912.812	874.665	1063.15	1368.57	1224.82	745.766	1110.13	636.678	632.592	614.371	630.577
neg_4011	HIERACIN	12.6262	0.0782008	3.99901	1.20799	8886.7	0.0620713	0.0573414	1.54017	0.230104	7.17491	2.47057	5.93858	1.19431e-09	7.21367	9.55808	31.0307	3.62752	5.05079	16.742	4.45003	24.3796	14.3034	7.05588	15.4852	278.16	273.46	266.232	277.873
neg_4012	(S)-Hemiketal	642.173	482.551	772.977	567.097	909.04	392.258	790.168	747.453	619.147	700.147	749.912	566.243	951.67	847.33	1003.84	1697.38	934.874	1628.63	1112.28	1019.43	1043.63	1020.85	1246.28	828.306	792.264	784.747	765.891	783.703
neg_4013	3-Methoxytyramine	251.567	314.592	253.075	239.759	136.139	255.833	229.018	219.171	219.912	197.357	195.272	221.896	276.337	215.926	219.053	155.022	190.046	220.809	197.179	177.869	216.118	237.438	228.688	140.644	190.766	197.371	198.081	192.101
neg_4014	Quercitrin	405.072	324.17	450.671	383.755	86951	393.409	666.972	752.703	687.152	700.245	597.045	761.224	763.537	831.941	800.809	1002.28	533.857	789.659	1005.02	839.612	1249.01	1248.1	1018.62	1074.86	3955.18	3939.32	3921.48	3904.68
neg_4024	纬-CEHC	650.926	759.715	712.332	667.621	521.751	735.989	546.349	587.52	588.659	471.266	485.028	525.021	568.999	466.926	514.538	277.916	338.614	440.432	331.227	228.136	371.573	343.89	477.75	248.109	476.491	465.441	453.969	476.263
neg_4027	Avermectin B1b aglycone	27.5052	2.0093	3.74644	10.3953	17.4586	6.55182	22.5694	31.6416	5.66118	18.9191	14.0917	0.33842	8.83786	5.59907	8.43921	183.163	0.41581	3.86628	17.8496	87.4717	0.157917	66.5766	0.654951	61.5601	32.4755	30.7297	30.9035	29.1496
neg_4037	Strictosamide	261.285	291.495	285.054	284.739	244.782	225.689	299.202	323.66	272.174	370.485	369.289	307.601	409.492	316.439	323.235	742.969	642.148	546.982	532.701	562.163	495.547	657.16	371.036	526.427	367.097	367.173	361.224	368.685
neg_4039	(Ethoxymethyl)benzene	6.10215	4.49391	10.5767	0.372739	0.718058	0.213354	45.7035	43.8112	33.9345	31.6307	14.9547	23.5902	119.203	90.5546	80.2356	268.93	195.399	94.078	319.701	306.175	367.54	411.375	74.2967	319.565	110.187	98.0445	107.074	104.323
neg_4044	Cysteinyl-Asparagine	411.871	1301.91	1199.88	1307.95	971.687	199.515	1210.02	670.739	900.353	454.486	1340.38	1630.94	546.834	1194.92	842.88	875.087	489.423	456.479	1012.81	1092.26	1339.2	768.382	703.326	705.802	814.955	809.839	808.534	802.04
neg_4045	Kanosamine 6-phosphate	131.964	451.812	402.059	449.123	281.965	65.1658	410.918	221.492	301.176	147.317	467.56	541.889	193.683	418.433	272.248	266.411	179.535	193.864	326.943	355.759	463.801	271.867	228.52	248.311	259.105	270.125	258.243	264.743
neg_4048	8,8'-Methylenebiscatechin	195.785	178.072	152.142	181.561	208.927	100.733	189.342	2402.39	298.811	414.486	442.713	378.861	148.662	264.05	245.454	1032.1	353.709	319.687	20.7315	244.04	74.5451	30.5756	232.055	359.434	311.097	323.567	320.189	302.454
neg_4051	Sabinene hydrate	24.2172	27.1883	21.9447	14.323	3.15368	8.03734	95.0583	102.901	108.511	59.8411	43.0333	84.0601	137.023	113.582	176.699	72.9111	60.763	87.8195	101.661	62.2108	188.066	62.1945	162.487	46.7033	79.6936	79.1105	80.8023	79.0634
neg_4061	2-n-Propyl-3-pentenoic acid	125.701	174.298	137.137	130.029	150.299	175.423	155.352	147.64	167.763	151.058	133.775	152.548	176.938	159.537	188.59	117.456	107.15	120.983	134.771	131.941	140.356	129.332	191.085	142.12	134.767	139.016	132.966	137.206
neg_4062	1-beta-D-Arabinofuranosylurac鈥媔l	18.8003	21.9791	19.972	17.9372	94.6829	11.41	29.6877	36.7732	23.6197	44.5688	55.5286	51.7183	39.9803	49.0542	47.3107	87.8717	82.6122	65.5221	38.9167	38.58	138.186	329.151	96.2315	159.678	57.5125	43.1053	54.7535	52.3542
neg_4063	3-Hydroxy-7,8-dimethoxy-6-isopropoxy-2-naphthoate	212.406	310.378	233.973	209.784	324.362	117.712	414.983	331.749	349.768	394.028	320.573	362.3	426.606	449.945	386.385	307.995	274.21	349.356	424.997	258.631	495.445	477.765	519.321	264.068	347.033	341.937	334.81	343.423
neg_4064	S-Ribosyl-L-homocysteine	990.413	854.381	834.58	954.691	882.135	835.79	726.447	739.464	863.784	828.846	763.438	936.804	984.498	719.757	769.361	1011.73	994.473	1677.59	770.937	966.982	1037.32	999.388	1003.14	1025.31	862.66	850.307	793.314	867.569
neg_4068	6-DeoxyCatalpol	408.631	542.153	376.897	414.696	464.44	356.857	534.623	451.043	499.162	555.226	440.104	480.244	567.331	545.491	480.387	349.267	385.442	548.693	384.799	301.365	503.465	523.846	594.474	348.736	437.992	447.886	455.153	437.112
neg_4069	Marmesin	1112.9	1078.27	917.183	1078.6	674.925	905.229	798.828	903.633	800.066	838.533	758.802	916.397	1017.66	854.599	749.223	1189.63	1079.11	1845.08	801.82	1039.78	956.332	1081.22	1029.11	1010.8	897.213	890.31	884.792	888.666
neg_4070	Baohuoside I	3493.07	3160.98	2813.64	3506.45	1790.32	2776.91	2046.85	2403.65	2087.51	2211.69	2101.15	2498.11	2830.7	2093.09	1851.74	2679.66	2869.22	5767.68	1982.92	2500.93	2206.01	2511.36	2612.64	2497.2	2402.66	2384.34	2333.77	2405.77
neg_4074	Homovanillic acid; 4-Hydroxy-3-methoxyphenylacetic acid	2.53378	5.7754	4.12093	4.06152	11.3885	0.0022127	22.9313	10.5968	16.3218	26.0552	6.27971	25.4261	17.4573	18.3173	16.7379	123.671	46.0422	41.2796	55.583	45.5899	108.67	67.6048	23.4746	193.772	31.6415	35.0836	40.3075	33.649
neg_4078	Enterodiol	1323.66	2224.83	1732.85	1378.53	916.738	1468.88	5192.19	6037.22	5696.05	3571.58	2140.67	6588.94	5932.09	8302.24	4607.91	1216.48	1185.91	1938.84	1360.73	1274.07	1781.29	1732	17847.2	1333.93	3359.42	3367.54	3365.52	3320.8
neg_4085	Artemisinin	16.8677	62.5631	16.8413	12.1649	1.19431e-09	30.8078	35.962	34.3228	61.2609	5.96052	5.24074	85.2555	58.0295	19.64	10.902	1.19431e-09	8.26361	51.8827	20.2227	13.5656	62.1003	56.834	43.3308	13.5712	21.6501	17.6988	19.9593	24.7038
neg_4086	N2-Citryl-N6-acetyl-N6-hydroxy-L-lysine	514.718	652.688	556.671	565.195	481.218	495.648	718.907	735.544	981.319	742.704	593.318	866.546	938.756	994.18	808.706	618.26	553.597	849.502	585.934	603.186	715.272	587.148	935.058	388.763	648.045	665.406	643.716	660.456
neg_4094	Caranine	3841.09	3763.75	3168.03	3139.91	3389.17	3357.54	9779.77	7586.35	7506.23	9649.13	8966.51	6721.67	17291.4	9383.23	17034	4115.16	4569.38	24925.9	3969.87	6292.37	7959.85	3908.9	12076.3	5831.12	7468.74	7435.64	7368.96	7392.15
neg_4097	Koaburaside	215.327	282.703	214.847	242.546	312.515	147.164	416.894	362.068	354.725	381.563	387.114	399.051	527.917	456.787	480.048	211.88	207.473	475.927	302.447	213.521	364.428	293.518	559.817	181.454	352.361	370.423	350.316	361.533
neg_4104	Oxytocin	26.8464	63.4301	8.68519	10.7662	3.38375	8.73318	46.9811	13.5429	8.85509	3.44822	2.17309	9.08003	19.7543	8.51225	10.7219	27.0701	18.4022	3.43976	449.608	857.539	67.8584	15.3751	23.1977	2.25587	29.3322	29.0814	30.2013	27.8701
neg_4108	Isoammodendrine	919.645	1276.82	966.028	945.539	470.63	833.704	1005.06	1005.82	966.911	841.444	746.124	929.562	1287.12	906.844	1155.59	578.185	532.234	1155.29	766.835	645.768	865.165	809.003	1348.73	597.653	848.065	846.45	832.841	843.973
neg_4118	Solatriose	449.661	611.031	407.71	361.049	598.244	468.17	911.868	942.276	973.502	932.674	779.849	897.283	1253.32	1155.96	1149.03	2381.05	961.449	1213.57	1481.02	2002.15	2540.34	1484.39	1380.39	1651.84	1035.37	1026.05	1018.91	1021.26
neg_4126	Salidroside	367.202	280.844	253.887	176.989	538.348	159.002	577.234	509.279	562.113	648.314	569.762	603.611	778.827	658.475	569.902	593.668	650.875	745.101	520.529	521.352	654.913	663.342	902.803	540.343	534.775	517.652	522.266	534.193
neg_4129	L-Propargylglycine	110.349	123.184	131.031	112.301	123.916	136.929	67.0136	28.9143	60.163	133.999	100.294	85.9053	34.1985	80.419	33.3041	74.3771	44.5373	35.148	45.323	46.9972	40.7636	44.6224	29.7735	37.5926	66.9991	65.6887	65.7596	63.4996
neg_4130	Phospho-L-serine	13.9777	1.19431e-09	3.03217	24.5066	19.2707	1.19431e-09	26.2382	20.271	1.19431e-09	1.19431e-09	18.3866	2.00686	105.269	4.89839	59.3166	73.2588	75.2432	72.2085	71.8368	48.1567	90.8534	48.7713	27.2344	49.3371	30.726	31.7637	31.2632	30.731
neg_4132	Cyclo(L-Phe-trans-4-hydroxy-L-Pro)	183.61	295.723	240.59	177.38	241.383	120.923	343.008	295.659	329.475	274.971	209.235	304.536	439.744	393.157	293.901	313.486	299.256	343.538	383.56	290.939	529.788	419.849	466.719	292.685	298.446	301.791	291.001	303.413
neg_4141	3-Hydroxycapric acid	123.793	170.246	111.608	133.264	74.2784	77.1553	170.008	157.105	170.724	155.421	165.779	151.204	218.544	207.237	221.851	210.195	178.901	217.477	324.717	226.088	222.664	322.647	242.79	289.23	173.4	171.733	178.541	170.583
neg_4144	Phe-His	2214.58	1986.56	1722.13	1933.54	1373.98	1634.23	2165.37	2633.13	2118.6	2220.39	2004.84	2123.34	4721.37	3206.56	2255.56	3132.62	3602.23	4513.92	3379.65	3194.6	3527.61	2721.24	2918.13	3397.34	2449.66	2430.23	2376.95	2449.51
neg_4146	2,5-Dihydroxybenzaldehyde	269.218	283.024	82.9414	157.07	150.441	108.606	193.824	254.087	421.784	157.439	137.284	247.398	101.088	151.57	176.081	50.3192	54.1702	43.9416	62.6878	94.8498	58.38	65.3395	151.463	58.7976	135.808	138.166	132.52	133.228
neg_4150	(-)-Naringenin	6391.61	6410.56	1221.89	3631.93	2828.73	2247.74	4468.44	5981.58	10860.1	3612.66	2739.55	6469.46	1628.35	2994.03	4085.01	497.461	334.987	173.462	204.067	582.027	658.432	547.685	3704	317.612	2878.58	2885.13	2876.32	2837.91
neg_4152	MUCRONULATOL((卤))	1920.19	2248.7	1280.02	703.636	780.91	1050.89	1431.19	3323.24	3186.46	2600.11	1281.88	1776.84	2676.7	2968.37	2151.07	1814.57	2676.13	2228.06	1218.67	1868.2	1590.04	1680.87	3507.72	1313.57	1842.34	1847.38	1834.89	1808.75
neg_4163	Picras-3-en-16-one, 11,20-epoxy-2-(尾-D-glucopyranosyloxy)-1,11,12,14,15-pentahydroxy-, (1尾,2伪,11尾,12伪,15尾)-	3379.5	4057.95	3192.79	3199.93	2701.44	2466.81	4255.25	4358.25	4375.16	4015.25	3814.99	4391.46	6105	4964.95	4873.04	4966.63	4524.2	5229.91	5614.56	5452.29	5491.25	6433.5	5800.98	5527	4277.65	4282.84	4193.12	4305.14
neg_4172	Caffeoylspermidine	97.4257	45.3649	57.9642	69.5633	5.84412	41.8359	169.495	174.914	148.745	125.551	122.14	109.703	238.514	173.61	219.628	304.722	166.692	421.594	348.136	199.503	367.491	321.643	296.741	272.833	147.468	158.748	153.246	151.582
neg_4180	Baccatin III	3870.13	2229.53	2227.82	2303.57	1384.27	2803.13	1247.97	1360.6	1306.29	1705.78	1582.66	1451.86	1723.63	1122.23	954.769	1177.37	2005.93	2643.63	1109.87	983.386	1136.91	1063.92	1218.94	866.298	1289.58	1333.51	1304.32	1288.94
neg_4183	Digoxin	349.199	110.332	170.386	365.382	422.472	121.067	957.856	273.475	196.14	1025.08	1237.93	37.4432	1824.09	726.846	1916.67	10221.1	1607.53	7583.55	875.894	1263.47	8.57558	2979.6	67.6966	27405.8	3498.36	3402.18	3407.2	3333.82
neg_4185	Echinopsine	32.2918	26.5566	22.1653	24.0669	13.6257	5.54986	19.7472	22.3011	18.5929	29.2756	15.118	11.9175	16.9153	21.9448	20.6737	10.5408	2.29202	16.1968	10.095	1.93298	9.47225	11.2677	17.387	1.19431e-09	16.3493	18.1548	15.0126	17.6576
neg_4188	Homocarnosine	3730.79	2874.73	2392.27	2671.68	2002.73	2337.89	1658.69	2053.72	2483.88	1853.08	1616.22	2482.82	3090.81	1405.92	1649.41	4040.85	2989.35	4555.98	3277.89	2432.6	2677.89	3000.3	3624.44	4025.74	2439.16	2435.92	2400.25	2409.42
neg_4189	Dracorhodin perchlorate	25147.8	18298.7	17256.8	21325.2	16480.2	19038.5	13304.6	15683.5	13595.8	14777.6	13135.6	15867.2	15442.2	12798.8	10646.3	31740.8	20453.7	35320.9	22560.9	20109.9	19819.2	24768.2	15139.4	27907.4	17343.1	17110.1	16951.2	16930.2
neg_4194	Chebulic acid	388.865	268.883	253.924	283.863	310.926	359.171	116.036	150.215	94.7928	127.844	156.633	201.677	140.879	90.7787	89.7278	566.525	345.147	467.141	364.817	283.404	266.768	386.995	140.268	513.352	198.242	207.859	217.177	210.817
neg_4208	Neocryptotanshinone	1648.36	1202.66	1165.64	1271.08	1322.53	1286.11	1057.16	1237.27	949.71	1946.2	1363.6	1482.81	1592.52	1080.71	954.992	2570.25	2614.07	5359.84	1163.92	1969.62	1526.47	1395.38	1169.41	1657.9	1439.33	1463.8	1425.59	1450.17
neg_4210	Isohydroxymatairesinol	491.78	484.732	416.291	410.905	402.452	241.656	707.228	652.607	634.9	689.918	593.586	652.297	944.794	784.038	696.309	732.731	770.747	933.034	789.398	711.137	1070.41	977.798	959.868	772.16	670.214	666.469	614.667	672.746
neg_4212	4-Methylaminobutyrate	10.5219	37.0763	15.6317	5.58012	65.9209	6.72285	24.2715	4.87386	19.9214	42.4542	26.2016	15.9565	12.4062	29.4823	16.293	3.40214	3.6725	6.47294	12.3349	3.84512	8.78129	9.29668	16.2055	1.19431e-09	19.0443	21.8412	19.0419	20.0098
neg_4225	epsilon-Caprolactam	91.4946	125.258	115.796	72.4815	90.6505	174.571	1.19431e-09	38.5032	12.4735	1.19431e-09	1.19431e-09	33.7889	237.744	11.5736	1.19431e-09	35.9454	1.19431e-09	29.2798	70.38	25.1552	34.0347	61.1433	1.19431e-09	35.8606	21.1349	25.6626	17.4982	25.8216
neg_4228	5,7,4'-Trimethoxyflavone	307.634	286.589	267.82	273.549	139.777	297.824	187.976	372.327	189.001	260.449	157.556	356.616	370.117	227.097	271.248	233.279	169.404	153.866	129.164	282.662	627.38	178.595	196.226	141.195	248.283	242.379	235.999	247.811
neg_4230	triptonoterpenol	210.858	207.133	318.839	48.8395	126.333	117.715	181.387	131.693	158.4	66.2929	190.77	111.195	199.393	116.866	178.81	39.2907	98.9583	222.025	180.473	128.335	179.402	144.235	269.877	89.016	144.808	151.926	153.664	149.697
neg_4232	Loganin	2341.44	2358.09	1996.69	2178.53	2809.37	1642.64	3009.83	2915.72	2883.26	3107.56	3283.36	2677.97	3313.67	2642.29	3015.49	3916.71	3188.54	3031.97	2982.63	3234.25	3842.29	3195.43	3246.11	3035.58	2751.54	2755.81	2698.13	2764.91
neg_4236	ADP-glucose	6.76224	112.632	64.2953	88.1847	198.715	9.9157	145.947	111.754	119.802	43.0949	112.422	168.205	86.237	197.917	98.9324	154.024	172.029	104.403	157.344	110.448	189.356	133.237	151.149	98.1655	143.013	141.99	146.474	141.189
neg_4241	trans-Zeatin riboside diphosphate	65.037	47.9213	41.6728	55.1155	6.06575	86.7623	1.19431e-09	0.135683	1.05386	4.42018	4.81565	1.26448	5.8657	5.96311	2.33979	168.28	73.935	30.9448	136.483	79.113	93.7848	144.091	0.874435	163.752	40.6418	18.689	38.8327	36.394
neg_4250	5-Hydroxyindoleacetate	614.768	2232.63	1668.88	1926.4	3505.61	618.426	2814.69	2584.63	2666.38	1701.75	2690.03	3969.46	2558.42	4476.9	3175.5	3566.56	3637.78	3028.32	4394.75	2847.39	4815.71	3991.24	4193.4	3009.28	2921.78	2921.59	2901.25	2888.23
neg_4261	Methionyl-Histidine	67073.5	48872.1	50016	59892.7	39328.1	55557.6	34675	38596.6	31662.4	32647.4	34819	37237.8	46514.2	32284.3	30165.8	125736	90380.4	108027	119290	112921	103363	140009	35822.7	142427	59294.5	58945.6	58891.7	58246
neg_4262	3-Methoxy-4-hydroxyphenol-1-O-尾-D-glucoside (Tachioside)	449.635	516.261	483.267	475.933	546.312	510.925	497.299	432.655	404.024	566.05	435.2	470.994	527.159	542.979	372.568	742.739	677.94	735.632	766.759	860.507	713.35	849.321	542.896	812.433	583.559	573.79	589.962	573.378
neg_4264	9-(Dimethylallyl)-5,10-dihydrophenazine-1-carboxylate	106816	68258.9	69442.7	94064.4	58407.8	78884.2	41644	53077.9	41114.5	43634.6	42777.8	52284.4	55602.7	37232	28422.2	188333	114592	180981	135409	122016	122580	188675	44698.2	193511	75741.5	75306.2	75297.7	74487
neg_4271	Tropate	223.9	341.369	280.407	250.114	240.651	165.289	305.076	235.944	286.707	248.362	283.403	271.57	309.675	286.013	272.811	182.951	246.989	254.269	265.164	214.396	226.042	220.361	324.992	155.75	252.926	212.841	238.803	242.894
neg_4273	trans,trans-Farnesyl diphosphate	1289.92	769.979	661.119	863.558	601.054	733.622	781.084	943.819	611.831	1193.53	981.697	1041.87	1355.95	872.499	713.981	3427.14	2364.53	6075.36	1002.25	1190.75	1447.9	937.037	952.978	804.128	1174.25	1161.39	1130.25	1170.14
neg_4275	7-O-Methyl morroniside	3245.86	3729.08	2741.45	2409.33	3396.48	2624.88	2668.15	6748.37	2818.94	2979.06	2746.71	3479.31	3229.39	2862.34	3018.91	3008.83	2561.78	2993.52	2828.75	2431.82	2973.34	3802.64	3200.27	3957.74	2997.73	2990.12	2933.75	2979.91
neg_4287	N-Hydroxy-L-tyrosine	1.78114	14.1095	16.2804	6.69854	22.3745	0.867096	16.3388	3.42385	2.74784	11.0665	23.7774	15.8668	13.3156	18.6832	20.1539	20.473	21.0126	16.6717	7.27108	20.7709	13.0442	22.6436	21.8611	23.0194	18.3842	19.6488	16.9063	17.6242
neg_4294	4'-Hydroxyflurbiprofen	156.964	263.432	221.68	180.294	328.227	172.045	299.484	230.258	301.188	298.958	237.41	248.839	267.59	310.836	227.028	256.655	201.484	256.075	333.548	220.607	347.034	334.941	309.893	212.915	239.639	247.442	254.768	240.599
neg_4296	(+)-pinoresinol-尾-D-glucoside; (+)-pinor	1138.05	1030.3	1054.88	1037.78	838.779	1073.45	1053.05	1256.42	1204.66	1095.15	1117.59	1161.72	1431.79	1310.36	1110.19	1886	1658.96	1908.9	1871.61	2003.94	1752.01	2038.5	1465.62	2305.98	1311.4	1339.36	1305.77	1313.61
neg_4303	Caprylic acid	200.981	240.463	268.019	217.472	199.29	302.309	204.317	246.239	246.63	206.13	226.695	240.71	255.933	214.336	201.983	179.861	197.355	250.76	306.558	234.466	216.979	255.434	260.605	304.393	204.554	213.171	209.04	206.376
neg_4304	Azelaic acid	3997.43	4862.42	5105.32	4191.69	3953.39	5593.79	4273.26	4964.37	4772.95	4242.16	4678.16	4661.02	5285.61	4769.51	4360.22	3980.67	4397.66	5275.97	6160.2	5034.82	4605.64	5394.14	5435.07	5935.95	4389.93	4395.17	4387.73	4336.18
neg_4305	D-Glucosamine 6-phosphate	7.26864	20.0989	21.4069	27.7944	34.4231	15.8507	32.1152	16.1938	20.5004	27.1541	46.1397	35.0843	6.84912	43.7892	12.3288	24.4606	24.644	19.405	24.0443	10.1072	30.9406	26.6564	10.1543	36.6273	16.2565	28.3217	20.623	26.8887
neg_4306	Sibiricol	81.5954	151.605	135.128	85.579	129.518	53.8529	142.94	158.34	136.353	207.902	134.127	129.773	139.654	144.834	127.76	107.103	107.06	119.102	140.837	100.881	167.955	128.072	175.903	71.1979	132.076	132.187	128.079	133.279
neg_4307	4-Amino-5-aminomethyl-2-methylpyrimidine	38.748	102.976	56.3322	48.2552	50.5914	54.0262	151.091	129.145	217.625	109.646	116.751	100.422	202.806	176.401	268.008	98.9955	124.004	138.11	118.441	147.778	188.756	40.1786	307.08	8.09849	115.693	116.968	114.208	116.848
neg_4309	N6-(L-1,3-Dicarboxypropyl)-L-lysine	6.5027	14.2945	27.1523	24.2291	22.4142	4.7984	38.916	33.5095	36.3991	31.5816	25.959	30.3856	57.8895	31.6743	20.0899	5.94639	53.5064	65.6805	36.202	24.5097	26.7186	39.5972	76.99	22.607	27.0116	28.0015	37.7325	25.2386
neg_4311	triptriolide	616.858	898.863	848.847	840.524	906.871	782.806	852.424	1109.09	889.597	897.157	1340.66	914.807	995.319	966.976	941.518	584.381	619.012	883.24	833.999	553.018	737.176	708.935	1167.06	642.837	800.447	813.233	777.667	814.787
neg_4313	Amlodipine	577.122	874.114	977.816	635.482	814.857	899.297	979.404	1511.21	1151.59	1090.88	1004.14	1136.33	1360.87	1223.03	1216.79	481.673	628.952	962.672	1109.51	572.438	862.062	769.909	1618.54	795.167	867.497	888.098	864.293	892.826
neg_4314	N-Acetyl-N6,N6,O-tridemethylpuromycin-5'-phosphate	526.901	512.533	507.562	440.049	400.618	509.078	441.299	498.928	435.262	447.286	462.016	482.008	540.659	485.343	416.814	640.015	577.941	651.231	795.677	676.598	660.006	829.659	540.109	847.736	524.904	531.686	519.05	529.63
neg_4318	Euphorbia Factor L2	4312.5	1958.92	1204.51	1148.66	949.189	943.553	1306.58	1563.93	1696.37	2753.96	1391.31	1383.36	2060.38	1773.64	1743.24	1521.14	1629.92	1477.6	1313.57	1880.06	1492.71	1237.09	2145.41	1941.9	1456.84	1450.46	1419.17	1453.37
neg_4321	(Z)-3-Hexen-1-ol acetate	52.0573	59.7673	68.2258	53.4837	43.4735	66.5088	56.5459	60.2221	55.3331	58.2356	57.946	47.6939	71.0397	61.366	55.3203	34.0556	36.2825	55.4883	52.3381	63.1968	41.8263	46.2844	63.7554	50.909	47.6725	52.0384	49.0386	48.3868
neg_4325	2-Propylglutaric acid	190.845	310.671	185.996	186.627	137.618	163.946	164.898	157.198	188.065	149.783	149.445	145.045	155.076	153.6	133.572	119.254	148.433	166.496	147.629	127.11	136.133	174.853	180.397	135.587	157.26	167.507	161.169	160.576
neg_4336	Cleroindicin C	24.5081	75.6591	43.1683	35.6871	21.1626	16.9391	36.7846	25.5185	31.1439	31.3733	40.5099	28.2722	39.8589	19.3226	27.5361	16.2866	13.2729	21.4347	26.0615	3.18324	14.1075	14.426	21.1452	5.95364	29.6008	24.8644	27.0982	23.0361
neg_4337	Pyridoxamine	234.593	449.308	319.698	463.926	280.445	567.805	1120.09	347.846	821.285	1162.7	631.562	296.587	1562.05	1470.26	397.459	959.649	1051.75	1971.28	1708.34	1483.66	1115.07	1964.09	632.993	1154.19	879.729	881.388	858.21	864.048
neg_4347	4-Methylbenzyl alcohol	25.4532	17.4796	19.7754	28.9526	9.38101	18.2061	14.1281	21.8947	16.0626	8.47313	9.15137	16.4455	22.7456	11.6506	7.67044	45.2361	25.879	40.1495	8.4561	30.5758	37.1968	46.3112	14.385	40.7889	20.9226	20.3972	18.0135	20.5261
neg_4349	Dihydroferulic Acid	4.49135	5.07525	21.1638	5.4386	6.67608	7.8671	6.10801	13.8798	13.1799	3.87697	5.18643	22.4708	19.142	22.3837	21.5054	31.1482	15.5217	29.4071	7.83039	34.4661	2.72144	3.66519	16.9315	13.3047	23.3871	22.2811	24.4789	23.0394
neg_4351	Nordihydrocapsaicin	1.86437	13.3172	12.8042	1.16132	1.19431e-09	4.34703	70.7234	61.2708	49.2062	54.4271	30.6929	31.7564	129.619	55.3891	90.8998	56.9902	57.4176	118.835	113.312	92.9123	120.735	104.887	107.17	48.7807	49.3467	47.1621	43.84	47.3331
neg_4352	p-Coumaroyl quinic acid	69.7715	30.1075	67.6812	78.2018	129.151	73.9673	57.9036	150.157	29.0707	59.691	47.0911	26.6825	92.8466	22.8243	38.8729	170.644	302.862	182.586	137.756	158.33	179.822	157.692	45.5679	149.333	59.7386	57.4741	60.9646	59.2869
neg_4364	Anodendrine	1549.48	1650.16	1765.03	1584.74	1157.63	1712.05	2933.92	2816.54	2123.56	2115.1	2642.59	2041.52	3835.29	3182.48	3399.1	2345.42	3082.44	3597.86	3688.37	4339.3	2859.18	4161.64	4228.41	3299.23	2639.72	2655.87	2599.61	2658.84
neg_4367	Daphnoretin	99.9305	55.6538	125.287	147.068	160.651	122.57	78.0063	128.108	103.105	120.19	152.437	113.103	159.047	114.165	150.366	150.809	188.712	151.147	156.109	117.936	161.44	144.022	207.706	124.332	112.953	133.142	111.412	129.742
neg_4369	Ecgonine methyl ester	165.121	100.869	43.7433	123.553	51.8072	81.4855	112.909	63.4438	35.1353	31.8433	28.7506	51.5203	69.7204	47.4418	55.2612	0.614812	7.70747	25.6476	17.3142	7.28411	26.1683	12.8438	44.2219	5.60217	47.4942	51.4629	47.0843	49.9982
neg_4377	未-Guanidinovaleric acid	181.329	232.497	193.643	172.225	87.315	180.156	317.639	287.362	299.064	225.268	212.988	251.051	499.359	399.967	405.251	292.92	307.51	446.537	425.938	374.127	449.273	366.297	503.665	372.541	289.982	297.326	289.636	291.961
neg_4381	Glyasperin D	727.68	864.049	681.185	588.509	664.744	327.776	1076.22	918.703	926.247	1087.72	1079.23	942.229	1327.22	1248.77	1084.81	2046.07	1340.88	1302.93	1756.79	1327.56	1471.27	1983.47	1387.94	1591.68	1048.2	1080.02	1029.1	1059.91
neg_4382	2-Amino-2-deoxy-D-gluconate	1422.54	1605.27	1458.45	1403.49	1731.89	1117.47	2632.72	2781.69	2742.53	2383.11	2495.36	2631.02	4452.51	3939.81	3376.76	17110.7	2697.67	3571.45	12616.8	7553.84	9663.38	13804.6	4407.24	13846.2	4573.73	4556.25	4506.36	4522.47
neg_4383	TyrMe-TyrMe-OH	687.397	821.866	855.979	699.457	793.344	578.287	1076.03	978.161	1088.5	1042.54	1146.02	1127.28	1313	1425.47	1097.13	6556.16	1092.08	1388.28	4674.46	2834.81	3701.4	5167.72	1408.19	5295.02	1688.82	1664.3	1675.43	1645.8
neg_4385	L-Tyramine	2.50877	4.01674	1.19431e-09	1.34277	6.04114	1.19431e-09	8.94144	6.95674	5.90415	5.59832	9.25872	2.54574	8.57373	8.63637	6.30485	27.2014	1.19431e-09	2.34987	27.3316	13.7757	41.7611	28.0946	11.2266	29.9922	10.9207	10.4221	9.04924	11.2202
neg_4390	Rosolic Acid	837.426	679.645	697.281	781.695	815.239	726.727	1225.67	1358.7	861.204	885.122	1078.5	1314.92	1075.82	1311.76	1013.94	1079.41	834.682	839.568	1522.69	1050.56	1337.88	1365.36	1523.84	1316.55	1001.1	1042.75	1009.96	1003.11
neg_4391	16-Hydroxytabersonine	4086.81	5021.84	3467.4	4137.85	2487.12	3899.15	2938.24	3058.21	3175.43	2447.81	1966.49	2693.66	2389.17	1674.4	2059.4	1478.99	1422.07	1569.36	1368.77	1137.67	1373.87	1382.05	1646.67	1081.05	2164.77	2148.49	2134.77	2126.4
neg_4392	illicinolide A	397.088	540.212	592.646	451.331	703.281	309.84	717.987	430.951	459.514	518.507	635.857	575.972	527.844	606.069	465.27	323.843	375.71	477.382	616.295	369.214	571.26	438.055	624.687	193.654	483.119	498.973	488.147	486.928
neg_4393	D-Galacturonic acid	280.501	228.805	349.21	420.895	515.795	274.579	471.756	488.346	379.501	443.889	820.869	865.624	625.322	726.151	556.995	781.116	505.62	559.964	536.749	552.082	555.016	554.127	966.307	511.909	526.055	514.807	511.43	525.161
neg_4398	(1E,4S,5E,7R)-Germacra-1(10),5-dien-11-ol	66.1606	62.0543	57.4406	55.2417	12.428	39.8439	267.505	241.581	302.136	132.177	124.554	214.544	416.941	243.143	253.704	154.298	190.101	276.026	239.879	224.715	227.619	293.23	373.524	217.522	180.176	179.417	178.378	183.704
neg_44	2-Oxovaleric acid	1.19431e-09	31.6789	29.1267	8.54087	5.97966	9.67233	4.5861	30.4925	8.54421	1.19431e-09	6.76972	2.23701	13.4723	13.3907	3.19323	4.84765	2.34249	10.2791	15.9072	11.801	12.501	4.00357	10.0225	28.0728	22.3757	21.9115	22.098	20.74
neg_4403	Pharsyringaresinol	689.067	621.355	509.657	514.903	912.813	754.429	792.488	3074.43	886.038	917.061	706.852	899.296	1115.47	805.475	934.274	1203.01	1894	1477.67	1880.1	1099.11	1052.42	1371.81	1047.26	1522.41	1026.93	1025.71	991.338	1035.65
neg_4414	Candicine	465.601	620.681	481.783	466.332	346.457	484.566	1071.8	1132.27	1006.04	765.848	801.819	951.418	1397.41	1089.25	1426.3	792.435	831.865	1036.27	960.949	987.039	1503.54	985.55	1590.28	719.091	846.111	840.486	833.072	832.618
neg_4415	Senkyunolide K	532.926	667.7	595.469	551.446	536.027	524.521	1037.94	1075.98	1019.48	982.895	956.041	845.363	1304.3	1026	1256.83	843.523	947.564	1064.39	1250.79	974.988	1416.18	1267.36	1539.65	954.139	869.431	869.106	864.011	858.537
neg_4417	5-Methoxyindoleacetate	826.367	3959.67	2766.61	2583.84	3693.85	438.842	2759.17	1280.18	2817.58	2166.26	3407.91	3104.55	1342.77	3039.94	1349.24	2316.34	1893.66	1239.24	2565.04	2496.53	2927.51	2372.93	1329.97	1650.91	2029.92	2029.56	2022.97	2023.91
neg_4420	S-(4-Methylthiobutylthiohydroximoyl)-L-cysteine	1.19431e-09	0.191656	1.19431e-09	1.19431e-09	0.50719	1.19431e-09	0.00061655	1.19431e-09	1.19431e-09	0.581057	1.19431e-09	0.554724	1.19431e-09	1.19431e-09	1.19431e-09	1.19431e-09	1.19431e-09	1.19431e-09	1.19431e-09	1.19431e-09	1.19431e-09	1.19431e-09	1.19431e-09	1.19431e-09	23.6146	22.9541	23.4469	23.4827
neg_4423	[5]-Gingerol	82.7579	101.875	114.247	97.8325	51.8448	37.6212	340.586	344.947	245.082	206.47	308.766	294.267	616.95	421.934	466.89	482.544	451.177	578.446	567.159	527.828	631.063	732.037	727.8	601.803	356.531	340.367	356.887	348.499
neg_4430	5,7-DIHYDROXY-4-METHYLCOUMARIN	12.7873	26.6476	60.585	14.0139	115.509	28.586	26.8614	74.9501	35.5275	65.8123	134.478	69.514	36.4647	99.1004	30.7581	147.667	125.469	53.2714	100.07	102.016	148.818	152.461	74.4484	103.407	68.581	74.4469	49.8215	77.8071
neg_4431	Z-Ligustilide	8.09485	31.2665	31.9495	35.3893	104.736	6.8516	57.8983	46.913	27.956	37.9701	119.261	44.6495	60.6816	104.625	24.5453	168.925	115.916	48.1696	199.382	132.174	159.375	211.158	55.6518	129.994	80.5548	83.2036	80.8355	74.441
neg_4432	6-Methoxyflavanone	1433.76	1092.08	2684.86	1776.92	4665.16	1802.32	973.923	2235.4	832.079	584.599	4083.09	1675.18	1259.93	2294.57	1005.3	5493.88	4355.9	953.64	3349.83	3982.64	4286.36	5007.05	1980.4	3776.62	2101.93	2076.31	2070.5	2047.19
neg_4434	AH 6809	1072.5	871.887	2020.7	1339.22	3534.6	1221.23	1042.33	1726.64	789.891	764.393	3206.04	1542.64	1333.98	2139.71	1101.16	4688.58	3502.44	1595.91	3392.36	4000.44	4014.04	4657.05	1869.52	3357.92	1918.35	1908.82	1892.62	1884.76
neg_4436	5''-Phosphoribostamycin	1668.66	805.163	1024.98	926.817	636.095	706.366	983.653	1678.05	1521.17	1179.74	1040.18	1382.81	1574.68	1705.54	1463.03	1684.44	1942.45	2016.26	1382.6	1923.21	1614.6	1922.38	1742.93	2792	1424.17	1434.74	1422.64	1415.57
neg_4440	Hesperetin	28.0506	31.7575	20.1605	29.9322	80.3507	58.3073	52.0637	111.779	86.736	101.382	71.0088	107.836	79.3974	142.29	65.9537	184.353	172.711	132.197	192.17	159.531	248.724	299.286	144.475	259.552	103.675	107.083	99.2165	104.676
neg_4442	Orsellinic acid	165.81	198.172	54.2356	120.034	127.224	80.9361	163.689	53.5985	239.692	217.917	88.9917	121.523	84.9437	117.846	178.67	73.2083	59.0979	64.4205	51.006	54.1309	60.7819	84.5126	97.9198	41.1011	111.592	114.297	111.549	111.487
neg_4445	5-Deoxyleucopelargonidin	179.007	225.079	150.458	193.306	174.607	49.8658	211.786	82.1865	331.318	331.382	131.637	228.089	12.6928	224.187	147.159	29.6268	38.0068	17.5127	38.0746	9.72508	38.6974	75.6227	42.5476	29.1365	108.988	129.493	109.487	120.409
neg_4450	Scopolamine butylbromide	1019.54	1065.46	872.716	773.924	644.609	863.007	987.908	747.899	823.958	746.469	681.919	748.664	805.85	567.977	780.759	326.973	504.174	675.908	526.547	473.605	513.695	506.141	828.872	305.65	638.578	657.175	643.478	640.997
neg_4457	D-Lombricine	534.284	411.564	354.558	445.681	383.776	419.024	479.08	647.445	527.066	736.461	693.649	536.33	913.453	607.046	573.442	2193.11	1817.21	3882.79	809.757	1984.21	1523.41	983.684	702.652	1026.18	816.11	844.077	818.367	814.009
neg_4461	3,4-Dihydroxybenzoic Acid Ethyl Ester (Protocatechuic acid ethyl ester)	0.238641	11.2056	20.5113	8.04123	76.6797	4.70226	34.4454	27.388	23.9779	62.0376	62.6569	70.7674	77.7994	46.8852	51.137	496.842	110.272	149.444	54.5086	40.6451	66.7867	519.431	40.8096	508.871	67.9406	38.4245	58.7085	69.7383
neg_4462	Formyl-5-hydroxykynurenamine	32.5415	59.326	54.6222	52.2031	70.4204	41.631	44.6371	16.3547	12.6561	55.0173	30.3526	31.5316	18.2627	58.9209	19.6401	25.5511	9.36384	10.4163	5.1989	18.8542	41.6721	8.92226	36.3476	7.40115	33.9519	29.1574	30.3267	34.4759
neg_4463	Sodium lauryl sulfate	1642.53	745.341	1287.34	1198.72	1978.19	1700.41	1724.7	1810.09	1077.47	1241.49	1949.56	1624.05	1600.89	1216.87	1154.45	2388.07	2138.22	1650.17	1196.88	1881.2	1672.05	1806.47	1046.49	1782.96	1345.05	1330.72	1323.28	1328.51
neg_4464	Magnolignan C	459.296	616.981	505.523	437.911	610.193	464.999	728.079	1088.64	585.674	1896.42	698.273	648.669	889.033	679.345	718.67	648.869	684.482	811.428	649.979	502.722	804.069	817.344	835.796	546.563	690.988	697.867	688.796	706.235
neg_4469	Methyl dihydrojasmonate	29.1053	16.7691	21.564	5.04042	4.71045	6.71795	62.6768	64.9472	60.8425	95.8971	55.8677	47.2995	141.374	188.766	454.963	234.897	335.276	316.089	137.45	102.536	120.217	137.079	202.573	98.7149	106.423	104.79	102.149	106.874
neg_4471	Alternanthin	56.4103	91.9074	119.611	111.168	212.321	55.1995	191.298	162.62	189.121	210.347	277.085	207.763	261.969	328.757	191.53	1402.38	822.381	396.339	1196.92	1436.24	1491.48	1884.46	359.023	1807.59	448.09	424.614	451.147	436.842
neg_4472	Diethanolamine	66.8932	116.613	84.5871	47.1212	22.3631	70.1375	213.6	223.281	168.763	154.802	157.393	126.964	314.667	232.66	294.84	113.19	165.918	222.272	186.051	215.621	273.284	169.716	369.109	110.283	166.37	167.021	186.288	159.954
neg_4474	2-[(L-Alanin-3-ylcarbamoyl)methyl]-3-(2-aminoethylcarbamoyl)-2-hydroxypropanoate	226.391	390.349	372.519	331.134	547.492	214.173	941.905	649.067	732.133	852.053	704.026	582.142	1233.75	1063.72	1039.24	1057.65	1160.27	1190.13	1389.39	1233.29	1432.69	1601.43	1192.24	1011.89	925.772	929.981	907.406	923.651
neg_4477	Heteroclitin G	926.849	1090.02	1062.38	916.36	1460.96	502.482	2071.13	1832.76	1817.57	2023.05	1970.41	2135.82	2735.84	2649.61	2292.31	3418.67	3729.69	2798.61	3751.74	3722.6	4438.93	5236.54	3051.16	4366.52	2287.39	2299.75	2258.7	2298.66
neg_4486	Goshuyic acid	621.293	814.501	763.861	768.312	468.54	702.665	764.381	599.36	596.996	562.764	500.201	499.001	656.934	530.544	696.568	246.716	288.675	392.223	156.816	181.542	286.606	185.422	613.832	122.245	443.567	421.771	439.213	439.141
neg_4494	Pyridoxylamine	202.41	321.333	243.049	209.148	263.727	197.262	686.403	575.572	661.977	538.159	436.837	532.782	865.786	887.348	775.945	641.338	555.052	668.131	918.788	598.59	1031.71	1025.54	1310.89	715.334	567.117	592.915	567.705	568.414
neg_4506	L-beta-Ethynylserine	17.1788	20.3276	23.4785	16.2259	19.8351	11.5774	20.4706	16.8754	13.1312	15.1755	16.7741	21.8291	22.8612	18.3355	19.5613	22.1599	16.9198	16.2694	18.0977	18.0771	20.2797	20.0962	19.5624	10.0515	21.283	20.7251	21.0467	19.3676
neg_4507	alpha-Ribazole	339.757	347.706	578.731	320.432	349.735	371.428	384.617	423.613	528.166	542.553	340.388	387.85	299.725	478.178	391.848	138.063	140.537	218.488	211.847	79.0393	218.869	177.418	366.315	40.0163	340.67	335.365	318.558	342.392
neg_4512	4-Amino-4-deoxychorismate	82.4781	164.691	117.6	85.8302	253.252	76.6769	147.096	72.7817	131.671	262.634	172.68	139.903	93.2672	152.442	86.6663	124.586	117.674	118.051	119.327	91.1253	129.432	139.516	97.7347	92.7664	138.463	140.292	138.152	136.71
neg_4524	Indolepyruvate	134.17	161.777	162.36	214.08	191.301	188.378	326.05	219.772	293.129	340.696	291.1	237.404	493.494	479.944	252.826	453.15	495.494	604.214	529.985	462.981	498.452	562.682	375.523	514.762	320.879	333.411	322.733	320.943
neg_4529	8-Methoxykynurenate	22.7726	61.4272	70.1001	43.7698	104.453	24.1466	83.347	57.5839	68.1563	91.3007	88.2021	98.2341	65.9043	89.9477	63.0639	65.4556	67.9032	52.3564	67.8808	42.364	61.9298	81.0836	88.7215	54.9072	67.333	68.017	69.4806	64.9956
neg_4534	3-Methoxy-4-hydroxyphenylacetaldehyde	1.19431e-09	1.19431e-09	0.384916	1.19431e-09	4.73728	1.19431e-09	1.19431e-09	1.1731	1.19431e-09	0.657742	3.53779	1.19431e-09	0.852424	3.30799	2.15045	39.057	1.19431e-09	1.19431e-09	5.99756	1.19431e-09	9.25039	52.3282	4.2493	35.0902	3.28966	4.65566	2.85745	4.50242
neg_4536	Maltitol	2321.71	1580.39	1678.36	1393.83	1209.89	1943.13	1604.45	2010.83	1104.64	3136.34	2581.6	1667.32	3709.77	1669.37	1227.73	1361.37	2309.77	1787.15	1032.29	1093.39	1474.71	1748.16	1141.69	1254.67	1573.66	1576.43	1558.68	1557.01
neg_4540	(S)-1-Phenylethanol	394.606	316.721	391.313	495.406	199.196	442.105	702.796	666.778	754.834	442.943	524.386	613.879	741.987	397.45	880.106	761.742	567.178	860.296	916.911	1371.74	1332.84	733.255	1076.83	675.093	630.088	627.658	586.031	636.665
neg_4541	2,3-Dihydroxytoluene	986.092	836.127	769.819	969.927	698.938	921.65	1653.72	2277.69	2006.74	1193.76	1417.65	2323.68	2422.4	2198.93	2454.38	3071.91	1144.22	3601.56	547.838	3220.58	1002.99	992.831	2453.97	565.147	1507.44	1509.22	1492.87	1483.46
neg_4544	Ginkgolide A	363.261	453.533	284.191	302.474	345.255	237.503	381.098	583.27	379.65	402.114	372.371	423.303	434.534	404.029	380.581	273.818	284.241	377.313	321.612	249.018	439.337	393.28	555.554	234.356	358.504	375.439	391.095	357.021
neg_4545	1-Methylpyrrolinium	65.4957	49.7297	39.6788	37.8817	64.1947	64.6164	53.414	163.336	62.9604	225.781	52.2409	67.4814	64.1474	71.6113	76.4665	91.6298	90.248	113.048	18.685	92.2278	39.4577	43.1538	92.8454	31.6035	69.3289	74.1698	71.5702	70.5423
neg_4546	Salicylaldehyde	167.554	272.19	246.942	143.944	240.985	144.329	565.72	503.571	480.094	552.928	397.938	381.41	793.088	719.683	641.684	632.055	666.261	695.535	883.305	699.302	834.537	1024.06	778.42	800.448	543.573	539.762	538.576	528.788
neg_4547	Estragole	0.0151507	1.19431e-09	1.19431e-09	1.19431e-09	9.00176	1.19431e-09	26.5742	2.25486	1.19431e-09	32.0375	17.7841	0.000623544	6.08742	17.5703	1.19431e-09	102.933	177.538	4.15706	519.684	124.944	234.47	431.2	17.4195	790.972	60.3612	65.6379	57.9458	64.0069
neg_4553	Biotin sulfone	657.778	454.864	369.981	498.954	485.876	545.157	462.313	517.98	436.745	760.121	729.288	520.229	770.757	486.265	461.29	2374.97	1604.8	3958.26	618.857	1424.29	1134.83	682.789	563.39	753.285	792.143	800.764	790.719	782.661
neg_4554	Salutaridinol	39.4546	22.2497	8.66967	45.7129	5.06577	1.00481	18.5608	362.755	141.721	15.1537	17.7266	323.845	63.5437	18.5363	713.52	25.9604	51.0747	8.88001	17.7505	53.0962	39.7118	18.5631	343.111	2.64035	85.7815	71.0029	89.9027	67.1626
neg_4558	cis-(Homo)3-aconitate	9.58594	7.74496	11.1501	12.2682	23.8234	3.93741	11.8072	9.80566	11.672	9.5982	18.332	43.4084	3.88941	19.1751	5.09851	7.4224	5.69822	8.68744	3.80197	6.133	7.3845	3.78521	8.96941	2.97199	46.8345	49.9701	46.9666	49.2104
neg_4561	cis-Moschamine	46.6146	173.69	109.238	48.3737	53.2013	222.206	63.2374	438.458	111.668	644.251	28.8164	97.3472	45.2718	24.7205	22.2492	15.5646	37.0082	13.3781	90.8948	13.5047	8.84601	34.4884	23.1211	44.815	102.561	114.132	109.445	101.96
neg_4562	Prednisone	402.345	489.916	266.368	103.883	693.109	627.316	302.786	517.183	393.486	4449.12	332.599	295.651	242.495	240.735	232.54	183.228	1061.14	330.024	200.948	74.0479	257.049	307.558	287.235	237.688	547.083	533.044	510.795	545.625
neg_4564	1-Naphthol	13.5673	10.6452	6.17294	9.52909	5.85291	3.28313	22.672	25.8305	20.1252	19.6148	29.9114	17.819	27.1793	18.9869	31.8371	49.5749	53.4958	53.7079	10.313	40.8825	32.8687	31.703	57.0239	19.1224	25.6815	25.3414	22.658	26.2061
neg_4570	Senkyunolide G	646.423	430.93	578.909	520.846	355.692	561.58	1083.56	919.286	840.029	777.386	660.332	684.431	1160.28	602.641	801.622	930.879	785.171	962.696	2221.56	1597.17	1593.08	1609.85	812.438	1575.69	863.131	864.327	837.744	859.232
neg_4571	6-(Hydroxymethyl)-7,8-dihydropterin	5.23558	234.825	81.84	151.663	37.0354	88.5848	16.9128	11.847	65.5712	5.37225	44.8209	66.1871	0.219666	63.2663	2.88131	10.7802	4.45905	4.75314	7.53211	1.19431e-09	5.88964	1.19431e-09	16.126	1.19431e-09	20.4764	8.6457	20.4465	15.7755
neg_4581	Agrimonolide	1961.92	1583.86	1706.2	1735.88	1966.73	839.796	2101.01	1862.77	2076.72	2042.13	2855.1	2148.67	2230.05	2553.39	2717.9	2904.93	3217.17	3700.02	1538.06	3798.65	1820.33	1901.18	3315.07	1851.77	2133.35	2146.25	2137.6	2101.82
neg_4589	2-(4-Hydroxyphenyl)ethanol	37.0176	6.73905	17.8525	20.3035	9.0042	0.609888	23.2455	18.5982	14.3677	10.8156	49.3549	6.98612	28.7857	33.241	43.4421	31.2678	79.2201	82.2042	7.34659	67.6148	17.893	13.485	67.6376	0.749663	24.9417	33.3745	26.4396	27.7919
neg_4592	(-)-trans-Isopiperitenol	315.165	333.254	325.9	340.528	226.674	323.456	1375.9	1530.05	1243.28	887.231	761.717	1210.28	2748.64	1708.64	2080.61	828.024	1283.74	1955.21	2294.14	1653.75	2237.87	2315.14	2539.1	1720.26	1195.14	1186.02	1166.23	1178.6
neg_4593	cis-3-(Carboxy-ethyl)-3,5-cyclo-hexadiene-1,2-diol	1768.02	1064.44	1013.84	1395.89	904.706	585.377	986.597	1116.2	935.014	790.998	2094.03	962.274	1152.28	1373.39	1702.95	1634.7	2934.68	2940.56	382.021	2573.22	852.406	726.998	2459.28	397.629	1237.64	1239.16	1208.65	1220.99
neg_4595	Ketorolac	1344.28	1201.56	1121.69	1221.68	1051.33	704.397	1143.35	1092.86	1133.3	1051.86	1443.54	1260.34	1221.22	1358.52	1400.42	1762.9	1506.43	1749.25	1027.91	1433.97	1527.62	1442.85	1660.52	773.433	1183.85	1162.02	1139.04	1169.13
neg_4603	N-Acetylneuraminate 9-phosphate	162.753	74.0622	99.5873	137.861	115.626	31.1402	99.6926	46.9829	51.8015	71.978	253.816	92.2908	71.7336	143.903	138.646	225.476	376.621	315.319	46.6762	302.746	66.2368	105.878	216.522	30.6401	90.7551	106.951	102.884	100.949
neg_4608	O-(1->4)-alpha-L-Dihydrostreptosyl-streptidine 6-phosphate	408.164	300.054	274.813	353.424	332.032	301.472	318.717	350.852	276.794	361.356	363.988	382.865	370.009	316.087	298.826	194.404	433.292	663.915	187.528	93.8212	275.756	197.07	354.436	173.879	298.747	311.469	295.491	307.774
neg_4614	Psidial B	110.031	0.766038	2.11507	119.437	1552.65	69.3179	20.2444	0.0119359	0.228533	5.09051	1.19431e-09	2.3326	32.5971	2.30105	128.783	759.04	3044.27	1.19431e-09	1.19431e-09	1.19431e-09	1.19431e-09	220.727	1.19431e-09	223.393	2.05731	13.01	23.6566	38.2017
neg_4617	(R)-(+)-Citronellic acid	269.452	421.065	255.882	262.439	338.278	259.029	851.834	928.207	780.98	655.39	518.582	767.429	1609.52	1106.06	1224.76	489.142	760.442	1163.22	1316.39	934.852	1326.86	1318.23	1445.28	921.131	752.694	753.276	732.227	745.161
neg_4618	Linderene	391.983	411.401	408.278	451.762	372.594	213.289	510.925	458.25	449.748	455.834	572.958	480.893	610.118	505.397	504.367	654.386	601.902	697.591	764.043	862.065	698.72	737.073	639.177	868.446	559.565	578.585	561.353	562.21
neg_4619	Undecylic Acid	141.784	372.615	253.488	264.482	265.108	194.285	278.306	327.545	413.356	176.172	126.278	324.713	243.435	363.855	389.067	124.542	99.6321	79.7408	103.721	36.029	275.661	87.889	325.08	83.276	197.044	213.438	194.701	209.404
neg_4621	Skimmin	630.44	310.559	444.283	486.099	522.148	231.478	511.695	634.026	476.67	558.942	784.739	574.465	632.594	745.957	705.201	949.705	1022.87	1109.2	403.007	1073.38	575.718	674.686	892.05	568.432	594.401	607.56	600.724	592.686
neg_4622	6,7-Dimethyl-8-(D-ribityl)lumazine	271.737	350.001	283.805	325.234	328.359	303.249	355.267	237.048	245.68	358.034	315.695	256.135	235.312	309.615	186.009	284.858	247.279	337.16	110.602	84.6426	95.247	197.525	181.313	110.606	247.517	245.111	238.968	248.044
neg_4625	O-Succinyl-L-homoserine	15.2631	114.678	93.0306	88.1552	125.234	8.46483	85.8031	43.6339	110.144	84.2313	131.731	121.079	45.3505	150.534	68.3325	108.35	104.788	60.497	94.4734	102.457	118.518	99.4784	72.2519	67.5451	88.9829	92.3073	86.1607	91.1866
neg_4626	Abscisic aldehyde	3593.55	1459.18	2213.33	2771.2	1991.98	1507.47	4720.06	5253.03	4613.85	3760.83	6358.76	4966.91	6593.81	6975.37	7566.37	8177.35	11601.6	10098.5	4797.11	11451.3	6426.31	6674.61	12130.8	6803.64	5341.62	5279.34	5229.79	5217.69
neg_4627	Estrone	273.684	298.189	217.418	129.428	333.538	257.156	191.279	341.487	156.847	243.067	180.247	228.825	126.943	99.0086	114.832	98.4804	130.539	170.297	102.629	20.2096	85.0293	101.887	138.991	122.533	166.28	171.765	166.04	166.339
neg_4642	Cyclohexanecarboxylic acid	32.8938	66.2486	47.9882	32.075	60.9336	24.9508	158.599	153.098	146.505	114.648	145.938	135.097	276.889	211.472	278.924	160.926	251.267	306.577	178.636	251.61	223.955	242.868	397.863	143.304	157.091	158.063	161.659	160.564
neg_4644	Senkyunolide M	2605.43	1970.87	1921.24	1919.72	2182.62	2159.68	7967.86	8256.1	7682.93	7959.48	7878.73	8222.85	10433.1	11881	11154.9	7697.18	15141.1	10581.5	7295.24	15983.6	7186.53	6859.42	18773.9	15828.1	7515.51	7452.11	7438.55	7374.39
neg_4645	Caffeic Acid 3-Methyl Phenethyl Ester	332.566	47.0422	188.665	203.302	183.234	62.381	1795.07	1080.45	1366.96	2181.08	4083.17	1424.19	1971.16	1585.1	2910.78	2655.72	3031.69	2806.35	380.023	1321.2	591.979	859.709	3553.84	971	1288.31	1292.18	1279.75	1298.99
neg_4654	2,7-Dihydroxy-5-methyl-1-naphthoate	23.9746	27.3161	14.4327	29.0162	11.7737	2.00537	21.0325	36.6574	15.1383	21.3884	58.8977	8.64831	37.2712	44.0574	55.2782	122.636	108.866	146.097	58.0211	117.879	90.5561	92.6402	112.37	108.789	57.7109	70.6632	54.7361	65.9427
neg_4656	Sedoheptulose	53.6161	42.0138	21.4304	37.7136	24.459	24.851	53.1871	85.589	29.9154	58.9744	41.2588	76.5677	107.287	118.727	76.9535	56.146	80.7191	88.3643	99.2544	87.4399	51.7095	82.5457	53.1222	34.6316	70.7609	71.6611	70.5479	67.5256
neg_4664	S-(5'-Adenosyl)-L-methionine	1446.89	1516	1442.09	1332.81	1853.42	1374.41	1750.15	1746.09	1790.54	1630.16	1901.88	1825.34	2302.89	1958.03	1855.7	7926.98	2243.37	2259.3	11760.3	10716.9	6871.22	8669.75	2249.69	13373.1	3187.49	3155.21	3130.06	3184.72
neg_4667	Sebacate	369.206	291.37	189.604	386.733	191.971	122.984	483.728	408.752	354.885	548.364	429.209	192.694	79.4434	261.887	680.259	54.459	83.4147	136.129	91.9997	164.7	73.5192	77.4957	236.052	53.0864	258.598	255.14	245.501	255.646
neg_4668	Pentalenate	30.3258	41.7198	20.1919	33.9667	8.20858	26.0615	98.5977	92.9638	73.5402	71.5051	43.7491	60.8885	114.626	78.4611	108.355	57.7137	67.8826	69.7508	85.0014	70.0351	101.529	71.0881	112.284	44.8678	68.636	63.1301	71.8118	62.2619
neg_4670	D-Cathine	136.284	128.744	127.531	128.207	55.587	72.3779	71.8912	85.1117	71.446	72.8765	78.0885	83.8498	102.844	61.2257	88.681	42.9271	22.1151	56.4201	43.9915	22.3169	93.8057	33.5828	78.188	28.2055	67.3958	66.4471	63.4691	62.5396
neg_4671	Dihydro-O-methylsterigmatocystin	362.845	369.458	328.081	289.829	904.911	204.303	628.156	491.967	449.699	1082.05	736.993	586.109	545.228	708.063	464.796	910.686	1272.23	1164.74	486.615	536.934	646.787	1015.03	719.037	623.221	608.539	681.549	628.739	623.72
neg_4684	Glutathione	147.513	9.57445	54.0105	80.395	36.1064	75.1894	77.6278	232.746	63.808	33.4313	60.129	59.8518	65.4597	32.3733	60.051	26.5292	15.7524	15.0452	6.61469	17.0077	37.6762	25.6669	46.0278	19.1607	51.8578	50.2456	47.7937	45.5307
neg_4686	5,6,7,8-Tetrahydromonapterin	1090.81	455.267	503.776	642.555	534.82	473.186	474.562	474.004	462.19	593.907	537.883	603.15	594.366	398.719	483.614	970.644	710.559	991.261	395.413	548.626	541.283	478.141	573.521	344.551	529.723	496.765	518.096	526.702
neg_4689	5,6,7,8-Tetrahydromethanopterin	4581.12	4455.39	3272.52	3075.27	3981.01	2323.49	4975.1	5483.93	5592.22	5429.29	5076.45	5873.66	7419.74	6053.58	6020.82	6927.4	7367.01	8665.86	5794.09	6734.78	6784.73	7637.32	8113.47	6147.84	5360.3	5439.3	5315.69	5432.8
neg_4691	Paris saponin VII	93.9565	6.97266	0.70635	82.9831	159.267	1.19327	104.511	1.19431e-09	4.12242	144.107	28.7552	0.0390956	247.447	55.3128	173.274	3749.73	70.676	670.465	233.354	27.0936	72.1782	2661.08	1.19431e-09	7093.14	501.635	487.994	507.394	493
neg_4695	cis-2,3-Dihydro-2,3-dihydroxybiphenyl	12.0578	196.616	14.3526	19.0255	96.2072	7.13537	34.7868	14.3535	30.2443	112.694	60.0726	65.1266	32.3593	61.1432	24.2646	99.8744	59.8732	42.3435	38.7519	8.62427	46.7891	85.4347	47.1281	23.6694	28.7365	30.6478	37.6745	30.0284
neg_47	1-Hydroxybisabola-2,10-dien-4-one	147.532	628.676	57.9447	197.501	7.28213	133.242	31.1221	17.373	146.794	130.836	36.6807	44.1812	1.19431e-09	1.19431e-09	2.79061	4.18078	6.35856	6.97868	22.4547	12.1003	1.29986	1.19431e-09	1.19431e-09	4.86399	34.1652	35.8151	21.1826	37.0512
neg_4705	Red chlorophyll catabolite	10432.9	8417.93	6399.81	5133.15	8383.88	8112.53	10833.9	11895.4	12000.4	13572.8	11357.3	11990.9	17613.7	15300.6	15041.2	15623	17070.5	16760.7	15996.3	16095.8	12692.5	14743.6	17594.8	15395.1	11708.6	11627	11395.6	11738.8
neg_4711	4-hydroxystyrene	142.309	212.006	73.9825	31.9121	192.724	167.242	52.4874	248.333	102.206	932.842	80.1601	82.411	24.9927	45.0888	42.6874	54.8487	219.603	97.0144	26.9498	36.2055	38.9518	75.7233	49.6206	51.9687	132.675	126.303	127.185	133.406
neg_4714	Shikimate 3-phosphate	2.70187	3.84691	4.63514	4.76302	38.6832	1.19431e-09	157.953	136.098	197.775	331.758	158.255	220.729	185.868	173.801	159.955	314.636	431.022	201.839	9.24401	77.6895	140.597	227.694	94.0193	99.9827	79.5852	101.004	96.3456	77.5642
neg_4715	3-O-p-Coumaroylquinic acid	270.945	369.949	208.799	236.222	320.941	190.854	736.684	824.965	721.81	855.342	744.303	691.689	1231.61	922.619	1037.8	981.585	1131.35	1394.26	1077.51	1073.54	1357.23	1456.56	1431.75	1026.45	780.794	797.965	782.531	788.804
neg_4717	N-p-Coumaroyl-N'-feruloylputrescine	14939	21043.4	8235.63	4762.03	16428.9	19094.4	5176.25	14036.2	12371	80186.3	7491.23	8048.14	4759.88	4053.44	4515.58	4046.29	20215.3	10189.4	3329.32	3524.58	3156.21	5694.59	4360.03	5306.29	11860.6	11802.9	11682.7	11813.7
neg_4721	5-Hydroxy-L-tryptophan	122.436	178.979	87.6971	116.669	205.387	66.1862	174.247	107.812	141.188	111.594	153.146	131.173	64.6168	107.022	101.532	133.206	135.868	119.751	96.9423	93.1788	126.65	157.464	135.415	85.6985	117.392	126.441	128.121	119.354
neg_4723	Midodrine	1389.1	1927.57	745.93	237.86	1714.93	1899.89	276.788	1374.73	678.87	9571.36	664.879	702.469	41.3484	129.235	56.0651	284.228	2137.01	878.29	78.8755	82.2935	39.601	505.138	40.9918	446.823	1164.52	1128.01	1152.17	1132.17
neg_4725	Mulberroside C	788.893	618.792	634.849	602.693	887.994	558.65	4501.65	5111.28	5938.16	3425.65	3790.76	5944.41	4962.64	6893.32	4713.78	4948.67	7101.57	5699.82	2396.57	2591.68	2965.54	4538.12	6280.16	3141.5	3417.5	3405.84	3411.49	3391.69
neg_4726	9-(Arabinosyl)hypoxanthine	643.278	419.211	423.817	526.597	381.669	442.772	484.636	523.813	436.957	476.03	498.546	579.33	558.768	441.325	400.306	766.433	665.621	1075.63	349.378	548.007	493.59	509.203	555.674	510.621	505.833	500.363	502.592	496.049
neg_4731	2-Methylbenzoic acid	240.374	311.851	146.594	115.262	284.859	257.858	150.048	319.251	205.707	1155.16	163.518	198.027	140.719	157.594	179.771	212.562	332.438	186.88	291.961	248.814	464.343	377.184	214.593	292.269	269.464	262.776	262.077	255.845
neg_4735	TUBAIC ACID	76.6806	62.8751	71.6738	39.3756	90.2751	70.4235	94.5772	121.429	77.2098	160.819	123.377	105.336	134.137	112.663	89.4472	68.4596	175.654	297.375	147.384	126.178	151.415	154.581	115.639	164.541	122.532	113.345	122.819	117.528
neg_4736	1,7-Bis-(4-hydroxyphenyl)-2,4,6-heptatrienone	31.3142	55.0909	49.4202	22.9468	101.159	51.9052	44.8207	57.1081	30.3787	147.864	80.3643	87.9566	46.9063	87.5252	62.6228	85.4828	85.8653	37.7835	83.4422	55.3502	71.3346	110.029	97.7967	49.4854	67.0127	68.5718	68.2866	70.9791
neg_4737	Scopolamine	279.608	346.053	288.978	200.415	457.169	193.906	1226.53	1286.1	1200.89	1399.43	966.433	1236.67	1957.2	1956.91	2070.82	1223.24	1988.56	1606.4	1368.77	2570.97	1096.11	1550.42	3025.38	2829.55	1242.76	1244.37	1239.04	1234.6
neg_4740	N-Acetyldemethylphosphinothricin tripeptide	424.827	131.85	270.441	210.459	395.832	237.469	354.523	505.218	454.043	839.837	668.202	530.491	704.47	578.637	508.228	890.308	1104.74	1910.11	663.071	776.635	925.568	993.889	776.485	932.602	610.21	606.206	602.769	607.152
neg_4742	3''-Oxoribostamycin	804.028	798.954	708.492	619.271	770.753	590.946	1759.42	1670.62	1566.55	1554.76	1789.48	1527.21	2772.99	2223.65	2167.17	1905.12	3238.17	2898.5	2322.95	4319.94	2960.56	4344.09	3218.33	3698.28	1880.84	1877.08	1861.41	1880.13
neg_4750	Kanamycin B	15.1885	21.1791	0.890792	5.74899	3.49204	16.9148	17.0326	7.39992	27.1521	13.2679	10.4882	22.5224	61.649	19.4577	32.501	3.70772	21.3623	37.8741	50.4562	17.7834	327.577	26.5833	33.1575	12.5172	33.3374	48.2115	28.2706	44.1979
neg_4752	Pseudolaric acid B-glucopyranoside	1928.94	1098.73	1155.05	1312.48	886.042	1218.77	937.423	1127.47	1009.89	1369.51	1211.35	1150.37	1557.42	1100.87	1087.49	1459.94	2574.08	4523.61	1088.38	2430.31	1933.44	1175.22	1587.42	836.298	1276.45	1318.23	1277.55	1297.97
neg_4754	Catechol	2.92534	2.10365	6.174	3.9616	2.69755	2.18755	10.6903	8.27465	8.4333	6.0861	6.32581	9.58037	13.0437	12.8324	13.4606	20.0194	13.2931	9.68397	24.2053	25.3011	44.772	35.1544	16.3285	30.4046	13.9742	14.1496	13.3443	14.1923
neg_4756	L-Rhamnose	2.22029	6.19396	3.37808	2.4859	20.3675	2.67508	10.8254	5.97698	12.0251	19.7527	30.5313	30.043	14.8277	47.0096	18.5576	31.823	21.2271	3.74578	23.351	14.2557	21.0612	43.5492	33.4509	25.8361	27.4743	26.8899	26.589	26.5859
neg_4758	5-(L-Alanin-3-yl)-2-hydroxy-cis,cis-muconate 6-semialdehyde	43.6697	76.5421	109.057	72.3413	130.952	49.7006	82.6248	31.4464	107.643	138.824	135.193	138.163	37.5062	164.597	58.0791	61.1348	54.8552	43.2401	50.713	32.5043	69.1614	77.1649	67.4046	31.4085	76.3261	80.2289	75.757	78.4462
neg_4760	THF-L-glutamate	2503.34	2520.18	2384.35	2919.98	2148.95	2393.23	3188.73	4412.79	3660.56	3138.74	4076.62	3834.89	6383.56	4346.63	4299.14	4819.48	4222.51	6299.04	2962.78	4811.23	3625.24	3814.43	4998.81	3508.97	3095.62	3179.99	3076.97	3152.55
neg_4761	Proscillaridin A	10695.3	11902.9	11422.7	16466.1	2985.97	12664.7	11535.1	17727.7	14094.2	8946.03	14464.9	14197.9	27033.3	16174.8	16398	7792.14	9530.22	15245.7	7990.14	13084.6	9161.05	9688.98	17375.9	6553.71	9241.72	9222.22	9105.68	9182.38
neg_4766	4'-Hydroxy-5,7-dimethoxyflavanone	126.899	75.0193	69.0088	101.013	199.936	97.7424	68.9505	157.927	116.511	343.65	270.935	181.353	269.134	215.646	67.8318	730.268	623.645	817.643	369.025	556.975	346.348	514.514	94.297	603.435	208.52	231.269	217.922	212.541
neg_4767	scopoletin-7-O-glucoside (Scopolin)	128.696	159.52	161.209	117.95	343.363	350.223	372.721	461.106	325.197	508.627	421.567	451.345	494.947	540.809	586.243	672.879	698.127	614.145	579.514	481.511	658.155	928.157	740.945	498.266	436.784	433.22	424.429	449.1
neg_4769	gypenoside A	164.72	444.593	126.771	133.214	131.008	59.1765	92.7899	61.1088	713.645	555.558	16.685	76.4447	43.2666	9747.4	233.653	339.007	87.0124	0.00316735	5.71749	1729.54	62.53	64.9858	92.8601	984.172	629.291	670.337	648.583	634.671
neg_4771	2,3-dinor Thromboxane B1	7698.05	9477.41	6057.35	6967.35	4195.57	6915.64	14300.6	19521.7	16861.5	8843.71	10958	15147.8	21447.7	14045.4	25163.7	10229.3	9651.25	12251	9556.22	13368.1	22460.9	8827.34	24803.2	7060.82	11705.7	11682.8	11521.6	11719.1
neg_4773	Protogracillin	2.84057	1.02899	1.19431e-09	1.19431e-09	0.137981	1.19431e-09	58.4527	5.82595	230.904	1233.98	12.4901	140.949	440.447	271.52	147.55	2868.77	554.132	0.0219984	329.541	381.497	255.649	142.286	295.497	336.597	242.059	272.868	228.976	272.503
neg_4780	2,3-Dehydro-gibberellin A9	316.592	573.527	224.174	158.98	456.219	351.187	191.463	102.292	225.216	39.5149	37.9953	100.546	34.6174	33.3918	21.391	3.87564	4.46099	32.4621	5.69886	1.53146	3.65717	3.09371	8.78275	3.15921	58.6174	90.6318	78.0186	60.5379
neg_4783	Myricoside	463.523	283.806	327.412	377.84	410.475	374.675	430.114	554	444.692	608.992	628.872	546.052	738.729	543.508	518.493	2635.4	1578.01	2746.5	1072.17	1519.16	1459.67	1126.98	719.083	1042.98	784.318	775.768	762.181	780.742
neg_4785	Trihomomethionine	485.541	461.108	556.749	343.073	754.384	515.061	400.15	587.287	415.057	581.182	520.025	443.127	403.744	594.538	413.706	706.111	665.389	663.927	441.719	521.162	475.767	650.893	500.482	481.944	568.034	573.032	549.306	576.555
neg_4787	Dihydro Artemisinin-D3	194.865	267.088	230.274	358.377	334.178	344.181	499.211	250.15	380.145	542.853	465.89	258.313	684.358	551.06	277.317	543.251	568.945	778.702	698.426	622.343	637.037	772.896	563.233	618.971	476.787	477.258	477.692	482.042
neg_4789	Helecin	1127.1	489.562	657.294	642.154	615.215	656.559	881.215	1009.55	836.203	1351.78	1288.04	1100.85	1651.45	1110.47	1063.29	1878.07	2725.39	2869.03	1315.32	1660.24	1540.19	1594.04	1375.95	1632.13	1178.08	1180	1168.51	1171.31
neg_4792	Ftaxilide	2731.84	1807.37	1628.26	1979.36	2426.18	2077.79	2336.02	2526.85	2283.91	5949.63	5714.53	3084.21	4574.49	2963.93	4114.42	7599.77	10658.4	17654.3	3515.41	7969.98	6355.09	5301.19	2888.64	4837.41	4150.69	4138.47	4055.06	4156.95
neg_4799	Pinostrobin	781.203	711.396	448.012	430.717	799.976	867.658	654.485	1001.15	697.266	1861.02	1466.9	675.48	1141.27	645.797	751.84	1585.08	2269.52	4745.69	718.543	2060.91	1405.49	1113.47	766.152	954.646	1112.63	1085.41	1083.01	1082.45
neg_4806	Kadcoccinic acid D	17.7208	41.6361	18.878	21.231	0.877587	22.5373	175.137	87.7224	122.659	53.1614	34.7013	106.741	340.492	115.01	195.549	91.3956	76.684	248.344	6474.7	53742	3508.32	856.03	287.012	1211.74	1733.51	1725.42	1683.85	1744.54
neg_4808	Rubrofusarin-6-O-beta-D-gentiobioside	3.42469	1.40423	3.63444	87.8792	4.40802	66.6699	114.565	3.26491	21.6472	107.837	114.034	4.30969	224.922	176.37	4.67063	225.976	250.479	376.379	313.666	310.66	82.3403	510.284	158.098	274.004	75.7796	71.0055	97.3055	66.2653
neg_4811	Gibberellin A19	71.4169	101.636	65.6441	61.8764	53.4955	61.4829	128.451	63.8124	87.4395	288.659	1039.65	52.2878	109.865	114.055	689.52	304.475	248.428	115.045	55.3954	26.7896	41.3753	41.5794	1684.89	34.8377	234.545	228.586	234.481	231.769
neg_4813	Bialaphos	705.813	537.376	513.803	385.972	591.677	460.313	650.781	702.363	963.118	992.304	838.3	878.779	793.612	1070.28	995.487	992.374	895.61	824.73	872.851	1146.44	821.363	879.827	1281.02	1312.64	782.34	780.791	768.354	783.592
neg_4819	7-Methoxycoumarin	82.9793	119.058	59.4085	21.4896	128.876	113.76	88.9022	223.073	88.741	331.436	95.5501	143.161	76.1821	83.6419	84.5751	121.026	173.146	136.427	65.7186	74.8792	137.848	181.04	101.742	104	125.643	126.679	126.312	128.653
neg_4820	CRESOPYRINE	294.855	317.018	290.745	298.804	387.052	231.08	353.795	358.871	249.633	521.353	415.299	369.045	459.325	435.065	285.586	709.821	463.262	653.572	276.075	386.491	470.921	565.167	348.864	455.861	384.156	392.061	368.688	389.091
neg_4821	Sinapyl alcohol	31.4384	27.2735	9.95294	5.28288	35.0827	18.7028	16.9596	36.4455	21.9195	118.874	69.1755	33.7452	100.135	85.0588	21.3867	147.724	63.3175	64.4576	29.1372	13.4605	27.5022	39.8829	36.1849	14.2988	29.2509	28.0742	22.7505	28.966
neg_4825	Guanidinoproclavaminic acid	5655.57	7806.39	3056.82	1224.32	6111.24	8474.63	1370.36	10719.2	2628	21369.6	2544.31	3242.61	326.915	488.423	356.207	1064.71	4950.23	3505.9	293.154	408.849	160.94	2273.28	210.099	1848.16	3830.71	3815.78	3775.01	3718.2
neg_4840	O-Demethyl-N-demethyl-staurosporine	1822.35	878.174	988.554	777.841	1466.33	1546.99	1096.3	1102.77	1136.8	1163.57	1005.77	1274.08	901.388	688.931	711.193	1204.53	1396.72	1557.85	608.379	831.713	749.866	1005.96	858.797	807.153	999.421	984.871	983.13	999.794
neg_4849	5-(3'-Carboxy-3'-oxopropyl)-4,6-dihydroxypicolinate	8.08263	9.14309	3.8585	3.81128	133.73	4.73015	56.8202	48.8206	64.3936	84.0594	75.1485	79.3712	21.5948	67.4782	40.9432	89.2558	57.0757	67.2403	6.67087	11.5974	36.2613	62.8619	13.7449	14.6225	44.192	39.6537	37.2655	45.4051
neg_4850	Berberine	311.928	201.332	388.156	192.506	384.999	244.136	401.275	409.931	258.32	586.948	572.407	545.296	393.424	408.114	292.557	698.283	765.938	801.309	151.603	487.604	358.708	521.975	346.492	503.291	406.377	414.923	384.62	418.992
neg_4851	5-O-Methylvisammioside	26.9648	48.3405	106.644	82.7169	172.139	36.0838	157.803	112.482	112.273	157.613	161.62	178.478	232.551	211.215	143.382	204.061	214.588	237.098	131.765	75.3214	123.928	225.864	310.807	113.364	118.38	127.626	139.802	124.659
neg_4855	Plantainoside D	1759.88	1035.15	728.01	646.12	2089.78	2196.31	1158.47	5377.02	1103.37	1252.42	1045.72	1266.74	1131.61	821.398	977.248	1337.29	1461.09	2125.15	1606.05	1155.08	1021.56	1320.02	1034.14	1132.53	1311.23	1303.63	1279.58	1311.65
neg_4858	Noricaritin	454.657	191.431	396.335	323.444	456.136	335.949	424.798	470.321	373.225	799.379	776.619	630.309	826.973	642.996	584.181	1027.85	1586.31	2154.24	473.669	580.657	775.521	1048.17	845.096	775.01	624.517	615.179	648.439	611.561
neg_4860	Polydatin	1730.19	908.58	1633.4	1413.91	1068.14	1526.99	1258.6	1675.18	1077.37	2051.75	1993.59	1768.12	1819.55	1660.54	1189.22	1957.43	4330.06	6872.23	690.805	768.568	1421.33	1959.33	1595.73	1472.39	1618.32	1630.34	1600.45	1632.45
neg_4864	Genkwanin	496.616	785.66	349.373	366.415	574.373	373.969	561.41	629.219	628.143	1651.83	756.69	663.267	580.069	986.142	633.79	1723.02	988.613	798.158	1680.24	1140.35	1029.96	1900.85	659.721	1486.74	805.397	834.78	793.334	826.133
neg_4867	8-Geranyloxypsoralen	113.243	157.92	83.6461	79.4365	131.668	166.903	143.714	165.855	403.678	226.809	169.755	189.017	201.601	2538.17	196.379	204.032	201.045	228.518	172.95	184.104	172.135	188.888	247.411	187.864	324.067	319.468	318.256	328.117
neg_4878	Sebacic acid	406.161	505.782	473.482	385.097	372.809	506.596	460.766	395.826	388.341	432.088	405.365	388.953	387.116	365.827	350.159	326.554	374.56	411.521	512.616	400.569	305.051	518.31	415.981	538.725	389.268	405.07	391.333	395.236
neg_4879	(R)-(Indol-3-yl)lactate	11.3867	111.851	38.5433	35.5325	83.5001	4.48584	44.5579	33.2812	59.0927	271.64	86.8787	61.8432	38.0152	108.937	51.6081	39.2753	38.3355	28.8184	14.5812	7.87765	34.4958	26.5258	43.6174	15.7681	59.3058	59.9717	48.67	61.6025
neg_4881	2'-Hydroxygenistein	260.83	394.646	235.778	332.027	548.845	179.83	1131.78	1260.45	2098.51	1876.92	1383.31	1384.16	1660.93	2016.52	1784.22	4617.21	4256.24	1782.69	3357.71	4661.33	5651.4	5409.17	1984.45	5298.03	2119.1	2163.86	2128.33	2116.23
neg_4887	Senkyunolide R	68.5259	90.5616	78.5276	73.2408	95.5858	75.6632	74.3786	56.6486	56.4668	97.96	55.4743	65.5938	29.3449	76.6521	45.2805	44.0737	51.0262	46.8821	30.0985	37.9034	62.8515	51.4801	52.2263	36.1003	54.5385	56.7377	61.8004	55.7308
neg_4896	2'-Hydroxy-4,4',6'-Trimethoxychalcone; Flavokawain A	367.261	146.712	245.553	187.29	424.668	310.157	204.811	174.738	52.1739	400.52	395.607	209.635	261.855	194.17	121.547	214.76	286.179	390.206	0.36089	3.94391	4.78294	293.696	87.1533	1.19431e-09	180.432	198.274	167.376	193.234
neg_4898	Ouabain (Octahydrate)	1294.55	1442.89	1524.18	1527.49	668.463	1513.5	770.567	940.606	939.208	723.117	944.18	933.796	1151.26	819.417	923.584	665.455	778.965	907.628	638.498	844.057	717.747	861.843	982.082	663.708	713.395	740.743	716.886	726.967
neg_4902	Dihydrokaempferol-3-O-glucoside	24.9748	61.0727	45.6352	38.1331	120.187	17.8682	182.615	136.808	177.229	160.946	190.485	182.372	180.503	247.978	177.43	359.517	242.949	187.273	272.053	295.36	316.757	424.867	247.024	392.682	180.807	156.796	180.576	174.514
neg_4913	Geosmin	0.52255	0.739172	0.0120719	1.66296	0.123355	0.232592	12.6525	9.89006	0.107002	65.841	89.8186	2.24961	37.0864	34.9893	95.6868	1.59401	195.159	73.8177	13.026	52.594	26.9647	3.25527	92.0421	3.75884	20.3532	21.9772	26.6227	24.9645
neg_4914	Plastoquinol-1	9.72267	5.54796	3.92304	9.48201	7.93751	13.424	30.6938	19.3293	37.195	32.85	28.4556	36.7067	44.4538	35.0294	44.0534	20.2826	26.0607	40.6789	45.3359	39.1291	39.8867	39.117	53.9011	41.6928	30.3093	21.4409	26.0772	28.2549
neg_4918	Versiconol	3.41326	0.0127109	22.5241	43.8531	1.19431e-09	1.19431e-09	0.163746	235.173	0.129482	0.0466521	2.12006	76.091	64.2675	1.075	0.184165	1.33635	21.6654	1.19431e-09	0.964813	1.90123	75.7832	7.69363	1.6239	4.11986	11.5443	22.2362	15.4873	22.4059
neg_4927	Resveratrol-4鈥?O-尾-D-(6鈥?O-galloyl)-glucopyranoside	164.137	120.766	131.316	122.442	217.123	79.1212	757.931	896.532	786.316	950.008	1056.47	932.466	1260.52	1096.76	1104.08	1235.88	1719.1	1311.01	674.689	1174.36	848.52	1250.13	1711.28	1045.46	769.52	806.388	768.51	785.86
neg_4932	(E)-2-Methylbutanal oxime	810.751	893.269	720.417	792.248	615.282	630.486	475.999	423.231	416.681	408.243	378.544	394.737	378.58	311.675	338.433	207.739	214.608	270.53	163.651	156.012	178.673	104.205	305.742	147.771	384.116	385.302	374.261	383.103
neg_4933	(S)-2,3,4,5-Tetrahydropyridine-2-carboxylate	426.874	442.503	369.836	441.819	309.208	338.94	252.514	253.229	245.522	220.835	205.378	247.929	217.954	186.919	213.126	147.338	154.935	155.888	101.345	116.064	119.023	94.6714	190.251	108.133	215.934	208.878	205.528	208.771
neg_4934	2-Hydroxycinnamic acid	1072.47	1085.74	926.37	1025.19	803.573	880.763	584.111	682.313	575.093	537.384	538.157	581.799	508.732	448.293	470.904	351.011	370.135	429.546	278.513	291.179	325.036	244.413	494.045	327.854	535.413	532.48	522.639	532.509
neg_4937	IBMX	1334.66	1436.05	1288.78	1313.11	1087.14	1218.8	985.011	962.138	875.039	811.393	765.559	820.09	909.103	760.93	839.302	581.798	577.775	746.839	541.821	567.17	661.69	563.997	870.233	547.082	820.591	848.532	816.194	838.397
neg_4940	2'-Hydroxyisoflavone	10.9136	19.734	41.9562	24.2997	95.6455	1.88637	40.214	46.8748	48.7099	15.4349	59.7559	82.3123	25.924	96.3982	56.4301	41.8128	75.251	32.8062	30.1236	27.8862	38.8134	35.8716	71.1587	33.2516	42.9675	49.6942	42.483	46.2704
neg_4941	N,N-Dimethyl-5-methoxytryptamine	433.096	539.893	426.624	438.477	424.141	388.17	506.032	503.985	483.096	562.236	447.599	476.631	585.706	537.853	568.812	823.781	389.225	505.344	805.047	417.772	498.379	767.334	628.644	624.716	493.222	499.427	480.549	499.229
neg_4942	8-Hydroxy-2-(2-phenylethyl)chromone	70449.7	73824.6	60927.7	68699.8	48102.7	54937.3	34129.6	34571.3	30794.6	28626.7	28486.3	30283.7	26656.6	20767.7	24674	15631.4	16003.7	19355.7	10591.9	12153.6	10778.3	6195.94	19461.7	11503.3	28621.4	28357.2	28387.6	28147.4
neg_4943	(-)-Medicarpin	3755.96	4191.33	3420.41	3574.47	3339.15	2962.05	4078.24	4219.27	4020.43	6153.2	4316.7	4121.97	3846.77	4100.77	5021.15	3888.35	4524.91	3598.82	2095.28	3317.09	3434.21	3900.33	4595.45	3536.24	3585.23	3686.38	3622.14	3593.11
neg_4944	Phenethyl Caffeiate	600.461	822.357	507.295	531.557	595.269	481.197	481.312	511.342	503.915	994.075	508.376	503.02	406.885	585.248	443.583	1578.87	466.47	443.29	968.057	577.046	492.287	1070.47	431.443	852.685	594.903	633.169	587.641	627.699
neg_4950	Acetylalkannin	119101	122806	102748	116311	82627.8	96006.3	57285.8	58263.4	52209.3	48643.4	48720.1	51515.5	44912.9	35330.5	41303.5	27495.3	27763.5	32668.6	17458.3	20907.1	18729.9	11491.3	33049	20322.8	48003.8	48174.7	47740.8	47665
neg_4951	scopoletin-7-O-glucuronide	2592.49	2275.32	2433.87	2726.66	2082.2	2055.72	1791.85	2553.79	1948.72	2215.34	2216.11	2288.4	2114.41	2016.28	1622.39	2491.15	3659.96	5807.33	1150.58	2307.21	2273	2692.6	1957.52	1748.09	2127.79	2128.84	2093.17	2128.38
neg_4952	UWM6	1.6475	16.8477	35.8268	24.958	139.631	1.19431e-09	109.391	15.7549	20.6169	80.2068	154.944	86.2429	104.579	145.891	75.5643	167.447	187.355	119.469	132.401	128.341	187.424	242.565	137.135	150.214	83.1347	85.3607	87.7886	87.3844
neg_4966	Iristectorigenin A	303.036	306.914	296.656	308.524	219.635	324.569	140.313	100.585	73.3636	88.6217	94.6443	93.5272	62.4248	56.3619	78.7036	42.9245	59.9735	69.181	53.0861	60.9796	60.3521	94.1506	39.8731	63.4676	89.1972	115.39	92.3742	103.404
neg_4969	1-(5'-Phosphoribosyl)-5-formamido-4-imidazolecarboxamide	260.469	229.559	197.529	219.227	199.287	252.747	123.488	105.124	102.433	104.506	78.2012	94.6903	101.762	77.9919	59.9999	68.9092	43.3704	59.135	26.4149	21.4657	30.989	16.5474	48.9645	18.6252	83.295	98.031	96.9682	95.8795
neg_4976	triptobenzene H	1065.18	1189.15	934.404	937.83	862.207	848.049	1063.99	951.061	992.08	1132.02	784.111	895.47	1041.4	919.572	916.639	577.784	840.459	915.562	864.369	575.913	824.374	944.241	1193.95	574.277	827.329	873.158	859.325	838.51
neg_4977	alpha-1,5-L-Arabinotetraose	1292.53	967.94	1010.44	1243.18	1035.89	1384.55	849.817	1209.17	853.409	1524.46	1364.05	1329.06	2443.93	1086.01	949.082	2135.09	3465.29	3581.47	868.619	1550.81	3928.7	1592.74	1142.87	1030.39	1381.97	1423.42	1394.68	1386.39
neg_4978	2-Aminomuconate semialdehyde	1.73478	113.807	2.02746	1.18667	48.1043	1.19431e-09	13.9702	1.19431e-09	1.19431e-09	18.417	66.6761	8.37008	0.613399	3.91574	1.97998	1.19431e-09	15.6851	19.6129	1.19431e-09	2.22736	1.19431e-09	3.65661	4.53841	1.19431e-09	11.9356	10.4105	11.3865	9.84222
neg_4981	2,4-Dinitrophenol	119.076	311.903	454.975	322.701	516.843	92.6628	349.635	334.777	335.642	230.526	566.293	600.378	385.458	548.812	405.506	549.337	708.845	471.922	587.449	673.866	498.69	559.917	518.663	506.279	393.752	397.391	394.12	385.876
neg_4983	(2-Aminobenzoyl)acetate	158.666	417.684	626.157	440.482	740.384	140.595	494.623	518.044	509.423	344.873	819.281	913.055	561.795	823.601	599.321	794.936	1041.56	683.997	769.447	929.495	717.569	829.983	823.752	742.309	572.536	581.078	566.926	572.867
neg_4987	N1-Acetyl-tabtoxinine-beta-lactam	262.923	658.542	954.459	640.915	1058.67	247.388	729.617	719.684	727.719	589.774	1173.18	1233.44	853.549	1201.06	751.105	1109.59	1398.46	962.924	1112.08	1271.5	999.901	1166.88	1063.6	993.392	812.73	832.914	805.741	816.509
neg_4989	Chrysoeriol	1.19431e-09	1.19431e-09	11.0679	12.2112	26.1504	1.19431e-09	6.38941	6.43009	50.4112	48.2955	35.9112	24.9711	134.527	265.505	191.143	369.349	209.199	126.34	269.972	476.002	489.866	629.335	216.919	479.477	67.0503	76.8555	76.9152	64.9857
neg_4991	Auramycinone	994.862	2266.21	3439.33	2477.77	3686.27	832.431	2891.89	3027.89	3088.27	1981.13	4697.07	4876.13	3396.02	4376.88	3394.31	5304.22	6039.22	3953.84	5148.1	5962.81	4740.61	5274.07	4319.84	5195.75	3250.6	3365.68	3223.16	3327.44
neg_5008	Clavaminic acid	2.57662	3.0907	14.6783	14.3345	55.6172	2.01383	38.1429	58.2801	26.1707	44.0537	42.513	72.9651	45.274	81.1574	50.1273	46.713	71.0746	33.3793	64.8772	29.0768	80.8801	71.1934	90.5	59.8316	38.7897	50.4181	42.7432	40.4666
neg_5009	Loganetin	66.6609	121.442	88.019	77.5218	161.417	76.5471	90.7593	54.1401	83.1261	80.6812	133.131	136.574	85.3554	117.482	71.6922	46.6981	88.0022	60.8689	47.2783	37.8899	71.0044	69.4262	63.5316	24.0843	73.7988	83.0856	79.2195	77.2683
neg_5011	p-Coumaryl alcohol	323.589	342.465	225.546	280.551	137.168	232.713	193.269	185.532	181.671	170.692	114.92	163.416	139.09	91.149	117.95	48.42	42.098	99.2118	18.7422	21.479	35.7427	16.2313	66.4602	8.49202	125.542	122.561	121.573	118.607
neg_5012	3-Indole acetamide	198.566	238.373	191.539	153.857	121.161	174.13	105.491	92.2503	105.39	113.255	81.3268	70.7091	63.0349	38.7954	61.0829	5.46142	44.0817	47.4466	77.6271	12.4142	6.60686	40.9648	24.3196	7.9925	75.6846	83.9875	81.3219	83.1553
neg_5015	Digalacturonate	1.19431e-09	11.5225	61.6538	35.0927	99.7066	6.44864	62.5849	102.55	71.7517	21.1894	74.2801	188.452	101.491	169.952	105.837	171.784	185.171	61.0033	117.857	121.9	106.454	146.013	178.282	137.855	84.0946	88.9933	90.8128	85.3654
neg_5016	2,3,5,4'-Tetrahydroxystilbene 2-O-尾-D-glucoside	41.1205	112.811	213.752	111.202	533.97	42.767	560.991	347.358	293.529	345.272	532.764	602.585	512.479	734.506	584.145	930.844	809.94	601.63	883.193	908.735	1057.49	1231.26	918.049	1193.35	499.47	510.806	511.157	491.79
neg_5025	Gentioflavoside	1853.64	1581.44	966.909	1188.17	2687.21	2245.61	961.076	1614.51	2610.1	2738.11	3556.21	2201.39	1548.44	1180.53	1330.97	2933.74	4516.95	5965.46	1725.06	2442.83	2080.62	3037.91	1647.67	2292.95	2019.2	2048.46	2008.47	2043.29
neg_5029	4-Dimethylallyl-L-abrine	150.737	265.315	144.896	199.899	307.951	80.2306	262.298	206.638	272.482	222.047	184.035	233.29	227.613	244.5	258.14	180.284	231.094	202.573	266.851	195.262	249.3	274.884	326.836	184.122	214.873	210.514	216.374	209.506
neg_5031	Cornoside	75.8425	62.2517	52.0111	69.9144	161.946	22.5613	84.8825	113.921	104.721	143.841	150.342	128.354	79.2114	117.941	83.4742	115.289	112.071	77.7983	57.7602	28.222	67.6152	118.95	125.662	52.2843	94.1034	82.1951	87.436	94.8992
neg_5032	Steganacin	486.613	347.632	400.468	368.975	627.399	374.124	1643.98	1467.08	1440.99	1842.31	2300.4	1664.01	2288.26	2026.13	1896.15	3481.11	3663.31	2750.99	1847.29	2929.28	2379.16	2858.51	2524.85	2518.3	1642.69	1660.19	1612.76	1666.02
neg_5033	3,16-Dihydroxy-6-oxo-lanosta-7,24-dien-21-oic acid 纬-lactone (Meliasenin B)	83.5357	136.556	16.5975	60.9945	7.75471	34.6701	588.684	626.54	673.42	460.646	437.779	483.08	1235.29	908.411	1075.4	400.504	673.502	829.915	831.997	695.118	783.251	786.464	1214.16	537.171	533.343	576.986	536.528	552.383
neg_5035	Blumenol C	347.329	356.81	414.584	331.015	197.621	438.417	788.893	967.135	766.271	674.346	723.393	716.995	1506.47	1146.09	1379.31	1133.53	940.356	1349.47	1742.04	1269.3	1403	1735.84	1711.11	1270.37	916.321	923.73	894.187	921.709
neg_5037	Loganate	1.99754	10.7142	12.15	7.51887	43.4952	2.78606	18.6781	220.493	3.78724	21.146	43.3567	41.7361	15.399	24.9252	9.00571	31.4763	27.3508	9.76649	13.1807	68.6587	32.6987	41.3317	47.6529	35.9877	23.5417	33.6518	21.5357	29.9458
neg_5041	4',5,7-Trihydroxy-3',3,6-Trimethoxyflavone (Jaceidin)	1.85107	10.6386	4.93692	4.01474	23.768	1.19431e-09	88.9484	16.7538	10.1911	18.258	23.8911	14.6469	16.4578	12.9547	14.5796	13.3806	0.977745	1.19431e-09	1.19431e-09	1.19431e-09	98.3131	29.2941	1.78693	1.98339	14.3534	10.2768	12.5605	11.5602
neg_5042	Aquayamycin	32.8929	153.634	79.2983	42.2193	179.675	14.505	77.1907	350.423	137.67	101.668	111.984	147.152	58.9991	103.568	138.271	39.0486	107.61	118.606	3.1796	28.3345	9.68376	78.9536	145.921	68.3612	71.4247	80.3537	95.9661	81.9279
neg_5049	N-Acetyldemethylphosphinothricin	18.2251	74.8994	113.281	63.214	172.082	52.6275	107.1	126.49	86.0961	139.561	176.236	184.653	156.681	203.276	120.734	173.015	176.766	134.565	165.201	84.6798	160.302	177.134	223.321	157.904	180.413	184.288	178.819	187.723
neg_5051	Estriol	23.0935	87.5048	16.858	36.5265	38.5532	9.29123	26.1195	1412.68	69.6873	31.641	19.6173	53.9514	23.6012	115.593	48.4726	8.86934	11.2012	24.7402	16.6495	14.9892	26.9304	20.3972	77.5011	15.3178	90.3198	88.2324	90.9743	86.1734
neg_5052	S-(Methyl)glutathione	9.3365	4.42388	18.2191	2.34887	23.0674	2.84563	31.663	59.833	14.0337	47.0774	18.5952	22.0375	21.8794	38.2414	13.0282	57.7384	34.0306	15.502	33.8461	13.6925	52.1572	79.1723	67.0027	30.4126	23.4803	26.8243	35.2207	17.2414
neg_5057	7,8-Dihydroneopterin	437.818	265.756	331.838	302.984	434.474	217.66	731.152	862.762	635.054	1039.08	1030.03	848.84	1601.28	1003.95	892.189	2156.68	1823.64	2946.59	1037.03	2053.71	2010.45	1956.81	1191.16	1483.25	1004.9	1012.38	1011.05	989.878
neg_5059	Gambiriin A1	825.304	536.411	966.962	2062.87	1373.69	3560.59	2460.98	431.956	1700.54	3884.62	3228.33	642.817	5894.3	4062.29	321.808	6365.09	6932.92	9697.32	8096.69	7877.12	1852.89	7292.68	1698.48	5397.14	3167.93	3165.45	3045.29	3184.29
neg_5073	N-Acetylmuramate	2650.2	1059.05	1354.44	1617	2447.15	1493.57	1840.71	2829.62	2538.33	2468.65	2068.26	2871.58	2057.15	2168.75	2042.4	2490.64	2421.27	2456.4	1537.57	1849.96	1608.56	2179.73	2636.3	1739.2	1899.31	1909.14	1883.03	1912.64
neg_5077	Pantetheine	144.937	165.2	263.34	104.361	85.8954	138.941	178.637	263.609	356.932	442.326	266.418	242.969	170.964	292.884	322.737	45.7648	55.2204	84.5179	133.737	23.8603	93.4831	96.5479	200.29	28.4561	190.402	188.864	180.861	183.805
neg_5078	Corylin	1311.2	722.065	787.287	628.797	1827.47	1579.72	1200.85	5572.89	1183.48	1196.24	1052.1	1380.44	1251.13	998.628	1136.7	1406.83	1803.07	2096.04	2162.95	1017.53	1104.52	1574.53	1230.67	1292.04	1384.92	1383.62	1386.34	1359.18
neg_5079	5alpha-Hydroxycostic acid	1.7719	0.122337	2.75354	2.96613	11.6498	1.19431e-09	124.467	100.842	119.642	100.375	68.2894	90.4174	233.548	151.651	197.629	111.214	77.6774	159.228	246.827	167.113	284.504	258.253	254.532	184.721	105.873	102.517	95.6149	106.761
neg_5080	Prolyl-Histidine	4.86166	38.1183	10.7377	7.8566	19.2087	3.05545	71.2834	38.212	116.045	110.46	43.3092	59.6719	78.9379	90.2931	136.721	48.8869	52.7965	65.9908	58.3554	84.5038	88.2491	60.2625	177.59	58.6661	46.7755	52.7724	47.8932	55.225
neg_5081	Isoformononetin	1423.39	748.011	804.715	755.854	697.189	642.61	735.257	1564.93	1141.76	1079.36	710.802	1030.78	593.288	1247.79	677.141	691.482	734.669	757.091	698.214	686.51	982.097	1096.3	766.603	881.553	844.973	809.208	841.746	823.504
neg_5086	lanceotoxin B	8237.42	7426.43	5684.23	4490.28	6067.62	6273.16	8362.85	11681.6	8801.65	9163.46	9420.7	10157.4	12349.6	9676.21	9697.39	10020.7	10178.2	11814.7	10605.9	10871.9	10052.2	8851.54	12447.8	11396.6	7973.96	8184.41	7952.87	8111.76
neg_5091	7-Deoxyloganetin	77.0855	75.4452	107.533	103.709	126.995	91.2898	108.755	123.344	143.45	86.6989	124.225	158.27	65.7733	78.2636	94.1991	90.9505	106.714	87.4316	38.965	36.2715	78.8232	81.7343	89.2105	62.4977	97.0082	88.3814	92.2762	98.2941
neg_5092	Dihydropinosylvin methyl ether	315.509	354.231	364.045	318.776	519.183	266.995	372.299	294.179	374.942	343.094	479.82	403.904	293.899	400.512	329.461	214.686	266.063	273.886	142.413	118.177	272.515	280.145	312.706	170.694	322.5	326.524	309.939	329.044
neg_5095	12-Hydroxymyricanone	558.246	433.4	369.743	173.149	565.79	1345.8	299.449	508.386	432.693	584.482	315.516	559.265	311.26	273.995	227.789	404.65	552.471	736.414	282.914	355.353	305.318	404.464	298.221	328.643	389.473	382.618	377.864	386.502
neg_5096	Macranthoside B	43.9057	25.6765	9.25339	0.0658476	24.5635	55.4274	2.64468	0.0198665	182.452	10.8599	1.19431e-09	5.89603	26.9575	5969.55	0.0108083	1.19431e-09	0.466621	0.0654686	1.19431e-09	0.0229871	1.19431e-09	0.0471704	1.19431e-09	1.19431e-09	165.802	146.003	155.258	172.196
neg_5097	Dictangustine A	78.7523	80.3741	167.849	71.2833	356.298	107.315	440.25	1210.66	340.049	726.595	696.795	616.08	389.409	443.761	367.97	993.202	869.689	532.001	531.202	834.709	588.162	950.08	418.299	1171.28	527.673	512.366	519.255	532.929
neg_5100	Nagilactone B	516.436	527.936	792.387	521.047	849.065	468.022	726.546	1373.75	664.176	1212.5	1198.69	765.085	829.582	751.447	823.261	655.914	585.682	802.577	711.439	486.324	830.216	757.58	1073.02	1020.37	856.774	860.457	857.766	863.552
neg_5102	Pinoresinol-4,4'-O-di-O-glucoside	562.575	385.461	418.588	344.772	785.539	420.435	4166.84	4234.63	3917.13	5636.04	6641.13	5300.68	6398.98	5175.85	6032.48	11147.1	11041	6634.82	6693.17	12952.3	7208.46	11650.1	6452.15	11545.2	5027.72	5028.12	4951.82	4979.43
neg_5109	Xanthyletin	2537.18	1250.93	685.691	879.349	573.263	994.268	651.229	2268.55	8517.67	1985.37	441.073	1536.81	408.484	3158.88	626.063	104.553	172.434	96.9565	153.079	120.864	336.477	100.804	654.563	178.824	616.2	615.701	618.501	662.772
neg_5113	1-O-acetyllycorine	8.68277	6.2141	53.7356	0.00152013	171.749	0.180519	28.5838	7.8784	40.7884	217.493	268.172	99.3179	101.998	118.074	206.266	663.151	521.67	30.8912	795.764	875.987	320.977	267.757	261.487	935.427	115.873	132.187	98.6432	136.219
neg_5117	L-1-Pyrroline-3-hydroxy-5-carboxylate	98.2959	120.497	73.2102	135.786	102.494	123.022	61.5726	56.4798	77.4247	44.7651	53.913	76.9018	89.8364	62.8561	69.869	43.0575	49.891	68.563	38.8288	33.4734	39.2406	54.5669	60.2315	30.8585	75.5917	71.5869	75.1225	72.2095
neg_5119	N-Formimino-L-aspartate	17.7686	12.5273	18.1519	3.83269	45.7108	6.61889	37.8644	28.2297	11.1075	34.4096	28.3056	20.7383	26.8672	77.0345	12.2811	32.5202	30.8775	22.2971	36.0538	5.00352	63.5516	85.4678	27.3302	50.1306	30.8744	32.6066	31.6901	30.0893
neg_5122	Gibberellin A34	142.147	157.87	119.093	128.344	71.3507	120.231	94.4345	75.6704	58.8566	97.7236	79.6793	82.0998	96.892	75.8573	84.0044	61.8482	109.302	119.147	119.854	26.2789	1.19431e-09	115.514	27.1027	184.734	73.1743	74.2442	82.3312	73.0658
neg_5123	Pantetheine 4'-phosphate	733.317	595.706	575.142	392.516	1123.72	439.658	3065.56	2999.26	3132.37	3638.71	3633.69	3009.28	5052.82	3332.68	3769.43	3054.77	4069.93	2402.71	2265.82	2662.77	2621.38	3873.93	4865.91	2905.58	2524.4	2518.7	2487.13	2502.31
neg_5125	100-1	445.634	319.656	355.542	441.583	715.135	795.684	612.167	543.834	618.935	850.641	633.377	508.395	857.672	724.883	368.929	961.319	910.509	1345.56	907.087	1175.85	559.013	975.186	530.332	880.474	641.958	622.098	612.956	640.521
neg_513	L-Aspartate	55.9667	90.9422	27.7186	56.2528	112.206	18.8313	79.4103	39.2663	53.0394	43.3187	29.4492	37.4784	156.509	68.6304	87.3614	24.5409	48.9625	12.6929	61.2903	72.4051	88.8106	22.4521	126.738	6.40572	46.7576	45.7116	43.7869	44.9801
neg_5140	Fumonisin B1	17811.2	16947.5	13961.7	14624	8369.21	15542.6	9478.75	12268.8	11231.9	6560.57	7468.55	10081.2	11859.5	8005.6	9387.34	4505.88	7454.25	9410.93	3725.91	3202.62	774.82	3995.35	5049.96	3219.59	8553.44	8520.26	8279.45	8463.3
neg_5142	3-Dimethylallyl-4-hydroxyphenylpyruvate	5.82691	6.93454	9.27533	2.78652	12.6816	5.20468	16.6756	11.5552	16.1027	19.2961	10.2351	11.1609	12.8054	12.785	9.83979	19.9857	6.35524	9.89656	43.5944	9.51581	12.5763	57.7798	16.7958	96.3456	28.966	25.2498	24.2737	28.5572
neg_5145	3,3',5-Trihydroxy-4',7-dimethoxyflavanone	8.26405	17.4415	18.1135	23.6687	31.7846	3.51818	42.8316	83.793	106.129	81.7224	107.163	103.043	109.73	162.934	114.404	220.928	177.904	121.785	93.4812	179.06	184.394	235.259	142.778	167.732	90.6276	91.5436	85.4339	93.5263
neg_5147	3-DESMETHYL-5-DESHYDROXYSCLEROIN	52.1794	120.431	105.673	54.0213	116.799	52.0843	81.1907	13.5342	66.8195	41.4125	111.896	34.137	11.2342	30.2249	31.4659	42.3654	44.313	3.60586	5.26104	4.33646	14.925	6.00288	20.992	3.24369	45.0515	43.1096	44.1411	36.7426
neg_5149	5'-O-methylthymidine	1.19431e-09	1.19431e-09	1.19431e-09	1.19431e-09	5.66216	1.19431e-09	46.5959	12.6108	34.4438	227.203	181.465	76.0902	75.3203	101.72	233.982	233.464	526.959	194.018	173.388	465.945	168.625	482.176	168.224	295.105	72.0329	84.1003	86.0824	82.115
neg_5157	cis-3-(3-Carboxyethenyl)-3,5-cyclohexadiene-1,2-diol	11.3325	5.37447	0.433041	1.01169	5.14601	4.51928	30.1729	51.4116	37.5123	63.0916	32.1219	60.7782	50.0866	62.9014	66.6335	51.1461	56.4225	33.4896	16.8524	26.3338	92.711	97.6445	31.0785	63.2322	45.3686	38.8337	45.2676	40.0361
neg_5158	Aconine	43.2497	64.1508	31.4667	19.1619	10.8784	18.9326	57.4138	37.6768	45.1404	44.2075	26.2137	21.7576	57.7458	45.9431	55.1254	19.8825	26.7977	26.2049	37.9698	18.9011	58.4035	32.0022	53.0765	15.3566	110.003	111.084	109.584	107.718
neg_5162	(1R,6S)-6-Amino-5-oxocyclohex-2-ene-1-carboxylate	1.04969	13.0434	11.4306	6.72321	45.5715	1.19431e-09	23.8438	17.0898	11.1979	12.1465	28.4202	37.8596	31.5134	43.8593	35.1678	5.22731	18.3382	15.229	10.8438	3.24788	13.6385	11.0951	47.8005	1.19431e-09	19.9889	19.4461	19.0426	18.6276
neg_5164	PR-toxin	248.871	118.982	140.878	124.081	246.718	128.496	310.194	363.39	232.638	399.968	423.847	347.151	334.921	333.593	379.441	589.535	550.291	411.513	143.89	487.854	318.147	430.511	527.035	401.758	324.6	314.265	314.824	315.754
neg_5177	Linatine	70.1009	105.457	78.2601	64.8002	165.397	55.3349	237.893	235.127	286.112	227.905	243.544	343.144	348.909	319.397	327.936	912.325	291.374	170.889	388.51	237.71	567.662	403.403	474.072	212.964	289.455	287.194	301.349	289.641
neg_5183	Deoxyuridine	1.33908	4.05501	1.32933	0.835066	18.4645	1.19431e-09	14.1973	2.1141	0.72895	6.551	10.237	3.71841	1.03513	2.5155	0.735331	30.3918	12.4215	12.0373	3.59169	1.19431e-09	1.69001	22.1007	10.9088	4.29443	15.0746	12.8936	11.548	14.3039
neg_5184	3'-Hydroxy-N-methyl-(S)-coclaurine	685.621	476.915	426.137	458.164	995.632	841.29	354.195	391.401	326.653	329.256	399.879	400.631	294.939	263.353	240.976	315.694	296.113	472.843	241.515	199.681	181.541	263.367	271.339	266.55	340.676	377.38	332.72	364.8
neg_5185	11-dehydro-TXB3	4196.65	3037.91	3966.87	623.061	2433.76	1964.81	986.706	709.627	1257.71	622.894	2962.47	699.723	825.934	1151.72	650.499	1154.07	1415.5	2673.11	2638.13	2176.43	2311.8	2497.91	1996.81	2025.94	1669.62	1658.92	1646.48	1639.89
neg_5208	Asiaticoside	3842.43	7979.6	4882.86	4502.65	4510.84	4650.36	3828.99	1800.23	4367.2	2499.83	2115.99	3310.16	1521.88	6834.97	2083	1203.03	2183.38	670.573	263.037	72.2534	238.038	217.73	1371.99	1892.6	2531.29	2524.7	2528.27	2535.09
neg_5215	Naringenin-7-O-Rutinoside(Narirutin)	254.865	139.764	198.591	374.744	341.559	510.203	498.901	142.893	307.501	591.852	512.202	226.685	733.702	639.865	80.034	843.372	803.435	1078.37	833.449	867.301	444.094	909.158	261.111	775.176	498.313	491.281	476.833	493.742
neg_5220	cis-(Homo)2-aconitate	47.241	52.4083	68.2668	53.6369	259.108	78.4834	474.398	624.327	573.277	721.954	580.843	527.546	663.175	1206.89	829.546	884.725	847.855	710.207	962.888	912.091	2625.95	2823.66	1219.17	986.596	905.262	910.115	889.5	924.115
neg_5225	Norepinephrine (noradrenaline)	51.9821	80.5033	43.6517	60.4184	62.5788	31.1272	50.041	28.7033	53.8147	27.028	42.648	68.015	12.5244	47.8202	20.7487	12.8131	23.2068	26.5185	34.9067	1.19431e-09	47.6324	25.0602	67.3009	7.15981	39.1418	38.8187	38.7271	38.2156
neg_5231	2-(7'-Methylthio)heptylmalic acid	1.19431e-09	1.19431e-09	1.19431e-09	1.19431e-09	9.88264	1.19431e-09	0.986625	0.0886334	33.9717	4.19833	10.0776	1.98207	1.19431e-09	4.29563	1.19431e-09	8.683	0.849512	1.23943	457.8	87.4369	1.19431e-09	134.28	7.91602	187.367	8.01115	8.79662	18.8572	0.887308
neg_5240	1H-Indole-3-propanoic acid	211.317	444.171	499.518	371.064	911.924	250.687	666.369	453.841	426.6	600.404	931.258	645.637	564.329	713.938	463.547	818.501	859.212	744.437	759.433	890.314	817.369	714.02	575.357	621.719	626.768	640.432	620.587	623.511
neg_5245	8-Demethyl-8-(2,3,4-tri-O-methyl-alpha-L-rhamnosyl)tetracenomycin C	168.441	89.5288	106.004	166.116	191.871	46.9944	854.823	870.437	1340.52	784.129	1069.4	1173.51	1792	1208.56	1055.98	1318.34	1990.55	978.965	796.745	1404.79	1294.66	1833.15	1082.97	2683.86	903.955	907.075	875.154	908.112
neg_5249	Jujuboside B	112.123	132.877	44.5089	17.3933	40.5138	81.5697	3.84053	2.83535	2150.6	43.3089	5.45587	30.6775	1.19431e-09	19719.4	0.726895	2.03235	14.4212	23.0889	1.19431e-09	1.19431e-09	0.0706438	0.00657752	0.0154489	0.444852	772.754	741.808	746.317	776.864
neg_5252	5尾-Hydroxycostic acid	1.19431e-09	8.33333	2.84752	1.19431e-09	2.24072	1.19431e-09	37.6319	20.0593	31.5071	38.4258	23.9151	12.186	58.7509	55.9384	61.6023	16.6414	22.6449	47.7562	52.8927	38.1975	54.0534	26.9243	78.1583	11.529	28.6527	27.2107	18.5335	29.1492
neg_5254	2'-Deoxyinosine	197.159	360.34	247.412	178.351	358.227	90.8211	355.922	337.941	484.32	440.789	434.533	469.437	101.943	478.144	278.34	147.236	79.9844	52.301	152.74	73.2002	187.367	139.877	353.7	82.7574	234.71	221.753	225.876	230.797
neg_5255	ALPINETIN METHYL ETHER	1427	1717.79	957.689	1544.04	902.066	1310.59	980.559	1063.23	1108.01	937.946	791.941	1376.92	952.303	730.707	704.849	4232.4	3325.47	3563.42	2100.68	1854.3	1881.86	1809	827.608	3098.46	1444.96	1491.01	1434.22	1477.44
neg_5258	Arg Glu Asp Arg	1424.29	1766.46	1326.85	1772.39	1336.78	1751.22	4417.7	5847.3	4515.26	3968.96	3106.69	4283.23	9777.35	8871.44	6466.36	4629.71	5840.31	6401.61	4899.48	6328.94	3265.51	7013.97	6704.89	4780.29	4087.61	4076.67	4059.1	4021.36
neg_5259	(S)-Norcoclaurine	3625.33	2024.43	1909.61	938.665	4056.15	4194.49	2194.48	3169.54	2824.34	3160.79	2145.88	3256.85	2911.1	1971.77	1777.43	2232.32	2631.77	4047.88	1866.42	2038.63	2243.47	2687.32	2530.57	2286.41	2449.95	2427.4	2417.53	2421.79
neg_5260	Berbamunine	6912.89	3945.62	3332.56	1708.15	9729.18	9349.69	3925.36	6019.79	5418.27	6197.82	4580.05	6327.06	5253.31	4176.29	3975.52	4325.13	5376.29	7676.9	3918.51	4342.52	3771.38	6071.24	5058.52	4804.04	4686.41	4683.64	4581.31	4708.74
neg_5262	Lyciumamide A	1564.36	1282.86	1015.3	541.794	2016.41	2378.36	731.646	1031.21	1012.77	1594.16	1163.53	1247.86	746.133	623.988	608.77	923.073	1123.19	1541.55	644.282	796.531	663.529	1342.73	726.612	832.839	980.573	963.201	956.567	968.646
neg_5263	(S)-6-O-Methylnorlaudanosoline	3175.39	2569.16	2035.11	1139.39	4132.76	5058.8	2024.9	2625.85	2462.06	3665.27	2988.03	2922.19	2541.66	2087.45	1996.17	2669.14	2996.05	3807.43	2194.07	2802.53	2319.89	3265.4	2589.55	2925.73	2489.15	2488.69	2435.52	2500.89
neg_5266	Abscisic acid glucose ester	1377.35	723.327	710.07	630.363	1750.97	1210.06	467.871	592.439	846.731	640.647	709.986	1116.7	532.055	453.584	526.256	860.052	994.874	957.469	532.286	751.523	607.638	814.258	692.892	799.817	676.477	679.223	674.454	679.127
neg_5267	Sarcaglaboside B	3370.17	1885.1	1520.04	769.377	3366.65	4566.65	1077.97	2364.3	2318.86	2112.21	1197.74	2768.72	759.937	723.687	651.625	1204.29	1537.33	3204.68	666.49	897.794	764.23	1317.24	795.952	1479.6	1543.77	1510.23	1523.72	1543.83
neg_5269	Nomilin	1174.18	691.656	623.125	302.367	985.634	1752.37	433.554	500.652	559.192	754.411	430.378	900.893	356.717	227.215	317.304	686.208	818.682	1263.41	359.328	596.228	389.746	658.723	346.282	568.57	617.997	610.922	597.184	614.171
neg_5275	Schisantherin E	4226.16	2428.01	1992.87	809.502	3378.05	6053.75	1332.48	1834.64	1917.64	2683.57	1602.56	3337.23	945.912	933.07	846.282	1702.12	2163.62	3221.58	988.174	1617.99	1144.54	2197.81	1041.78	1767.53	1833.65	1822.69	1784.28	1826.74
neg_5282	Hydroxyphenyllactic acid	1.19431e-09	0.0639318	0.373095	1.19431e-09	3.50635	0.00275827	34.2057	53.6679	29.8824	82.7102	39.7321	63.1257	53.7088	70.4531	76.4763	55.1901	104.471	11.6781	20.8731	9.19967	88.757	174.225	94.4015	76.327	33.2374	40.6922	38.9624	37.2454
neg_5284	D-Octopine	355.432	181.796	330.88	242.49	654.311	375.18	339.846	439.012	296.725	365.464	442.489	229.734	358.826	423.333	374.384	870.479	848.387	1424.88	637.449	755.572	714.517	1383.98	559.269	1181.18	487.688	499.647	477.353	498.195
neg_5286	Abscisate	898.775	409.131	972.698	741.436	2022.5	1131.98	829.415	837.096	448.82	921.148	1260.47	387.098	706.25	976.788	769.49	2996.2	2483.58	4044.78	2458.12	2405.83	2080.53	4792.23	1295.63	4074.5	1428.59	1440.32	1375.36	1449.83
neg_5292	4-Amino-anhydrotetracycline	247.586	544.863	760.002	484.517	1066.91	311.802	862.108	761.614	790.596	644.852	1169.45	1042.8	827.329	1145.16	787.412	1306.81	1295.32	877.463	1189.96	1460.73	1415.99	1701.45	1078.65	1525.13	860.737	846.57	882.638	848.014
neg_5294	Apigenin 7-O-beta-D-glucoside	97.6877	203.001	316.831	194.372	595.522	89.514	254.735	455.566	244.328	188.631	454.163	502.447	207.957	401.452	235.689	468.074	499.684	275.031	341.791	396.114	395.712	427.073	446.876	343.675	295.203	287.064	303.533	283.402
neg_53	Gentisate aldehyde	8.98262	4.17881	14.003	9.87089	5.34106	19.8699	4.89121	13.177	5.07254	1.19431e-09	12.1136	2.2461	30.2971	4.08844	7.4779	36.7669	43.0834	53.4351	53.2452	173.617	36.9927	24.2026	36.6908	57.866	57.1685	59.1497	58.7944	55.5649
neg_5303	Abacavir	137.795	317.089	287.052	159.922	651.18	196.131	249.262	9961.09	383.651	2041.13	327.798	276.91	165.032	313.253	174.479	87.2561	146.361	104.991	98.1026	79.2316	88.1593	179.366	249.774	59.0667	701.026	714.64	675.146	717.876
neg_5317	Kushenol A	100.751	122.483	101.53	52.2794	89.0881	74.1423	214.851	385.469	144.538	284.398	174.522	165.018	280.708	242.118	235.899	1182.7	294.65	344.343	1088.09	427.923	644.642	344.709	323.466	346.621	342.024	349.103	341.675	341.08
neg_5320	Staphyloferrin A	0.560991	3.91385	50.3934	4.14154	205.482	14.0305	69.9847	42.1312	24.6656	57.0292	117.027	22.9804	36.8449	55.2532	32.8192	752.939	152.04	131.612	560.58	75.6657	196.191	55.1915	49.7684	70.4344	58.563	71.8091	67.3013	73.1039
neg_5321	3alpha-dihydrocadambine	2354.77	1369.9	1758.93	1222.25	3327.55	2688.14	2347.51	3123.81	4433.91	5549.6	4438.12	3454.83	3861.33	3011.27	3656.72	4071.24	8354.87	5324.67	2898.74	4565.77	4692.23	5321.65	3347.26	4197.45	3389.52	3377.14	3351.34	3370.91
neg_5325	gamma-L-Glutamyl-L-propargylglycine	93.448	243.827	458.399	292.287	680.628	126.878	494.67	452.249	307.522	294.285	861.953	845.645	293.445	512.634	319.534	139.994	210.276	244.674	149.839	14.0229	192.337	121.207	770.478	57.0776	306.467	327.31	319.185	311.001
neg_5327	Phlorizin	120.041	274.834	545.563	198.889	800.057	116.156	328.899	5522.6	615.049	470.331	937.295	1200.87	177.917	297.606	174.657	370.84	398.772	255.856	209.731	188.065	123.724	364.501	281.556	1163.56	620.765	668.032	610.278	653.348
neg_5328	4-Demethylpremithramycinone	4.81531	19.1516	51.6389	12.2778	103.756	5.70521	85.4031	99.3132	38.3053	46.973	157.885	148.336	58.3257	117.373	81.2867	55.8267	76.4262	35.2381	54.9975	22.0593	56.3388	98.9729	198.595	97.0226	74.1676	60.5855	74.8742	65.9131
neg_5329	Sapindoside B	1036.46	2338.1	1353.91	1211.17	1191.6	1292.05	894.22	480.61	1218.41	802.562	618.652	975.258	347.238	1638.22	556.939	48.3722	628.066	60.8319	34.7194	1.19431e-09	44.5723	15.0914	401.801	7.81176	688.058	678.97	656.66	687.808
neg_5336	2,2'-Anhydrouridine	11.4012	12.1157	17.4819	10.5866	20.6061	13.0672	14.5772	2.37508	8.25158	14.729	16.4884	17.1105	1.52269	13.3229	5.12204	11.8597	3.93514	3.57518	8.01826	2.53171	3.99503	4.80122	4.64706	0.750285	41.0826	44.7934	40.6451	42.9188
neg_5341	(+)-Sophorol	1.84307	1.19431e-09	1.19431e-09	1.19431e-09	1.19431e-09	1.19431e-09	25.0131	22.2111	43.975	93.4978	26.5767	57.9695	44.2752	23.1385	63.5046	190.63	192.437	140.696	66.1566	33.8559	49.0057	227.052	109.74	40.3174	30.6176	13.8736	22.6838	29.4093
neg_5343	4',5,7-Trihydroxy-3',6-dimethoxyflavone	10.4297	7.49712	12.812	10.5237	7.40749	13.4306	2.32897	0.338993	0.94728	1.43104	6.01023	2.29469	0.595934	0.78314	1.19431e-09	3.69049	2.07415	0.472452	2.37586	1.19431e-09	2.4	2.70636	1.03214	1.19431e-09	67.1771	67.1223	63.9182	67.9434
neg_5344	Nicotine-N-glucoside	619.878	588.697	452.68	531.109	1045.7	807.663	464.96	549.604	506.157	410.209	477.634	556.211	492.684	404.07	394.883	403.891	360.547	584.166	331.768	307.547	411.366	360.562	386.792	325.309	459.163	463.06	448.476	460.194
neg_5346	Parishin E	51.4223	42.2064	36.435	61.725	103.17	51.4804	318.641	369.955	362.879	390.086	425.3	348.166	355.099	453.363	340.337	498.008	671.768	357.616	101.877	354.673	418.414	509.719	590.91	380.164	306.784	341.162	309.769	333.277
neg_5348	Bruceantin	928.322	548.086	812.025	825.783	1288.11	990.688	836.358	1041.4	884.325	1006.92	1201.18	1076	1199.64	768.975	831.36	1333.98	1455.35	1357.35	719.167	1234.85	915.315	1122.45	1097.38	947.514	913.419	901.821	890.248	903.465
neg_5352	Dehydrosoyasaponin I	1.19431e-09	1.19431e-09	1.19431e-09	1.19431e-09	1.19431e-09	1.19431e-09	1.19431e-09	1.19431e-09	716.344	170.463	83.4786	1.19431e-09	219.68	920.739	1088.64	1.19431e-09	245.569	138.003	1.19431e-09	13.5797	115.484	6.7284	611.008	1.19431e-09	121.525	128.028	103.351	127.499
neg_5353	L-Gulono-1,4-lactone	38.3327	19.6632	26.3914	24.957	102.05	23.8618	211.518	269.145	172.616	665.575	673.562	320.484	842.89	400.241	497.673	1136.73	976.763	799.957	265.673	734.913	422.043	606.836	822.946	518.447	386.29	364.083	378.633	381.548
neg_5354	D-Fructose	89.0534	27.136	1.19431e-09	47.2718	50.708	54.8399	12.6711	23.764	8.08762	267.355	281.51	82.1435	231.025	1.19431e-09	1.19431e-09	167.325	140.065	386.74	1.19431e-09	1.05032	10.0799	1.19431e-09	1.19431e-09	1.19431e-09	47.9559	43.4493	45.4099	39.5282
neg_5355	(1R,5aS,6R)-4a-Hydroxy-1,4,4a,5,5a,6,9,10a-octahydrophenazine-1,6-dicarboxylate	1909.89	1396.57	1346.05	1642.29	1419.35	1613.95	1121.48	1529.41	1284.23	1669.3	1752.17	1643.8	1955.69	1352.73	1758.14	2210.67	2860.25	2361.21	901.26	1513.1	1041.01	1899.2	1643.69	2637.4	1540.88	1508	1495.97	1532.89
neg_5356	Persicogenin	211.658	93.5821	157.048	143.94	295.671	53.5755	1755	1602.3	2648.27	2188.57	2340.22	2304.73	2118.51	2177.96	2441.21	2548.85	2949.65	1867.23	1419.98	2159.37	1931.32	2770.85	2376.61	2694.83	1574.91	1571.44	1534.86	1579.58
neg_5361	Nicotinate	784.845	632.492	964.806	711.122	725.503	999.355	447.808	174.277	281.635	402.055	649.569	447.489	153.663	258.655	149.309	434.031	159.786	209.832	261.053	221.241	305.231	249.622	128.738	191.799	362.907	342.878	357.825	353.52
neg_5362	N-Ethylmaleimide	424.893	362.63	517.677	392.163	441.137	518.306	254.134	107.623	181.943	254.058	330.663	234.858	96.4484	156.344	93.1597	217.572	101.259	120.754	148.13	133.85	167.805	121.908	80.9906	111.535	187.908	199.468	193.355	187.865
neg_5363	Barbiturate	266.994	218.966	324.322	243.946	255.856	335.245	162.915	67.1572	93.8131	140.04	216.217	155.121	52.9703	94.051	54.6683	150.584	58.5827	76.2977	94.0373	72.5075	96.2928	72.2083	55.1194	71.071	124.155	127.572	126.181	123.501
neg_5364	Thioisonicotinamide	586.98	520.038	1508.44	581.024	621.961	821.4	404.224	426.675	369.077	386.884	571.726	412.72	352.321	480.689	191.71	376.479	245.537	409.152	282.733	260.365	261.7	248.212	221.25	225.795	390.143	375.763	385.879	380.998
neg_5371	C20823	189.321	191.971	254.414	186.798	388.418	233.424	200.101	219.59	218.665	258.715	357.791	356.882	286.749	360.897	244.673	484.086	386.899	251.576	275.384	72.0534	203.356	303.62	539.837	145.689	257.176	272.556	258.364	262.919
neg_5373	Aminoimidazole ribotide	7779.04	5765.18	9726.95	7117.44	6595.95	10175.2	4095.16	1605.36	2653.16	3614	6333.98	4103.96	1363.28	2518.77	1479.5	4005.22	1540.42	1860.53	2461.51	2366.08	2741.45	2158.55	1157	1900.27	3261.5	3224.3	3230.56	3267.31
neg_5385	S-Adenosyl-L-homocysteine	2.72805	1.41668	24.2431	1.69386	33.378	1.19431e-09	7.18912	247.003	11.0482	112.825	51.4513	86.7242	24.2623	66.2787	33.674	138.69	34.0242	30.2868	93.2433	13.2257	37.6479	56.6739	80.6658	78.8756	66.1679	68.7798	60.4037	70.3839
neg_5386	CDP-ribitol	1.19431e-09	30.1895	40.7415	15.9115	1.19431e-09	36.3826	41.2529	29.4673	17.2573	61.453	82.444	3.34923	15.9703	75.9796	7.22878	8.15102	22.646	1.19431e-09	1.19431e-09	1.19431e-09	1.19431e-09	3.43189	1.19431e-09	1.19431e-09	22.4343	21.9808	23.0798	19.7631
neg_5390	6'''-Deamino-6'''-oxoparomomycin II	1797.88	721.021	433.626	320.13	581.172	467.381	373.584	634.069	463.254	2074.59	1307.2	573.123	1085.11	509.398	446.77	1742.38	2758.14	2421.05	466.608	641.142	393.458	631.96	668.704	413.246	831.986	813.166	811.354	815.287
neg_5397	3-[(3aS,4S,7aS)-7a-Methyl-1,5-dioxo-octahydro-1H-inden-4-yl]propanoate	18.0368	50.239	20.9564	43.9256	45.2853	8.87875	45.2982	134.932	41.7539	49.1172	49.5104	44.203	26.3437	15.1066	69.6051	4.40103	9.91535	18.9596	15.4116	19.4059	15.1621	12.1902	21.278	12.3642	27.1433	18.5359	24.6291	23.2798
neg_5400	Magnolialide	1.19431e-09	8.57471	3.35681	1.19431e-09	1.19431e-09	1.19431e-09	45.6172	112.43	50.1357	79.4318	1.19431e-09	7.62358	24.4971	366.813	93.9856	1.19431e-09	507.61	529.026	96.8751	8.56496	49.9798	61.8691	639.34	14.4839	89.9939	52.8011	89.2465	70.9902
neg_5405	Urdamycin A	2599.13	1616.55	2040.52	1137.64	2670.31	4566.78	868.499	1135.83	2631.6	2160.09	2141.95	2127.84	957.98	973.614	863.127	1259.55	1488.67	1664.04	1237.73	1014.49	1247.96	2191.6	998.38	2946.48	1524.23	1527.64	1524.82	1537.95
neg_5409	Cleroindicin D	70.5749	49.9738	57.4063	20.99	59.0462	90.698	68.7947	144.166	56.642	182.434	114.524	85.3926	121.619	74.5091	74.6111	368.792	277.765	489.173	143.335	223.323	196.409	201.004	107.816	135.286	129.694	146.58	124.867	142.246
neg_5411	D-Glucose	27.1525	111.807	18.0254	16.1583	77.7402	24.6819	45.2018	48.2398	65.3706	112.316	65.4849	43.8069	31.6293	78.2483	54.7999	53.9057	42.2451	55.025	34.6928	37.5055	49.0412	81.1175	70.1283	40.4729	69.4384	70.5736	74.3378	67.7231
neg_5412	3',5-Dihydroxy-4',6,7-Trimethoxyflavanone	124.295	93.0736	75.8447	70.1885	233.003	75.6708	676.106	683.387	614.935	1051.47	1397.21	790.696	1079.87	976.018	1174.04	1428.8	1868.07	1055.54	1018.88	1330.39	914.068	1642.99	939.793	1321.74	778.532	769.383	763.51	773.435
neg_5417	9,10,16-trihydroxy palmitic acid	499.806	543.977	790.912	621.487	384.216	822.915	377.113	781.003	614.035	339.329	409.595	779.599	627.396	786.83	857.371	467.416	446.106	589.438	257.735	332.968	588.234	218.176	818.036	153.767	495.78	514.112	482.769	514.88
neg_5418	2-Hydroxy-7-methoxy-1,4-benzoxazin-3(2H)-one glucoside (HMBOA glucoside)	81.4717	79.9971	112.412	82.4301	529.965	11.6231	166.615	8.23156	213.965	708.624	182.82	126.792	3.05633	139.505	7.87082	12.8304	2.19577	2.05776	3.25349	1.19431e-09	10.6282	38.647	8.64851	3.87103	70.8812	57.3878	58.6796	74.0475
neg_5419	Violaceinic acid	87.7409	91.4791	159.273	87.8572	316.877	45.8156	119.153	6.49691	148.824	501.398	162.991	123.749	1.19431e-09	132.421	0.258101	59.6657	8.58707	7.15312	33.0491	8.55204	20.7487	59.8542	5.20077	12.1387	82.2794	90.6524	81.9644	94.2339
neg_5420	Kadcoccitone C	2003.39	2202.57	1662.37	1625.54	855.683	1603.95	2242.04	2489.04	2680.4	1558.72	1580.03	2222.04	3342.98	2264.3	3027.95	1501.62	1732.18	2358.62	2989.38	2406.57	4458.62	3199.38	3479.6	1918.93	2101.16	2127.98	1907.18	2124.67
neg_5422	Demethoxycurcumin	897.37	590.573	717.11	1679.98	1996.51	818.676	20795.2	18717.6	13317.4	33756	45438.5	23485.2	32414	25417.4	35755.7	53001.5	67251.2	25783.9	30574.9	40536.3	22155.7	51688.6	22943.7	46759.8	22559.1	22454.3	22159.5	22518.3
neg_5424	Dihydrourocanate	82.1207	45.5515	92.4439	45.5286	79.5179	57.674	48.9312	4.49486	6.69991	96.8251	89.0432	51.58	2.34329	11.6922	24.7596	0.00271547	1.19431e-09	0.760824	1.19431e-09	1.19431e-09	3.14523	1.47032	17.2703	1.88096	29.0119	27.1396	29.8451	27.3936
neg_5428	2-Dodecenedioic acid	147.528	419.093	184.862	195.836	205.042	189.092	780.234	266.627	793.059	325.276	176.502	265.997	443.772	768.957	421.881	661.642	282.827	404.581	571.205	310.336	1231.35	569.835	693.099	325.95	434.592	415.333	428.478	427.134
neg_5429	Gemcitabine	41.2185	94.6977	71.4685	44.0657	184.429	17.4048	81.8759	17.0938	68.7285	148.87	88.4417	72.3681	14.0406	78.8174	37.3659	16.2867	14.1981	14.7102	23.2711	1.19431e-09	24.2716	21.4176	36.0232	8.15206	54.4626	51.9255	49.4441	53.6022
neg_5433	11-Deoxylandomycinone	150.423	136.321	124.5	142.347	356.863	87.5529	1498.51	1760.23	1877.65	1733.08	1544.2	2279.44	1526.08	1850.09	2009.32	1620.72	2247.13	1743.52	866.883	1672	1951.26	2112.16	2193.55	1800.76	1274.43	1275.24	1279.89	1268.5
neg_5434	Dihydrokalafungin	151.517	232.849	137.672	154.635	153.609	118.181	32.1301	33.6192	85.3765	116.885	25.8499	150.56	9.56886	26.7221	38.6111	14.9742	44.2821	51.8671	4.18638	25.308	39.2484	50.8403	41.0653	13.4842	76.6982	72.4838	65.997	75.9248
neg_5439	Glabridin	2511.78	2083.65	1686.27	1681.99	2522.83	2212.03	2461.54	2594.51	2711.53	2770.65	2821.57	2577.1	3279.14	2887.7	2940.15	3278.78	3508	3162.52	2729.3	3491.31	2381.56	2274.51	3550.05	3157.03	2338.21	2327.64	2314.24	2310.36
neg_5440	Methyl salicylate-2-O-glucoside	617.982	484.052	545.868	299.053	925.866	447.558	2658.77	3048.41	3054.28	3199.85	3655.33	3953.44	3717.04	3760.75	3651.71	4999.4	5897.56	3955.55	3718.64	4972.93	3440.07	5766.15	4050.85	5028.24	2911.76	2902.34	2876.45	2901.99
neg_5441	Tetrahydrocortisol	134.819	1.19431e-09	30.2245	254.231	7.07249	19.0946	19.0374	1.19431e-09	1.19431e-09	1.19431e-09	8.2958	1.19431e-09	103.548	1.19431e-09	48.7904	8.24807	664.122	158.446	1.19431e-09	1.19431e-09	1.19431e-09	7.78065	1.19431e-09	1.19431e-09	21.5195	35.799	16.961	28.8015
neg_5446	2-(5'-Methylthio)pentylmalic acid	226.095	182.64	257.301	204.836	192.427	255.375	151.568	94.1529	127.197	146.548	164.094	159.396	125.841	136.26	115.583	347.174	266.794	229.041	174.34	299.641	417.827	464.342	163.712	245.182	182.233	189.792	175.923	188.234
neg_5447	Leukotriene D4	17.999	46.7384	8.95375	11.0817	2.40872	6.13026	144.48	95.5397	38.5512	36.8308	39.7655	38.7057	232.316	136.035	108.131	58.3692	78.9226	82.3648	151.928	36.6902	149.592	207.73	152.592	114.315	63.9719	60.2983	64.5282	42.6046
neg_5449	9'-Methyl lithospermate B	0.86056	4.56406	20.0267	20.3839	21.4726	1.19431e-09	89.5552	214.807	122.703	74.3593	121.34	170.927	923.248	217.806	332.422	1394.11	5087.31	2572.63	318.443	5882.94	972.095	3410.77	315.654	3052.55	182.51	180.07	166.195	194.057
neg_5452	1-Methoxyindole-3-carbaldehyde	10.4032	59.5622	237.68	138.958	214.757	16.3568	150.575	121.167	136.894	134.792	271.418	433.747	155.609	293.62	270.954	257.3	214.201	96.2258	198.359	112.213	267.173	258.374	393.418	172.372	207.178	210.405	197.847	213.592
neg_5465	5'-Methylthioadenosine	167.853	183.943	199.322	92.0379	1699.61	94.5936	273.987	483.762	414.399	296.76	331.635	316.147	384.82	315.516	295.874	332.845	461.451	395.835	274.7	197.559	186.777	529.55	419.133	281.352	298.046	277.017	331.805	275.844
neg_5468	Hydrangeifolin I	1392.26	1521.89	1027.32	197.206	1358.38	3392.78	1391.53	547.247	758.13	1121.32	463.617	1049.64	510.909	351.248	339.262	512.715	656.867	1551.53	344.44	442.762	367.845	621.543	447.958	596.494	752.809	734.369	724.04	752.604
neg_5476	Pentobarbital	210.206	140.317	367.052	194.69	390.074	326.817	706.779	686.18	566.772	330.317	499.188	543.769	912.487	853.733	907.916	901.978	721.469	509.334	1433.47	625.249	1266.58	1734.58	1232.31	984.523	670.823	642.092	656.682	667.602
neg_5478	7beta-Hydroxylathyrol	815.315	704.577	952.588	302.001	884.28	488.313	957.898	798.981	554.199	1277.21	1647	856.856	1122.26	840.353	898.861	2054.35	1851.17	1801.83	1493.99	1634.85	1450.26	1781.92	1110.87	1349.77	1051.3	1038.01	1030.32	1030.59
neg_5487	Solatuberenol A	65.5249	94.7008	40.1943	59.4467	42.9925	41.8394	158.32	145.122	161.761	141.494	111.273	133.07	204.96	184.223	200.063	147.497	156.287	173.362	212.433	180.265	181.098	249.233	267.182	193.105	134.575	140.659	137.092	134.851
neg_5489	4-(L-gamma-Glutamylamino)butanoate	1.43405	31.8948	22.4321	40.944	36.3737	8.62819	27.8056	16.246	40.5192	40.1758	25.3159	25.7969	44.3527	51.5046	28.2581	49.4242	39.6779	43.1598	58.641	32.4556	9.87746	56.163	41.3339	41.7509	36.1848	48.7782	36.6271	41.8379
neg_5490	Benzyl glucoside	0.0109615	1.19431e-09	1.95234	0.517492	5.54474	1.19431e-09	0.445193	1.19431e-09	0.726068	5.34407	3.41272	3.23818	1.19431e-09	1.46912	0.976456	0.399379	0.332091	0.780714	0.396711	1.19431e-09	0.635836	3.25886	1.45008	1.19431e-09	20.8002	20.4215	20.2633	20.6775
neg_5500	Capric acid	1.19431e-09	1.19431e-09	2.2056	0.0641471	1.19431e-09	5.91117	5.04754	7.47987	11.8789	6.73027	2.25134	3.53079	9.18053	13.053	22.8827	27.6339	12.8172	17.9431	32.2748	13.6002	1.19431e-09	33.5366	23.8186	41.4037	10.4559	7.53381	11.4958	8.72982
neg_5510	Gibberellin A4	150.285	185.097	90.9825	106.851	127.087	184.165	67.1276	23.6081	145.421	33.5153	18.473	198.281	71.3296	44.0251	150.022	35.8256	1.70081	3.93184	74.4305	21.8657	44.3981	101.947	40.8884	53.5781	38.7138	27.1127	32.8413	38.8732
neg_5517	Methylillicinone F	12.7784	5.21892	19.5679	10.9338	198.94	4.93347	276.643	191.042	134.281	307.719	400.321	233.783	323.254	414.713	349.706	480.781	664.164	305.143	328.565	436.31	174.603	571.67	372.209	440.43	250.261	245.874	241.225	244.886
neg_5519	Apiopaeonoside	109.942	192.907	336.151	300.052	429.692	83.9607	2820.79	2316.4	1726.5	4805.32	6284.41	2820.65	4356.09	4193.99	4882.33	6018.62	7414.62	3166.38	3684.29	4059.83	2213.78	6209.48	3451.81	4698.38	2862.62	2834.85	2802.7	2875.24
neg_5520	Eriocitrin	30.6037	13.5896	44.515	4.68086	32.0434	34.2506	354.034	369.552	527.474	203.699	448.254	513.444	347.405	346.104	259.449	750.372	621.563	295.275	20.0075	449.61	137.155	571.136	177.96	192.902	194.466	159.213	187.351	182.76
neg_5521	Depressine	261.527	106.26	190.422	119.074	369.931	90.5533	627.782	707.826	675.951	1081.83	1179.78	1107.26	1180.75	993.99	1065.48	1686.13	2074.14	1313.43	1057.01	1760.07	849.371	2001.66	1115	1663.53	881.03	874.854	848.394	885.24
neg_5525	Malonyldaidzin	5.31847	0.306152	11.9374	0.0125837	50126.5	194.379	21.4166	22.5326	10.5103	13.6894	16.1619	8.30167	4.21081	3.25235	3.01643	66.4512	20.7846	5.24475	29.039	17.2062	8.72416	64.4994	24.7609	231.137	1708.55	1687.35	1650.51	1699.59
neg_5531	NONIC ACID	95.918	112.469	91.9447	78.6732	90.2034	105.373	180.176	183.439	177.637	152.134	145.613	168.938	274.063	238.738	272.651	97.3728	195.531	231.601	214.173	210.103	155.891	263.304	283.042	181.674	158.319	164.348	156.186	160.71
neg_5534	Radicinin	3.50724	1.89703	8.31752	3.32445	27.2125	1.19431e-09	44.3917	0.225013	2.00928	5.239	5.88912	9.77006	1.59307	0.40661	0.0177305	60.3924	14.7748	16.8995	1.44607	3.40157	0.805815	35.1036	1.73372	1.33835	18.2244	13.1995	9.62649	17.7713
neg_5536	Traumatin	50.585	83.437	109.47	57.9817	12.3266	50.2168	287.219	273.761	302.061	233.909	184.984	236.51	480.083	378.639	398.199	268.375	306.954	307.754	485.917	358.504	347.059	399.808	500.276	302.997	267.804	272.304	248.221	278.909
neg_5537	Z-6-Hydroxy-7-methoxydihydroligustilide	22.2541	19.8635	3.69602	8.49132	15.8408	7.86422	117.065	108.652	160.8	108.691	13.4622	108.023	99.4557	198.432	114.456	1.43472	13.8951	1.09285	2.78891	8.02673	29.6106	1.66749	221.268	6.12057	34.5081	31.4445	30.633	28.8759
neg_5539	Octyl gallate	33.3255	61.9788	71.8001	33.6147	52.3068	32.2116	81.9764	74.2413	116.409	73.4526	99.2855	127.039	63.8543	103.091	69.0858	17.6267	5.9039	7.68864	4.27061	4.26978	1.0784	9.05148	45.1944	6.5573	52.3356	57.6921	61.8338	56.5392
neg_5542	Glycitin	225.715	212.123	594.528	298.123	364.149	252.07	357.551	247.89	186.983	478.694	385.104	420.289	91.1958	214.993	92.7937	89.8434	16.1217	4.23298	32.3329	1.19431e-09	671.994	137.1	92.1063	30.2183	231.973	209.487	226.84	213.561
neg_5543	Naringenin 7-O-beta-D-glucoside	147.116	138.437	553.409	237.977	470.688	236.946	247.225	71.2159	170.972	405.369	427.817	295.828	5.79371	157.162	78.9866	92.5975	37.6887	17.7225	30.1598	10.2162	47.5971	47.543	58.1318	1.19431e-09	130.879	127.971	128.631	142.212
neg_5558	Rhizocticin A	287.561	126.318	106.62	131.73	303.144	284.922	639.743	1245.15	511.068	1421.2	1283.73	977.487	963.441	1049.42	1279.34	1388.1	2188.75	1284.67	923.776	1174.7	763.562	1285.38	1262.02	1193.26	835.711	834.035	860.317	830.538
neg_5561	Trioxilin B3	1.50776	1.19431e-09	1.3181	1.26395	1.19431e-09	7.11446	62.0146	57.8015	32.9787	14.4096	22.1074	28.8806	192.844	143.257	108.266	23.5385	43.3702	113.825	123.299	50.137	41.1402	76.6186	126.73	68.628	31.9921	44.4319	30.7119	40.1102
neg_5562	Brusatol	91.5855	81.5675	104.002	42.0932	339.393	82.2782	649.144	628.847	590.159	953.626	1234.58	759.676	1095.27	955.074	1040.32	1219.18	1801.12	1088.77	1002.79	1198.76	762.365	1600.84	862.366	1344.61	706.494	730.725	707.611	716.512
neg_5563	Naringin Dihydrochalcone	835.526	405.702	451.178	305.492	1052.59	1012.94	881.18	885.587	927.221	2000.03	1684.58	1366.43	1211.18	1099.62	1561.67	1205.65	2066.23	1315.74	958.237	1381.76	1339.26	1399.29	1255.71	1155.57	1061.41	1048.98	1032.7	1049.36
neg_5568	Dopaxanthin quinone	12.5743	23.1888	12.4924	14.3704	101.537	5.85583	144.468	116.321	168.089	149.837	208.027	192.486	233.855	257.606	181.863	335.54	388.379	250.479	275.318	395.034	260.811	447.679	264.941	398.317	160.983	170.145	160.576	173.336
neg_5569	Protolimonoid	153.519	207.485	45.661	104.28	62.2312	68.0959	258.962	133.253	239.271	238.849	109.4	258.35	369.778	302.317	391.359	136.775	184.857	403.083	366.317	221.432	227.024	271.188	418.862	261.094	200.432	208.161	194.588	211.96
neg_5571	Curcumin diglucoside	140.936	35.7486	72.4124	20.523	169.112	11.344	946.191	1018.11	2048.05	1203.1	1082.34	1520.81	1034.14	1249.01	1323.25	1077.68	1140.65	926.23	408.694	944.052	876.451	1269.09	1425.46	1148.89	804.875	836.605	792.876	838.244
neg_5573	Glyceollin III	104.098	233.598	164.56	129.862	246.489	149.078	150.877	1451.66	194.166	1857.12	499.541	412.007	122.985	166.792	135.686	226.446	199.281	192.677	200.668	160.217	154.065	194.326	138.932	504.553	329.097	317.18	320.506	327.872
neg_5577	7,8-Dihydromethanopterin	1225.98	764.018	522.55	516.891	1473.25	2069.61	898.849	8433.7	562.169	2019.71	813.429	926.774	896.55	799.101	838.783	736.987	885.439	1340.16	750.551	501.924	603.494	757.097	861.575	658.575	1084.32	1089.03	1087.41	1097.18
neg_5578	Anemarsaponin E	2446.88	5275.75	3255.25	3195.09	3118.48	3095.15	2542	1187.84	3084.08	1747.05	1328.94	1965.27	924.324	6375.82	1433.9	157.744	1053.15	361.918	213.585	30.6759	122.756	99.5073	1028.85	16.4085	1653.21	1697.42	1637.28	1686.17
neg_5579	Glaucarubin	285.052	502.038	357.056	414.19	639.839	977.067	166.802	24.7444	106.67	39.4787	34.8774	42.1684	11.813	318.415	44.1208	26.3414	7.0232	16.5951	1.19431e-09	11.8244	23.2768	15.9249	23.7112	7.07372	36.5253	2.77056	41.3842	17.9484
neg_5586	4-(Aminomethyl)-5-(hydroxymethyl)-2-methylpyridin-3-ol	242.545	408.699	280.495	268.808	564.248	192.984	1318.48	1090.66	1450.8	1269.1	1212.48	989.166	1599.92	1830.44	1672.79	2552.42	2052.83	1047.23	899.471	1998.71	5283.41	4997.03	3186.32	2684.43	1541.2	1529.87	1504.73	1465.32
neg_5588	6-Hydroxymethylherniarin	49.541	72.952	91.1277	64.0537	52.7429	81.1896	451.51	622.243	346.739	754.195	743.795	538.305	734.757	566.169	708.343	1013.12	1131.09	461.723	552.573	696.186	402.201	772.313	611.253	905.642	503.075	493.488	474.901	493.787
neg_5594	2-epi-5-epi-Valiolone 7-phosphate	30.6101	126.885	153.269	47.9499	63.7527	1.19431e-09	914.836	1440.14	720.092	1677.61	1590.72	1149.31	1552.93	1193.62	1449.43	2158.99	2402.38	1070.82	1203.12	1491.15	858.727	1653.21	1347.48	2072.88	1038.42	1037.19	1035.24	1018.7
neg_5605	Tababiphenyl C	77.3884	179.12	171.886	101.605	321.572	96.1738	339.675	213.076	361.931	345.217	329.549	270.456	308.406	467.775	380.551	511.133	423.107	235.534	208.589	429.563	970.412	917.04	649.678	541.253	380.663	364.93	362.082	379.779
neg_5607	3,7-Di-O-methylquercetin	1086.46	1343.06	4383.05	2040.16	1310.88	929.253	22956.6	38063.2	16812	41488.3	38793.8	30303.2	39734.8	28385.5	36835.2	56621.1	63404.2	27256	30597.4	38269.5	20424.9	40204.5	33917.4	53607.4	25557.4	25376	25068.8	25142.5
neg_5608	(S)-Scoulerine	52.24	39.9677	5.88259	3.51048	10.286	33.5157	0.727965	1.19431e-09	2.00065	0.869451	10.4652	12.3194	4.40475	5.02203	16.0745	1.19431e-09	0.00676988	1.63895	518.835	1.19431e-09	5.85768	346.182	21.4605	831.423	11.5392	7.63801	14.5025	7.78554
neg_5610	5-Amino-6-(5'-phosphoribosylamino)uracil	27.5787	85.6746	58.9715	43.8298	146.513	17.7421	344.642	219.898	352.603	267.56	345.511	258.807	337.507	436.436	375.223	671.265	586.343	269.539	166.788	580.554	1021.16	1025.59	745.303	754.376	369.446	376.649	382.106	395.969
neg_5612	2-Descarboxy-betanidin	2.13866	6.0359	5.98549	1.14214	29.1019	3.38049	7.09714	16.6518	6.61217	23.0044	23.6123	10.8162	1.19431e-09	12.678	4.0331	8.08812	4.25669	1.19431e-09	1.19431e-09	1.19431e-09	18.0488	16.3662	4.97169	3.76684	15.8515	15.0224	15.66	14.7117
neg_5614	Rosmarinate	5.62434	4.14033	26.7538	6.92825	48.632	1.19431e-09	64.138	27.6495	55.2495	49.5427	63.3736	45.2596	50.7746	82.4949	59.5341	124.406	74.7927	10.1501	18.5522	72.2959	239.807	223.872	181.603	108.639	72.3694	66.4098	69.5913	74.0601
neg_5615	N-Acetylmuramic acid alpha-1-phosphate	1.19431e-09	0.40528	0.584583	1.19431e-09	5.47455	1.19431e-09	44.3672	26.3472	24.5504	29.3702	18.4744	16.642	39.3142	62.0058	42.5761	116.903	76.529	16.3542	5.44133	74.4354	208.44	223.421	117.743	96.0516	50.8688	55.6443	54.5475	51.3856
neg_5620	Delphinidin 3-O-sophoroside	3.07852	12.599	10.6203	2.05315	57.3624	11.1839	187.06	287.708	194.121	123.074	101.466	55.6126	123.868	232.204	183.876	404.674	228.343	23.543	0.533448	188.683	1200.72	1110.87	617.445	433.01	194.428	224.985	191.288	216.268
neg_5622	Morusin	415.986	252.427	254.439	118.717	635.693	583.343	315.465	376.984	460.026	601.474	701.784	551.06	490.858	456.201	790.541	621.743	863.214	651.724	544.876	799.978	512.272	842.083	556.132	649.919	483.029	491.712	483.635	487.846
neg_5626	Tyrosyl-Methionine	22.7097	57.9864	31.4983	31.9864	90.5959	18.1447	156.113	140.011	118.908	160.969	182.753	115.649	180.719	188.221	171.981	258.001	246.349	126.27	129.88	252.934	310.684	325.9	256.663	320.465	167.463	175.791	160.951	175.412
neg_5627	Dihydropteroate	8.66748	29.8841	19.0793	8.84401	93.403	4.70892	83.8348	58.5886	54.8665	80.0203	103.549	80.4606	69.9918	105.843	67.0708	118.528	125.312	55.4594	40.5011	91.7803	143.45	150.187	152.226	118.086	84.2194	88.4233	96.812	83.7006
neg_5628	FMN	7.97831	28.2616	50.8859	81.6217	60.2927	8.59252	82.7853	104.516	54.6873	74.5385	113.385	174.832	93.0947	99.5581	124.429	153.501	161.102	157.436	94.1306	74.2239	72.0869	145.666	122.283	130.821	76.4585	74.3628	78.84	74.484
neg_5630	5-Hydroxyconiferaldehyde	68.7261	44.8785	139.015	4.3962	80.6541	97.8905	61.6577	1384.77	131.617	328.993	300.796	392.939	113.01	96.0384	86.6267	162.961	186.546	206.547	110.506	101.91	104.698	150.422	103.669	571.194	211.152	221.55	214.61	214.469
neg_5631	Methylophiopogonanone B	1.19431e-09	1.77702	1.98467	2.29765	11.5188	1.19431e-09	224.211	69.1854	215.345	340.936	1068.49	143.683	293.494	354.954	1958.94	647.965	1128.83	459.406	148.671	583.176	314.127	466.861	2539.51	328.269	349.152	319.566	331.685	351.084
neg_5633	Bacopaside II	112.938	631.628	208.192	305.395	120.117	136.703	163.434	26.9663	520.546	27.0188	11.9473	79.1456	14.8749	9134.24	112.722	0.964403	1.53785	1.06109	0.00233961	0.1626	1.18275	0.20527	55.8464	1.19431e-09	237.483	274.563	278.641	284.374
neg_5634	4-Guanidinobutanoate	8.89235	125.023	99.8322	58.0653	411.752	4.42091	207.061	99.8593	226.448	250.749	312.082	223.197	159.009	374.971	193.041	193.637	203.85	117.817	126.494	138.928	313.966	364.018	319.375	188.345	189.234	200.439	193.081	191.293
neg_5636	Alternariol	57.398	125.705	51.0646	65.1932	89.8241	52.3568	61.6328	42.0934	75.2553	50.5262	52.8949	54.8223	22.313	16.9016	20.9603	15.1472	9.24741	1.19431e-09	23.1814	16.0164	37.2493	20.5604	8.36506	19.2261	36.9039	35.2163	35.1788	38.0005
neg_5639	Glutathione reduced form	2549.49	1511.35	1630.37	1390.61	3274.69	4428.59	2720.91	2312.95	2219.82	3661.37	2332.09	2887.06	2223.55	1501.1	1498.38	1854.96	2502.04	3121.03	1254.01	1512.03	1805.02	2075.96	1595.99	1925.43	2044.97	2048.09	2048.41	2054.99
neg_5641	2-Hydroxy-1,4-benzoxazine-3(2H)-one glucoside (HBOA glucoside)	1.19431e-09	100.716	48.8267	22.1753	477.036	1.19431e-09	222.211	45.0016	272.126	306.472	494.523	286.656	63.8797	618.887	129.888	49.2636	94.4773	46.6608	108.619	1.19431e-09	93.1407	116.844	218.682	7.11705	173.905	176.732	169.708	173.7
neg_5642	Glyceocarpin	1.19431e-09	14.7881	2.00264	0.424008	28.779	56.2495	147.361	170.267	90.7173	328.014	324.259	195.681	213.113	191.728	389.196	296.755	391.37	222.882	226.029	544.444	426.252	453.665	242.928	222.575	196.838	186.404	179.625	199.007
neg_5648	Kadangustin D	1054.4	458.974	1308.4	362.57	1635.87	1232.22	593.382	1020.38	1611.93	1238.51	1280.86	1191.05	1022.38	875.26	1043.92	1220.36	1316.03	1214.07	1208.21	1175.11	1110.59	1620.52	1135.78	1303.58	998.785	991.665	970.841	1014.02
neg_5655	Neolinustatin	283.855	344.589	322.656	284.76	451.216	260.714	352.384	385.892	353.213	358.837	550.447	400.392	374.119	315.628	301.522	587.761	548.83	324.188	325.822	647.624	416.428	453.674	414.061	493.53	314.447	317.906	311.066	319.13
neg_5665	5-Amino-5-(4-hydroxybenzyl)-6-(D-ribitylimino)-5,6-dihydrouracil	508.072	308.059	282.344	188.313	1119.58	615.599	1350.46	1379.09	1044.89	3075.78	3880.85	1962.79	2040.75	2177.53	5845.12	2365.62	4193.16	2146.22	2307.96	4128.65	2627.72	3912.79	2829.16	2371.39	2027.73	2011.92	1958.35	2028.26
neg_5667	Urdamycin F	13637.8	6281.82	5726.55	1705.34	9767.54	16289.4	2444.27	2518.19	6055.56	4729.24	3145.52	6155.96	2105.31	1824.7	1665.06	3946.16	4983.55	6783.17	1983.71	3200.9	2116.54	3352.4	2062.05	3946.25	3621.54	3599.06	3548.09	3631.53
neg_5669	NSC 12465	99.3383	159.62	94.2146	210.503	106.586	89.0463	125.458	474.94	383.022	100.958	142.459	345.434	128.401	211.182	366.337	19.8044	70.9097	26.6929	15.547	7.55349	21.3704	34.43	314.969	7.74084	164.329	163.268	163.136	159.458
neg_5670	1,11-Undecanedicarboxylic acid	29.8145	32.0541	16.9119	8.4964	6.65441	21.0887	91.5826	93.3707	83.0059	54.37	19.0798	80.9941	208.834	127.571	156.535	22.1382	60.9129	168.379	198.96	118.166	135.334	170.409	158.395	115.701	83.1061	79.1476	77.8656	78.7828
neg_5674	3-Methylkaempferol	16.7936	42.5505	11.0918	14.0624	43.7119	2.04458	596.617	552.48	572.966	977.912	916.618	498.786	952.004	709.353	824.874	362.564	1414.23	1046.68	419.58	701.423	462.907	423.651	1135.72	421.989	552.782	578.066	543.961	567.746
neg_5675	2-Hydroxyhexadecanoic acid	8.581	32.7991	126.21	43.277	12.535	7.51704	91.846	119.625	77.3915	148.05	93.6828	4.65504	115.939	325.672	97.3028	2.88894	37.3945	92.2587	3.86284	1.19431e-09	75.9872	5.43049	178.31	1.19431e-09	71.0677	67.4169	73.3384	70.2802
neg_5678	Glabranine	768.408	707.017	513.055	445.149	725.271	853.676	1316.67	1438.19	1442.73	1427.98	1331.25	1439.98	2394.1	1596.53	1761.91	1528.17	1733.12	1840.57	1866.39	2277.92	976.61	886.827	2083.86	1818.24	1171.32	1192.41	1135.84	1199.7
neg_5679	10-Deoxygeniposidic acid	117.052	39.601	171.288	25.08	271.757	86.4808	440.313	573.251	493.976	600.34	633.784	1007.53	759.711	702.24	701.544	928.994	1153.19	1105.2	669.882	1330.15	891.856	1161.17	920.584	901.397	608.593	617.851	592.409	615.039
neg_5681	Syringin	2249.01	1534.27	1395.34	422.844	2366.26	2697.54	656.201	803.193	1518.22	2186.57	898.28	1485.38	925.118	520.945	519.003	1591.1	2076.48	2186.19	659.544	793.41	692.439	956.205	605.03	957.81	1116.46	1101.69	1101.16	1099.44
neg_5685	5,4鈥?Dihydroxy-3,6,7,3鈥?tetramethoxyflavone	1.19431e-09	1.19431e-09	1.19431e-09	1.19431e-09	1.19431e-09	1.19431e-09	124.913	94.9583	185.966	193.686	178.066	148.811	254.039	189.151	173.177	77.1753	193.616	1.19431e-09	1.19431e-09	52.3177	16.0034	30.7014	191.84	21.4938	55.824	56.4826	56.1607	61.0979
neg_5687	S-(5'-Adenosy)-L-homocysteine	29.4779	74.4863	174.251	50.8066	223.408	31.5597	252.928	126.298	297.813	308.973	362.717	370.824	389.917	454.19	317.705	684.888	576.052	393.737	480.335	981.148	671.928	951.016	443.046	593.64	339.806	336.837	301.014	350.567
neg_5690	7-O-methylaloeresin A	971.015	510.211	753.172	851.328	1879.79	823.652	1314.27	1746.33	1209.39	1894.19	2291.9	1876.72	2179.07	1784.19	1841.17	2497.2	4053.93	5435.72	1590.18	1846.24	1636.38	2640.11	1951.71	2853.41	1644.14	1659.37	1643.19	1686.48
neg_5693	Precorrin 3A	8102.33	4035	3972.93	2132.81	8289.7	9688.7	22365.7	25426.1	20361.4	34990.6	46161.5	31523.9	44774.8	29028	36163.3	73116	91275.3	44037.6	41249.3	56504.7	30546.5	67944.1	31512.5	68924.3	30544	30209	29755.8	30506.2
neg_5696	1-(3,4-Dihydroxyphenyl)-5-hydroxy-3-decanone	1.02352	2.70568	3.65151	5.94372	2.20397	4.04761	83.9062	73.2003	77.4372	48.312	64.5538	64.7768	156.17	158.96	134.582	118.345	106.877	118.369	146.118	99.8801	101.983	107.555	213.208	130.878	81.3289	77.4155	84.6621	76.3516
neg_5697	2'-O-methylcytidine	1.19431e-09	1.19431e-09	1.47681	1.19431e-09	8.18499	1.19431e-09	103.691	118.702	83.828	157.506	174.156	164.711	233.177	213.235	216.345	399.742	450.546	179.997	206.357	350.56	151.376	429.501	191.317	586.549	164.832	159.1	173.659	157.953
neg_5699	Ajmaline	342.302	397.917	317.832	311.967	189.377	294.752	311.314	241.857	287.779	183.412	182.628	240.198	283.421	217.146	215.859	120.645	145.494	215.724	259.002	162.118	241.306	184.196	243.87	127.039	226.771	242.095	226.941	235.233
neg_5703	Mithramycin DK	7704.66	3666.39	3334.82	1213.93	6002.62	8698.29	1746.14	2492.37	2633.87	3714.77	2133.39	5285.48	924.026	1057.68	805.884	1728.55	2132.88	3443.49	946.731	1601.79	1063.22	2117.31	886.542	1982.79	2399.09	2356.52	2380.53	2364.95
neg_5706	3-Isopropyl-3-butenoic acid	10.1682	20.4065	7.75992	0.351613	34.7091	12.2686	14.4585	67.344	16.8589	60.0737	38.3068	33.9538	15.8158	31.6761	13.8881	15.2754	30.9742	22.3581	144.84	26.6464	40.5947	32.1373	45.0063	41.1052	36.2714	41.4046	32.849	40.8389
neg_5707	Herniarin	11.0793	20.4466	24.9682	0.863118	9.15111	13.6087	15.1943	139.08	31.0909	49.0027	41.0981	55.3537	8.32996	20.7676	64.2633	13.4865	4.96508	22.2124	12.3047	5.32841	2.75732	18.119	6.57609	38.8075	36.8984	34.4982	36.8693	36.0035
neg_5714	2,3-Dinor-8-iso prostaglandin F2alpha	79.4071	82.883	45.6753	45.5895	32.0779	22.5421	192.975	131.335	149.101	142.073	127.619	107.409	243.637	166.737	150.663	100.18	118.34	96.6947	256.657	135.87	133.259	221.799	217.177	168.491	118.105	120.461	119.568	113.149
neg_5717	Kankanoside P	55.72	127.605	96.8579	25.6821	160.012	40.283	304.886	251.672	296.427	208.65	186.297	237.731	310.938	301.238	403.79	126.023	175.367	191.175	285.331	100.391	264.221	117.621	417.094	80.3784	178.598	193.086	198.983	178.58
neg_5719	Podophyllotoxin	5981.09	2936.59	10349.1	790.878	5657.72	5513.05	1276.23	95046.8	7321.57	21349.7	18754.9	24644.7	1215.03	2146.82	897.857	788.363	1511.42	6208.04	802.993	731.623	403.803	638.156	827.953	21671.6	9628.74	9610.28	9527.84	9577.73
neg_5726	6,7-Dimethoxy-4-methylcoumarin	37.2953	45.4431	116.327	37.3736	61.1395	20.4775	32.4305	422.857	84.7519	125.944	165.309	180.192	37.6826	49.0334	42.5863	21.8392	45.5309	60.8723	15.7299	13.5443	26.6302	28.4386	64.4012	130.106	81.8536	89.3391	82.3537	86.9546
neg_5727	2,5-dimethyl-7-hydroxy-chromone	116.025	104.582	162.365	85.333	165.381	129.579	63.2695	898.057	154.002	279.522	236.025	336.721	66.8328	124.457	77.0214	57.0901	79.7976	133.224	45.0086	20.1394	78.0118	66.0541	82.4986	236.365	126.605	127.616	129.471	129.349
neg_5731	Morroniside	19.8363	1.19431e-09	90.8241	1.19431e-09	120.315	1.19431e-09	2.23198	1317.85	91.3872	39.82	210.657	428.875	1.19431e-09	3.95325	1.19431e-09	3.40382	1.19431e-09	48.4435	2.79274	1.19431e-09	1.19431e-09	1.19431e-09	2.39537	144.854	117.469	119.622	127.966	116.855
neg_5733	Angeloylgomisin Q	1001.7	1337.14	794.707	911.036	1195.84	859.632	2357.83	2836.5	2764.57	2131.82	2279.43	2419.71	5139.39	4036.24	4419.92	3866.52	4917.28	3710.1	4892.76	5785.39	4911.34	5724.66	5450.01	5454.36	2963.16	2942.88	2936.25	2953.83
neg_5734	(4aS,10bR)-Noroxomaritidine	762.817	414.958	344.11	127.714	887.915	888.721	430.552	484.908	611.013	564.416	328.034	714.451	425.302	449.525	356.199	383.693	457.746	861.212	398.128	321.774	430.994	555.383	482.077	332.244	469.297	466.63	467.732	483.625
neg_5735	Schisandrol B	282346	130604	109494	29915.6	223572	355520	63058.4	65335	117505	123799	43486.3	193049	11206.7	18571.5	8408.15	37391.6	55888.8	174257	6194.4	14276.3	5238.95	29457.2	7724.67	37605	76641.4	75336.8	76315.4	76074
neg_5739	ferulic acid	195.814	132.623	225.657	30.7537	167.148	255.537	81.8032	2102.72	241.115	663.678	463.315	622.762	110.659	163.23	197.86	145.62	325.793	328.914	108.685	149.808	122.387	154.238	134.848	644.664	324.795	321.941	323.599	317.734
neg_574	O-Acetyl-L-serine	288.873	508.454	425.341	516.756	385.055	118.514	546.22	588.427	403.341	216.513	335.48	342.465	932.611	634.37	976.501	238.605	381.403	111.659	568.86	536.423	798.405	703.453	1058.94	329.545	427.641	406.125	418.376	396.941
neg_5745	O-beta-D-Glucosylzeatin	1.19431e-09	8.58697	2.34261	0.689358	8.88398	1.19431e-09	25.6252	9.38748	8.91875	11.908	20.3211	12.3219	19.268	48.2679	6.89944	36.091	19.0653	5.4327	225.874	162.793	41.451	5.42932	29.3181	18.7662	14.0682	25.8703	23.7009	23.8363
neg_5749	1-O-Cinnamoyl-尾-D-glucose	510.56	115.177	1148.85	18.2589	947.012	144.301	268.888	12778.8	1306.43	636.333	1557.56	3166.61	308.944	237.903	227.55	350.125	398.579	1008.82	294.289	318.345	352.47	412.967	258.953	3356.45	1268.59	1251.88	1248.37	1269.75
neg_5751	Paspalinine	801.674	1951.82	1147.23	1075.99	996.374	1035.41	724.05	372.371	737.603	640.515	509.502	706.886	283.085	1097.17	449.438	78.5485	368.472	42.0027	19.2189	4.57505	9.13756	13.9748	325.392	5.54513	498.563	498.291	498.186	504.337
neg_5756	8-Methyl-6-nonenoic acid	34.2631	59.2382	57.3407	51.0134	32.0378	39.8198	70.8216	73.9127	92.852	51.874	52.5663	68.2012	109.885	107.752	93.3856	88.4841	70.7756	80.4196	142.895	74.9111	79.8122	133.581	116.498	109.649	72.2036	72.4684	70.7722	71.6126
neg_5759	p-Coumaraldehyde	177.176	444.749	251.707	332.038	472.71	232.763	265.738	282.651	205.523	432.382	233.057	359.823	199.715	163.746	193.387	290.802	186.151	152.035	26.8126	33.1653	48.6747	124.251	215.501	64.462	191.449	197.031	174.259	203.043
neg_576	Citrulline	259.992	739.651	261.876	408.274	303.914	241.152	448.156	443.291	634.839	223.422	234.438	254.908	540.886	321.802	345.354	241.55	282.416	183.76	579.005	518.439	66.1253	446.297	446.573	317.406	309.726	299.933	308.826	292.226
neg_5761	Oxytetracycline	82.9269	83.7462	81.2847	73.0089	183.319	51.1343	562.489	617.414	564.894	553.803	805.581	641.606	717.32	628.817	580.222	626.902	927.859	706.32	152.278	283.718	397.713	540.76	687.477	506.016	424.051	431.839	433.948	436.745
neg_5763	Meliarachin B	199.601	176.793	255.547	104.943	267.568	150.322	446.454	1786.98	661.943	197.333	441.596	559.05	463.253	484.816	319.536	272.963	363.371	316.704	447.951	508.946	245.568	478.617	471.184	714.33	381.888	394.917	429.609	390.278
neg_5767	Cyclohexaneacetic acid	194.075	280.855	257.376	239.894	274.57	225.26	832.629	871.004	884.917	685.611	685.993	742.391	1345.86	1264.67	1340.74	1215.26	1059.05	1182.37	1765.19	1366.81	1471.08	1518.08	1599.4	1633.45	858.872	856.308	862.211	843.045
neg_5771	Leucoside	15.3052	135.393	382.522	231.173	215.638	7.40868	301.753	216.873	297.285	118.567	489.066	608.444	43.9098	633.598	264.059	131.184	21.8561	14.6543	65.9656	13.414	164.06	109.833	304.574	32.2387	197.661	207.637	185.253	206.823
neg_5777	4-(2-Aminophenyl)-2,4-dioxobutanoate	2.91442	1.19431e-09	3.24442	2.04937	10.3578	1.19431e-09	9.28981	5.41742	14.3429	21.0854	33.2495	1.19431e-09	1.19431e-09	4.07319	1.19431e-09	56.5049	28.5843	6.32895	24.7125	18.2889	11.2661	72.4308	3.53424	91.4624	10.0704	16.9378	7.7375	15.9527
neg_5786	Anatabine	0.0672044	11.6267	4.37166	1.19431e-09	34.7328	13.9392	1.52066	432.732	1.87599	183.337	27.3001	1.32042	3.03567	3.14236	0.00326718	1.19431e-09	8.03118	2.7278	1.19431e-09	1.19431e-09	1.19431e-09	1.90413	1.19431e-09	1.19431e-09	28.1442	25.6617	26.8807	27.6705
neg_5788	(R)-Mevalonate 3-phosphate	18.2292	22.7316	6.6264	8.22389	17.0988	40.7866	177.734	174.023	114.564	275	369.224	201.711	304.53	239.838	292.058	398.442	484.58	188.498	223.737	271.668	163.364	382.327	218.437	324.537	228.984	227.343	219.137	221.242
neg_5790	Arteminin	40.5732	16.8972	10.2479	27.9646	39.3811	42.3694	569.267	663.73	373.489	994.064	1132.4	713.253	1054.17	849.608	926.591	1417.04	1644.75	708.767	784.013	1047.06	590.924	1336.69	728.676	1278.88	662.089	656.072	655.587	650.514
neg_5791	QUINALIZARIN	0.855197	23.4923	1.11292	12.4128	9.1004	2.0692	423.849	483.222	310.071	710.834	798.928	494.176	690.186	585.92	653.437	920.418	1124.88	455.87	534.995	661.563	389.007	868.312	476.846	854.706	507.962	502.51	495.276	502.353
neg_5792	Cinnavalininate	110.925	35.6168	193.692	73.2377	174.377	14.87	2640.96	3216.21	2577.56	4296.34	4444.05	2982.45	4716.1	3850.83	4247.1	6153.22	6998.29	3556.91	3392.77	4742.02	3590.13	5692.51	4116.54	5788.41	3085.52	3087.67	3023.6	3065.63
neg_5796	dTDP-4-dimethylamino-4,6-dideoxy-5-C-methyl-D-allose	28.1448	61.998	111.296	17.1699	133.674	30.7941	286.308	901.121	357.526	386.666	748.528	485.787	461.704	394.658	338.66	702.092	842.353	264.794	326.945	427.574	164.664	521.53	206.871	612.952	293.771	276.697	300.149	280.096
neg_5797	Kaempferol-3-O-robinobioside(Biorobin)	5.51879	1.74209	9.61495	1.19431e-09	17.8949	8.91685	92.1906	150.759	36.6821	156.373	217.907	122.421	138.408	139.913	125.672	231.361	357.217	105.062	80.6059	95.5191	61.5671	213.558	180.253	187.813	94.3573	124.122	112.066	102.818
neg_5799	Oleuropein	1382.05	422.239	673.764	176.352	1562.34	1422.46	2296.69	3024.23	2459.68	3308.42	4422.42	3432.45	4364.41	3219.18	3754.71	6420.29	8696.56	5111.99	4595.93	6253.5	4185.91	7204.31	3620.79	6794.07	3419.42	3357	3404.19	3368.27
neg_580	D-Gluconic acid	6.01348	99.2952	23.899	13.7567	91.8732	1.72092	59.6386	9.50249	173.843	237.985	32.8411	11.0306	12.0054	70.6294	12.117	28.2749	2.212	1.19431e-09	16.4909	1.19431e-09	9.58128	26.386	35.8748	1.19431e-09	57.7058	56.8966	53.5509	57.3811
neg_5801	XANTHOXYLIN	2.22136	4.91428	6.07606	41.593	35.9032	3.58684	631.302	657.063	426.935	1027.63	1222.22	746.332	990.392	878.105	979.643	1305.68	1701.7	799.522	819.611	984.557	598.888	1344.43	753.836	1134.13	668.893	667.039	667.982	655.968
neg_5802	2',4'-Dihydroxy-6'-methoxyacetophenone	1.19431e-09	1.19431e-09	1.19431e-09	1.19431e-09	1.19431e-09	1.19431e-09	23.0124	24.632	5.92492	47.3342	41.7093	21.8878	47.0114	37.3527	33.7421	51.3103	63.946	18.8906	33.1473	42.0762	11.3272	45.6083	26.0715	44.9923	23.6978	34.6545	27.962	26.7669
neg_5803	3-Methyl-4,8-dihydroxy-3,4-dihydroisocoumarin	1.19431e-09	1.19431e-09	1.19431e-09	1.19431e-09	1.19431e-09	1.19431e-09	17.1765	13.6172	9.7695	31.9302	25.2945	16.3619	27.6723	21.8977	26.0705	36.5391	57.1624	20.259	23.5576	25.7559	13.9828	35.5339	26.0055	39.7048	16.9708	22.4232	19.2124	19.6409
neg_5804	L-N2-(2-Carboxyethyl)arginine	15.9182	38.902	12.4175	4.94937	56.9424	1.89789	11.7967	73.6061	19.7619	52.3315	22.3054	39.3752	17.8371	109.156	6.43809	49.4962	68.5012	72.4559	241.379	90.9103	185.7	325.042	18.7131	111.409	85.2797	92.6293	84.1361	93.0641
neg_5805	Jaceosidin	1232.91	1568.46	2154.1	1958.96	2283.18	981.807	20566.7	25669.8	16424.3	33788.2	38110.1	26116.4	38682.6	29747.8	32535.2	57476	62032	29440.2	31761.2	40766.6	23335.1	54557.2	30029.2	54250.2	24982.9	24763.5	24692.2	24583.1
neg_5810	UDP-2,6-dideoxy-2-acetamidino-beta-L-galactose	1.19431e-09	1.19431e-09	1.1654	1.19431e-09	1.19431e-09	1.19431e-09	226.516	199.16	102.532	342.88	467.567	243.82	444.121	331.613	406.176	564.14	637.645	181.257	278.974	317.794	141.958	491.938	228.123	438.562	209.384	203.396	213.422	207.112
neg_5811	13(1)-Hydroxy-magnesium-protoporphyrin IX 13-monomethyl ester	16.7065	6.28981	3.89343	3.14461	43.6113	2.8356	8.90596	664.856	49.7982	13.358	62.0092	270.933	37.9055	11.5953	6.99699	16.2764	33.1759	58.2812	23.8637	6.70342	21.8175	91.5818	33.8351	269.078	61.9637	74.4431	73.817	82.6851
neg_5814	Gancaonin G	1804.37	864.633	1113.61	378.401	1924.49	4462.39	615.917	726.024	880.651	1658.11	1364.85	1383.23	794.149	618.379	591.254	1145.9	1529.08	1594.12	730.05	1384.11	907.085	1088.12	821.542	859.227	1061.56	1043.17	1032.37	1062.69
neg_5816	Precorrin 6Y	1748.47	934.124	882.54	270.185	1650.36	2092.95	1155.72	1369.83	1536.84	1653.79	1686.73	1946.59	1810.15	1566.19	1591.86	2499.49	3303.94	2550.31	1774.6	2484.93	1721.31	2786.15	1790.28	2855.18	1613.85	1596.01	1559.59	1622.54
neg_5818	Folinic acid	438.204	169.823	247.75	70.5259	497.998	569.229	411.681	700.287	575.031	986.569	1055.26	820.902	1306.89	791.207	638.774	912.932	2712.15	4153.35	742.955	878.918	1163.61	1191.9	1078.26	1019.35	852.546	860.535	858.269	856.713
neg_5819	Purpurin	1.19431e-09	0.265239	1.19431e-09	0.489545	1.19431e-09	1.19431e-09	37.8608	43.6976	37.7059	37.7161	58.794	52.1739	58.5582	58.1207	54.1435	78.3712	105.722	49.301	43.7838	63.0576	77.4052	114.02	60.5811	110.915	78.9188	70.8458	78.6027	75.0519
neg_5821	Pyridoxamine phosphate	8.61142	1.19431e-09	3.26169	1.19431e-09	16.265	1.19431e-09	140.121	154.05	204.064	155.451	178.125	168.053	250.2	191.37	181.935	292.92	315.467	215.592	357.943	289.392	356.402	383.758	189.147	406.668	173.802	186.074	174.329	176.154
neg_5828	Cytidine	78.9035	82.6254	46.9889	57.3548	72.7809	46.8277	178.655	234.78	81.0688	302.436	276.948	177.653	187.8	157.311	309.912	373.813	504.163	168.213	169.63	113.267	170.96	370.516	240.617	236.749	177.218	183.203	186.689	190.739
neg_5830	Citrusin B	2953.36	1091.89	1565.69	1034.27	3295.31	4995.07	2686.7	2137.47	1779.6	3586.76	1343.77	2276.68	1204.75	538.256	488.91	647.694	993.756	2316.69	349.946	461.217	362.918	760.296	645.247	654.428	1523.57	1492.67	1453.67	1533.58
neg_5836	4-Pyridoxate	265.356	355.221	839.742	261.883	1003.99	276.579	399.026	49.6365	232.134	770.554	651.748	212.077	69.8872	297.754	65.2902	178.903	138.204	91.4989	101.355	41.9121	110.955	132.612	54.9337	50.8006	226.805	222.674	218.719	223.219
neg_5837	Methyl jasmonate	12.2797	40.8265	27.6254	37.2656	29.512	12.8378	129.356	139.414	173.951	190.92	126.754	109.573	218.594	223.724	242.008	287.324	155.109	180.637	320.344	165.692	287.81	307.768	316.596	190.849	170.912	164.47	162.315	160.472
neg_5839	Curdione	3.85402	42.0239	25.6401	24.2917	13.0678	9.4898	164.41	136.885	170.599	132.399	135.038	115.098	307.581	314.173	297.521	297.646	222.863	253.945	447.291	281.962	278.102	331.51	378.254	223.992	153.069	160.093	153.639	156.137
neg_5849	Betanin (Betanidin-5-O-glucoside)	393.702	77.8208	1118.46	58.0942	233.334	157.285	357.393	3568.5	5664.13	719.084	1262	1327.34	728.585	582.734	639.502	1319.5	1224.8	1887.83	809.609	882.163	630.425	961.696	767.227	7270.46	1246.79	1234.71	1230.15	1225.29
neg_5861	Erbstatin Analog	214.581	89.5296	91.0057	53.2834	102.398	270.502	76.0923	556.258	125.676	355.156	204.914	248.556	146.846	174.74	148.012	194.928	345.4	256.562	122.759	139.305	124.995	182.286	115.335	247.512	182.442	210.81	179	202.525
neg_5863	Doxycycline	4119.76	916.79	727.142	381.973	1434.14	2291.35	663.085	6085.13	1654.88	4634.28	1819.59	2514.29	1268.95	2494.81	1690.92	946.785	3628.53	2411.14	481.129	832.16	376.716	777.028	1216.83	1954.97	1691.35	1739.7	1719.74	1695.93
neg_5865	Bebeerine	3210.6	1900.28	2008.03	1023.14	2020.8	2379.4	1444.35	1539.78	2071.57	2274.08	2179.11	1998.07	2092.3	1621.15	1591.28	2228.42	2544.04	2269.06	1407.17	2687.11	1754.27	2613.79	2265.15	2371.94	1639.39	1659.97	1639.68	1653.6
neg_5866	3,4-O-Isopropylidene shikimic acid	83.9027	30.9446	18.9417	7.37103	80.4084	30.2207	13.2281	208.567	37.6767	126.544	43.4571	82.5135	20.9058	57.9764	22.7469	24.73	28.3579	36.7851	20.0912	2.02746	3.78873	3.57879	8.07849	23.2057	32.2758	39.3486	31.4335	36.7567
neg_5867	(S)-Indoximod	0.837381	0.329512	4.54069	1.04731	39.5791	0.31091	4.29954	1.91806	3.79227	5.65633	4.38532	4.93445	2.75755	4.24774	4.74976	1.5141	3.1479	1.80561	3.74273	4.33638	1.62156	1.97962	6.26078	3.03461	45.4141	44.6573	41.9263	45.1897
neg_5875	3-Indolepropionic acid	3.97877	28.149	12.7727	8.53187	23.4564	7.88423	25.3343	19.1406	32.4343	31.6354	23.0609	22.5976	4.53497	21.7318	32.3384	5.24419	3.70463	4.98347	1.74882	1.19431e-09	5.78285	1.38159	12.3409	1.19431e-09	15.6268	15.075	19.1474	14.6351
neg_5877	Rhapontigenin	969.61	3655.96	852.553	1213.42	719.165	678.611	2342.04	2391.34	4746.63	2708.57	1037.21	1716.08	971.031	2874.73	2646.57	507.928	268.562	270.74	116.485	153.828	587.193	404.696	1630.97	175.328	1335.26	1343.67	1317.01	1341.3
neg_5878	Kokusaginine	325.034	256.939	129.735	129.452	4985.04	317.03	244.448	491.282	306.364	391.759	305.549	410.382	243.356	293.362	210.566	231.617	331.684	351.705	200.214	176.596	255.94	241.524	340.785	245.863	483.568	526.842	488.706	504.245
neg_5882	Methanofuran	8383.79	4281.02	4433.59	1798.98	7688.37	20889.7	3174.45	2519.89	2918.4	5452.18	2667.28	5927.04	1227.13	1196.42	955.405	1696.76	2573.15	3257.58	872.095	1767.58	837.347	1561.29	933.096	1502	3044.4	3119.94	3043.84	3084.11
neg_5883	Pyrocatechol	27.8875	121.618	36.6354	38.6964	41.7125	23.5906	73.9237	67.1797	147.778	90.1786	64.4924	68.5456	31.5496	96.764	87.1038	32.8303	12.2706	22.022	2.39935	3.75845	25.271	14.9649	59.1117	1.19431e-09	48.5036	43.6036	45.8868	49.1976
neg_5886	2'-beta-Dihydroxychalcone	76.637	301.729	64.7314	80.0496	80.3592	53.7973	210.715	201.872	355.984	234.163	104.035	161.115	83.7978	233.764	233.521	57.4425	19.5726	21.0564	10.6816	16.1166	17.4213	48.1194	126.203	6.20881	116.653	113.232	116.979	112.691
neg_5887	Isoliquiritigenin	4.33694	3.89349	4.78301	3.63161	8.57659	1.19431e-09	18.4646	16.7984	15.9385	24.4508	15.6029	18.7891	31.6852	33.5789	33.5038	29.611	21.6794	2.3025	50.9623	150.282	205.932	85.2622	100.432	23.3078	27.3661	29.4425	25.1689	30.6546
neg_5889	5-Methylcytidine	1.19431e-09	1.19431e-09	1.19431e-09	1.94755	1.19431e-09	1.19431e-09	63.5026	85.3515	48.9801	111.909	101.255	130.832	159.155	146.466	151.544	309.872	350.642	130.056	158.736	216.623	106.153	277.547	168.328	411.207	109.045	109.985	109.221	108.723
neg_5891	1-(2-Aminophenyl)decane-1,3-dione	121.445	193.007	142.496	145.728	92.6467	155.675	57.4422	131.179	45.5902	20.7919	43.4324	188.718	44.8305	1.19431e-09	9.10163	1.19431e-09	1.19431e-09	7.00769	11.8584	23.9504	1.19431e-09	42.9356	54.5022	3.83743	44.2819	62.1684	47.9804	57.6362
neg_5892	Benzoylalbiflorin	71.9648	10.3103	152.769	20.1502	138.429	53.7332	48.0235	986.82	217.416	82.2159	187.97	402.217	109.787	89.4351	41.9822	162.155	208.271	104.012	80.6196	128.102	56.4033	93.4533	147.073	307.343	135.684	101.217	116.827	132.25
neg_5895	3,5-Bis(3-methoxy-4-hydroxyphenyl)-2,3-dihydro-2(1H)-pyridinone	1.19431e-09	2.51737	1.19431e-09	1.19431e-09	114.855	1.27738	104.824	141.206	93.4035	195.292	227.153	247.808	349.48	335.797	290.649	757.109	728.148	261.538	303.907	514.803	161.294	655.641	295.898	925.216	227.759	209.462	208.531	223.249
neg_5899	Handelin	1263.45	788.413	523.64	231.335	1811.85	1572.06	556.846	752.196	856.222	697.426	320.879	875.6	703.516	525.188	578.451	361.967	504.057	954.487	645.849	314.354	603.166	744.894	869.575	370.316	544.873	550.66	475.596	567.243
neg_5902	Angoroside C	2476.69	1603.28	1421.84	1307.96	3220.83	3163.67	2462.04	25312.6	2479.39	3785.58	2983.49	3347.3	3050.08	2526.63	3172.13	5495.49	9860.93	6650.04	4569.06	4557.47	2647.35	5296.74	3154.62	7917.06	4245.74	4204.11	4176.16	4247.18
neg_5907	gamma-Tocotrienol	339.39	694.465	330.873	266.435	703.022	459.997	334.181	141.108	463.599	977.993	331.955	253.637	222.243	168.654	180.835	80.6137	69.751	211.267	198.332	107.388	279.611	140.219	248.508	98.6449	287.45	278.35	282.442	293.371
neg_5908	cyclo-Dopa 5-O-glucoside	349.654	260.255	226.986	92.1349	450.546	399.45	293.58	7959.35	497.553	615.061	1899.51	2414.65	459.923	355.851	391.119	717.21	958.521	2267.16	479.579	849.937	529.421	799.223	515.951	5546.54	1020.22	1019.27	1026.82	1016.54
neg_5909	Maduropeptin chromophore	3920.05	1913.7	1909.7	2013.94	3534.63	4208.31	5802.03	7527.56	5344.44	14853.4	12291.5	8650.3	13475.1	10468.2	12613.8	13575.6	29595.3	17764.9	10182.1	12781.7	10107.8	14302.3	12191.6	14662.9	9068.75	9099.04	8962.09	9108.73
neg_5912	m-CRESYL ACETATE	16.759	65.889	9.75377	8.62777	55.1548	65.5163	24.2474	402.465	19.6844	221.823	37.7828	35.0466	15.3618	35.2703	27.2988	30.7959	50.3722	20.7098	89.1319	31.22	33.8195	45.5624	42.2874	35.084	69.1465	63.6846	66.3077	68.2542
neg_5913	4-Hydroxy-6-methylcoumarin	6.74047	5.961	0.65379	1.19431e-09	9.02813	12.0347	3.37432	261.348	18.4411	118.685	0.000822561	8.54551	1.65553	4.34498	57.5362	6.95063	12.4924	11.3052	8.89172	2.70578	1.80836	10.3386	2.24895	5.59303	25.9872	26.6125	21.5661	28.0772
neg_5915	L-Histidinol phosphate	35.0606	21.4325	36.8983	20.0234	29.8143	35.6236	11.1036	25.4585	28.6715	56.4085	21.4699	41.1229	16.2239	29.6242	3.5746	6.15355	42.2846	64.9022	6.40005	10.7052	19.7731	11.8656	5.73385	10.1663	27.4177	28.2737	27.3683	27.7689
neg_5916	Dehydrohistidyltryptophyldiketopiperazine	20.7168	64.5796	15.2388	3.10824	108.046	167.921	23.9665	1861.64	49.7909	852.078	45.5187	12.1752	28.7605	19.9369	20.455	23.3546	101.757	21.5522	24.0363	7.61523	23.9696	59.8185	32.7973	28.9782	146.029	164.967	152.439	152.923
neg_5917	N-Feruloyltryptamine	638.166	1245.06	557.202	322.389	1467.86	2970.7	404.812	24820.6	392.394	10926.1	660.678	339.382	257.695	163.634	236.051	381.893	1369.43	550.258	309.141	149.904	153.336	566.642	251.149	590.596	2092.73	2102.01	2066.47	2102.05
neg_5920	hydnocarpin	1.19431e-09	43.8521	63.9993	63.761	49.9693	1.19431e-09	474.865	370.513	311.541	598.397	1201.02	547.459	1055.62	577.607	659.361	726.04	1161.73	871.846	369.28	719.329	613.008	558.062	641.723	633.698	470.653	477.648	464.997	477.761
neg_5928	3-Indolebutyric acid	3.22093	24.0321	22.7947	10.087	14.3863	1.60484	26.6039	28.9056	14.1599	21.7978	36.5342	37.1008	21.8816	34.0671	24.0354	34.1938	41.3658	34.0012	26.3484	28.2556	43.6738	39.2284	36.7578	31.8759	24.2495	28.0858	25.157	26.3978
neg_5929	Cyclohexane-1-carboxylate	0.328593	0.307906	16.5479	1.35707	1.19431e-09	6.34949	105.532	94.8113	59.2912	47.1492	59.0986	46.136	225.132	180.386	210.085	125.297	173.715	257.483	338.743	180.245	217.152	354.686	300.947	330.819	100.781	105.201	112.556	115.572
neg_593	Gentiopicroside	325.078	1689.3	431.573	349.918	1090.45	351.228	491.486	395.321	985.005	1332.68	777.067	404.93	404.109	592.578	303.039	690.925	378.201	165.787	547.606	130.581	279.524	448.577	950.974	176.615	562.575	553.709	558.265	544.388
neg_5932	9,12,13-TriHOME	59288.5	181195	56216.3	67955.4	139376	44919.6	37483.7	46174	168536	98241.5	40669	49369.4	29566.7	41214	56118.9	21336.4	17451.2	19840.8	22791.3	20240.5	38892.1	25861	35960.4	20958.4	51885.5	51453.9	51402.3	51093.6
neg_5941	Baicalin	30.9393	149.474	246.842	257.116	214.189	38.5104	604.078	967.329	413.476	339.338	831.985	1265.74	1078.69	954.071	911.585	1345.44	1802.52	1125.1	814.993	1504.56	1029.66	1268.01	1131.24	1517.91	685.405	638.744	697.542	651.14
neg_5942	Taxifolin-3'-O-glucoside	138.693	74.326	134.233	118.094	211.463	83.0484	469.575	723.74	373.612	491.269	775.387	930.71	802.998	680.246	703.11	729.411	1256.49	705.043	292.796	627.495	505.822	724.786	817.828	829.284	505.087	510.746	525.94	519.205
neg_5943	Medicarpin 3-O-glucoside-6'-malonate	152.247	106.428	81.9466	100.828	1177.45	93.4499	1480.06	2023.64	1356.2	2956.18	3392.83	1780.27	3523.62	3229.65	2627.07	5331.32	5771.91	3003.34	3426.02	4022.87	2654.78	5536.84	2322.98	5629.09	2148.73	2138.94	2147.62	2177.21
neg_5948	8-Demethyl-8-(methylamino)riboflavin	19995.6	16016.4	9118.01	5022.46	17124.9	29984.7	3821.68	7134.4	9943.65	10691.3	11784.3	13361.5	1143.17	1971.55	1025.88	2715.82	3888.08	8035.23	971.34	1852.77	896.445	5560.91	982.635	3211.76	6412.51	6402.52	6399	6357.3
neg_5949	Folate	578.27	259.709	245.243	101.542	637.046	653.886	1715.92	2048.66	1539.28	2606.58	3466.55	2502.03	3312.33	2143.93	2547.13	5245.02	6588.68	3410.72	3292.26	4707.38	2479.3	5134.25	2374.78	5430.9	2275.16	2283.59	2281.06	2287.94
neg_5955	C1'-C9-Glycosylated UWM6	7844.99	3702.95	4089.36	2394.46	8606.57	8213.38	10739.9	17129.9	14045	20211	18515.7	17834.8	21501.9	16728.8	20147.3	25142	44527.5	32599.4	22596.6	26718.9	24593.4	31574.1	22795.8	27310	16968.6	16885.9	16748	16965.8
neg_5961	5'-Oxoaverantin	43.8842	25.0865	13.5484	2.50746	108.579	32.9061	875.885	1179.22	659.897	1006.93	1166.66	1169.5	1596.5	1314.56	942.766	742.204	996.23	781.463	274.046	248.781	462.948	810.74	1029.04	407.89	587.942	585.268	572.246	590.001
neg_5971	Undecanoic acid	89.6671	184.402	157.857	161.713	113.95	103.566	134.35	141.776	148.952	100.657	111.817	112.291	142.812	166.718	181.809	126.042	105.403	106.815	103.076	95.9399	95.8503	142.227	154.321	115.279	114.082	108.143	118.424	108.655
neg_5973	2,4-Bis(acetamido)-2,4,6-trideoxy-beta-L-altropyranose	131.259	259.015	191.445	167.052	151.04	124.893	165.784	174.035	225.27	208.442	134.589	143.77	158.256	166.23	202.911	121.884	106.195	97.7234	107.825	74.5406	150.361	142.332	200.948	97.9807	136.718	125.66	127.139	138.208
neg_5974	cannabispiradienone	3.1516	35.6101	28.7185	48.3618	15.5343	8.02752	103.392	75.8419	89.3079	76.3649	40.956	96.1707	48.4814	194.854	86.7139	1.19431e-09	3.37758	7.23708	1.19431e-09	9.58726	4.75964	1.19431e-09	198.739	1.19431e-09	22.682	30.9974	16.2089	30.1968
neg_5977	Kaempferide	81.6095	138.347	166.953	152.701	88.9166	110.817	110.385	93.9077	119.043	135.945	135.244	104.45	98.0844	132.363	147.708	120.213	115.257	74.1685	87.8596	115.332	82.3989	120.909	113.832	105.516	107.508	93.63	102.759	112.579
neg_5980	CMP-5-N-acetyl-7-N-(D-alanyl)-legionaminic acid	153.217	88.883	142.387	60.9493	231.621	65.7795	2360.26	2666.37	3348.27	1695.85	2016.97	3459.19	2895.1	2965.56	2606.6	3494.53	3654.22	2329.04	1086.97	3502.19	4010.54	4125.52	2887.15	4873.82	2010.05	2024.19	1990.06	2029.28
neg_5984	Gardoside	1.19431e-09	1.19431e-09	0.898541	2.79557	8.43159	1.19431e-09	96.0223	33.8303	1.19431e-09	167.36	190.361	92.1237	202.047	162.226	203.689	463.09	461.536	139.514	266.649	533.119	309.119	691.803	215.307	441.846	143.668	135.47	122.798	141.695
neg_5985	Enantio-7(11)eudesmen-4-ol	88.6345	69.1609	16.4214	21.7303	25.7746	30.8877	60.4604	179.059	68.0717	48.1091	44.0512	33.0047	129.083	120.141	132.746	301.823	59.5259	209.772	335.116	377.227	418.779	429.517	51.573	566.653	132.274	146.017	141.073	132.569
neg_5986	Alismoxide	482.357	356.457	319.144	269.953	281.369	392.72	400.527	778.44	364.38	338.856	444.671	375.04	725.814	653.413	753.948	1399.6	499.783	1058.63	1466.76	1451.57	1753.29	1737.63	531.002	2244.96	679.353	659.191	671.59	676.528
neg_5987	(9Z,11E)-Octadecadienoic acid	5012.42	2845.31	6088.76	3461.88	3274.6	5296.25	2393.74	4677.09	2743.72	2368.01	2952.92	2842.85	4203.95	3912.69	3806.74	7476.63	3609.02	6395.14	5925.1	7801.73	8516.36	7469.99	2599.18	9903.87	4022.16	4043.73	3966.83	4043.34
neg_5988	Licoisoflavanone	1.19431e-09	1.19431e-09	4.32797	1.19431e-09	1.19431e-09	1.19431e-09	5.1879	156.698	1.19431e-09	10.3744	23.0489	117.202	1.19431e-09	5.96162	1.19431e-09	11.6367	8.80968	1.19431e-09	1.19431e-09	1.19431e-09	1.19431e-09	21.5074	3.99919	6.4891	16.5464	6.38694	15.6235	13.9235
neg_5992	Loganic acid	3042.6	2767.73	2186.87	1005.21	3694.51	9229.07	1171.7	4438.69	2706.35	2910.54	2868.42	2736.69	1154.2	928.288	1122.58	1751.6	2148.22	2150.91	930.304	1295.06	902.868	2086.03	1162.96	2092.94	2009.34	1970.58	1964.67	2017.24
neg_5994	10-hydroxy-2E-decenoic acid	47.2505	90.4814	37.186	47.8248	66.3464	47.8178	108.816	92.5176	139.044	127.092	67.2262	86.2789	144.204	132.929	176.951	112.405	101.818	82.9907	169.981	94.9394	178.832	171.15	231.987	109.876	107.962	113.535	105.653	111.664
neg_5995	4-Oxo-9Z,11Z,13E,15E-Octadecatetraenoic Acid	26.1847	118.645	36.3218	31.7935	62.2984	9.93969	179.193	158.39	192.536	188.193	127.711	144.365	271.135	277.058	327.167	200.966	219.428	201.569	424.649	257.148	566.525	277.102	506.17	228.912	196.641	206.732	204.715	196.546
neg_5998	17-O-Acetylajmaline	0.0708757	2.21301	0.0429145	0.0595926	0.377632	0.00160726	0.176375	0.217423	0.105131	0.268539	0.0265582	0.305627	0.43072	1.37141	1.43107	0.0912809	0.347931	1.04845	1.30913	0.297797	2.40384	3.23499	2.99156	2.42781	178.989	175.363	178.436	173.292
neg_5999	Betanidin	7.27121	51.1954	15.1449	5.78156	38.8074	16.648	448.936	169.258	283.072	576.942	1169.78	361.805	987.388	452.181	550.652	663.062	917.27	755.428	273.108	742.821	837.727	541.903	385.482	539.035	382.658	392.743	382.062	389.228
neg_6004	N-Demethyl-desepoxymaytansinol	22975.7	10757.7	11594.3	6032.31	22833.7	28196	10867.9	17574.7	17904.1	18694.7	17542.5	26479.7	13082.9	10858.5	12069.7	17435.4	25068	27880.3	14205.7	19041.9	16048.7	23753.6	15265.2	21053.8	16133.2	16179.4	16009.4	16204.2
neg_6019	Zedoarondiol	51.4095	109.447	85.4677	89.5074	262.202	40.907	298.887	290.808	369.971	305.475	253.762	268.61	580.997	602.668	616.75	450.771	414.049	310.968	751.828	513.348	937.9	579.321	814.417	510.502	360.639	354.48	352.651	339.594
neg_6024	tubuloside B	190.194	103.883	171.97	68.0662	600.612	110.556	2196.6	2557.67	2519.39	3088.97	3314.59	3220.97	3796.79	3292.05	3705.74	5583.67	6229.62	4988.75	3269.76	4828.23	3973.49	6180.3	4859.99	5552.01	2833.5	2865.42	2794.76	2876.36
neg_6025	Narcotoline	747.818	467.951	630.724	100.927	895.792	902.216	312.632	18591.2	780.467	879.248	2300.63	4611.52	240.156	251.42	297.13	499.429	569.527	1199.8	267.428	304.596	272.209	517.986	391.922	2779.7	1418.13	1440.22	1403.95	1435.22
neg_6026	Alpha-Epoxydihydroartemisinic Acid	84.8021	101.765	18.4589	27.964	819.898	22.3938	27.9214	36.0237	45.547	11.8211	2.41525	32.8511	57.1321	50.4779	11.5552	1.50892	2.16319	69.7641	139.707	1.16979	4.80169	24.1164	43.7287	0.66026	8.54937	19.9118	31.8312	7.70049
neg_6030	5-Methyl-5,6,7,8-tetrahydromethanopterin	4125.85	1965.42	5614.02	352.115	5207.57	4477.1	1884.22	126301	5510.48	5213.06	16379.8	31682.8	2069.49	1661.76	1847.51	2685.7	3798.51	7596.55	2012.08	2474.68	1829.05	2938.02	2185.83	27997.1	9413.86	9476.1	9369.56	9427.22
neg_6036	Ricinoleic acid methyl ester	110.054	244.365	146.559	163.098	59.2638	76.8689	160.612	155.563	158.678	178.685	143.045	146.256	254.268	317.142	347.269	109.776	187.966	149.507	16.8719	5.21609	61.9542	17.4938	367.598	25.9171	118.767	124.646	118.208	125.128
neg_6037	Lathyrol	522.666	820.52	406.508	555.624	626.563	549.455	658.817	548.35	586.748	446.081	515.504	550.586	655.305	539.635	607.737	202.717	593.356	476.39	190.35	212.361	352.744	192.98	727.823	261.082	432.175	462.983	446.725	438.156
neg_6041	Precorrin 3B	2163.5	1071.28	1116.23	310.484	2582.57	2565.4	5828.62	6329.89	5569.72	8522.53	11115.6	7609.37	10761.3	8054.47	9403.09	15005.2	20480.7	11345.9	10217.7	14429.9	8674.08	16337.9	8712.71	15182.4	7552.39	7481.64	7434.11	7575.1
neg_6045	Neurosporaxanthin	43.166	127.133	40.9018	53.0904	21.433	54.9686	368.081	370.398	370.043	331.125	253.657	362.932	660.651	539.881	539.086	215.291	418.253	462.977	393.2	426.356	376.517	440.399	825.02	195.516	321.589	319.385	312.535	320.404
neg_6046	Eurycarpin A	189.171	38.7289	63.0866	8.73567	245.559	106.467	1030.51	1159.34	889.127	1784.1	2146.57	1685.02	2034.64	1532.07	1877.23	3381.72	3055.9	1928.64	2095.09	2512.89	1521.25	3258.72	2084.78	3276.78	1411.76	1444.65	1417.03	1422.01
neg_6053	Nicotinate D-ribonucleoside	31.0581	110.675	135.408	12.8078	459.649	7.49215	165.603	110.94	307.523	224.79	216.009	123.026	176.416	217.431	148.956	189.619	250.166	156.919	152.334	142.669	115.307	326.549	209.294	287.23	101.651	167.186	110.904	139.89
neg_6055	Acacetin-7-O-rutinoside (Linarin)	1184.14	638.276	688.307	343.477	1133.28	1247.59	619.936	3372.94	1073.47	1362.29	1328.23	1672.35	616.122	442.891	527.07	619.02	1023.51	1186.39	332.895	558.469	461.81	692.671	679.79	948.01	847.174	854.995	853.481	841.605
neg_6056	3'-Demethylnobiletin	641.282	236.783	399.604	152.99	1184.93	1198.06	809.831	1187.75	1447.04	1552.38	1515.99	1407.65	1500.4	998.56	1065.76	2897.18	2643.63	1788.09	1548.53	2477.21	1545.98	2702.95	1191.88	2531.07	1123.62	1197.83	1157.64	1139.82
neg_6059	5-Methylthio-D-ribose	1.19431e-09	1.19431e-09	1.19431e-09	1.19431e-09	1.19431e-09	1.19431e-09	1.19431e-09	1.19431e-09	1.19431e-09	1.19431e-09	1.19431e-09	1.19431e-09	1.19431e-09	1.19431e-09	1.19431e-09	1.19431e-09	1.19431e-09	1.19431e-09	1.19431e-09	1.19431e-09	1.19431e-09	1.19431e-09	1.19431e-09	1.19431e-09	9.03343	9.65046	8.93719	9.47092
neg_6064	N-Acetyl-5-hydroxytryptamine	5.8727	22.9076	1.19431e-09	1.19431e-09	496.524	4.31213	5.27813	5.38098	8.01094	101.38	12.7912	7.50835	1.59233	8.01966	18.906	12.6687	3.53626	2.50813	3.84961	0.0181785	15.5035	21.3645	23.9239	12.6742	12.8514	25.3052	24.2334	20.1881
neg_6068	Dihydrojasmone	2640.55	4674.41	9221.98	3086.19	3882.86	4796.72	5164.05	4298.31	5652.85	19367.6	24733	3960.97	28396.9	32172.5	9301.51	27996.9	34728.6	17751.7	63824.4	33156.9	4125.13	11413.7	37687.5	59025.5	15759.6	15683.4	15626.8	15516.9
neg_6072	trans-2-Undecenoic acid	1.53017	1.19431e-09	15.7526	1.19431e-09	0.0482011	7.62681	3.97487	4.30214	7.96505	46.7507	42.5732	1.19431e-09	67.7498	66.408	21.2456	48.795	68.6798	30.485	125.15	65.6027	3.16176	12.1451	81.1638	111.852	30.7419	31.7735	30.5846	31.263
neg_6077	Dodecanedioic acid	1941.01	3497.11	5135.51	2489.66	2756.99	2906.97	3154.62	2696.15	3756.48	9109.19	11336.7	2374.69	12775.1	14416.8	5173.28	12401.3	14921	7889.3	26247.6	14694.1	2474.13	5619.63	16765.7	24481	7535.3	7468.37	7409.66	7487.68
neg_6079	Pinosylvin methyl ether	1.19431e-09	1.19431e-09	1.19431e-09	1.19431e-09	5.69891	1.19431e-09	11.3235	3.16454	122.071	58.0704	25.8533	15.408	2.34584	48.3803	34.0252	54.355	31.3885	7.22886	2.53538	10.4962	90.157	34.9797	326.9	14.5249	20.8466	2.90973	13.0754	18.6838
neg_6081	L-Arginine phosphate	1.19431e-09	1.19431e-09	3.24562	1.19431e-09	3.04832	1.19431e-09	1.50278	1.19431e-09	1.43793	11.1943	17.0053	2.0921	16.0492	18.9981	1.19431e-09	24.2422	21.2932	5.43067	29.101	22.4461	1.19431e-09	8.42656	18.4674	34.1786	14.6573	11.1654	14.5759	13.1037
neg_6082	5,2'-Dihydroxy-7-methoxyflavanone	45.0895	101.677	221.827	67.1805	80.4482	102.793	153.152	109.256	173.125	416.93	550.027	126.557	617.744	599.241	267.788	656.979	690.384	358.727	1000.55	757.902	181.556	347.895	652.479	978.848	379.596	362.249	370.812	380.418
neg_6087	Picroside I	413.12	503.622	513.608	511.744	933.472	194.056	464.513	364.984	444.395	588.08	688.366	568.242	457.864	524.753	399.121	669.872	728.201	660.833	368.82	447.939	337.886	646.54	431.461	453.142	259.375	263.784	265.823	257.019
neg_6091	Obscuraminol A	36.4162	74.2156	58.0606	62.9065	37.0352	51.7154	30.2944	28.0551	122.566	48.9645	48.6554	37.4808	35.7602	5.7398	49.8422	8.95765	7.05006	24.3277	30.8207	8.41023	28.5066	27.3808	12.3879	9.94089	21.1833	24.0518	5.30053	27.0224
neg_6094	Isolindleyin	898.011	220.33	510.484	291.898	1001.41	1063.87	1000.57	1456.98	1265.34	2083.84	1929.31	1889.56	2042.37	1474.46	1865.84	2984.95	4355.54	3414.76	2274.73	3118.67	2533.32	2787.33	2039.51	2603.8	1681.58	1670.38	1641	1683.45
neg_61	Chlorogenate	0.465765	43.2939	16.6426	1.04305	14.5768	5.33492	3.07739	2.77769	15.5658	24.5288	10.7368	0.21399	3.52729	0.236304	0.0171261	5.09621	0.184312	6.04545	2.83213	10.5728	1.50845	2.86032	4.23457	12.5413	19.4265	19.0546	16.8679	19.7004
neg_6100	3-Methylindolepyruvate	1.19431e-09	14.1685	1.19431e-09	1.19431e-09	8.92149	1.19431e-09	19.3401	1.8174	19.3849	55.4476	11.3696	21.3146	5.63254	15.5234	16.4963	20.6454	7.30878	8.18939	9.20001	2.77774	56.7525	34.3469	35.5757	1.19431e-09	19.2507	19.8956	22.036	18.9679
neg_6101	S-(Hydroxyphenylacetothiohydroximoyl)-L-cysteine	1.19431e-09	1.19431e-09	0.304477	1.19431e-09	0.127663	1.19431e-09	0.160877	1.19431e-09	0.176259	1.19431e-09	1.19431e-09	0.532584	0.202983	0.164958	0.25993	0.175502	0.209285	1.19431e-09	1.19431e-09	1.19431e-09	1.19431e-09	0.471848	0.328887	1.19431e-09	17.8375	18.1232	17.4447	18.1697
neg_6106	13,14-dihydro Prostaglandin E1-d4	7603.74	9428.51	6330.47	7705.18	4510.68	7064.23	5214.82	5230.79	5264.36	3595.16	3854.67	4761.82	3773.25	3207.07	3811.98	2225.33	2773.65	2945.49	2907.01	4495.44	4918.31	2822.48	5414.75	2594.73	4005.83	3972.9	3951.25	3990.12
neg_6107	(2S,3S)-2,3-Dihydro-2,3-dihydroxybenzoate	5.62614	1.19431e-09	25.6464	1.19431e-09	61.6143	83.2194	242.168	171.27	320.845	288.585	289.772	249.939	341.309	320.751	270.436	413.375	344.827	350.31	188.676	415.614	282.897	228.307	382.7	229.357	218.546	214.107	213.071	210.269
neg_6108	Chrysosplenol D	1.19431e-09	1.19431e-09	1.19431e-09	1.19431e-09	1.19431e-09	1.19431e-09	1.19431e-09	1.19431e-09	1.19431e-09	1.19431e-09	1.19431e-09	1.19431e-09	1.19431e-09	1.19431e-09	1.19431e-09	1.19431e-09	1.19431e-09	1.19431e-09	0.0373375	1.19431e-09	1.19431e-09	1.19431e-09	1.19431e-09	1.19431e-09	10.2305	9.99825	9.61537	10.1996
neg_6109	2-Amino-3-carboxymuconate semialdehyde	1.19431e-09	5.40674	4.14625	0.840137	1.92284	3.21268	5.17606	3.30118	2.32048	2.61529	4.55196	3.1859	4.68243	7.8401	10.3179	9.0859	2.87428	0.495035	9.5151	1.19431e-09	4.81068	10.3693	8.09894	7.25187	86.0494	85.4204	84.8421	85.3012
neg_6111	Salicylacyl Glucuronide	18.8562	15.347	24.6546	0.635412	28.8774	49.5844	144.933	204.943	172.523	127.676	157.354	133.456	316.62	278.544	214.16	453.646	478.568	282.05	303.059	502.219	306.848	503.82	212.166	393.662	168.045	187.678	152.589	184.357
neg_6116	N-Succinyl-LL-2,6-diaminoheptanedioate	32.9102	192.395	5.40514	1.82166	4.69598	7.3304	4.21786	1.19431e-09	53.6371	11.2019	8.86977	1.19431e-09	10.4021	30.3221	11.9322	30.0147	12.1591	3.0056	7.62655	1.12815	1.19431e-09	11.3581	10.4599	7.60411	29.0571	31.007	24.8531	31.6742
neg_6118	alpha,alpha'-Trehalose 6-phosphate	44.768	55.9103	61.8337	51.5039	100.682	77.2216	51.5898	52.7639	46.3538	52.9497	93.6863	83.2634	82.8865	73.8841	62.0632	127.206	135.156	79.4416	84.1873	98.6029	86.8046	84.5979	79.7293	100.247	69.2252	73.4017	69.9494	75.1821
neg_6120	Carthamone	1.19431e-09	23.905	5.80646	1.19431e-09	41.7461	1.19431e-09	78.3441	52.666	75.9962	47.9488	101.34	111.282	116.64	100.581	92.0896	230.969	280.682	136.763	109.901	147.784	146.779	180.464	251.689	208.511	53.2785	40.0313	58.0577	43.2264
neg_6123	2-Oxo-3,4-dihydro-1H-quinoline-3-carboxylic acid	1.19431e-09	2.06144	4.61093	1.19431e-09	11.7816	1.19431e-09	6.99478	6.8051	3.75787	3.5111	17.3345	18.1905	4.20821	14.2299	8.93382	8.64708	5.25192	6.3207	10.1478	1.19431e-09	15.7732	6.39284	6.53498	1.19431e-09	10.2343	10.5791	9.32076	10.8074
neg_6124	2',3,4,4',6'-Peptahydroxychalcone 4'-O-glucoside	7.98142	22.9205	20.0797	4.22435	151.035	10.8333	125.761	241.773	108.043	347.34	412.951	247.771	738.092	238.415	202.06	721.451	994.052	400.21	464.804	448.736	430.435	639.066	325.132	803.93	310.233	280.31	296.883	306.077
neg_6125	Apigenin-7-O-glucuronide	24.9248	29.1083	110.165	46.6772	98.2196	0.255133	226.671	214.152	234.199	352.898	369.868	295.701	428.514	366.179	286.49	571.015	809.348	597.272	265.401	508.002	398.152	566.304	385.281	544.729	281.085	249.878	261.447	275.118
neg_6126	6'-Oxogentamicin X2	166.498	34.8729	8.71813	691.044	72.735	76.5278	19.8676	19.3473	15.8875	153.517	14.0471	127.841	1027.61	451.536	4.93513	6.2466	10.6949	13.0656	65.2129	18.2754	32.3483	76.2399	3.25925	242.119	54.8937	50.5126	63.8275	49.6495
neg_6129	Melittoside	1280.26	226.154	836.889	61.0732	1454.91	1305.01	2145.29	5006.84	2738.12	3426.54	4513.55	3657.74	4262.61	2969.93	3579.65	6079.98	8721.92	5011.84	4237	6443.16	4241.18	7125.97	3772.24	7093.99	3361.8	3328.8	3341.51	3357.06
neg_6132	5,10-Methylenetetrahydromethanopterin	494.305	370.952	527.938	39.9042	967.347	780.834	378.933	14500.8	581.465	1009.36	1810.19	2554.96	475.672	379.891	568.658	762.591	844.779	1002.1	565.262	794.44	537.923	971.014	543.347	2537.51	1271.43	1238.97	1235.35	1282.27
neg_6133	Terrestrosin D	657.962	2007.3	292.353	86.7869	495.115	410.008	216.125	14.0169	2747.88	1523.52	91.901	246.51	11.4539	4355.84	413.547	4.1409	64.6459	184.451	0.75627	1.17349	3.96803	12.4352	14.7946	12.4123	460.802	464.553	516.62	455.074
neg_6135	Sedanolide	1.63095	1.88192	0.059116	3.91631	4.73412	0.171563	31.3583	38.0842	62.8335	4.28587	2.70962	46.2121	41.6274	28.8453	157.17	13.6088	17.6435	34.6769	31.3728	31.3743	34.8531	57.6889	68.2175	21.691	23.8961	23.2247	23.3098	21.7706
neg_6137	13-methylmyristic acid	142.723	394.948	77.3453	103.059	203.082	52.3104	168.173	338.235	204.814	421.269	211.436	109.529	264.474	550.459	370.192	152.384	51.9331	36.7155	90.6263	135.575	228.378	94.2772	223.527	103.554	191.617	187.932	192.908	186.667
neg_6140	Regaloside F	22.4321	12.6706	35.426	9.46955	98.217	15.5886	243.424	158.021	233.087	138.71	209.331	148.721	238.163	252.205	243.728	193.92	306.092	126.217	94.3951	196.526	174.296	306.994	284.328	213.224	152.812	158.07	167.589	149.824
neg_6142	Vanillic acid-4-O-glucoside	124.677	27.4487	255.971	84.7725	268.332	136.871	1006.4	1287.69	1072.87	2171.82	2216.74	1497.75	2041.07	1718.34	1826.31	2618.37	3333.81	2201.43	1698.91	2532.63	1521.4	3022.28	1982.89	2759.26	1338.2	1308.99	1270.92	1388.34
neg_6143	Aminopterin	176.567	35.2711	70.2759	56.8233	220.9	187.345	565.413	844.12	541.041	1170.37	1194.98	848.615	883.388	1164.15	1438.6	1085.49	1893.79	762.456	763.074	1009.32	687.017	1095.94	1077.12	1093.61	714.579	709.323	694.832	712.089
neg_6146	6-Aldehydoisoophiopogonanone A	23.2758	5.81578	18.2786	1.19431e-09	46.2632	1.19431e-09	67.2329	38.6863	89.3393	100.987	139.917	76.4141	119.93	65.3957	81.4209	207.826	224.604	65.0393	93.6769	120.377	72.0308	185.582	58.5917	231.657	58.1926	63.4246	66.3953	73.2855
neg_6151	5-Methyluridine	24.0116	155.074	12.2287	52.2229	47.1716	3.16186	99.8421	107.758	232.572	154.784	41.4035	59.364	8.54318	144.273	104.202	0.441912	2.49619	2.50276	18.6382	7.34821	72.1483	48.0523	33.9499	16.7596	44.8375	50.3207	44.2766	49.4654
neg_6155	Leucosceptoside A	24.1098	9.29855	16.1749	17.9952	136.216	21.7678	1732.64	1740.95	1657.03	2095.82	2985.24	2110.57	2922.57	2249.29	2498.77	4580.4	5503.1	3331.13	2810.79	4321.09	2581.77	4954.25	2819.81	4571.7	2021.29	1998.4	1984.38	2031.16
neg_6156	Epimedin B	882.381	428.767	892.275	29.0699	1127.06	949.045	479.272	28926.7	1048.79	1219.35	3161.72	5830.32	448.056	501.928	532.439	766.233	1023.02	1585.29	449.527	539.21	356.334	900.075	451.564	3353.11	2030.38	1992.65	1947.42	2046.72
neg_6162	(卤)-14,15-DiHETE	528.596	1091	730.385	676.26	751.262	434.302	697.107	337.594	729.57	307.646	608.861	534.339	605.953	530.668	565.517	371.419	309.306	387.506	757.892	241.291	527.339	550.647	690.83	348.381	525.303	521.055	477.839	526.173
neg_6163	Uralenol	43.5365	6.3894	9.75921	4.60538	15.3106	3.72395	97.0302	106.178	47.4813	246.676	155.06	135.37	125.086	133.168	191.882	113.952	331.106	217.394	62.7028	109.547	102.231	155.995	207.549	215.582	94.1088	114.228	93.1881	106.85
neg_6164	Artemetin	4.8137	0.243427	3.44144	15.0042	86.245	1.19431e-09	758.404	596.147	898.394	758.577	744.728	696.847	985.34	671.499	987.65	357.732	909.099	416.879	144.653	83.8793	286.032	490.524	980.647	150.136	428.273	425.99	420.962	427.285
neg_6168	N-Acetyl-L-2-amino-6-oxopimelate	271.72	238.418	447.971	268.418	407.301	115.977	524.199	213.412	207.659	457.337	502.545	403.807	250.885	381.491	256.031	510.289	548.475	337.875	290.85	376.172	323.751	502.596	324.146	372.575	339.065	346.909	307.502	346.993
neg_6178	Indolylmethyl-desulfoglucosinolate	49.072	34.5781	17.1019	53.5974	122.661	76.0193	155.865	125.348	132.096	142.954	109.636	230.025	259.125	156.64	198.591	298.024	292.304	189.488	384.227	305.509	312.653	450.212	201.819	414.948	153.231	136.753	141.292	156.977
neg_6184	Solavetivone	58.6645	116.913	19.8321	48.0126	46.9355	39.5492	424.852	378.147	414.408	368.2	269.768	303.266	717.002	595.57	589.529	475.497	422.089	537.553	813.582	553.743	652.4	844.012	860.815	620.465	363.479	385.159	344.688	384.187
neg_6187	Gelcohol	477.716	639.276	492.906	808.95	944.54	761.225	941.918	773.811	594.757	644.899	679.492	1153.29	1317.58	769.112	1059.27	1354.08	816.801	946.233	3084.22	1233.94	1985.4	2451.03	1081.59	2103.22	934.008	928.136	924.738	917.994
neg_6188	Luteolin	3.71245	10.7368	9.8027	1.19365	18.5283	1.19431e-09	306.664	313.219	379.723	455.506	538.497	384.778	634.763	444.273	484.921	724.187	960.338	467.941	583.229	666.303	480.512	825.937	479.516	765.094	385.941	367.237	380.603	377.744
neg_6189	13,14-dihydro-15-keto-tetranor PGF1尾	2865.67	3360.87	3387.47	4397.7	4344.32	4187.28	4262.68	3502.31	2796.64	2890.84	3165.66	5434.59	6012.29	3467.88	4746.42	6865.15	3663.66	4884.39	14087.3	6051.94	9023.79	10972.5	4698.28	10420.1	4470.16	4466.21	4376.65	4493.09
neg_6192	Salvianolic acid A	7.8796	21.8665	44.8022	56.8848	1.19431e-09	9.50645	1227.13	863.769	826.167	1785.31	2163.24	1365.73	2178.12	1382.45	1993.83	2159.62	3372.18	2083.09	1248.71	2152.75	1073.38	2273.57	1867.36	1954.7	1200.41	1191.55	1160.16	1200.27
neg_6194	Schisanwilsonin D	423.188	158.401	339.462	1307.24	1113.57	190.223	395.145	173.812	232.069	817.684	479.354	679.031	1723.98	1113.43	359.249	631.504	490.192	483.6	380.975	559.252	400.017	571.919	356.699	334.317	333.391	307.823	273.818	336.95
neg_6201	p-Menth-1-ene-3,6-diol	313.763	284.174	347.56	285.147	362.915	448.118	241.718	295.397	301.884	264.692	341.622	292.747	332.762	262.521	272.907	397.276	419.189	367.506	318.739	601.667	348.968	336.072	295.972	450.438	274.205	289.63	269.33	288.318
neg_6202	DIHYDRO-尾-TUBAIC ACID	336.178	305.589	358.743	323.345	400.156	459.963	292.495	340.809	353.014	331.811	397.278	282.114	413.457	386.302	349.268	436.915	462.809	393.296	443.601	623.45	405.222	421.913	425.952	506.816	340.309	338.207	333.967	340.647
neg_6203	2-Methyl-3-n-amyl-pyrrole	102.932	138.767	451.806	1257.85	0.204747	102.103	10.7829	22.137	200.89	61.7634	1.19431e-09	58.5503	4.94818	3.96108	44.2633	1.97335	1.19431e-09	117.68	0.898501	0.231708	1.70963	1.44338	10.3844	1.19431e-09	19.9081	28.6192	0.083626	24.3257
neg_6205	6-O-Trans-Caffeoyl Ajugol	10191.1	4450.71	5200.54	2355.65	7314.84	9258.71	253.328	876.833	1347.22	1041.6	113.058	2221.25	106.235	86.3638	133.08	23.9208	49.1654	247.252	39.8957	33.1739	65.6905	40.0009	114.459	72.8968	315.789	324.621	190.675	266.247
neg_6209	Scytalone	0.308795	0.561403	1.2463	1.19431e-09	1.75731	4.10388	0.841665	1.19431e-09	1.19431e-09	0.881216	1.19431e-09	0.82964	1.19431e-09	1.19431e-09	1.19431e-09	1.19431e-09	1.19431e-09	1.19431e-09	0.264516	1.19431e-09	1.19431e-09	1.19431e-09	1.19431e-09	1.19431e-09	11.3963	10.6199	11.6299	10.4156
neg_6213	9,10,18-Trihydroxystearic acid	70051.4	176024	60935.3	85123.2	72797.7	56645.9	50575.3	84783.8	115044	24617.8	13750.1	51791.2	14535	46196.6	55108.9	7965.81	1108.78	2623.21	1081.54	3627.68	30955.4	1237.88	14497.2	985.018	39867.7	39771.1	39249.1	39290.2
neg_6224	Lactucopicrin	4.34221	22.0129	5.59874	1.19431e-09	57.6418	1.19431e-09	113.649	87.3669	159.521	122.41	104.756	81.1979	115.996	140.721	132.155	122.22	32.9562	85.3326	47.325	58.196	115.152	103.163	224.172	94.5981	45.6153	79.3847	36.4292	68.7789
neg_6226	Cephalosporin C	636.433	1152.55	1534.86	770.715	2705.65	1542.17	956.214	228.752	823.882	2078.9	1614.85	953.259	223.04	1121.42	400.055	685.402	309.409	312.148	334.478	56.3686	432.963	468.573	484.619	150.045	736.371	730.523	735.446	715.593
neg_6229	Syringopicroside	488.289	144.099	265.925	71.0386	572.626	587.838	529.72	851.932	667.123	1163.25	1290.59	968.4	1399.01	958.258	923.42	1056.61	2455.96	3512.96	946.738	1234.25	1373.67	1354.28	1398.22	1225.66	952.309	929.76	917.74	943.768
neg_6232	3-Hydroxykynurenamine	12.3215	37.5537	32.6611	18.5352	575.435	96.6144	22.7817	8.0703	4.61502	92.0035	203.402	8.95294	17.3758	6.5805	15.9453	54.2537	63.6583	46.557	10.7388	41.1696	43.6057	20.4968	17.7776	32.2283	22.6325	11.0838	11.5101	23.2419
neg_6237	CMP-2-aminoethylphosphonate	1.19431e-09	1.19431e-09	1.19431e-09	1.19431e-09	1.19431e-09	1.19431e-09	0.00781624	1.19431e-09	1.19431e-09	1.19431e-09	0.00222534	0.157267	1.19431e-09	0.278259	1.19431e-09	0.284928	0.116784	1.19431e-09	1.19431e-09	0.0428868	0.162327	0.43163	0.0119603	1.19431e-09	13.4991	13.8101	12.6962	13.8778
neg_6239	Iridin	2.87533	18.5342	14.8733	5.0892	23.2199	1.19431e-09	5.71026	1.19431e-09	4.75203	1.19431e-09	34.4259	1.19431e-09	8.85065	4.74351	1.19431e-09	148.209	21.1528	1.19431e-09	642.036	26.567	137.326	118.289	1.19431e-09	101.402	38.9499	26.9669	15.5274	36.1979
neg_6243	Monotropein	805.117	154.759	1824.65	6.15497	1206.51	634.878	234.306	14096.9	1473.54	1159.75	1866.7	3237.86	284.661	206.763	222.039	345.747	467.998	1003.72	313.337	302.316	180.011	434.228	288.258	4502.13	1278.13	1260.98	1277.81	1254.07
neg_6253	Urate-3-ribonucleoside	83.1826	73.6005	97.8307	97.9923	106.039	117.167	58.1499	56.8839	44.9214	55.5623	96.4293	65.8426	86.1839	81.154	51.2502	108.414	96.8181	76.5636	93.9631	123.525	61.2816	62.8202	83.453	102.515	77.3947	82.1765	78.8693	86.1758
neg_6260	3-Hydroxy-2-methylpyridine-5-carboxylate	95.898	110.924	120.264	120.492	94.3584	127.341	85.6932	39.2117	65.4532	59.9303	109.986	52.5775	90.9642	71.3797	53.8946	80.1166	106.295	69.3754	65.9467	128.846	58.7955	40.7603	71.8172	84.1284	61.6493	85.2792	67.5413	68.7891
neg_6263	Iridotectoral A	401.075	527.931	352.243	277.949	380.852	377.03	1197.78	839.084	1103.1	919.979	877.746	1136.7	2068.83	1459.57	1933.31	2236.61	1882.54	1830.42	3039.62	2614.66	3663.65	4031.94	2375.5	5239.52	1478.86	1464.21	1433.07	1457.25
neg_6265	Ligustroflavone	445.587	519.642	203.763	66.3935	383.79	237.395	490.118	25613.2	838.974	992.521	6036.2	7174.78	782.179	755.559	992.951	837.5	1515.8	6238.34	658.695	789.44	605.102	956.803	868.635	12632.4	2395.8	2357.64	2347.2	2386.24
neg_6266	Albanin A	179.642	4.40352	310.643	1.19431e-09	239.666	158.589	8.42789	1413.05	246.148	141.889	489.004	714.163	19.8568	1.19431e-09	31.4014	24.0192	51.0974	144.074	29.6105	28.0598	5.784	60.6392	65.1623	513.794	192.625	207.907	201.472	191.534
neg_6267	Salbostatin 6'-phosphate	20825.5	14777.2	8268.67	5971.55	21064.9	33101.4	10965.2	103651	8395.16	23099.3	9470.04	10852.6	4860.31	4612.31	6644.98	4588.89	8008.73	19166.3	6015.04	1858.19	2775.78	5282.84	5100.71	3514.78	12673.9	12459.8	12521.4	12691
neg_6281	4'-Oxonebramine	168.267	115.615	164.564	145.47	232.042	347.658	53.5881	119.753	78.0337	70.0479	297.185	83.598	77.1981	61.0139	102.289	159.746	128.309	149.799	82.5894	314.949	75.0892	70.2072	46.2272	139.956	92.7263	71.7864	92.7336	81.9378
neg_6288	Maltopentaose	1512.23	585.505	483.796	30.2924	1542.59	1525.22	1631.99	2401.89	1911.91	2912.64	3176.39	2398.34	2766.02	2008.78	2658.17	3624.76	5063.31	2922.96	3330.03	3945.79	2378.77	4406.49	2403.61	4047.64	1874.79	1932.1	1833.02	1924.33
neg_6289	Idescarpin	536.361	161.047	204.295	64.3766	523.292	440.49	1535.15	2677.45	1381.14	3357.36	3377.11	1930.92	2760.07	2184.5	2503.61	3402.22	5264.87	2498.05	2961.11	3525.66	1902.38	4077.75	2278.78	3841.02	1928.33	1894.24	1904.89	1927.03
neg_6296	Ziyuglycoside II	262.35	518.47	166.469	153.61	180.099	106.91	339.776	317.023	337.131	405.456	249.281	317.176	434.197	1154.89	445.91	148.009	233.402	141.642	184.297	169.01	146.297	204.289	567.317	90.0783	273.425	311.369	274.264	290.223
neg_63	Blumenol C glucoside	18.5741	246.881	75.1211	64.1944	9.62277	55.6889	21.5694	7.00247	105.636	293.453	46.8298	1.19431e-09	2.89338	1.19431e-09	1.19431e-09	0.0782368	1.19431e-09	5.69715	1.7596	1.19431e-09	24.0071	1.19431e-09	1.19431e-09	1.19431e-09	14.4151	14.4027	16.0887	14.3838
neg_6302	2-Desoxy-4-epi-pulchellin	3.06994	5.27664	5.34602	5.36097	6.01097	2.21336	18.4408	16.3726	21.9578	22.0037	8.16992	11.2572	45.6374	47.7316	45.1451	54.6421	16.7572	28.3347	98.1399	40.2061	58.41	95.0112	60.2428	88.5612	945.157	940.695	934.308	932.149
neg_6303	Canthin-6-one	3.12759	6.27851	1.41031	0.573838	8.34583	3.14031	28.5054	16.2847	25.8773	34.8033	48.8167	36.036	49.6867	37.9285	47.9941	42.7867	60.6558	31.9282	53.8072	61.6825	30.4874	78.0061	33.3217	53.7676	61.4147	61.4686	59.3724	58.7674
neg_6306	Gibberellin A1	35.0049	2.68088	0.0120237	0.0626779	16.0669	49.7891	226.022	315.049	100.406	508.987	418.344	319.869	243.891	384.969	509.021	180.599	469.414	201.01	89.0541	176.589	72.8055	209.994	432.517	223.062	195.427	190.259	199.358	188.376
neg_6310	Acylated phloroglucinol	15157.9	118055	1141.11	6404.78	3615.19	3200.72	1084.33	3805.98	15511.2	8347.56	1888.22	1469.54	736.399	679.898	8337.66	707.97	417.394	639.714	357.506	621.953	1070.79	407.706	470.598	501.305	6977.51	6936.07	6794.98	6998.9
neg_6316	Sec-O-Glucosylhamaudol	552.447	142.542	334.391	107.749	719.992	507.619	436.511	715.299	941.42	1034.12	709.493	930.703	810.216	574.051	976.398	897.768	1899.99	967.409	814.887	962.546	651.478	956.664	851.808	1094.67	674.926	680.799	637.601	685.619
neg_6319	Rutinose	247.841	174.743	232.733	277.894	287.824	391.354	636.37	282.133	424.273	359.949	897.54	380.018	539.158	406.42	1242.93	825.5	1536.67	1185.52	177.559	516.405	139.145	120.976	1301.33	315.193	377.287	384.134	387.674	433.206
neg_6324	2-Aminophenol	21.8901	105.909	206.883	226.562	75.0894	22.6878	144.636	529.8	258.678	40.3256	201.4	470.751	315.823	367.203	718.212	145.669	197.755	45.7907	142.999	59.4003	254.065	161.676	951.529	142.702	216.201	211.095	201.734	178.222
neg_6325	1-(Pyridin-2-yl)ethan-1-one	19.6657	45.0606	85.2179	101.127	41.4748	12.7601	74.0948	270.025	120.794	30.7165	91.8472	210.292	162.101	186.935	286.219	61.1803	105.094	32.2744	67.6979	17.9252	117.118	85.1008	439.448	75.0273	99.3917	102.156	95.9212	94.5932
neg_6326	(R)-3-Hydroxybutanoate	57.4888	84.8316	133.118	128.387	106.554	57.9906	111.678	227.526	134.171	63.5013	125.215	207.095	182.173	178.279	275.312	112.246	146.271	67.4869	113.973	103.128	143.018	118.47	411.02	106.023	126.938	122.372	121.032	118.171
neg_6327	Olivetol	184.203	169.53	185.54	165.812	204.691	286.557	137.548	145.774	153.973	140.462	189.612	161.082	163.612	135.239	141.49	196.485	191.702	189.685	159.686	276.49	171.139	174.178	143.513	216.157	143.551	133.38	139.248	143.256
neg_6329	7-hydroxy-2H-1-benzopyran-2-one	17.8088	51.3098	74.6219	69.352	76.7136	9.18032	69.3637	146.191	79.5803	37.6282	92.7243	147.424	90.8241	108.967	183.836	61.4639	91.0981	27.0282	65.9543	27.0324	86.2579	67.0529	270.417	69.6379	79.7378	77.4784	73.8602	73.2208
neg_6334	Armexifolin	2.23474	30.6429	23.8897	21.3476	92.7034	71.9271	6.90305	57.0081	34.4103	0.132402	137.162	14.0827	5.98992	4.13587	34.0572	47.4304	9.75419	7.01981	66.6886	204.127	35.063	28.4909	17.5393	94.1637	37.884	49.1669	40.26	42.1162
neg_634	AMINOHYDROXYBUTYRIC ACID	81.1188	168.224	84.9817	98.5084	142.664	64.6333	122.324	79.0293	120.285	126.819	78.1561	69.3545	75.6938	99.3522	62.581	37.793	32.9075	33.7729	75.4495	47.2167	102.747	34.6221	77.7944	25.7632	77.3387	77.581	78.644	74.9911
neg_6340	Multicaulisin	111.077	1.19431e-09	181.849	1.19431e-09	95.065	28.0299	4.26483	1626.69	254.941	75.2288	609.46	897.158	12.0238	15.2265	11.132	28.4561	93.0611	109.038	13.3273	15.6016	4.12828	6.20372	42.0025	483.87	210.984	241.336	212.274	230.015
neg_6344	16-Hydroxypalmitate	546.198	1249.45	558.871	568.177	751.429	514.332	621.689	600.375	1142.07	791.573	488.828	589.599	661.204	734.309	722.996	506.284	458.67	498.921	515.867	458.551	632.892	563.131	754.077	552.491	582.619	578.565	558.005	581.005
neg_6345	9-Hydroxy-13-oxo-10-octadecenoic Acid	179.218	145.873	233.41	146.762	529.048	169.18	194.625	129.71	152.36	156.245	159.672	122.273	162.77	143.878	130.864	139.663	93.1049	372.902	146.872	123.296	149.162	87.1585	118.707	191.011	155.238	166.107	141.959	164.304
neg_6347	(13S,14R)-1,8-Dihydroxy-13-O-acetyl-N-methylcanadine	73.8593	70.531	41.6941	42.7609	232.359	118.654	661.453	479.151	490.291	1050.38	1792.2	484.29	676.114	1032.77	1343.34	1593.37	1912.83	696.732	974.134	687.975	402.747	2540.13	1372.99	1096.72	715.645	722.308	690.06	726.29
neg_635	Pyroglutamic acid	2447.74	1736.94	1982.2	2012.54	1970.42	1535.51	1574.47	1868.31	923.779	1610.18	2013.69	1403.48	1547.35	997.195	1362.93	1029.65	1085.72	827.756	1172.34	1409.02	1053.9	1182.98	1457.18	1075.68	1304.78	1284.42	1291.75	1237.64
neg_6350	Uroporphyrin III	2179	1754.5	2171.03	325.115	4587.6	8244.33	4507.34	4927.59	4837.49	11626.6	9994.3	7540.8	8533.45	6042.4	6050.65	17938.2	16176.8	9135.31	7397.63	12266.1	7005.35	14232.6	5644.13	14148.1	6102.34	6042.92	6015.12	6088.98
neg_6352	Kaempferol	6.7373	1.39821	7.0124	1.60013	6.40594	2.81896	229.309	254.127	274.653	285.462	355.076	263.647	475.507	330.021	331.565	599.868	674.458	437.337	515.661	626.273	492.396	737.809	380.111	604.061	326.291	333.382	321.76	329.378
neg_6357	(4R,5S)-4,5,6-Trihydroxy-2,3-dioxohexanoate	1.19431e-09	31.047	2.35915	1.19431e-09	134.29	3.86541	23.3716	2.07083	13.0381	35.4114	56.7327	9.99017	10.9375	25.6028	1.38913	1.19431e-09	25.2677	32.6907	1.19431e-09	1.19431e-09	1.19431e-09	3.64537	19.525	1.19431e-09	18.233	15.0368	19.3019	15.1421
neg_6358	Fumigaclavine B	5.61496	1.185	13.5163	1.92081	11.5459	10.298	17.1443	4.2646	84.4278	129.729	5.20251	21.3337	8.19345	3.99718	8.6368	0.335534	2.84105	2.95253	12.4027	3.92672	542.243	13.2621	16.5377	1.48677	39.3436	40.0831	45.3077	37.5177
neg_6361	3,7,4'-Tri-O-methylquercetin	1.19431e-09	1.19431e-09	1.19431e-09	1.19431e-09	1.19431e-09	1.19431e-09	1.19431e-09	1.19431e-09	1.19431e-09	1.19431e-09	1.19431e-09	1.19431e-09	1.19431e-09	1.19431e-09	1.19431e-09	1.19431e-09	1.19431e-09	1.19431e-09	1.19431e-09	1.19431e-09	1.19431e-09	1.19431e-09	1.19431e-09	1.19431e-09	13.6928	13.2662	13.4487	12.8526
neg_6362	Calycanthoside	11.5429	175.986	232.228	36.6341	767.104	19.7123	242.059	197.349	177.697	292.912	635.874	467.65	218.191	403.021	224.71	468.902	534.28	238.858	414.119	414.883	341.945	529.681	376.766	457.748	289.508	297.023	295.141	276.698
neg_6364	Praeroside VI	64.4406	152.19	201.287	90.3828	286.968	139.973	233.558	222.728	150.386	191.573	341.204	268.723	234.541	296.933	257.11	345.944	404.008	198.726	303.357	294.129	215.887	347.947	359.008	270.891	251.047	259.391	247.6	257.894
neg_6368	Tricin-7-O-Glucuronide	393.898	245.547	163.537	220.639	228.732	139.446	357.051	264.937	215.512	314.066	434.175	355.67	352.844	287.953	274.283	525.199	592.338	375.819	297.165	407.584	224.925	555.212	305.09	473.882	266.744	264.887	263.232	270.329
neg_6370	7,8-Didemethyl-8-hydroxy-5-deazariboflavin	569.198	118.578	806.706	12.5572	523.28	639.745	106.133	4351.74	588.921	606.96	1401.37	2276.05	222.604	136.337	280.867	273.687	475.435	566.029	183.956	135.035	116.817	317.377	201.04	1310.23	625.193	608.364	597.757	626.55
neg_6372	Folic acid	2218.55	1220.86	1102.96	127.609	2976.23	2852.66	4745.63	5980.58	5138.21	7609.7	8259.16	6156.1	8407.28	6535.73	7388.45	11725.5	15897.4	10512.2	8215.5	11888.5	7887.19	12526.9	8086.01	11805.5	6216.05	6176.13	6150.08	6210.12
neg_6374	trans-4-Hydroxycyclohexanecarboxylic acid	27.2862	29.6936	32.5641	28.9649	17.4756	20.8806	99.348	107.065	94.5199	89.5689	78.9594	90.8498	167.584	119.955	132.113	102.805	109.789	153.603	168.923	141.812	126.587	174.939	188.029	142.286	86.1733	93.8975	85.1771	90.8839
neg_6378	Versicolorone	1.19431e-09	9.09008	63.712	3.05343	235.865	1.19431e-09	63.6603	79.5485	51.7003	70.7701	178.269	219.72	55.1962	97.5191	78.0078	188.184	195.857	1.19431e-09	172.526	162.02	149.156	226.876	141.642	207.552	102.688	110.661	91.6321	111.008
neg_6379	Quercetin-3-O-(2''-O-Xylosyl)rutinoside	190.435	91.1281	819.778	11.4102	498.385	1.19431e-09	257.813	15447.7	2270.72	560.497	2234.82	3091.69	282.492	142.504	249.852	592.633	686.965	4053.81	272.396	168.793	168.839	466.65	297.497	52107.3	2523.35	2495.61	2489.19	2482.06
neg_6385	Zingerone	200.472	221.36	216.556	212.864	194.762	287.401	168.815	200.579	181.704	165.143	198.793	164.322	198.443	163.072	177.43	211.729	217.901	196.22	191.043	308.519	195.503	168.533	204.825	219.072	297.61	297.459	292.419	300.853
neg_6386	Vanillyl Butyl Ether	127.453	153.385	129.281	176.149	494.532	98.4901	185.713	126.407	259.634	216.623	192.526	179.902	154.296	114.645	209.992	95.3192	111.107	100.162	129.067	104.972	122.354	130.155	200.125	75.9628	158.851	153.609	152.066	159.265
neg_6389	delta-(L-2-Aminoadipyl)-L-cysteinyl-D-valine	62.0337	101.248	13.589	39.1185	22.6883	62.0991	21.7612	184.651	36.29	39.1683	44.4652	64.741	7.32884	23.5492	30.411	56.5868	23.3755	5.94542	24.9319	58.3868	120.128	146.304	81.2798	70.8051	24.653	31.8059	30.2803	25.5772
neg_6391	(13S,14R)-1-Hydroxy-13-O-acetyl-N-methylcanadine	338.563	367.656	364.714	320.56	365.122	467.834	306.832	245.46	290.458	208.351	404.139	237.764	240.987	269.122	241.953	223.324	285.569	243.637	222.761	315.485	370.838	264.269	234.245	244.954	291.428	278.308	290.803	281.002
neg_6396	Quercetin 3-O-beta-D-glucosyl-(1->2)-beta-D-glucosyl-(1->2)-beta-D-glucoside	823.358	458.351	399.747	282.086	1114.47	877.245	1474.82	2375.37	1523.14	2391.04	2837.89	1907.44	2532.64	1617.96	1771.74	5718.8	4896.01	2863.13	2557.91	4497.73	2378.65	5320.68	1641.45	4650.57	1919.01	1906.51	1913.39	1903.28
neg_6399	Cassiaside	1271.75	563.964	1924.32	589.759	1632.02	1325.27	11934.6	16060.9	12211.9	19931.5	19681.6	16757.2	24142.4	15174.6	13727.4	56759.1	46893.2	21081.8	19261.9	34488.4	17520.6	35609.9	15401.4	42733.9	14811	14608.8	14657	14684.3
neg_640	D-Tagaturonate	1908.56	2719.24	2319.73	1609.29	2957.71	2305.52	1776.94	948.632	2113.86	2568.25	1591.89	1913.27	1100.74	2701.78	1364.3	1182.61	1111.14	1143.21	816.499	1286.78	778.204	750.86	1612.19	504.065	1582.47	1575.02	1576.3	1550.37
neg_6405	Polygalaxanthone XI	467.584	468.492	468.718	62.3562	955.196	589.146	2443.54	20672.9	1062.64	1801.61	7754.6	6059.95	7006.98	1263.06	1274.56	2361.58	1220.97	1612.03	2727.71	940.843	1441.39	3106.47	2016.24	7218.6	2750.52	2819.71	2755.22	2841.39
neg_6409	3-Indoleacrylic acid	43.2944	345.861	221.566	103.91	1690.47	222.658	267.846	81.984	202.187	400.538	763.983	232.581	195.554	334.962	125.996	108.999	346.23	325.166	136.651	37.789	63.5791	124.32	256.336	59.2786	293.195	291.918	292.137	287.591
neg_6416	7,8-Dihydroneopterin 2',3'-cyclic phosphate	1.19431e-09	49.9717	27.0891	2.96303	339.143	23.7796	47.0937	4.42608	23.5504	76.9348	127.932	47.9308	29.739	64.6935	10.8799	12.8311	70.552	64.4469	5.91059	1.19431e-09	1.19431e-09	13.6019	52.4926	1.19431e-09	40.7343	45.0169	42.6313	39.9383
neg_6421	Tenuifoliside A	403.522	80.4785	340.776	353.708	519.113	308.007	7331.75	8789.75	5241.01	12651.6	14714.9	9104.44	15522.7	9312.41	11502.8	27730.7	29655	13151.8	13937.8	21477	8977.37	22789.4	10853.9	24517.4	9359.69	9212.29	9213.82	9327.82
neg_6427	1-(5-Phosphoribosyl)imidazole-4-acetate	0.0248535	1.19431e-09	1.3404	1.19431e-09	9.34227	0.0570644	0.233346	1.19431e-09	1.19431e-09	0.0142473	0.274448	1.19431e-09	1.19431e-09	1.19431e-09	1.22839	4.72295	1530.05	1.19431e-09	2.81833	0.332081	1.19431e-09	5.19463	1.19431e-09	1.19431e-09	76.4665	76.7305	77.575	76.4006
neg_6439	3-beta-D-Galactosyl-sn-glycerol	27.9307	1.10061	1.95464	22.8202	6.38384	1.70996	90.1831	2.30211	9.98719	238.078	173.992	38.9849	7.41382	588.068	0.0283005	63.9089	8.31245	13.5542	9.10744	1.70446	1.19431e-09	41.5221	4.38412	122.581	55.1645	54.1113	62.5573	51.0531
neg_6441	METHYLNORLICHEXANTHONE	1.19431e-09	5.75731	1.19431e-09	1.19431e-09	7.228	1.19431e-09	83.4398	74.5183	95.0918	104.018	106.146	61.9257	116.635	137.834	159.648	175.601	163.729	100.199	130.593	142.953	50.9816	197.848	190.262	144.046	112.208	111.032	113.354	106.994
neg_6443	6-Deoxyerythronolide B	427.899	543.787	210.46	448.866	338.646	503.657	614.943	247.008	433.737	1547.47	1237.95	461.339	359.214	3809.07	282.799	556.708	164.055	329.53	258.232	143.091	199.693	447.597	294.382	843.047	588.542	582.126	570.194	581.546
neg_6444	Obacunoic acid	1.19431e-09	1.19431e-09	1.19431e-09	1.19431e-09	3.94863	1.19431e-09	140.665	96.8608	187.629	254.215	45.3438	113.781	116.135	340.332	221.923	118.178	41.785	159.723	1.19431e-09	20.923	108.958	32.8615	445.78	1.19431e-09	63.5878	22.7136	51.9123	69.1826
neg_6445	Isoligustroside	445.698	107.23	308.904	60.1222	660.112	535.933	1292.19	1678.33	1624.72	2202.13	2045.38	2038.87	2686.75	2386.44	2104.11	4030.91	4332.52	2470.16	2155.2	3115.76	2159.52	3544.48	2617.39	3586.24	1669.41	1643.72	1684.36	1636.44
neg_6447	Stachyose	5914.95	4450.04	6355.67	2410.49	8666.86	4709.7	12234.7	24012.5	14688.8	21582.5	23057.6	18748.6	21194.3	17103.2	18064	27117.1	33462.7	24737.4	19312.2	27347.5	17991.7	28916.4	20786.4	30943	15527.8	15533.4	15295.6	15610
neg_6448	Vladinol D	12299.3	4815.89	4896.88	2575.3	10418.8	25675.5	3746.5	3899.2	3312.42	5651.99	2865.01	7315.59	1353.93	993.221	954.024	1015.6	2395.71	3691.7	369.722	1340.83	358.771	1191.67	622.522	1235.14	3243.6	3275.79	3230.2	3269.67
neg_6450	6-Hydroxynicotine	469.35	576.487	425.713	413.144	460.564	485.306	472.397	473.116	547.671	423.682	390.453	468.639	630.187	421.669	492.056	312.971	298.998	431.3	560.497	363.48	679.653	474.556	498.476	358.537	369.065	335.33	327.753	367.829
neg_6453	Premithramycin A3	440.389	443.329	134.106	59.5992	610.654	515.864	1136.75	1635.15	1010.15	2157.02	2496.35	1495.62	2107.94	1505.92	1980.4	2890.72	4104.41	2084.8	2467.21	3115.79	1647.19	3360.2	1780.35	3389.79	1461.9	1409.12	1406.51	1451.62
neg_6454	6'-(2,3-Dihydroxybenzoyl)sweroside	644.478	143.958	541.188	122.094	811.782	701.277	3258.85	5695.88	3131.93	5663.23	6701.2	4381.55	7046.03	3467.16	4182.26	14823.3	15909.2	7085.64	6662.21	10676.6	4533.29	10857.4	4241.28	13210.8	4280.67	4294.98	4277.97	4271.59
neg_6458	7-O-Methylaloesin	1908.68	1537.02	1456.32	975.03	3318.34	2601.55	2375.02	27081.3	2039.73	4020.2	2363.16	3008.66	1789.1	1282.37	2414.25	2502.4	4580.19	5720.23	2850.16	796.01	1152.22	2638.84	1996.07	1901.96	3377.78	3357.04	3351.67	3338.38
neg_646	3-Benzylmalic acid	1979.13	1680.64	1495.79	1370.67	1063.72	2673.15	1434.21	1514.83	1328.74	3737.46	2872.5	1276.86	1447.62	2050.99	1069.34	1536.37	1211.46	1225.63	1549.08	656.778	1163.67	1014.01	903.874	671.157	1404.13	1389.18	1412.79	1388.92
neg_6460	Isochavicol	8.94624	1.19431e-09	1.3704	1.19431e-09	17.4643	1.19431e-09	9.30357	1.19431e-09	5.2103	1.19431e-09	3.66674	11.0237	1.19431e-09	1.19431e-09	1.19431e-09	1.19431e-09	1.19431e-09	1.19431e-09	10.286	1.19431e-09	1.19431e-09	1.19431e-09	1.19431e-09	1.19431e-09	26.6023	25.3646	24.4657	26.5363
neg_6461	5a,11a-Dehydrooxytetracycline	66.4588	53.8386	108.426	39.7077	143.379	181.603	665.643	977.45	472.823	896.923	1301.19	627.1	999.499	775.182	1003.39	1434.09	1626.54	776.447	730.696	885.623	419.318	1441.67	949.952	1255.8	593.002	574.027	582.368	590.037
neg_6466	3-HYDROXYCOUMARIN	5.53141	5.74455	5.47461	0.355534	8.2407	13.9716	15.8795	17.6545	14.9805	26.7862	49.5984	41.9917	24.427	29.657	40.2256	99.6722	94.9303	33.2654	32.1476	13.4222	31.8546	100.786	56.4083	66.1916	19.579	16.9084	20.2328	23.7454
neg_6467	Scopoletin	0.184481	1.19431e-09	1.19431e-09	1.19431e-09	1.19431e-09	0.210466	0.234427	1.19431e-09	1.19431e-09	0.71541	0.311836	1.19431e-09	1.19431e-09	1.19431e-09	1.19431e-09	1.19431e-09	1.19431e-09	1.19431e-09	1.19431e-09	1.19431e-09	1.19431e-09	1.19431e-09	1.19431e-09	1.19431e-09	27.5429	26.997	26.868	27.1778
neg_6468	尾-L-Fucose 1-phosphate	1.19431e-09	1.19431e-09	1.19431e-09	1.19431e-09	1.19431e-09	1.19431e-09	29.4434	52.5759	5.69646	56.4863	72.7409	50.3918	65.0808	40.8923	58.3265	168.629	126.433	61.6973	87.3792	71.2047	35.3038	189.583	65.325	170.613	47.3897	52.2362	57.0756	47.7177
neg_6470	10,16-Dihydroxypalmitic acid	701.425	227.549	1200.32	220.053	221.97	469.854	77.5513	359.149	211.832	194.81	621.189	151.058	96.739	379.508	99.2763	241.581	66.9398	223.971	51.1245	232.345	144.975	59.0691	65.9112	65.1234	245.295	244.608	244.857	246.055
neg_6473	Nitrendipine	1.19431e-09	9.68133	66.7921	1.19431e-09	8.18911	1.19431e-09	2.13714	229.619	1.19431e-09	11.5803	36.0453	9.03353	0.704938	137.682	2.19238	480.6	296.29	20.035	296.345	448.069	1050.26	632.77	377.645	372.032	87.292	78.9609	84.8181	87.5521
neg_6474	Bacampicillin	1.19431e-09	3.53858	1.19431e-09	1.19431e-09	5.43846	4.8306	400.096	887.218	270.683	1069	2011.7	665.501	771.462	1257.69	1330.79	6357.12	2585.71	1942.16	4337.16	1587.97	1055.9	9463.35	1096.71	3854.18	1250.75	1318.14	1278.63	1261.43
neg_6475	Oxypaeoniflorin	1.19431e-09	1.19431e-09	1.19431e-09	1.19431e-09	1.19431e-09	5.94453	1.19431e-09	35.7792	1.19431e-09	80.4438	65.4408	1.19431e-09	8.32154	81.7504	17.4987	233.365	23.2895	13.758	170.798	1.19431e-09	5.6254	320.81	1.19431e-09	83.5598	17.7166	29.8599	12.7479	26.88
neg_6491	Persicoside	372.88	53.7602	223.793	17.6954	485.526	493.291	663.571	1015.93	790.573	1029.64	1289.58	1049.64	1309.74	673.956	850.838	2049.6	2205.47	1432.03	1546.14	1958.78	1273.98	2364.79	898.956	2188.35	855.314	865.85	837.323	870.607
neg_6495	(-)-endo-Fenchol	102.18	263.729	116.078	150.108	229.064	102.281	121.702	203.645	183.173	89.3264	47.0922	117.681	82.7411	99.162	134.935	45.3414	26.9633	28.3717	39.2374	16.0544	100.775	36.3357	116.3	17.9382	102.021	101.801	100.516	101.069
neg_6496	Dihydrolipoate	10.4716	2.7785	13.0284	1.42394	10.9746	13.6577	14.7085	1.19431e-09	1.19431e-09	2.4278	10.5394	1.4139	1.19431e-09	1.19431e-09	1.19431e-09	1.84973	1.19431e-09	1.19431e-09	1.19431e-09	1.31909	1.19431e-09	0.839656	1.19431e-09	1.19431e-09	2.49515	4.89971	4.70335	2.91727
neg_65	Tabtoxinine-beta-lactam	4.45646	11.1003	7.15549	7.05742	1.19431e-09	4.07892	7.58033	5.82514	1.70053	20.8828	3.72198	1.19431e-09	9.80643	2.82878	0.205467	11.6354	13.4973	39.7381	33.3225	122.236	35.7187	11.561	12.4144	41.5209	16.9643	18.4876	21.2646	16.2228
neg_6500	Myricanol	0.32794	2.11412	0.136963	0.84535	0.219955	0.0124969	0.206594	0.150952	0.0793173	0.492583	0.135173	0.357127	0.955772	0.23815	0.527721	1.19431e-09	1.19431e-09	1.19431e-09	0.159181	1.19431e-09	0.628214	0.214099	1.0881	1.19431e-09	35.3621	35.9064	32.73	35.8529
neg_6503	Hetacillin	502.672	186.439	170.08	4.57566	994.071	1030.91	857.806	1170.66	986.954	2735.93	1784.69	1266.67	2298.75	1425.17	2026.42	2510.27	6840.36	2297	2211.82	2396.23	1935.93	2871.87	2211.83	2628.98	1579.67	1570.44	1522.59	1592.28
neg_6504	Bilirubin beta-diglucuronide	1575.59	388.054	863.76	365.467	2265.17	1567.72	1289.43	2184.02	2562.51	3229.7	2313.03	3191.22	2422.15	1638.94	3206.58	2302.28	6065.08	2530.34	1766.66	2332.82	1714.22	2253.14	2665.4	2965.72	1891.88	1888.1	1881.85	1897.28
neg_6507	Palmitoleic acid	84.6215	250.573	87.5911	107.107	225.109	47.1941	109.057	114.741	218.296	137.678	49.1186	80.707	60.5422	114.97	123.067	33.8606	7.69837	27.0819	22.0686	9.97907	82.4776	18.421	74.0744	9.02788	93.5604	82.6993	92.9864	88.3977
neg_6510	11(Z),14(Z)-Eicosadienoic Acid	123720	242082	139622	179311	202396	110554	120793	106529	208665	82407.3	55061.7	115275	57857	73577.7	140731	39097	18811.1	34819.4	21340.4	22135.1	91619.6	18477.7	79615.4	17381.4	85536.8	84754.9	84892.3	84050.6
neg_6513	Blinin	230.523	370.642	595.808	269.225	336.986	252.091	238.341	192.711	366.437	235.587	324.297	258.405	216.263	266.147	295.594	441.908	127	358.385	438.573	214.79	306.891	630.307	268.748	1285.48	306.659	297.686	306.386	295.039
neg_6516	Dihydroisocucurbitacin I-glucoside	1.19431e-09	1.19431e-09	1.19431e-09	1.19431e-09	1.19431e-09	1.33186	40.7313	1.19431e-09	8.75672	128.062	21.4225	25.4322	88.6551	114.26	90.8023	1.19431e-09	0.000212104	16.9519	30.0642	33.2849	92.4421	56.2254	125.572	1.19431e-09	37.0145	29.9521	37.7716	12.7925
neg_6527	5-Formyl-5,6,7,8-tetrahydromethanopterin	2180.46	628.295	7273.75	65.166	3437.41	1269.63	822.243	58618.8	5026.09	2932.78	9851.19	18336.2	605.723	468.509	532.443	843.912	1148.31	4241.9	621.863	640.213	246.443	944.484	328.324	19256.3	4978.73	4946	4906.58	4924.4
neg_6528	Tatariside D	3292.36	1638.84	1287.83	469.622	5359.72	3738.51	9616.79	24265.9	9812.82	21141.6	24289.5	15807.5	19780.7	13899.8	16047.8	27674.8	39717.6	21272.1	20059.1	27233.7	14879	29461.5	16354.8	30541.7	13238.9	13310.1	13256.3	13328.3
neg_6530	2-(4'-Methylthio)butylmalic acid	27.6633	91.4981	162.761	99.0363	87.684	43.3922	104.462	50.2346	39.201	41.5096	170.854	151.798	32.2306	59.5194	43.9127	41.8984	20.9878	28.3279	23.1713	3.00901	33.2736	21.9707	58.4241	3.63217	62.3262	65.8887	60.0055	66.3068
neg_6541	19-Oxotestosterone	152.527	291.74	107.495	84.5354	60.0734	81.9956	364.429	187.625	265.607	370.68	243.495	261.132	549.865	589.371	500.425	253.883	328.779	463.498	458.909	280.33	593.313	512.39	604.154	190.867	271.641	257.523	265.303	270.183
neg_6543	Pinocembrin 7-O-beta-D-glucoside	351.164	60.8312	164.877	38.8036	706.709	294.244	1934	3585.28	1992.94	3773.84	3542.1	2567.5	3793.7	2049.44	2370	7301.82	7405.96	3685.51	3628.17	4131.01	2511.15	5307.95	3110.85	5260.09	2333.07	2322.82	2330.53	2330.21
neg_655	N-Acetylneuraminic acid	351.159	1352.96	652.998	286.641	2646.02	369.072	1165.35	174.16	916.001	3320.24	1567.54	296.429	123.835	329.137	160.509	135.94	82.9455	116.987	169.495	55.5556	116.994	187.783	266.688	54.5413	691.468	664.718	704.048	658.427
neg_6553	Cobalt-precorrin 7	1777.29	148.01	513.149	175.355	1826.35	2025.87	2666.58	7061.37	2849.48	7197.18	5992.87	7504	4917.37	3596.04	6297.13	4798.07	13256.1	4327.98	3966.65	4928.22	2792.06	4841.18	5972.54	6366.33	3493.9	3481.85	3481.4	3461.35
neg_6557	Quercetin 3-(2G-xylosylrutinoside)	2989.25	2400.82	5921.79	510.56	1419.88	194.45	1352.14	135038	10015.6	1744.02	24284.4	28420	1626.03	506.034	1241.76	1230.56	2270.51	34767.8	997.551	1060.3	473.527	1331	1968.74	121590	11199	11173.8	11143.8	11208
neg_6566	Methyl聽Dihydrojasmonate	293.052	402.024	404.323	409.093	468.081	459.117	725.656	551.866	574.758	505.092	648.259	548.515	916.913	1011.82	859.076	1353.71	956.84	528.281	2090.12	1174.01	535.504	545.441	1264.8	1613.25	697.969	694.816	685.507	695.871
neg_6569	Iriflophenone-3-C-glucoside	0.307969	0.0926884	0.818532	0.0796821	1.5353	1.19431e-09	0.413342	0.745315	1.30156	0.467615	1.46526	0.913997	0.985981	1.19431e-09	1.61168	1.13362	0.262241	1.19431e-09	1.19431e-09	1.19431e-09	0.331524	0.444973	0.296733	0.498268	63.3586	62.1445	62.6217	63.726
neg_6570	Formylmethanofuran	170.702	94.942	178.685	34.5149	929.328	652.462	104.184	896.667	574.1	759.319	907.152	695.634	185.628	149.938	217.693	951.145	1385.66	687.458	523.912	807.862	239.29	1235.97	250.211	1173.8	314.885	230.02	266.037	308.441
neg_6571	2-Methylbutyl glucosinolate	238.381	74.0117	141.837	22.5727	426.892	327.527	1574.47	2261.34	1403.29	2189.63	2305.91	2010.93	3866.4	1546.19	1992.92	6291.33	7139.97	3217.94	3661.15	5737.28	2437.48	5287.08	2442.41	5480.55	2076.21	2087.54	2051.25	2092.69
neg_6581	Esculentoside H	1513.12	3984.72	2020.77	1914.41	2340.66	2049.7	1514.4	512.646	6068.32	2870.54	974.536	1173.24	819.638	15608.6	1126.29	259.691	847.265	267.748	497.057	285.37	330.388	322.436	1160.88	78.4344	2161.35	2180.24	2160.3	2170.38
neg_6587	7-Aminomethyl-7-carbaguanine	32.847	1.19431e-09	38.8723	23.8059	1.19431e-09	15.7356	16.767	7.80299	12.314	21.2411	23.5332	16.3634	5.15219	12.8758	18.9801	17.3855	2.67991	60.7458	2.4083	1.19431e-09	1.19431e-09	12.0341	2.04061	47.8793	19.5942	17.2808	17.9474	19.3376
neg_6600	C75	0.905459	1.08349	1.81891	1.8949	0.879658	1.25323	1.12996	0.820409	3.7103	2.59566	0.375381	0.704223	5.09324	3.13211	2.29298	1.79602	0.602021	3.2273	5.83656	3.29844	7.65462	6.33342	8.07505	0.386507	147.79	147.083	147.364	145.944
neg_6601	4-Coumaroylshikimate	1.19431e-09	1.19431e-09	1.19431e-09	1.19431e-09	1.19431e-09	1.19431e-09	1.19431e-09	1.19431e-09	1.19431e-09	1.19431e-09	1.19431e-09	1.19431e-09	1.19431e-09	1.19431e-09	1.19431e-09	1.19431e-09	1.19431e-09	1.19431e-09	1.19431e-09	1.19431e-09	1.19431e-09	1.19431e-09	1.19431e-09	1.19431e-09	16.2296	16.5861	16.3413	16.2475
neg_6602	5,6-Epoxytetraene	408.049	589.687	394.829	401.201	559.255	362.282	460.319	348.395	481.211	406.025	406.856	424.833	432.843	399.832	413.609	220.819	292.525	391.633	391.498	288.515	394.523	351.973	423.391	237.563	346.918	354.078	356.732	336.504
neg_6604	3-O-Mycarosylerythronolide B	460.135	928.152	449.237	251.58	627.502	462.488	682.736	405.121	876.283	838.047	298.147	593.291	4121.84	777.901	784.427	819.431	500.255	1395.55	1580.02	1042.39	1745.65	1444.7	1136.38	905.133	839.944	921.861	778.273	909.042
neg_6606	4-O-Sinapoylquinic acid	561.605	9.57212	998.986	1.19431e-09	722.741	228.367	79.3664	8565.09	1613.33	587.458	1141.7	1916.46	332.215	199.187	187.24	489.534	580.084	717.302	231.39	340.677	180.885	428.13	167.558	2007.13	898.924	898.929	887.023	893.949
neg_6607	Zanthoxyloside	253.475	35.7042	305.61	29.8826	438.839	252.388	2640.92	3617.48	2560.81	4844.13	4947.98	3465.97	5705.29	3243.17	3258.69	11352.8	11092.2	5141.43	5527.62	7742.83	4228.54	8737.59	3682.37	10708.7	3335.92	3319.54	3329.08	3279.25
neg_6612	(3S,4R)-3,4-Dihydroxycyclohexa-1,5-diene-1,4-dicarboxylate	23.8591	10.5388	7.54238	14.4275	15.5064	18.5874	7.71865	31.2114	3.65738	24.4045	14.7203	26.9222	23.5549	19.9635	13.5099	10.8683	15.7525	21.5776	35.2765	25.8434	10.7302	22.4018	8.8934	23.3762	64.5069	64.879	65.4416	62.9691
neg_6615	Skimmin (7-Hydroxycoumarin-7-O-glucoside)	1.19431e-09	1.19431e-09	1.19431e-09	1.19431e-09	9.52869	1.19431e-09	3.56796	1.19431e-09	1.6652	0.412564	5.87606	5.58552	6.13305	3.30563	4.32705	4.09998	7.94491	4.19027	6.19758	0.639398	5.78561	2.16145	3.72188	1.02104	20.8157	21.8299	21.1232	21.6053
neg_6623	Kajiichigoside F1(Euscaphic acid 28-O-尾-D-glucopyranoside)	348.466	323.314	107.276	130.159	347.987	178.765	237.417	104.158	118.376	112.613	322.483	154.435	191.315	213.886	282.676	182.25	269.923	103.595	149.084	165.819	894.101	226.164	193.045	45.1491	108.915	129.476	118.63	133.731
neg_6630	Coniferyl aldehyde	1.19431e-09	10.3065	21.6798	12.9873	31.8844	1.19431e-09	34.4625	50.3552	14.8174	4.01698	52.9773	69.0218	49.976	41.4861	48.5788	32.9318	38.4777	19.1746	49.7192	18.0481	40.815	20.758	51.761	18.1596	28.4364	29.1166	29.0514	25.9574
neg_6632	Norcraugsodine	66.0806	168.465	167.65	162.902	78.9359	54.6628	124.659	128.401	82.4674	37.6596	148.09	140.46	152.847	123.881	127.536	60.1769	84.171	58.7485	48.7598	46.1476	56.2925	36.7722	161.958	62.8297	88.2853	90.0258	90.1527	86.4512
neg_6638	Bilobetin	5.2381	1.19431e-09	2.37844	1.19431e-09	7.70796	1.19431e-09	300.713	192.735	282.12	193.452	205.216	217.201	746.339	523.367	548	1264.28	931.042	629.753	778.013	1129.13	1075.7	1277.6	635.723	1025.78	314.69	235.153	282.124	301.141
neg_6642	Senkyunolide A	10.825	10.6815	11.2392	12.4661	11.1931	11.2764	8.31256	7.03972	7.45404	9.3613	5.16007	3.83286	9.37004	7.76498	6.50866	9.03677	10.6362	6.36703	7.92451	17.6559	9.48164	10.2238	10.3102	12.2176	23.4447	26.3105	23.3524	24.5049
neg_6644	Cinchonain 1a	1.19431e-09	1.19431e-09	1.19431e-09	1.19431e-09	6.48306	1.19431e-09	27.5961	4.9065	9.47919	15.9697	39.253	45.0139	101.96	76.7455	118.83	109.587	143.56	43.8524	194.067	171.056	154.482	216.156	182.759	184.772	75.4587	78.3651	78.6691	83.2251
neg_6652	6'-Oxo-G418	705.553	77.0835	31.0395	1405.19	20.5099	278.5	165.688	285.037	269.682	712.445	72.9787	451.588	1430.82	763.97	125.155	57.713	78.3064	100.99	139.063	65.4851	82.6249	113.948	135.833	260.864	315.511	317.773	315.839	310.814
neg_6658	Chrysin	5.00458	34.0506	1.19431e-09	3.64362	12.8554	1.19431e-09	13.4725	3.02863	77.8867	153.332	10.9076	20.0612	1.19431e-09	20.3736	40.7979	102.654	4.53115	10.8974	4.8738	6.06353	0.06134	13.1084	3.33643	11.8338	13.6644	12.8029	9.51382	14.8141
neg_6659	9,10-Dihydroxy-12,13-epoxyoctadecanoic acid	1222.56	2182.31	1299.69	1708.27	2101.77	1400.92	1561.04	1198.32	1733.99	998.544	1000.34	1393.47	1405.53	1025.15	1813.34	703.538	717.659	1026.93	1138.24	702.871	1456.09	808.286	1490.21	660.469	1239.84	1236.81	1237.45	1224.72
neg_6662	Lipid X	1607.48	1821.27	1217.73	1255.5	1102.67	1338.76	1258.67	1145.68	1136.43	1178.78	1014.98	1049.23	1343.95	1099.41	1070.15	561.318	875.56	1107.4	602.899	262.636	208.589	571.396	762.674	364.368	1086.53	1067.5	1086.11	1052.22
neg_6664	7,8-Diaminononanoate	16.7807	48.0475	19.4485	69.1714	16.6602	30.34	64.1102	39.1689	18.5303	38.8079	36.7667	44.4875	19.1117	24.7618	29.9086	57.0232	16.6414	12.7745	104.478	740.796	1488.01	113.1	40.8107	58.4099	97.5385	105.072	116.963	95.4369
neg_6671	Streptomycin 6-phosphate	201.625	87.1208	107.851	1.19431e-09	411.886	614.148	106.207	108.054	180.561	331.211	110.271	77.7863	132.12	5.15289	7.7373	39.8775	165.988	30.7393	8.03987	19.4646	1.19431e-09	39.6541	30.7896	175.661	40.8633	78.2501	62.4866	40.8365
neg_6674	3-Hexenol	37.7885	98.4937	51.1852	59.8933	49.1293	41.793	41.8353	35.987	62.7797	25.7978	26.7923	21.8076	22.331	26.8407	34.9249	12.7318	1.19431e-09	5.47674	9.46868	1.58808	22.061	1.19431e-09	26.2277	1.19431e-09	29.3557	28.5837	28.5073	28.337
neg_6680	N6-(2-Hydroxyethyl)adenosine	1.19431e-09	1.19431e-09	1.19431e-09	0.00552405	118.309	1.19431e-09	468.398	71.0301	20.1438	332.577	148.814	30.6952	314.002	34.3877	556.667	174.046	19.6822	8.54456	242.222	9.79242	83.4297	136.96	405.23	184.175	72.6605	100.924	47.9824	95.1519
neg_6681	L-Serine-phosphoethanolamine	1.19431e-09	18.7078	44.7043	1.19431e-09	198.212	27.298	63.5764	9.95187	70.7654	93.1799	86.3019	41.5506	1.19431e-09	70.0375	37.2353	11.4669	28.7271	4.45254	11.0529	20.177	43.8686	28.3972	63.5965	1.19431e-09	31.2114	21.153	33.6443	25.4082
neg_6693	Afzelin	1.19431e-09	3.45643	30.9303	17.4306	33.6243	2.34069	39.2053	47.9904	20.9386	21.25	32.1706	38.7267	38.7416	45.533	28.1469	41.5888	64.524	40.6394	60.7897	71.9415	65.5336	49.9524	44.9261	37.5073	44.2816	45.1903	45.8577	42.584
neg_6694	Staphyloferrin B	4580.79	4604.53	9062.73	4211.26	6575.03	6309.13	10305.5	11243.2	5917.17	5140.61	7947.11	9947.26	8639.86	10647.8	9024.7	9862.18	11220.6	8836.41	9876.59	15683.6	19960.8	11414.8	10297.9	11308.9	9649.99	9551.75	9612.14	9391.16
neg_6695	6''-O-Acetylgenistin	1.19431e-09	1.19431e-09	1.19431e-09	1.19431e-09	1.19431e-09	1.19431e-09	1.19431e-09	1.19431e-09	1.19431e-09	1.19431e-09	6.84226	14.73	26.1172	3.45147	1.19431e-09	90.5643	262.728	138.582	136.062	176.594	31.0466	115.723	1.19431e-09	64.8048	16.5937	25.2051	30.4345	22.009
neg_6696	6''-O-Acetylglycitin	1.19431e-09	1.19431e-09	1.19431e-09	1.19431e-09	1.19431e-09	1.19431e-09	1.19431e-09	0.317986	1.19431e-09	1.19431e-09	1.19431e-09	1.19431e-09	1.19431e-09	1.19431e-09	1.19431e-09	0.752537	1.19431e-09	1.19431e-09	1.19431e-09	1.19431e-09	1.19431e-09	1.60629	1.19431e-09	0.423416	33.2571	35.702	33.2564	34.2792
neg_6697	Quercetin-3-O-(6''-malonyl)glucoside	21.1358	59.1502	74.5628	23.648	60.9036	159.537	75.9093	6.86536	1.19431e-09	49.9015	45.5227	63.2109	2.60964	16.1546	1.19431e-09	1.19431e-09	0.211632	1.19431e-09	1.19431e-09	1.19431e-09	1.19431e-09	7.35746	1.19431e-09	1.19431e-09	21.2777	22.0304	23.0428	21.0817
neg_6698	Cajanol	60.1922	0.0197308	0.0309957	1.19431e-09	20.7	1.19431e-09	55.5135	390.071	59.774	130.175	98.2389	25.517	203.383	135.86	54.8594	153.099	152.836	59.6461	177.242	366.752	15.6924	170.064	1.19431e-09	155.484	32.0696	47.9684	20.1725	35.9609
neg_6702	Isonocardicin A	324.433	42.7223	113.394	1.64702	946.635	372.594	1200.43	1581.21	1294.28	1785.2	2232.86	1788.53	2572.59	1413.54	1982.39	3736.41	5022.85	2433.17	2603.96	3647.65	1964.72	3967.83	1992.4	4231.84	1593.39	1583.06	1612.37	1583.71
neg_6703	4-Hydroxy-2-quinolinecarboxylic acid	0.979755	5.51147	11.6965	1.50293	39.0572	1.98794	15.4497	18.478	9.07326	10.2726	32.812	32.2424	47.3356	28.3039	22.0281	80.212	105.099	76.4972	98.2111	139.604	59.9395	66.4115	29.7923	53.4272	64.2876	61.6368	60.9351	59.9826
neg_6705	(1R,6R)-1,4,5,5a,6,9-Hexahydrophenazine-1,6-dicarboxylate	1.50076	1.19431e-09	5.33058	1.19431e-09	8.12857	1.19431e-09	1.59309	1.19431e-09	8.10348	3.95441	10.3788	3.23086	5.61947	3.55912	2.52689	40.4255	76.6878	48.817	130.482	73.9437	34.1548	102.52	7.39378	26.7825	33.6313	22.5242	29.5753	32.3881
neg_6706	19-Hydroxytestosterone	1.19431e-09	1.19431e-09	8.47012	1.19431e-09	965.723	1.11482	23.2529	11.8025	12.1696	8.48459	1.46649	2.41124	16.1765	17.8345	32.4368	1.19431e-09	3.91562	5.18436	54.3214	10.4633	51.6027	23.8526	39.852	53.0837	59.2918	61.115	65.9018	59.8517
neg_6716	Premithramycin A1	8664.96	2108.78	3304.05	837.265	12027.4	9080.38	7190.62	14778.3	14230.5	14602.4	12636.3	18005.9	14748.3	9568.81	13495.3	18845.7	32375.2	23651.5	18162.5	21314.2	17073.4	23958.3	17645	23322.8	12178.6	12472.9	12316.4	12559.5
neg_6723	CMP	400.014	3.35245	202.797	139.674	2.8736	173.612	71.2143	229.124	58.1663	44.2775	39.9963	53.7882	19.0364	23.238	1.19431e-09	1.19431e-09	1.19431e-09	1.19431e-09	1.19431e-09	1.19431e-09	1.19431e-09	1.19431e-09	1.19431e-09	1.19431e-09	34.8951	37.9779	41.1973	33.6775
neg_6724	(4Z,7Z,10Z,13Z,16Z,19Z)-Docosahexaenoic acid	207.088	328.252	243.878	247.552	216.197	244.682	217.242	202.572	293.502	179.28	229.606	186.906	310.088	264.244	273.458	239.172	199.007	310.711	281.753	108.888	279.94	254.821	276.605	247.379	231.765	238.001	228.239	239.324
neg_6725	(3R)-3-Hydroxy-2,3-dihydrotabersonine	547.313	518.767	606.039	560.392	560.734	694.134	452.367	422.069	475.7	441.452	468.445	467.145	518.75	420.436	494.805	564.763	561.264	719.743	545.268	813.683	587.719	543.862	494.428	728.219	443.802	441.704	419.188	447.79
neg_6729	(3E)-3-[(1R,5R,6S)-5-Hydroxy-7-oxabicyclo[4.1.0]heptan-2-ylidene]-2-oxopropanoate	1.19431e-09	1.19431e-09	1.19431e-09	1.19431e-09	0.554274	1.19431e-09	0.0254626	0.413366	1.19431e-09	1.19431e-09	1.19431e-09	0.683054	0.971757	0.0836408	0.510054	0.122712	0.878107	1.19431e-09	1.19431e-09	1.19431e-09	1.19431e-09	1.19431e-09	0.607986	1.19431e-09	25.4189	24.1397	25.7037	24.6287
neg_6730	2-Hydroxy-6-oxo-6-phenylhexa-2,4-dienoate	1.19431e-09	0.0631788	1.19431e-09	1.19431e-09	0.27849	1.19431e-09	0.380812	0.0364041	0.133969	1.19431e-09	1.19431e-09	0.544514	0.648256	0.857223	1.19431e-09	1.19431e-09	1.19431e-09	1.19431e-09	0.386615	1.19431e-09	0.179797	0.0538559	0.768059	0.248323	5.80698	6.27813	6.05652	5.59965
neg_6741	domesticoside	1.19431e-09	1.19431e-09	1.19431e-09	1.19431e-09	1.19431e-09	1.19431e-09	1.19431e-09	1.19431e-09	1.19431e-09	1.19431e-09	1.19431e-09	1.19431e-09	1.19431e-09	1.19431e-09	1.19431e-09	1.19431e-09	1.19431e-09	1.19431e-09	1.19431e-09	1.19431e-09	1.19431e-09	1.19431e-09	1.19431e-09	1.19431e-09	13.0287	13.7598	12.8936	13.5662
neg_6746	Olivil-4'-O-glucoside	50.8298	34.7155	143.783	17.5691	15.4875	45.0368	25.199	565.206	61.0344	127.918	246.87	737.112	1.19431e-09	70.4319	9.37377	10.7587	60.9422	65.9121	7.41593	1.19431e-09	32.8401	34.1883	6.37445	256.449	81.6823	70.7627	80.9076	52.0022
neg_6748	Megalomicin A	31207.6	94687.8	53243.5	34532	56876.6	49679.1	30202.3	14696.5	29580.3	58874.1	23644	35755.7	14947.3	147508	20350.9	6130.74	22584.4	6823.14	7150.52	3733.07	5939.61	5771.02	22204.1	3541.81	29932.2	29187.1	29565.7	29773.8
neg_6752	Asiaticoside B	21.4433	429.894	121.521	66.6212	136.8	45.1929	58.4242	0.647318	31.1342	105.591	8.95779	31.8159	0.118637	907.722	38.7762	1.5701	15.4771	1.59135	6.70433	7.61427	1.12173	2.18583	72.0139	5.46126	46.2066	79.5718	51.5428	64.6897
neg_6754	3-Indoleacetic Acid	1012.32	1.98764	1152.46	507.935	21.5376	376.569	422.563	202.797	268.394	472.117	696.505	503.041	211.303	368.811	663.816	516.881	140.168	2146.98	81.9735	55.205	1.91829	469.631	91.916	1790.61	474.04	463.112	474.732	466.478
neg_6758	Muscone	87.7655	168.852	136.391	122.893	154.732	91.7672	80.565	69.2617	58.715	100.345	34.7665	75.9928	35.0043	39.4128	33.9629	34.1	26.0372	16.7796	24.4464	4.24379	26.0741	31.7848	37.207	4.91352	64.1274	55.036	65.8413	57.6235
neg_6774	Gypenoside XVII	215	1001.4	551.513	277.332	761.443	382.329	390.713	102.939	383.161	942.662	238.696	585.755	219.879	3174.16	338.169	44.6932	225.32	23.1942	44.63	11.2635	28.9652	74.6573	633.183	12.4831	561.463	536.865	558.967	539.869
neg_6777	Saikosaponin BK1	529.331	1615.21	682.355	546.373	990.815	804.274	552.637	192.627	1197.35	1023	456.908	603.015	284.12	5395.94	444.525	98.3451	266.775	179.571	149.485	28.3148	95.1073	55.8179	482.736	64.7385	658.723	633.753	645.209	663.236
neg_6780	Kadcoccitone A	1684.39	3962.37	1584.88	1069.81	1661.38	1377.28	2124.9	2685.85	3994.15	2624.75	2149.22	2951.26	4494.54	3546.52	4224.88	2911.74	4006.88	2955.92	3088.56	3528.31	3205.2	4068.94	4641.77	3080.7	2453.33	2440.6	2327.13	2516.62
neg_6782	Homotrypanothione disulfide	1.82613	3.65344	65.5981	1.19431e-09	14.452	21.7047	54.0672	1.19431e-09	45.2757	278.109	96.8232	6.6617	33	55.5254	30.5099	11.7921	16.1194	100.737	17.7087	3.26477	25.6453	26.7899	47.1263	1.19431e-09	35.0349	47.7874	46.8732	43.9935
neg_6783	D-Threonic Acid	108.511	136.49	120.737	128.863	127.662	139.164	120.382	71.3312	128.15	108.277	136.769	160.18	46.409	69.8028	162.291	11.7054	21.4082	56.4508	51.6083	5.99513	77.1732	17.4532	178.786	13.0367	91.2728	90.0815	90.9164	89.4419
neg_6786	9,16-Dihydroxypalmitic acid	441.512	297.915	1196.49	193.996	269.455	398.136	59.5126	194.29	208.909	198.562	434.397	120.566	83.5356	408.569	110.754	307.595	100.186	228.896	209.155	287.728	217.894	205.802	70.0607	167.829	239.845	237.923	239.326	242.243
neg_6797	LysoPE 20:5	3.04618	321.904	1.19431e-09	1.19431e-09	220.205	17.0106	25.2909	1.19431e-09	354.827	250.585	10.6049	18.3558	6.46902	2367.26	41.4419	1.19431e-09	1.19431e-09	1.19431e-09	4.25612	1.19431e-09	74.7947	7.48522	108.305	1.19431e-09	155.084	106.868	141.261	142.425
neg_6800	Valyl-Threonine	30.27	44.7773	1.19431e-09	61.2416	48.5683	17.612	259.546	9.75005	167.026	653.804	463.583	153.014	99.7251	1518.17	345.358	362.916	109.915	288.742	52.4549	15.041	50.2741	377.095	115.837	788.414	201.782	203.916	203.688	213.513
neg_6804	9,10-DHOME	176.11	142.168	169.046	64.511	268.351	22.8422	274.487	70.91	174.543	185.671	223.288	160.8	200.408	138.911	141.46	108.907	167.261	179.486	475.064	66.6399	151.53	149.132	205.135	77.2737	153.519	155.845	168.463	152.34
neg_6817	2-Undecanone	59.5871	62.9549	65.4287	67.8867	28.1807	38.4181	21.2135	77.4592	135.63	43.2067	9.51947	23.1087	20.4226	101.241	57.2066	1.19431e-09	1.19431e-09	1.19431e-09	1.19431e-09	1.19431e-09	37.5036	0.750078	47.3444	0.521181	32.9927	29.5085	24.7687	33.5689
neg_6845	Antirhine	639.725	3059.92	627.854	594.357	1075.33	916.311	781.511	604.814	1058.3	1014.25	622.838	1133.69	952.831	3464.39	785.991	889.326	1116.31	953.079	950.972	1284.64	1225.8	971.305	1020.53	799.382	959.493	1068.86	1013.7	962.685
neg_6849	7,8-Dihydro-.alpha.-ionone	465.362	2385.57	1109.63	802.429	1230.94	736.371	4203.62	3292.84	8811.77	4538.23	1921.57	3153.84	10464	21316.1	15996.8	8383.5	8531.69	1429.17	12728.4	6197.99	1607.42	1354.78	26619.3	12577.9	5198.85	5153.73	5155.07	5125.98
neg_6851	Tetradecanedioic acid	655.173	2414.8	1362.57	831.61	1300.09	901.966	4013.36	3095.26	8209.78	4469.81	1825.94	2928.61	9759.95	21123.4	14844.6	8007.37	8140.96	1575.48	12066.9	6095.83	1613.19	1255.17	25121.9	12110.4	5057.65	4968.02	5082.6	5001.07
neg_6853	trans-beta-D-Glucosyl-2-hydroxycinnamate	1.19431e-09	19.9905	38.3469	11.1439	53.3772	9.32936	104.302	68.9098	144.59	150.264	54.2224	60.034	221.926	336.006	292.85	180.992	210.655	4.39887	156.315	85.4855	1.19431e-09	2.62449	422.963	271.54	143.287	147.244	153.709	150.64
neg_6858	(3S,2'S)-4-Ketomyxol 2'-alpha-L-fucoside	5181.68	19636.4	8564.09	5872.84	11975.7	9915.64	3617.73	1273.22	5763.13	8140.14	2838.81	10902	1854.5	20177.3	1988.42	799.406	2209.22	881.672	915.757	642.819	891.578	724.348	2802.4	481.532	5168.87	5031.33	5132.76	5130.69
neg_6859	Lividamine	1194.22	766.026	870.707	574.781	734.218	658.295	590.317	1017.71	1417.22	881.971	534.084	821.654	607.088	609.056	2051.7	4056	1630.47	1423.48	1712.4	4240.63	1217.32	2063.11	1055.53	2082.91	2228.02	2223.06	2215.89	2217.52
neg_6860	Pinocembrin-7-O-rutinoside	1.19431e-09	1.19431e-09	1.19431e-09	1.19431e-09	1.19431e-09	1.19431e-09	1.19431e-09	34.7936	6.59181	78.7751	35.5604	63.3775	152.094	108.084	71.1575	257.322	220.797	103.337	147.897	281.451	106.564	423.381	70.813	186.08	72.0305	62.8362	54.2118	66.891
neg_6862	Didymin	1.19431e-09	1.19431e-09	0.343231	1.19431e-09	1.19431e-09	13.475	54.8782	117.062	58.0164	153.355	105.666	126.811	784.146	274.482	190.808	673.579	1008.9	379.815	500.405	686.773	330.456	956.486	199.574	793.979	139.266	138.534	125.992	150.253
neg_6864	Scopolin	1.19431e-09	1.19431e-09	1.19431e-09	1.19431e-09	309.134	1.19431e-09	1.19431e-09	1.19431e-09	1.19431e-09	1.19431e-09	1.19431e-09	1.19431e-09	1.19431e-09	1.19431e-09	1.19431e-09	1.19431e-09	1.19431e-09	1.19431e-09	1.19431e-09	1.19431e-09	1.19431e-09	1.03068	1.19431e-09	2.73379	14.4682	21.7127	15.4009	21.8467
neg_6866	Formononetin 7-O-glucoside-6''-O-malonate	14.5946	1.19431e-09	14.0633	13.6775	36886.1	212.119	23.7515	41.578	46.039	1.19431e-09	20.8367	72.1491	15.9627	3.41067	4.61657	42.9785	45.1734	12.614	67.6796	51.8934	79.5359	102.834	1.19431e-09	670.379	1834.91	1841.03	1850.42	1867.55
neg_6870	ilicic acid	1.19431e-09	28.3809	17.2184	13.0668	46.026	5.0979	29.8468	28.8649	80.7571	62.9887	16.5193	38.3015	64.8109	112.346	85.4077	65.4359	50.8314	49.7234	97.8341	65.8158	114.897	108.268	125.89	89.7163	49.5422	50.9408	51.186	49.6448
neg_6871	Umckalin (7-hydroxy-5,6-dimethoxycoumarin)	1.19431e-09	1.19431e-09	1.19431e-09	1.19431e-09	1.19431e-09	1.19431e-09	1.19431e-09	1.19431e-09	1.19431e-09	1.19431e-09	1.19431e-09	1.19431e-09	1.19431e-09	0.168121	1.19431e-09	1.19431e-09	1.19431e-09	1.19431e-09	1.19431e-09	1.19431e-09	1.19431e-09	1.19431e-09	1.19431e-09	1.19431e-09	4.65282	4.82386	5.24095	4.64894
neg_6872	4-Phenylbutyric acid	45.6214	40.6934	56.7556	42.6117	89.4437	92.542	35.2728	33.8559	57.1965	39.0458	44.2439	56.1642	67.6436	46.355	40.9389	144.498	124.16	69.2633	111.353	324.498	107.016	81.9693	53.0607	139.61	53.9496	55.9253	50.1693	60.9266
neg_6873	Fortuneanoside K	1.19431e-09	1.19431e-09	4.04177	1.19431e-09	45.1132	1.19431e-09	75.2823	127.652	91.6723	53.5346	42.1728	111.268	194.526	119.663	115.382	196.067	299.092	186.716	306.489	352.773	282.029	434.728	230.148	318.422	127.761	136.777	119.814	137.465
neg_6875	Granaticin	1.19431e-09	1.19431e-09	1.19431e-09	1.19431e-09	1.19431e-09	1.19431e-09	1.19431e-09	0.291921	1.19431e-09	1.19431e-09	1.19431e-09	1.19431e-09	1.19431e-09	1.19431e-09	1.19431e-09	1.19431e-09	1.19431e-09	1.19431e-09	1.19431e-09	1.19431e-09	1.19431e-09	1.19431e-09	1.19431e-09	1.19431e-09	128.191	124.082	127.724	127.069
neg_6876	Amentoflavone	7.29246	17.7809	9.65302	1.19431e-09	46875.3	722.104	11.6123	5.70471	10.2212	11.6547	37.424	30.8272	13.6543	14.9988	2.69884	54.2758	52.5974	0.535442	123.013	414.691	152.199	217.682	14.6431	1358.65	2478.65	2463.19	2476.99	2544.03
neg_6877	Ampicillin	558.282	13.4911	178.624	43.5664	918.029	1143.13	1665	2216.18	1028.64	2216.65	1600.13	1931.2	4015.03	1852.89	2976.1	1991.35	10702.2	2921.56	3996.29	9736.35	4585.14	4401.72	5203.96	4867.8	2081.62	2073.35	2042.16	2090.74
neg_6882	2,3-Dehydro-UWM6	1.19431e-09	2.22695	1.19431e-09	1.19431e-09	1.19431e-09	1.19431e-09	33.6039	146.672	8.35721	152.12	102.918	65.3589	124.795	88.8915	102.136	85.4579	244.021	81.9562	110.954	173.383	58.8664	176.38	77.6469	222.683	67.0079	70.0669	76.7362	63.6619
neg_6883	Syringetin-3-O-rutinoside	398.333	581.152	283.389	89.4696	256.422	84.9215	3670.81	11337.1	3175.6	13808.4	10114.7	7933.25	11973.1	8866.27	9826.16	10250.8	22448.4	9510.55	12793.8	21296.8	8046.59	19135.1	8384.57	21939	6607.8	6690.73	6594.86	6720.92
neg_6884	Loroglossin	165.237	499.241	285.704	3.63221	3904.12	1810.56	0.334181	35.666	276.243	1258.5	386.009	262.129	44.0618	15.1123	74.6126	88.0176	442.745	164.628	59.3211	95.2276	11.9157	88.7555	51.1514	729.797	409.105	403.537	441.191	399.23
neg_6887	Rivularin	1.19431e-09	1.19431e-09	1.19431e-09	1.19431e-09	1.19431e-09	1.19431e-09	1.19431e-09	1.19431e-09	1.19431e-09	1.19431e-09	1.19431e-09	1.19431e-09	1.19431e-09	0.0909974	1.19431e-09	1.19431e-09	1.19431e-09	0.00595415	1.19431e-09	1.19431e-09	0.248167	1.19431e-09	1.19431e-09	1.19431e-09	22.483	21.4496	22.7275	21.5613
neg_6890	Podophyllotoxin (Podophyllum)	64.229	1.49493	12.8895	1.28376	4.27003	3.03276	1.19431e-09	292.358	81.701	159.422	40.1252	91.5879	295.402	114.234	112.743	1.19431e-09	82.5239	34.1192	1.19431e-09	1.19431e-09	1.19431e-09	1.19431e-09	154.792	7.54399	55.8471	48.3109	55.6218	47.7889
neg_6898	Valienone	1.19431e-09	6.83535	0.62028	1.19431e-09	45.0524	1.19431e-09	1.69304	1.19431e-09	2.21459	8.46832	15.0085	5.77983	1.41848	10.8122	1.45667	1.19431e-09	13.9599	8.8146	0.840479	1.19431e-09	1.19431e-09	2.72782	12.7381	1.19431e-09	4.83165	12.2351	7.19271	7.49661
neg_6899	7,8-Dihydro-7,8-dihydroxykynurenate	24.5076	401.733	226.612	99.2249	2160.2	202.667	345.082	95.1018	263.174	446.276	807.134	375.5	302.799	627.049	174.829	127.942	647.185	492.905	268.29	42.98	141.552	249.508	498.496	47.4447	386.188	381.768	383.922	386.036
neg_6900	AminoDHQ	3.52506	111.392	69.9733	27.9932	626.91	56.2175	97.6719	26.1831	71.9539	137.406	240.318	126.972	76.0283	180.333	54.0433	54.3002	210.194	158.057	78.0259	16.0227	55.6111	79.4757	170.42	19.1414	133.505	131.302	135.239	133.71
neg_6901	Coumaryl acetate	48.3279	14.9207	332.281	13.5024	296.287	36.0349	7.4359	883.683	519.433	32.9474	118.801	323.435	10.6699	24.6613	19.1435	46.4725	27.6775	74.3169	20.6337	69.4929	21.7286	35.7207	12.1976	388.305	121.32	134.667	135.907	135.805
neg_6904	N-Glycoloyl-neuraminate	1.19431e-09	34.2755	19.2326	1.54362	263.886	12.8514	36.069	3.47876	25.0944	51.9286	84.9839	40.9541	33.0263	94.5947	17.3718	1.68905	65.4614	50.7275	34.9137	1.19431e-09	14.7668	19.9682	49.6971	1.19431e-09	59.1365	55.7568	53.594	59.5599
neg_6906	Dihydrozeatin riboside	15.0513	57.2832	1.19431e-09	1.19431e-09	65.9707	19.8207	11.414	13.1913	112.527	41.1037	13.4987	68.8215	57.1425	100.627	67.85	493.834	102.879	60.4586	597.745	283.022	103.611	662.827	70.2942	1428.24	66.4343	60.9788	66.538	69.0834
neg_6918	21672514	2152.46	2967.76	489.827	488.878	2058.8	566.09	180.553	37.4238	22019.6	2639.31	157.034	238.955	48.5749	357083	129.119	58.6117	168.753	56.6093	311.428	41.6842	40.2709	56.0329	217.114	25.5007	16280.5	15796.5	16288.4	16118.9
neg_6921	6805-41-0	9.70304	1.19431e-09	1.19431e-09	1.19431e-09	23.9905	39.685	7.21997	1.26011	213.558	21.5142	2.00613	10.629	10.5414	4354.19	17.7714	3.27459	45.0881	14.5267	2.87762	9.72447	20.9396	20.3742	34.9697	7.23284	197.309	173.086	180.299	198.536
neg_6925	Licoflavone A	76.088	175.878	44.9843	27.6704	99.7589	23.2961	44.2519	34.4098	31.5244	13.7752	9.88518	45.6557	28.889	469.212	21.5972	103.26	37.2672	10.0964	37.4238	52.3616	60.789	46.4184	46.2411	28.8393	52.019	47.2666	62.2244	47.0155
neg_6935	6-endo-Hydroxycineole	40.854	18.0694	143.787	26.4166	40.8268	49.3167	7.43881	9.59048	31.6405	9.64542	28.4365	19.9112	5.27767	13.5264	5.66884	19.9251	2.87945	63.8243	1.19431e-09	1.19431e-09	1.19431e-09	5.17482	1.19431e-09	1.19431e-09	23.033	16.722	22.0918	21.099
neg_6939	9,10-Dihydroxy-12,13-epoxyoctadecanoate	66228.8	50396.7	158697	52463.7	58547.4	67094.8	23280	24712.4	46069.9	24164.6	48138.9	36284.6	20924.7	34801.1	21170	28476.9	13292	69460.7	9162.05	13281.4	16315.3	12095.6	17704.2	9591.7	34414.2	34016.6	34532.4	34093.7
neg_6945	Daunorubicin	8884.28	987.087	3996.42	1832.66	12075.7	9530.06	4998.01	15009.3	9181.33	12640.6	11207.3	34794.3	8423.78	7714.65	14261.6	9996.52	32038.4	12071	8663.6	14695.3	7026.27	11492.7	15687.9	20975.7	9595.75	9281.75	9637.93	9424.16
neg_6951	Methylisoeugenol	36.3184	50.8424	53.9829	57.1714	61.5102	78.4788	33.0117	54.0589	49.8637	37.3019	35.3473	74.4521	58.5822	35.3999	40.6071	98.8045	92.02	79.866	85.7327	167.75	91.86	111.372	88.1794	101.368	47.6143	45.0697	40.4167	47.9508
neg_6955	Acetyltropine	25.6065	39.3347	36.6032	33.9746	32.8877	46.4656	14.5644	37.4939	32.5359	19.7496	9.74352	51.9017	38.6994	37.863	23.8333	76.7621	63.4797	55.0638	62.191	129.157	54.1267	85.6125	64.2086	76.7416	29.3179	24.3135	26.9307	28.609
neg_6956	Diethylcarbamazine	801.48	859.292	789.748	747.636	829.108	1102.69	483.064	802.963	659.486	504.886	602.954	903.461	868.5	635.387	591.164	1433.17	1243.45	1110.55	1147.77	2434.14	1223.08	1507.68	1198.68	1424.88	710.413	698.44	710.532	695.338
neg_6968	Leukotriene C4	90.6766	280.751	357.022	196.69	838.586	403.59	267.506	54.5998	81.2191	343.255	471.453	631.715	41.2514	120.291	199.663	63.4624	180.735	114.03	49.5514	51.7325	68.1008	108.306	226.415	113.891	221.17	242.412	231.11	233.099
neg_6973	dTDP-3-methyl-4-oxo-2,6-dideoxy-L-allose	1.19431e-09	1.19431e-09	1.19431e-09	1.19431e-09	1.19431e-09	1.19431e-09	1.19431e-09	1.19431e-09	1.19431e-09	1.19431e-09	1.19431e-09	1.19431e-09	1.19431e-09	1.19431e-09	1.19431e-09	0.0218358	1.19431e-09	1.19431e-09	1.19431e-09	1.19431e-09	1.19431e-09	1.19431e-09	1.19431e-09	1.19431e-09	80.5981	81.4442	82.1644	81.9817
neg_6978	5-Aza-2'-deoxycytidine	16.7969	12.508	65.9648	22.7049	13.0344	1.19431e-09	26.9018	101.849	29.4222	6.70608	115.299	196.031	238.083	69.8643	51.4084	678.819	1084.11	818.496	1079.56	1641.99	724.851	684.328	98.3231	442.068	199.755	203.014	212.451	200.922
neg_6983	Chrysin-7-O-Glucuronide	2.20327	5.36107	18.2442	4.81096	65.8903	1.19431e-09	28.8491	52.7423	28.5057	20.7908	89.0762	196.803	131.615	99.9002	56.6041	346.367	564.185	421.427	645.469	976.562	522.073	474.91	113.017	230.519	431.88	417.642	423.589	433.633
neg_6984	(7R)-7-(4-Carboxybutanamido)cephalosporanate	4.81734	1.19431e-09	29.1528	2.95565	34.5808	1.19431e-09	16.6698	49.6551	20.7515	3.17626	82.2773	216.06	197.382	105.504	66.1328	613.662	1114.05	791.476	1208.8	1791.44	964.618	903.805	183.317	397.923	239.417	248.283	254.929	255.249
neg_6985	Precorrin 4	1160.44	6.61511	243.136	42.4316	1739.58	1443.75	1231.03	1818.91	2055.76	3652.15	2003.04	3518.18	3106.78	2319.26	3457.68	3109.19	8609.41	3148.05	3281.64	4555.81	2626.17	3751.11	4150.16	4274.27	2247.97	2209.26	2230.79	2234.5
neg_6987	Imperatorin	1.19431e-09	1.19431e-09	1.19431e-09	1.19431e-09	0.277108	1.19431e-09	0.33641	1.19431e-09	0.376612	1.19431e-09	0.217726	0.36648	1.52918	1.28909	1.19431e-09	1.03827	3.33457	1.20091	2.80675	4.96281	7.06564	5.29589	2.6966	4.2378	55.4954	57.1458	55.831	56.0956
neg_6988	Eriodictyol	1.19431e-09	1.19431e-09	1.19431e-09	1.19431e-09	1.19431e-09	1.19431e-09	1.19431e-09	1.19431e-09	1.19431e-09	1.19431e-09	1.19431e-09	1.19431e-09	1.19431e-09	1.19431e-09	1.19431e-09	1.19431e-09	1.19431e-09	1.19431e-09	1.19431e-09	1.19431e-09	1.19431e-09	1.19431e-09	1.19431e-09	1.19431e-09	42.0223	40.0538	42.3474	40.7762
neg_7	Sulfite	53.9765	53.6374	47.3189	48.6094	42.4563	39.7368	41.2643	40.6859	32.6095	36.3241	43.6091	41.4813	45.4805	47.4164	36.5194	54.0876	42.7138	36.8223	52.1921	65.2665	41.4097	44.5295	46.7699	64.4939	37.4508	36.4251	39.4513	33.5805
neg_70	Strophanthidin	122.796	189.408	61.4697	93.7637	44.9165	97.2298	76.2503	46.3409	56.9852	108.387	57.9259	25.2326	35.3174	1.19431e-09	37.5015	1.19431e-09	35.0008	18.3729	13.0224	23.1894	24.1394	11.8616	24.7593	12.0579	30.3919	40.7674	35.3963	32.3007
neg_7017	Polygalasaponin F	552.02	2277.22	986.452	471.862	1671.82	1639.98	350.549	19.5887	1261.45	1242.89	304.673	390.161	52.8235	8174.24	238.917	17.5672	136.069	53.1202	23.6296	18.9941	14.5026	19.0478	356.163	24.9448	1082.67	1097.83	1117.18	1137.13
neg_7027	Bisacurone	56.215	156.845	26.664	77.7069	191.021	178.321	93.5102	71.3167	180.087	129.43	46.3498	129.558	193.909	196.921	243.191	293.13	141.833	96.3334	685.02	267.794	578.135	559.673	300.56	380.846	173.511	178.886	179.833	174.552
neg_7028	Docosanedioate	59.2431	141.977	79.3103	163.938	133.712	421.136	90.7746	79.8324	85.3946	35.892	34.854	223.302	156.868	112.204	86.3468	72.5548	118.851	153.085	156.412	95.6407	117.647	142.215	117.456	1176.94	104.798	116.841	114.57	116.737
neg_7035	Tetrangomycin	1.19431e-09	1.19431e-09	1.19431e-09	1.19431e-09	1.19431e-09	1.19431e-09	1.19431e-09	1.19431e-09	0.594385	1.19431e-09	1.19431e-09	1.19431e-09	1.19431e-09	1.19431e-09	1.19431e-09	1.19431e-09	1.19431e-09	1.19431e-09	1.19431e-09	1.19431e-09	1.19431e-09	1.19431e-09	1.19431e-09	1.19431e-09	29.8411	29.8166	30.1984	29.9593
neg_7040	2-Ethylpyrazine	31.7712	91.2137	62.4786	58.4683	85.5147	96.8822	34.1288	18.6482	41.656	52.8338	17.6358	73.2503	17.9261	39.3109	20.6977	11.0966	3.70795	10.6698	0.42111	0.792527	20.5696	1.19431e-09	38.9936	0.0418186	32.5087	36.3878	30.1006	35.4269
neg_7041	9(10)-EpOME;(9R,10S)-(12Z)-9,10-Epoxyoctadecenoic acid	124.256	255.216	143.903	112.819	173.035	143.309	146.111	125.205	233.781	195.844	140.523	173.712	137.247	183.257	203.879	149.966	112.285	216.137	1163.03	113.355	549.142	1577.93	169.248	398.238	220.463	215.783	216.09	220.82
neg_7042	9,10-DHOME; (12Z)-9,10-Dihydroxyoctadec-12-enoic acid	282.311	409.379	624.975	182.331	770.256	152.731	708.955	237.21	329.217	491.626	853.1	387.301	578.815	166.516	183.666	265.915	390.155	549.435	1417.37	230.739	287.834	324.893	291.596	126.433	388.396	375.781	403.52	376.447
neg_7045	Kanamycin A	1709.52	168.837	104.683	3291.65	186.24	1064.71	405.914	679.768	562.056	1261.29	325.479	1230.68	2330.14	1959.25	263.995	279.048	248.898	369.738	385.371	311.025	360.871	432.21	446.594	661.447	761.734	733.362	755.39	750.513
neg_7050	Farrerol-7-O-glucoside	2847.8	173.393	1005.38	341.894	2854.56	2576.37	6918.9	19727.2	7532.69	17473.8	11983.3	15773.4	14092.2	13550.1	20172.4	14564.9	42377.4	10970.7	13350.1	21954.9	9521.67	17293.6	25452.3	21034.7	10354.8	10262.7	10587.4	10207.8
neg_7058	Bacopaside I	588.378	1240.71	304.373	402.501	853.499	742.724	7555.7	109.137	2253.14	7412.12	4811.72	1332.13	488.635	11588.5	15861.7	9705.1	1085.71	6244.09	922.633	170.023	523.823	6177.78	1733.35	16026.8	3738.98	3613.23	3688.58	3745.33
neg_7061	Carminomycin	180.575	42.1044	19.1384	1.19431e-09	78.4279	23.5905	249.517	1094.07	441.782	840.272	806.857	747.444	840.639	387.587	613.528	823.457	1611.4	759.624	1205.86	1434.54	588.182	1125.39	625.784	1931.92	509.384	516.384	507.472	521.72
neg_7080	N-Methyl-L-glutamate	353.505	3.72334	483.911	260.04	17.0584	291.729	271.923	138.735	135.524	309.475	324.673	240.213	136.14	165.788	275.528	236.838	82.5244	973.26	241.483	45.6509	89.4649	211.481	36.6563	706.764	241.073	256.3	249.255	241.389
neg_7083	2'-Deoxycytidine	22.9348	38.6737	67.032	36.4301	46.5415	62.0085	23.7883	25.6625	11.078	9.53545	49.1222	47.4233	39.4885	34.881	31.3458	23.461	24.2048	24.4328	15.4013	9.17693	24.091	9.03544	64.7108	3.06727	31.4191	25.4186	29.8193	31.7634
neg_7085	D-Ribitol 5-phosphate	1.19431e-09	1.19431e-09	1.19431e-09	1.19431e-09	1.19431e-09	1.19431e-09	1.19431e-09	1.19431e-09	1.19431e-09	1.19431e-09	1.19431e-09	1.19431e-09	1.19431e-09	1.19431e-09	1.19431e-09	1.19431e-09	1.19431e-09	1.19431e-09	1.19431e-09	1.19431e-09	1.19431e-09	1.19431e-09	1.19431e-09	1.19431e-09	10.2388	10.6737	9.93517	10.5804
neg_7088	LysoPC 100	7093.17	608.036	11698.4	5018.09	903.447	6136.01	5780.95	2756.4	3274.16	6195.03	7312.17	4811.09	3362.39	3363.73	6518.57	3807.03	1725.5	21233.1	1361.7	1415.15	1087.59	3264.82	1220.4	12056.8	4799.94	4772.84	4863.08	4773.88
neg_71	Gentamicin A2	172.095	116.13	108.164	145.235	37.4265	217.576	106.936	117.693	62.7679	70.7195	70.8183	70.3924	107.099	26.3338	29.3228	55.0751	70.3495	119.27	70.3384	69.8329	98.0679	40.6482	26.139	46.2433	64.9656	66.3254	63.0369	62.4265
neg_7102	Euphorbia factor L8	812.258	2311.05	1762.78	753.611	1988.17	2092.25	470.135	56.4591	674.696	1439.28	588.816	581.241	95.4221	6096.02	227.325	87.2611	216.531	93.8448	83.5101	30.5249	22.2665	105.957	522.052	84.0895	739.103	740.108	711.116	745.152
neg_7115	Butirosin A	142.675	1704.12	201.356	447.041	632.634	833.561	177.022	5.58005	1052.39	1089.18	34.4843	172.477	127.035	3251.75	1048.57	11.5373	9.19744	1.3187	0.0374903	1.19431e-09	15.7196	1.03419	379.993	0.473668	325.126	289.798	326.693	308.09
neg_7116	Premithramycin B	124.908	250.787	350.524	106.261	363.076	338.963	67.5279	125.129	178.996	308.215	27.9303	277.499	1.19431e-09	531.75	45.6219	59.3512	221.722	76.4089	136.767	36.2997	24.931	136.594	69.4565	136.461	107.542	101.088	78.3678	118.577
neg_7128	Avermectin B1b	1.19431e-09	3.98879	0.0463237	0.0181394	1.19431e-09	0.644922	2.50652	0.033477	0.146746	2.74933	0.342275	1.19557	0.0501713	2.75244	0.56215	0.583365	1.34056	0.864072	0.438894	0.179249	1.61839	1.28422	0.454025	0.00938801	24.5513	26.6068	26.4168	25.5248
neg_7130	3-hydroxy-tetradecanoic acid	1.21749	29.921	1.19431e-09	2.47163	13.6945	1.50706	3.09586	1.39376	3.37633	0.0281867	1.19431e-09	1.19431e-09	4.09535	12.4997	2.83142	3.60174	0.873828	0.521601	4.51845	4.1009	12.9618	7.90489	4.53597	13.3113	24.5142	23.2284	23.9218	23.918
neg_7131	Tridecanoic Acid	22.8787	284.626	16.8542	11.3491	22.1267	0.985642	17.7758	10.6621	32.9706	23.8613	2.7457	6.6119	2.16316	37.4339	15.0679	4.7171	1.19431e-09	0.925703	4.7505	1.19431e-09	19.3326	1.10835	30.9664	1.19431e-09	26.168	24.3024	26.2913	26.9757
neg_7138	Macrocin	82.772	184.689	46.3606	96.2792	61.3719	112.283	71.6903	45.9082	71.0512	46.9311	8.50165	29.0734	33.2002	82.7892	47.9099	15.2961	21.9839	21.9126	24.8213	54.9964	40.5312	10.0633	79.8633	16.0089	48.1178	33.932	45.6658	46.7418
neg_7146	Allopurinol	116.894	154.898	115.542	106.638	105.623	117.055	129.749	63.0572	129.756	75.3518	117.448	140.101	41.6243	61.4134	99.1396	14.8273	27.228	71.9768	64.7004	31.1586	85.6548	33.0498	121.462	4.33591	81.393	80.7245	79.2697	80.7629
neg_7148	Portulacaxanthin II	35.1493	1.19431e-09	1.19431e-09	1.19431e-09	1.19431e-09	1.19431e-09	27.7007	6.89506	10.3237	47.7788	25.6291	21.9677	75.5038	22.2962	52.8534	58.615	72.2496	57.9056	106.087	63.6775	92.2508	523.448	195.219	21.4097	52.7421	51.1014	61.3682	53.7222
neg_7157	6'''-Feruloylspinosin	1.19431e-09	1.19431e-09	16.902	1.19431e-09	1.19431e-09	1.19431e-09	1.19431e-09	70.5423	40.5403	1.19431e-09	12.5494	21.7716	92.08	6.71104	1.19431e-09	856.089	526.153	493.05	536.947	639.773	433.688	1001.21	43.9878	1010.83	166.684	134.658	160.692	159.851
neg_7164	Dehydrocommersonine	1.19431e-09	0.2678	1.19431e-09	1.19431e-09	1.19431e-09	1.19431e-09	1.19431e-09	1.19431e-09	1.19431e-09	1.19431e-09	1.19431e-09	1.19431e-09	1.19431e-09	1.19431e-09	0.525749	1.19431e-09	1.19431e-09	1.19431e-09	1.19431e-09	1.19431e-09	1.19431e-09	0.903577	1.19431e-09	1.19431e-09	31.1333	30.7607	30.9028	30.409
neg_7173	Cryptostrobin (8-C-Methyl-5,7-Dihydroxyflavanone)	1.19431e-09	1.19431e-09	1.19431e-09	1.19431e-09	1.19431e-09	1.19431e-09	1.19431e-09	0.242673	1.19431e-09	1.19431e-09	1.19431e-09	1.19431e-09	1.19431e-09	1.99941	1.19431e-09	1.19431e-09	1.19431e-09	1.19431e-09	1.19431e-09	1.19431e-09	1.19431e-09	1.19431e-09	1.19431e-09	1.19431e-09	47.1712	46.0924	46.6916	47.0854
neg_7179	Cannabigerolate	309.443	483.759	228.715	282.053	408.267	271.854	331.477	195.078	272.24	191.566	184.929	275.269	212.267	313.273	199.718	117.98	84.4547	139.914	229.843	105.459	349.616	185.974	271.195	94.3194	192.916	197.741	200.953	201.406
neg_7185	Artemisinin B	778.018	1026.83	735.489	604.667	836.468	924.76	793.248	706.899	705.016	600.33	756.81	702.194	881.975	755.691	831.384	1601.58	1082.44	1920.27	3082.62	2329.99	3273.59	2881.94	1132.89	2710.58	1095.74	1256.76	1166.69	1137.85
neg_7198	L-Seryl-L-Isoleucine	1.19431e-09	160.61	1.19431e-09	5.20274	80.2924	1.19431e-09	8.55171	1.19431e-09	4.4088	5.09913	1.19431e-09	1.19431e-09	4.47629	21.1598	6.42608	10.1395	1.19431e-09	22.4435	35.1124	10.9662	1.19431e-09	29.436	1.19431e-09	89.7821	11.5112	9.68667	9.21025	11.7346
neg_7200	2',7-Dihydroxy-4',5'-methylenedioxyisoflavone	1.19431e-09	1.19431e-09	1.19431e-09	1.19431e-09	1.19431e-09	1.19431e-09	0.635615	1.19431e-09	1.1726	2.39447	7.46457	1.19431e-09	1.68218	6.54966	24.4007	11.4406	26.2791	4.96659	9.42802	13.9123	10.825	19.0998	38.2977	7.39677	24.7765	23.7771	24.9341	24.1166
neg_7203	Gentamicin X2	52.8409	96.7329	50.3165	35.2833	258.246	105.776	79.5583	52.0683	51.4283	82.3572	82.9077	78.0782	70.7834	64.9621	90.9913	906.302	501.118	1447.84	681.706	694.155	852.655	794.673	276.559	657.729	253.86	263.145	275.105	257.132
neg_7205	Ecliptasaponin A	8337.77	37142.3	9620.97	9286.12	25787.5	21754	5719.29	2330.58	7682.81	14497.2	3836.01	10236.4	4624.99	37572.6	4809.13	2431.43	2931.4	2319.18	2529.98	3928.47	2624.49	2613.09	4821.93	2080.6	8844.69	8685.75	8855.58	8757.18
neg_7209	SAHA	1.19431e-09	11.538	0.941841	1.19431e-09	2.61656	1.19431e-09	1.19431e-09	16.5648	7.19214	1.3375	0.892608	3.70437	7.96572	9.58884	4.43414	0.408669	2.81526	10.832	12.3732	45.0858	198.142	19.8737	9.68287	14.9802	6.55933	12.1203	9.07592	7.62401
neg_7220	Pedunculoside	528.757	1409.74	324.864	640.649	1029.68	1604.23	1899.41	1537.02	2107.22	1834.54	1799.47	2269.5	3317.53	2895.59	2838.26	3076.45	2784.2	2607.4	4257.61	3733.76	4449.27	4017.8	3239.62	3045.97	1968.16	1776.66	1763.78	1804.07
neg_7222	20-O-Acetylingenol-3-angelate	251.125	1270.62	579.051	774.026	750.049	820.106	303.833	1.19431e-09	202.808	382.186	166.505	312.197	113.096	2146.37	200.334	34.1901	86.4936	24.772	46.7194	17.8209	124.133	45.8449	335.75	7.62288	317.991	286.594	325.008	285.55
neg_7228	2-Succinyl-5-enolpyruvyl-6-hydroxy-3-cyclohexene-1-carboxylate	1.19431e-09	0.0013669	0.325407	1.19431e-09	0.00132411	1.19431e-09	1.19431e-09	0.855621	0.00508857	0.000908805	0.422833	0.00270543	1.19431e-09	1.19431e-09	1.31436	0.0566309	0.023622	0.027543	1.19431e-09	0.00849186	0.0569675	0.249041	0.845379	0.0297554	214.925	219.117	217.482	215.478
neg_7238	3',4'-Anhydrovinblastine	1624.96	1948.97	1102.61	1282.23	2647.6	1553.79	9353.75	924.94	4403.42	11602.8	7265.16	3237.9	1820.13	17556.4	18945.4	11184.4	2459.27	8432.36	2402.5	2179.91	1876.3	7361.77	3132.08	20371.4	5761.49	5369.16	5628.33	5556.95
neg_7239	Avermectin A1a	10929.3	40082.9	22380.4	22875.6	23591.6	26174.7	8617.58	1617.17	14767	15830.7	9700.61	17551.9	3898.63	89716.8	4742.42	1894.85	3264.07	2622.07	814.756	754.283	2058.56	1918.51	8388.43	2469.4	12749.8	12652.6	12440.9	12561.8
neg_7278	Poricoic acid A	1870.21	1282.42	860.479	1908.82	1402	1411.52	5161.95	4459.47	4717.41	4121.38	3486.08	4742.02	9420.23	9560.96	8228.62	5467.64	5728.48	6399.71	7966.16	6500.23	8126.38	9656.12	9952.43	7340.23	4593.39	4490.34	4651.62	4503.86
neg_7280	Fumitremorgin A	468.041	1036.06	850.774	461.583	864.129	839.391	529.864	460.736	944.832	699.632	621.311	831.141	571.384	8535.79	674.992	356.888	413.573	420.936	529.338	277.844	483.59	485.93	893.635	359.752	874.861	919.277	907.283	874.646
neg_7287	alpha-hydroxy myristic acid	40.4121	76.3354	63.9913	45.8809	123.876	38.9248	201.375	213.781	180.829	146.409	153.08	158.058	284.004	278.704	287.027	244.076	350.557	219.618	488.369	327.43	478.973	499.813	515.885	425.009	401.349	406.327	403.19	398.903
[truncated: 2,363 more rows]
