# Supplementary material for: Multi-omics reveals effects of diet FNDF/starch level on growth performance and rumen development of Hu sheep
Source: Front Microbiol. 2025 Aug 5;16:1601950. doi: 10.3389/fmicb.2025.1601950 (PMC12361173; doi:10.3389/fmicb.2025.1601950)
Supplement: Supplementary file 5 [file Table_5.xlsx]

## Sheet: A_vs_B.diff_final
Table S5. Differential metabolite screening results
#ID	name	A12	A11	A10	A9	A8	A7	B10	B7	B12	B11	B9	B8	A_Mean	B_Mean	Fold_change	log2FC	Pvalue	VIP	regulated	KEGG_pathway_annotation
neg_10012	12-Hydroxyoctadecanoic acid	969137	839150	915286	960086	646107	940853	368664	419574	381433	526550	457682	655682	878436	468264	0.533065	-0.907615	0.000118478	1.65587	down	--
neg_10018	ent-11beta-Hydroxycassa-12,15-diene	7382.77	6348.01	6635.33	7423.45	5867.17	7376.44	2839.69	3058.21	2613.98	3583.27	4163.55	5268.55	6838.86	3587.88	0.524631	-0.930626	0.000107927	1.68246	down	--
neg_10023	Damascenone	250.164	203.754	185.042	190.478	170.465	170.654	265.32	344.429	345.814	370.497	204.345	282.383	195.093	302.131	1.54865	0.631013	0.00667579	1.40565	up	--
neg_10025	3-Acetyl-11-keto-.beta.-boswellic acid	2682.15	2345.87	1877.98	2303.39	1932.37	1595.97	1624.53	2000.36	1282.24	853.553	1893.94	1765.95	2122.95	1570.09	0.73958	-0.435221	0.0426372	1.11698	down	--
neg_1006	Imidazol-5-yl-pyruvate	773.159	741.351	620.664	794.611	705.798	918.636	446.561	659.502	471.814	666.288	372.005	478.19	759.037	515.727	0.679449	-0.557563	0.00356247	1.45619	down	Histidine metabolism(ko00340)
neg_10070	4-Hydroxysphinganine	6727.55	6257.27	12008.7	9064.59	8694	13187.2	2794.16	5591.88	3135.1	3447.38	4364.09	5198	9323.22	4088.44	0.438522	-1.18928	0.0042178	1.47299	down	--
neg_10080	Leptinidine	1808.82	1886.02	1635.05	2374.61	2219.5	1802.34	1002.39	1201.26	1618.57	1147.27	1573.64	1002.66	1954.39	1257.63	0.643491	-0.636009	0.00147088	1.51741	down	--
neg_10114	Erythromycin C	7338	7621.21	10577.8	5265.27	14685.1	5528.73	2147.43	2097.86	8369.57	3469.59	3901.52	2184.93	8502.7	3695.15	0.434585	-1.20229	0.0238267	1.21163	down	--
neg_10149	Stearoylcarnitine	2411.1	3083.17	2449.15	2891.41	3098.95	2332.43	693.107	586.274	433.761	250.366	1413.77	446.926	2711.03	637.367	0.235101	-2.08865	3.25392e-06	1.76998	down	--
neg_10161	Ricinoleic acid	580728	458518	644506	520074	363511	486721	171530	304151	263565	200323	262135	297054	509010	249793	0.490743	-1.02696	0.000516549	1.63229	down	--
neg_10189	Lup-20(29)-en-3-one (Lupenone)	623.821	623.708	620.005	612.716	671.689	642.214	1320.95	1645.29	1277.34	1369.05	1457.89	1233.99	632.359	1384.08	2.18877	1.13012	5.01106e-05	1.78638	up	--
neg_10217	LysoPE 18:1(2n isomer)	1694.07	1685.52	1431.1	1445.42	1360.09	1415.55	1053.65	1315.48	1204.82	1152.32	1293.1	1366.59	1505.29	1230.99	0.817779	-0.290217	0.00522787	1.42375	down	--
neg_1025	Validone 7-phosphate	55.9931	64.7941	42.1447	48.6955	79.2066	74.7481	28.8763	55.1514	39.9918	52.0965	39.0473	32.6956	60.9303	41.3098	0.677985	-0.560675	0.0251849	1.23665	down	--
neg_10275	Octadecanoic acid	363.634	329.234	394.084	353.023	301.558	271.963	429.702	624.156	429.954	479.395	503.554	502.937	335.583	494.95	1.4749	0.560614	0.00148584	1.52008	up	Phototransduction - fly(ko04745);;Biosynthesis of unsaturated fatty acids(ko01040);;Fatty acid biosynthesis(ko00061)
neg_10284	5-O-beta-D-Mycaminosyltylactone	578.488	696.404	495.886	604.475	609.454	543.462	1172.49	1335.12	1106.38	725.807	954.451	1175.58	588.028	1078.3	1.83376	0.874808	0.00165784	1.63941	up	--
neg_10295	Ergosta-5,7,22,24(28)-tetraen-3beta-ol	5184.71	6812.36	7600.15	5519.98	8731.58	6404.07	69506.4	140129	133144	69887.4	109874	95263.9	6708.81	102967	15.3481	3.93999	0.000560249	1.72411	up	Steroid biosynthesis(ko00100)
neg_10311	Ergotamine	1.19431e-09	12.1487	1.19431e-09	1.31703	1.19431e-09	1.19431e-09	390.806	784.336	839.515	365.047	557.657	498.768	2.24429	572.688	255.175	7.99535	0.000899307	1.70132	up	--
neg_10337	Dehydrotumulosic acid	6717.33	7818.37	7055.06	2829.92	11526	3161.68	2220.98	3515.53	2855.72	2257.79	3078.87	2158.73	6518.06	2681.27	0.41136	-1.28153	0.0326298	1.26362	down	--
neg_10349	Glycosyl-4,4'-diaponeurosporenoate	527.425	666.228	983.352	46.9482	1057.5	98.2875	71.1295	252.96	128.818	26.7014	161.619	18.5191	563.291	109.958	0.195206	-2.35693	0.048085	1.1707	down	--
neg_10402	Veatchine	6.88023	3.11652	2.5612	6.78753	0.968944	0.834466	7.43567	32.0887	19.3995	21.5665	2.35178	18.348	3.52482	16.865	4.78466	2.25842	0.0262964	1.27379	up	--
neg_10412	Glutathionylspermidine	433.493	522.382	560.273	443.215	516.377	495.188	436.079	470.268	361.254	382.892	338.032	281.101	495.155	378.271	0.763945	-0.388459	0.00758241	1.36561	down	Glutathione metabolism(ko00480)
neg_10419	Emetine	1116.02	1472.46	1450.86	1180	1672.59	1234.9	728.104	654.465	499.521	499.67	873.214	504.639	1354.47	626.602	0.462616	-1.11211	7.51644e-05	1.68636	down	--
neg_10433	Arachidonoylglycine	53182.2	44435.6	50375.1	30180.3	37430.9	34175.5	32686.1	16720.7	30331.1	36335.8	31903.1	15086	41629.9	27177.1	0.652827	-0.615227	0.0202279	1.27753	down	--
neg_10446	Secalciferol	2856.92	2720.2	2747.9	3223.87	1644.11	2188.33	1727.98	1476.88	1593.77	1254.6	1178.91	1205.55	2563.55	1406.28	0.548567	-0.866261	0.00260165	1.54233	down	Steroid biosynthesis(ko00100)
neg_10460	Cyclooctatin	959.141	1236.6	1079.5	911.879	1026.5	1116.7	689.74	1027.36	761.62	749.928	536.47	634.678	1055.05	733.3	0.695036	-0.52484	0.0037342	1.44101	down	--
neg_10463	Nebramycin factor 4	632.11	895.173	682.81	488.077	121.884	1093.03	2347.46	3482.17	3101.98	1907.02	2012.26	2795.68	652.181	2607.76	3.99852	1.99947	0.000177923	1.70558	up	Neomycin, kanamycin and gentamicin biosynthesis(ko00524)
neg_10483	Pyropheophorbide-a	403.593	667.896	649.371	502.642	620.517	631.685	1890.53	2101.08	1025.06	1165.14	1562.53	2201.07	579.284	1657.57	2.86141	1.51672	0.00250935	1.62984	up	--
neg_10485	Isoswertisin 2''-rhamnoside	1.19431e-09	1.19431e-09	1.19431e-09	7.36232	1.19431e-09	8.51777	16.3166	27.6754	37.9445	1.19431e-09	13.6713	22.4355	2.64668	19.6739	7.43341	2.89402	0.0220281	1.34424	up	--
neg_10497	5-N-Acetyl-7-N-(D-alanyl)-legionaminic acid	1481.76	1399.2	1715.16	1465.26	2771.39	1661.63	826.667	923.092	758.86	726.594	1416.62	753.856	1749.07	900.948	0.515102	-0.957069	0.00799502	1.40553	down	--
neg_10545	Adrenic acid	1348.82	1108.54	1107.31	1031.26	1001.62	1096.38	683.475	782.629	810.338	982.341	853.089	883.211	1115.66	832.514	0.746211	-0.422345	0.00151385	1.55866	down	Biosynthesis of unsaturated fatty acids(ko01040);;Ferroptosis(ko04216)
neg_10548	Protopanaxtriol	683.816	701.356	684.715	595.679	785.271	815.929	547.843	649.167	556.367	450.638	648.3	665.278	711.128	586.265	0.824416	-0.278555	0.0239995	1.17596	down	--
neg_10559	9,10-Epoxy-18-hydroxystearate	12478.5	5652.16	9203.93	13517	5231.89	7341.12	3506.92	2205.64	3263.85	3820.57	3066.12	3096.39	8904.1	3159.91	0.354883	-1.49458	0.00945083	1.47726	down	Cutin, suberine and wax biosynthesis(ko00073)
neg_10632	LysoPC 22:5	0.795908	4.90034	1.99706	0.301924	0.00321671	1.92826	42.5774	480.293	1287.77	358.194	160.034	766.821	1.65445	515.949	311.855	8.28473	0.039453	1.26088	up	--
neg_10642	DL-2-hydroxy stearic acid	157580	122078	218532	222081	92142.4	148834	86359.7	107388	57712.7	102489	125419	129279	160208	101441	0.633186	-0.6593	0.0408065	1.14396	down	--
neg_10696	(S)-2-Aceto-2-hydroxybutanoate	20.6351	27.9827	30.2	36.0219	20.2143	31.837	16.5165	18.4844	12.3356	15.1689	19.0635	18.2887	27.8152	16.6429	0.59834	-0.740962	0.00568166	1.44142	down	Valine, leucine and isoleucine biosynthesis(ko00290)
neg_10723	Pregnenolone	8731.97	11313.5	8670.16	8808.75	7403.3	8050.17	4692.02	5300.96	5282.88	5678.35	5991.85	5750.27	8829.64	5449.39	0.61717	-0.69626	0.000961579	1.6501	down	Cushing syndrome(ko04934);;Cortisol synthesis and secretion(ko04927);;Aldosterone synthesis and secretion(ko04925);;Ovarian steroidogenesis(ko04913);;Steroid hormone biosynthesis(ko00140)
neg_10726	Pinusolidic acid	8600.16	7387.57	9602.15	9068.26	8452.63	9364.85	4369.45	5657.17	4782.14	4934.21	5522.04	5887.61	8745.94	5192.1	0.593659	-0.752294	8.93478e-06	1.74833	down	--
neg_10735	5,6,15-Trihydroxy-7,9,11,13-eicosatetraenoic acid	4613.27	4233.26	4547.41	4209.5	4041.38	4084.56	1932.07	2468.95	2246.57	2378.57	2582.96	2704.59	4288.23	2385.62	0.556318	-0.846019	1.82439e-07	1.81816	down	--
neg_10752	LysoPE 20:2	3414.24	3266.88	3512.32	3321.4	4650.33	3576.55	2143.98	3433	2821.07	2762.45	2313.39	2300.03	3623.62	2628.99	0.725514	-0.462925	0.00614724	1.38622	down	--
neg_10760	Alisol C monoacetate	114.431	302.423	81.9016	197.442	94.4493	82.3326	42.9868	50.8544	31.1812	20.3508	80.3601	62.627	145.497	48.0601	0.330317	-1.59807	0.0418622	1.18631	down	--
neg_10762	LysoPC 20:1	12880.6	9865.83	14360.6	14137.5	14100.3	13405.3	5760.6	7732.77	6631.66	6035.66	7078	8134.08	13125	6895.46	0.525368	-0.928599	5.48001e-05	1.71879	down	--
neg_10779	Neomethymycin	287.665	712.286	224.942	322.46	407.225	197.417	808.996	849.65	1128.69	705.895	651.204	777.172	358.666	820.267	2.287	1.19345	0.00120548	1.54289	up	--
neg_10783	Maltol	88.0315	80.1366	99.6006	108.113	99.7808	86.9091	57.5585	72.6536	66.9755	70.6043	69.341	77.4983	93.762	69.1052	0.737028	-0.440209	0.00101628	1.55111	down	Polyketide sugar unit biosynthesis(ko00523)
neg_10797	3-epi-fagomine	8200.73	7470.86	8734.36	8334.47	7713.41	8120.12	4185.64	5199.44	4643.39	5017.16	5274.97	5497.56	8095.66	4969.69	0.613871	-0.703992	4.00838e-07	1.80078	down	--
neg_10799	22-Hydroxydocosanoate	16189.4	40770.8	22876.7	42852.1	14491	37345.9	11697.4	8921.86	21562.1	8497.61	14273.1	18492.6	29087.7	13907.4	0.478122	-1.06455	0.0322982	1.16607	down	Cutin, suberine and wax biosynthesis(ko00073)
neg_10812	Euonymoside A	256.117	174.706	362.975	396.452	333.474	311.174	113.569	228.595	39.6233	271.56	266.942	178.987	305.816	183.213	0.599094	-0.739146	0.0339028	1.17503	down	--
neg_10820	Senecionine N-oxide	110.887	107.012	102.65	100.9	106.292	115.356	58.306	71.8117	73.8936	81.8693	71.2785	84.6637	107.183	73.6371	0.687023	-0.541569	6.14799e-05	1.7294	down	--
neg_10822	Senkyunolide P	0.309635	25.6059	68.9644	37.9193	20.6354	21.8737	313.099	486.301	423.19	409.648	343.595	493.307	29.2181	411.524	14.0846	3.81604	1.88164e-05	1.81413	up	--
neg_10845	L-Phenylalanine	1302.37	1415.93	3127.24	2375.14	1191.49	2764.95	606.465	1286.54	515.868	740.345	680.227	894.742	2029.52	787.364	0.387956	-1.36604	0.0130799	1.35182	down	Phenylalanine metabolism(ko00360);;Central carbon metabolism in cancer(ko05230);;D-Amino acid metabolism(ko00470);;ABC transporters(ko02010);;Mineral absorption(ko04978);;Protein digestion and absorption(ko04974);;Phenylalanine, tyrosine and tryptophan biosynthesis(ko00400);;Aminoacyl-tRNA biosynthesis(ko00970)
neg_10866	Meldenin	76.2849	210.152	152.255	390.883	48.9981	191.95	1.19431e-09	1.19431e-09	1.19431e-09	0.360845	1.82405	0.6195	178.42	0.467399	0.00261965	-8.57641	0.015903	1.37444	down	--
neg_10881	(15Z)-Tetracosenoic acid	3258.95	2999.1	2634.6	2285.33	2440.49	2675.94	1384.28	2178.63	1597.73	1927.81	2006.56	2087.94	2715.73	1863.83	0.686306	-0.543075	0.00138709	1.5537	down	Biosynthesis of unsaturated fatty acids(ko01040)
neg_10882	Deoxytubulosine	4786.42	4688.26	8566.38	7779.49	4051.81	10039.4	1575.64	3994.1	2459.72	3057.92	2199.58	3747.44	6651.96	2839.06	0.426801	-1.22836	0.0110227	1.36594	down	--
neg_10893	(-)-Hydroxydihydrobovolide	189.763	155.474	144.083	103.69	185.798	100.399	223.772	470.961	321.56	298.066	219.689	184.124	146.534	286.362	1.95423	0.9666	0.0200817	1.26433	up	--
neg_10894	Creatine	221.322	177.912	153.604	130.399	190.155	113.828	243.42	460.046	329.687	339.353	208.696	169.175	164.537	291.729	1.77304	0.826223	0.0312986	1.17692	up	Arginine and proline metabolism(ko00330);;Glycine, serine and threonine metabolism(ko00260)
neg_10972	Oleyl alcohol	8922.5	5827.62	10344.5	15846.5	2516.69	7431.42	3394.57	2938.36	2397.54	4653.88	2442.79	5363.74	8481.54	3531.81	0.416412	-1.26392	0.0426677	1.17004	down	--
neg_10992	4-Hydroxy-L-phenylglycine	26.7529	73.4531	29.0047	37.6014	64.4817	28.7586	159.027	241.537	152.827	146.548	152.896	292.265	43.3421	190.85	4.40334	2.1386	0.00130472	1.6541	up	--
neg_11000	Palmitoleic Acid ethyl ester	17648.6	15949.7	19180	26472.9	17279.4	19703.7	10196.3	12907.1	9628.32	12143.8	14013.6	14323.3	19372.4	12202.1	0.629869	-0.666875	0.00355019	1.47762	down	--
neg_11005	ent-7alpha-Hydroxykaur-16-en-19-oic acid	80553.8	99031	68157.1	60750.8	59875.9	54611.9	30146.6	38447.8	34014.2	69856.9	48232.4	49414.8	70496.7	45018.8	0.638594	-0.64703	0.0178664	1.29078	down	--
neg_11008	12-Oxo-phytodienoic acid	47284.5	49995.2	47943	50933.9	43465.2	47651.7	23181.1	26229.8	22986.3	27532.2	32015.8	30948.4	47878.9	27148.9	0.567033	-0.818495	1.8302e-06	1.79587	down	--
neg_11024	Narbomycin	1099.61	1217.01	1004.97	994.871	1102.83	1025.75	795.017	925.042	786.061	859.662	848.804	842.083	1074.17	842.778	0.784583	-0.350003	0.000378871	1.65699	down	--
neg_11025	Festuclavine	15937.5	33186.6	14252.2	33319.8	5204.59	18742.5	8297.66	3661.21	5854	5937.69	5319.92	3274.99	20107.2	5390.91	0.268109	-1.89911	0.0225288	1.3167	down	--
neg_1233	SAH	709.143	680.486	453.714	356.344	356.295	446.093	313.42	355.888	258.05	418.247	197.334	184.139	500.346	287.846	0.575295	-0.797626	0.0207227	1.30421	down	--
neg_1255	4,5-Dioxopentanoate	338.34	721.196	443.076	434.872	653.639	465.46	305.111	323.995	369.461	357.208	296.46	280.213	509.43	322.075	0.632225	-0.66149	0.0246158	1.27829	down	Porphyrin metabolism(ko00860)
neg_1267	Amarogentin	2237.21	1681.73	2138.25	1785.79	2389.87	1928.92	1574.8	1670.23	1438.72	1570.02	1521	1523.6	2026.96	1549.73	0.764558	-0.387302	0.00681904	1.49461	down	--
neg_1316	Coniferyl acetate	14290.9	11274	14369.2	17929.8	13758.2	20420	11636.4	10114.8	10221.8	13267.1	12729	8791.41	15340.3	11126.8	0.725326	-0.463299	0.0248339	1.25371	down	--
neg_1346	Simmondsin	1628.29	1506.07	1900.31	2061.43	1538.72	1940.4	1545.94	1568.37	1348.85	1607	1220.69	1260.2	1762.54	1425.17	0.808593	-0.306514	0.0185097	1.24305	down	--
neg_1354	Syringafghanoside	1469.36	1666.71	1823.22	1999.1	1935.91	1881.55	1597.21	1760.69	1594.6	1569.6	1401.81	1360.27	1795.98	1547.36	0.861573	-0.214955	0.0338004	1.12224	down	--
neg_1369	Naringenin-7-O-Neohesperidoside(Naringin)	4072.79	2966.22	3951.52	3621.16	5145.23	4513.43	3141.28	3296.47	3097.73	3472.94	2549.23	2794.89	4045.06	3058.76	0.756171	-0.403216	0.0215091	1.27584	down	--
neg_1373	Vitexin 2''-O-beta-D-glucoside	6612.63	2782.39	3949.71	2681.33	5029.22	3733.06	2836.57	2540.23	1951.37	2923.25	2025.21	2923.43	4131.39	2533.34	0.613193	-0.705586	0.046054	1.19722	down	--
neg_1374	Decarbamoylnovobiocin	846.684	844.986	915.131	969.769	975.065	996.56	723.872	813.43	700.416	817.905	561.504	570.741	924.699	697.978	0.754816	-0.405802	0.00270408	1.49843	down	--
neg_1452	L-Tyrosine	1489.53	1068.28	1357.37	1260.18	1008.33	1730.76	911.544	926.135	945.091	740.237	960.68	758.831	1319.08	873.753	0.662398	-0.59423	0.00813602	1.44605	down	Monobactam biosynthesis(ko00261);;Thiamine metabolism(ko00730);;Phenylalanine, tyrosine and tryptophan biosynthesis(ko00400);;Alcoholism(ko05034);;Aminoacyl-tRNA biosynthesis(ko00970);;Prolactin signaling pathway(ko04917);;Phenylalanine metabolism(ko00360);;Tyrosine metabolism(ko00350);;Ubiquinone and other terpenoid-quinone biosynthesis(ko00130);;Dopaminergic synapse(ko04728);;Amphetamine addict…
neg_1454	4-Coumarate	318.698	251.795	314.12	281.337	251.967	452.607	217.445	257.273	198.584	176.584	227.428	218.584	311.754	215.983	0.692799	-0.529492	0.0242909	1.2672	down	Ubiquinone and other terpenoid-quinone biosynthesis(ko00130);;Tyrosine metabolism(ko00350)
neg_1467	D-4'-Phosphopantothenate	94.3739	78.4345	116.905	96.0306	234.28	196.083	78.8393	107.613	19.3962	106.787	39.244	47.9902	136.018	66.645	0.489973	-1.02923	0.0496432	1.09994	down	Pantothenate and CoA biosynthesis(ko00770);;beta-Alanine metabolism(ko00410)
neg_1474	Senkyunolide F	292.5	158.206	218.97	241.164	424.026	395.569	124.037	211.153	149.36	167.554	117.411	146.272	288.406	152.631	0.529224	-0.918051	0.0224002	1.29751	down	--
neg_1489	1,6-Dihydroxy-5-methylcyclohexa-2,4-dienecarboxylate	42.0119	16.9317	18.9665	45.3128	61.1006	53.5691	22.1059	49.6768	5.75661	4.7753	5.26914	9.55149	39.6488	16.1892	0.408315	-1.29224	0.0463094	1.0874	down	--
neg_1501	2-Hydroxy-7-methoxy-1,4-benzoxazin-3(2H)-one (HMBOA)	969.952	713.814	829.866	700.57	504.419	1457.58	215.613	730.499	433.322	471.247	322.641	680.814	862.7	475.689	0.551396	-0.858839	0.0385493	1.1434	down	--
neg_1505	2-Amino-4-methoxyphenol	1005.53	545.757	941.697	937.231	1012.49	1004.7	510.053	603.889	612.895	444.792	619.602	689.15	907.9	580.063	0.638907	-0.646323	0.00484712	1.45261	down	--
neg_1517	Ribothymidine	338.759	207.54	362.716	335.11	553.588	672.831	206.248	309.755	167.645	234.669	180.193	190.424	411.757	214.822	0.521721	-0.938651	0.0349726	1.21059	down	--
neg_1546	Melatonin (N-Acetyl-5-methoxytryptamine)	353.792	477.807	440.537	613.848	666.639	409.933	462.473	400.532	267.425	375.157	378.96	138.533	493.759	337.18	0.682884	-0.550289	0.0456873	1.10106	down	--
neg_1563	L-2,3-Diaminopropanoate	50.9078	16.978	38.8325	37.5396	64.0659	57.609	22.6536	34.8363	14.6218	24.2228	24.3295	32.9787	44.3221	25.6071	0.57775	-0.791482	0.0429067	1.15518	down	--
neg_1625	N-Ethylmaleimide (NEM)	289.126	196.192	266.362	184.657	287.85	272.237	135.494	157.026	166.495	136.109	174.945	155.238	249.404	154.218	0.618345	-0.693515	0.00302555	1.56544	down	--
neg_1634	Delphinidin 3-O-(6''-O-malonyl)-beta-glucoside-3'-O-beta-glucoside	932.964	1905.48	1487.01	429.335	954.331	2054.19	28.13	248.135	564.539	47.4967	187.05	0.868959	1293.89	179.37	0.138629	-2.8507	0.00603211	1.46885	down	--
neg_1635	Cyanidin 5-O-beta-D-glucoside 3-O-beta-D-sambubioside	1562.31	2834.96	1921.21	1232.93	2507.03	3459.61	521.55	794.154	469.669	847.439	275.196	153.559	2253.01	510.261	0.22648	-2.14255	0.00274368	1.55976	down	--
neg_1641	4-Hydroxyisoleucine	2998.85	2358.65	3804.48	3289.62	4043.44	4409.64	1448.97	2487.96	1728.01	2432.49	2190.03	2528.06	3484.11	2135.92	0.613046	-0.705934	0.00519021	1.42363	down	--
neg_1642	D-Erythrose 4-phosphate	21.677	2.26059	23.1865	33.8394	22.1487	3.37808	29.9173	38.916	19.7819	62.9309	23.5753	44.3793	17.7484	36.5835	2.06123	1.0435	0.0462924	1.07597	up	Vitamin B6 metabolism(ko00750);;Pentose phosphate pathway(ko00030);;Phenylalanine, tyrosine and tryptophan biosynthesis(ko00400)
neg_1643	Pantothenate	3817.44	2621.5	5365.94	4387.1	6302.75	6338.35	1811.64	3468.85	1970.87	3087.52	2845.94	3216.31	4805.51	2733.52	0.56883	-0.81393	0.01647	1.30218	down	beta-Alanine metabolism(ko00410);;Pantothenate and CoA biosynthesis(ko00770);;Vitamin digestion and absorption(ko04977)
neg_1666	Tripterygiumine N	374.045	843.288	380.617	286.367	460.499	637.578	89.1451	161.479	36.7342	36.2924	14.1127	8.37646	497.066	57.69	0.116061	-3.10704	0.00269974	1.57086	down	--
neg_1673	Ternatin C5	329.437	414.999	447.036	128.073	233.824	324.409	1.19431e-09	103.352	25.8128	21.4184	1.19431e-09	7.61816	312.963	26.367	0.0842495	-3.56919	0.00123755	1.63224	down	--
neg_1683	5-Acetamidopentanoate	608.382	615.616	627.928	720.036	703.933	724.652	567.275	682.768	448.783	578.595	420.61	481.411	666.758	529.907	0.794751	-0.331424	0.0178512	1.27345	down	Lysine degradation(ko00310)
neg_1779	(25R)-Spirost-4-ene-3,12-dione	12727.8	25703.5	14105.6	12160.5	10324.3	10841	6085.28	6544.3	6260.02	7846.98	9321.68	8402.64	14310.4	7410.15	0.517814	-0.949494	0.0312559	1.25715	down	--
neg_1790	6.alpha.-Methylprednisolone	581.936	556.248	936.643	763.661	700.77	762.491	319.253	360.758	113.763	205.28	463.264	425.031	716.958	314.558	0.43874	-1.18856	0.000455793	1.56648	down	--
neg_1822	Hydroxyspheroidene	6792.6	3590.61	4857.37	9529.23	6487.64	5523.72	2351.96	3765.3	2285.73	2373.47	4217.6	4047.22	6130.19	3173.55	0.517691	-0.949837	0.0140831	1.33975	down	--
neg_1954	Ginsenoside C-K	2039.19	2485.22	2396.87	2033.05	2571.15	2562.35	2755.05	3073.97	2997.51	3123.31	2792.98	3067.12	2347.97	2968.32	1.26421	0.338232	0.000741304	1.60377	up	--
neg_1967	Stearidonic acid	16481.6	17890.3	16186.4	16497.4	13919.3	14563	11564	11278.5	12457.7	14479.2	12802	13447.4	15923	12671.5	0.795796	-0.32953	0.00182584	1.51285	down	alpha-Linolenic acid metabolism(ko00592)
neg_2031	Idebenone	21898.8	21155.7	22897.9	22456.2	17618.1	18980	11407.9	11386.6	11530.4	14629.7	15106.3	14448	20834.5	13084.8	0.628038	-0.671077	4.90074e-05	1.70635	down	--
neg_2047	22alpha-Hydroxy-5alpha-campestan-3-one	669.009	607.495	722.223	625.312	555.777	645.89	392.873	387.779	446.036	464.423	486.723	447.001	637.618	437.472	0.686104	-0.5435	5.78546e-05	1.71637	down	--
neg_2060	Kadcoccilactone Q	3495.56	3725.89	2867.11	2697.08	3498.61	3425.56	1774.84	2266.98	2277.19	2226.53	2054.18	2209.26	3284.97	2134.83	0.649878	-0.621759	0.000381645	1.67865	down	--
neg_2128	Formosanin C	262.318	1511.2	295.751	224.49	169.269	241.238	1534.13	773.848	2462.24	1076.31	817.169	920.06	450.711	1263.96	2.80437	1.48767	0.0387425	1.15036	up	--
neg_2132	Icosenoic acid	236.724	224.61	322.048	328.405	334.014	316.879	82.934	153.137	87.6916	124.255	167.123	136.844	293.78	125.331	0.426614	-1.229	7.71613e-05	1.68844	down	Biosynthesis of unsaturated fatty acids(ko01040)
neg_2133	Dihydrozeatin-O-glucoside	506.233	387.52	602.197	507.944	778.487	624.001	193.526	371.907	257.846	325.263	338.688	332.534	567.73	303.294	0.534222	-0.904489	0.00299099	1.51125	down	--
neg_2187	24-Ethylidenelophenol	5782.53	5827.64	8541.65	6584.19	4893.44	6498.02	2328.23	4465.73	3387.67	2830.32	5217.51	3692.94	6354.58	3653.73	0.574977	-0.798425	0.00235484	1.47611	down	Steroid biosynthesis(ko00100)
neg_2270	Quinine	2832.38	2566.22	2414.55	2166.08	2536.95	2517.08	1354.8	1572.43	1781.08	1817.87	2270.5	1794.84	2505.54	1765.26	0.704541	-0.505245	0.000904767	1.60483	down	Bile secretion(ko04976);;Taste transduction(ko04742)
neg_2328	Cycloeucalenone	870.718	1100.19	1140.93	1200.08	997.054	949.668	1905.96	1451.73	1524.24	1548.68	1457.15	1170.14	1043.11	1509.65	1.44727	0.533329	0.00308031	1.50505	up	Steroid biosynthesis(ko00100)
neg_2337	α-Spinasterol	513.327	731.38	613.493	581.501	436.075	708.614	2829.36	4208.54	3146.95	2950.51	2796.87	2244.81	597.398	3029.51	5.07117	2.34232	0.000206226	1.74514	up	--
neg_2358	3-Hexaprenyl-4-hydroxy-5-methoxybenzoate	284.461	245.896	236.158	158.561	315.674	170.58	488.1	1004.73	462.041	581.294	291.208	513.326	235.222	556.783	2.36706	1.24309	0.0206204	1.31259	up	--
neg_2842	Threoninyl-Isoleucine	365.991	305.09	317.632	341.313	422.925	372.953	261.391	328.063	315.839	260.345	277.135	333.668	354.317	296.073	0.835617	-0.259087	0.0265581	1.16896	down	--
neg_2860	Phenethylamine	556.136	360.028	514.128	483.567	445.499	726.862	356.607	497.354	315.062	397.787	345.609	327.001	514.37	373.237	0.725619	-0.462716	0.0405585	1.16566	down	Phenylalanine metabolism(ko00360)
neg_2917	5-Methyl-2-thiophenecarboxaldehyde	313.529	277.201	302.287	334.536	285.238	324.702	235.157	246.495	260.153	288.267	249.373	251.999	306.249	255.241	0.833441	-0.262847	0.00160477	1.52807	down	--
neg_2957	Indole	2498.97	1588.01	2287.93	1942.72	1948.13	2806.07	1206.04	1709.66	1471	1697.83	1515.64	1794.49	2178.64	1565.78	0.718695	-0.476547	0.0173089	1.31455	down	Tryptophan metabolism(ko00380);;Phenylalanine, tyrosine and tryptophan biosynthesis(ko00400);;Protein digestion and absorption(ko04974)
neg_3039	FAD	61.8276	67.8915	62.4986	68.4876	80.5839	78.7093	45.5937	40.1794	37.7474	59.5249	38.201	59.0772	69.9997	46.7206	0.66744	-0.583291	0.00147144	1.49479	down	Vitamin digestion and absorption(ko04977);;Riboflavin metabolism(ko00740)
neg_3043	Flavin adenine dinucleotide (FAD)	46310.1	38153.3	38323.6	39735.7	48539.4	46770.4	25960.6	32046	31029.9	30984.6	34146.2	27236.1	42972.1	30233.9	0.70357	-0.507233	0.000431829	1.65361	down	--
neg_3054	Gibberellin A51-catabolite	625.508	615.573	840.17	804.467	1131.78	818.396	2026.63	4166.46	3540.01	1408.18	2196.29	5768.05	805.982	3184.27	3.9508	1.98214	0.0155677	1.4453	up	--
neg_3059	Indole-3-carboxaldehyde	6938.09	5173.4	7505.57	6748.17	8577.81	7473.91	4523.5	5058.73	5242.69	4253	5511.69	7195.68	7069.49	5297.55	0.749354	-0.416281	0.0178941	1.20422	down	--
neg_3071	Tryptophyl-Asparagine	1302.22	804.461	1627.25	1432.85	2118.53	1713.27	869.474	1354.41	983.939	765.696	1046.68	1088.8	1499.77	1018.17	0.678884	-0.558762	0.0452292	1.11586	down	--
neg_3151	Flavine mononucleotide (FMN)	4805.08	4744.97	5439.5	4812.32	5378.07	6229.89	3684.76	4216.15	4062.5	4137.68	3632.38	4005.94	5234.97	3956.57	0.755796	-0.403932	0.00173773	1.56202	down	--
neg_3168	(E)-4-Hydroxyphenylacetaldehyde oxime	355.062	319.03	428.979	388.746	558.394	462.764	621.856	759.919	636.271	495.279	737.872	739.31	418.829	665.084	1.58796	0.667176	0.00113352	1.55334	up	--
neg_3221	4-Hydroxycyclohexylcarboxylic acid	21.2998	11.4644	42.3066	39.763	33.2673	36.881	96.4269	127.464	137.623	69.6672	140.367	142.404	30.8304	118.992	3.85957	1.94844	0.000335624	1.70963	up	--
neg_3227	(+)-Peusedanol	1110.82	697.695	1090.49	1402.92	1012	1062.84	929.222	806.616	809.962	651.661	900.725	613.746	1062.79	785.322	0.738922	-0.436506	0.0309852	1.19224	down	--
neg_3233	Mannopine	7524.51	9207.52	7100.21	5306.08	7815.72	8900.45	4665.81	4792.76	5364.74	3647.41	4830.93	4925.49	7642.42	4704.52	0.615581	-0.69998	0.00242141	1.54149	down	ABC transporters(ko02010)
neg_3245	3'-Deoxy-4-O-methylsappanol	740.31	628.031	790.822	848.184	974.083	848.981	864.345	1129.12	1192.79	776.859	1106.7	1220.7	805.069	1048.42	1.30227	0.381031	0.0240044	1.25968	up	--
neg_3259	Gentisic acid	177.817	318.675	337.494	247.737	592.903	294.541	1233.54	895.872	1304.99	456.502	1807.47	920.929	328.194	1103.22	3.36148	1.74909	0.0075714	1.46109	up	Tyrosine metabolism(ko00350)
neg_3269	Hydroquinone	54.6491	119.749	123.248	112.056	226.628	99.5026	481.821	376.041	502.405	207.717	760.402	397.665	122.639	454.342	3.70471	1.88936	0.00548949	1.49651	up	Tyrosine metabolism(ko00350);;Chemical carcinogenesis - reactive oxygen species(ko05208)
neg_3276	Aminoacetone	3.25438	1.0125	5.10621	4.93134	4.21728	10.1364	14.7672	17.6133	23.632	16.6383	22.769	23.6377	4.77634	19.8429	4.15441	2.05464	3.29896e-05	1.72621	up	Glycine, serine and threonine metabolism(ko00260)
neg_3279	5-(2'-Formylethyl)-4,6-dihydroxypicolinate	59.9025	219.231	165.721	156.611	172.05	56.3046	209.241	200.184	469.65	284.408	183.057	239.816	138.303	264.393	1.91169	0.934845	0.0379693	1.17601	up	Tryptophan metabolism(ko00380)
neg_3307	3-Isopropenylpimelyl-CoA	0.109993	7.50118	18.5034	8.29331	0.866947	11.9457	62.2493	18.9143	64.6662	6.91554	16.1645	35.6979	7.87008	34.1013	4.33303	2.11538	0.0469411	1.23298	up	--
neg_3314	Guanine	1217.9	1046.1	1169.84	1275.17	1688.4	1493.06	1876.22	1932.74	1709.9	1432.46	1902.03	1903.35	1315.08	1792.79	1.36325	0.447054	0.00345463	1.46493	up	Purine metabolism(ko00230)
neg_3321	3-Isomangostin	445.199	502.742	671.382	801.921	788.634	690.991	2359.3	920.225	1942.13	1151.68	1016.57	1061.08	650.145	1408.5	2.16644	1.11532	0.0250403	1.33449	up	--
neg_3330	Alyxialactone	219.277	147.704	230.99	264.586	320.396	253.247	310.643	418.231	404.886	325.247	340.214	426.128	239.367	370.892	1.54947	0.631776	0.00186572	1.51643	up	--
neg_3350	Isoboonein	4.34557	10.1253	15.0034	24.3995	55.4649	25.9147	70.4418	80.9646	49.9054	60.39	47.5771	49.6898	22.5422	59.8281	2.65405	1.40819	0.00276066	1.48107	up	--
neg_3356	Histamine	239.506	147.066	234.624	266.13	293.846	224.625	118.405	111.675	141.613	127.441	144.015	187.859	234.3	138.501	0.591129	-0.758455	0.00343099	1.4625	down	Protein digestion and absorption(ko04974);;Neuroactive ligand-receptor interaction(ko04080);;Gastric acid secretion(ko04971);;Asthma(ko05310);;Fc epsilon RI signaling pathway(ko04664);;Histidine metabolism(ko00340);;Inflammatory mediator regulation of TRP channels(ko04750);;Synaptic vesicle cycle(ko04721)
neg_3365	α-hydroxy Farnesyl Phosphonic Acid	193.765	121.775	225.898	209.73	334.33	233.936	68.8079	117.695	102.723	40.3906	115.112	106.674	219.906	91.9004	0.417908	-1.25874	0.00438246	1.46697	down	--
neg_3380	Canusesnol J	8794.55	5344.69	8851.3	8915.81	8540.47	6181.7	4790.8	3574.43	4587.97	4644.54	5031.69	5439.14	7771.42	4678.09	0.601961	-0.732257	0.00352927	1.51682	down	--
neg_3386	kalanchoside A	370.909	419.301	517.395	528.461	720.585	491.065	726.066	1118.89	920.252	807.665	892.715	1236.26	507.953	950.307	1.87086	0.9037	0.0012247	1.5854	up	--
neg_3391	4-Hydroxybenzaldehyde	179.843	266.075	187.138	171.97	174.093	209.053	199.7	215.938	280.661	277.164	256.668	329.484	198.029	259.936	1.31262	0.392447	0.0300168	1.19198	up	--
neg_3399	Coproporphyrinogen III	1520.61	1126.41	1794.21	1746.65	2294.04	1632.81	2912.71	4315.56	4396.97	3250.78	4624.35	4992.97	1685.79	4082.22	2.42155	1.27593	0.000314429	1.68779	up	Porphyrin metabolism(ko00860)
neg_3409	5-Hydroxyconiferyl alcohol	202.081	130.782	200.199	140.078	293.587	265.653	381.87	309.078	270.112	242.376	322.024	303.583	205.397	304.841	1.48415	0.569641	0.0143251	1.30449	up	--
neg_3421	Sarcosine	2.44124	3.54011	4.27684	0.902667	8.51944	3.82944	38.5776	86.1166	67.6333	34.5561	68.7615	99.2504	3.91829	65.8159	16.7971	4.07014	0.00184954	1.664	up	Glycine, serine and threonine metabolism(ko00260);;Arginine and proline metabolism(ko00330)
neg_3455	2-Picoline; 2-Methylpyridine	59.363	69.6174	62.432	82.371	167.248	103.349	162.983	182.954	161.361	141.74	203.66	187.286	90.7301	173.331	1.9104	0.933873	0.00263081	1.52133	up	--
neg_3459	(Z)-2-Methyl-5-isopropylhexa-2,5-dienal	882.002	710.784	728.247	867.658	1589.05	1037.06	215.103	530.386	560.068	351.656	786.173	574.139	969.133	502.921	0.518939	-0.946364	0.0166323	1.28692	down	--
neg_3471	10-Hydroxydecanoic acid	120.294	67.1244	118.23	122.765	162.302	129.232	130.864	129.308	153.121	162.918	174.342	183.585	119.991	155.689	1.29751	0.375742	0.0459496	1.10076	up	--
neg_3500	(±)-Dihydroactinidiolide	90.1208	69.1964	94.48	96.4897	125.193	98.5722	68.9246	72.7495	68.2119	69.9009	62.2444	77.0556	95.6753	69.8478	0.73005	-0.453933	0.0155634	1.34056	down	--
neg_3501	2,6-Dimethyl-7-octene-2,3,6-triol	107.052	81.7705	92.1734	92.3306	117.49	99.3873	102.59	115.209	139.851	126.175	151.097	138.717	98.3672	128.94	1.3108	0.390449	0.00757316	1.34731	up	--
neg_3508	(-)-Linalool	501.257	400.078	595.61	653.65	691.709	696.719	373.87	393.282	329.383	454.689	331.421	464.222	589.837	391.145	0.66314	-0.592615	0.00715512	1.38995	down	--
neg_3510	Myrcene	2220.97	1560.85	2379.84	2650.08	2730	2680.4	1454.32	1577.92	1395.81	1766.64	1334.19	1773.87	2370.36	1550.46	0.654104	-0.612408	0.00452878	1.46938	down	--
neg_3512	Carnitine	62.6935	60.0197	88.2118	103.107	125.657	94.8773	334.922	402.876	330.411	376.031	395.178	378.816	89.0944	369.706	4.14959	2.05297	1.29195e-08	1.82963	up	Lysine degradation(ko00310);;ABC transporters(ko02010)
neg_3524	Caproic acid	2563.47	1228.22	2967.38	2335.34	3350.75	2491.76	1247.59	1751.42	1297.89	1136.81	2084.04	1771.98	2489.49	1548.29	0.621931	-0.685173	0.023176	1.24658	down	--
neg_3526	3,3-Dimethylglutaric acid	2070.99	1035.75	2392.28	1901.07	2943.39	2121.43	1224.07	1520.79	1184.34	973.961	1861.94	1498.04	2077.48	1377.19	0.662912	-0.59311	0.042772	1.13844	down	--
neg_3542	Gastrodin	2347.7	951.624	2328.4	2118.13	2055.05	2766.17	944.116	1393.13	1358.97	1207.46	1153.76	2158.86	2094.51	1369.38	0.653796	-0.613088	0.040879	1.09945	down	--
neg_3562	Ansamitocin P-3	825.238	719.092	852.535	831.47	1465.67	1864.03	4299.27	2294.56	1708.81	1543.62	2296.14	1993.91	1093.01	2356.05	2.15557	1.10807	0.0259841	1.26797	up	--
neg_3579	Dodecanedioic aicd	18736.1	6879.94	13177.6	13519.5	14767.2	13610.7	7201.96	7048.75	9161.19	5438.49	9024.13	8876.31	13448.5	7791.8	0.579381	-0.787416	0.0132033	1.37524	down	--
neg_3586	Deacetylisoipecoside	268.487	278.248	287.429	315.331	438.28	369.279	795.34	963.161	819.947	817.567	908.286	904.09	326.176	868.065	2.66134	1.41215	5.98132e-08	1.81997	up	--
neg_3595	Cleroindicin B	28.8866	46.6746	56.3537	53.818	68.6324	43.0664	96.2369	77.0429	100.764	91.1913	112.19	117.603	49.5719	99.1713	2.00055	1.0004	0.000118303	1.68484	up	--
neg_3608	20-O-Methyl-19-chloroproansamitocin	1127.79	1156.33	1439.04	1330.8	1915.4	1491.99	2136.67	2433.94	2160.66	1933.5	2410.37	2265.04	1410.23	2223.37	1.5766	0.656819	0.000307061	1.65008	up	--
neg_3612	p-Cymene	1146.38	634.942	1114.37	1205.27	1467.58	1184.58	616.259	874.024	813.239	556.193	863.931	880.669	1125.52	767.386	0.681806	-0.552566	0.0223933	1.23783	down	--
neg_3614	Iridotrial	16051.1	8765.53	15187.4	16374.9	18731.9	15831.1	8052.56	11480.2	11126.3	7620.47	11370.8	12043.8	15157	10282.3	0.678391	-0.559812	0.0150708	1.29162	down	--
neg_3623	Yakuchinone A	2044.5	2505.25	2517.62	2524.41	3391.18	2648.5	3646.67	3732.23	3638.24	3315.59	3675.45	3911.11	2605.24	3653.21	1.40225	0.487748	0.00110836	1.64007	up	--
neg_3636	D-Ribose	1031.04	1030.04	1075.79	1127.76	1566.2	1278.06	1398.47	1630.63	1502.02	1186.56	1539.38	1793.66	1184.81	1508.45	1.27316	0.348409	0.0221748	1.25764	up	Pentose phosphate pathway(ko00030);;ABC transporters(ko02010)
neg_3651	Isomaltulose	735.688	700.484	726.509	641.462	590.725	731.214	1232.93	963.701	1049.63	1105.74	785.79	1436.53	687.68	1095.72	1.59336	0.67207	0.00565155	1.55084	up	--
neg_3660	Bisphenol A	260.647	220.454	307.996	290.613	433.93	369.769	603.707	789.96	679.305	538.679	698.388	731.528	313.902	673.594	2.14588	1.10157	2.55253e-05	1.72899	up	Chemical carcinogenesis - receptor activation(ko05207)
neg_3670	3-Deoxy-D-manno-octulosonate 8-phosphate	114.54	302.837	213.406	172.63	232.467	271.135	92.7583	93.2556	102.637	121.151	108.229	118.463	217.836	106.082	0.486982	-1.03806	0.00937226	1.43079	down	--
neg_3675	2-Deoxystreptamine	25.8077	18.3064	54.7617	43.696	50.2886	47.5819	51.7779	74.1074	55.6094	42.3999	63.7253	74.994	40.0737	60.4357	1.50811	0.592744	0.0287579	1.21795	up	Neomycin, kanamycin and gentamicin biosynthesis(ko00524)
neg_3680	5-Hydroxy-1-(4-hydroxyphenyl)-7-phenyl-3-heptanone (AO 2210)	360.02	757.979	513.626	669.502	873.926	453.908	1478.7	1736.71	1248.74	1160.08	1622.72	1356.91	604.827	1433.98	2.37089	1.24543	4.62583e-05	1.69803	up	--
neg_3683	Lactupicrin	380.409	459.031	590.944	496.984	708.465	587.628	1045.44	811.762	757.152	660.191	867.428	962.752	537.243	850.788	1.58362	0.663224	0.00186181	1.5457	up	--
neg_3684	N-Demethyl-desepoxyansamitocin P-3	4272.33	3946.65	5886.17	5799.51	7387.65	6478.96	7503.1	8390.44	7208.53	6429.01	7600.39	7791.15	5628.55	7487.1	1.3302	0.411646	0.0160731	1.34409	up	--
neg_3699	1-(4-Hydroxyphenyl)-1-decene-3,5-dione	265.274	266.992	319.689	354.219	634.42	421.847	673.638	685.139	582.871	453.96	712.401	716.935	377.073	637.491	1.69063	0.757559	0.00477601	1.44817	up	--
neg_3710	2'''-N-Acetyl-6'''-deamino-6'''-hydroxyparomomycin II	2939.67	3107.07	3660.87	3691.49	5163.92	4847.34	7433.19	6527.94	6626.74	6353.7	8069.98	6195.45	3901.73	6867.83	1.7602	0.815742	0.00011954	1.66332	up	Neomycin, kanamycin and gentamicin biosynthesis(ko00524)
neg_3748	3-METHOXYCATECHOL	215.839	225.197	152.301	129.989	155.928	201.329	313.992	394.843	389.743	287.715	326.34	478.204	180.097	365.14	2.02746	1.01967	0.00050713	1.64996	up	--
neg_3750	(3R)-6-Hydroxy-3-isopropenyl-heptanoate	20.4154	9.73669	31.8486	20.3827	39.9683	39.2011	40.7116	44.6174	48.7465	35.7051	58.6433	57.9699	26.9255	47.7323	1.77276	0.825994	0.00798865	1.38022	up	--
neg_3769	4-Methylcatechol	1630.42	517.507	685.154	614.008	990.523	514.657	1704.32	1704.68	2656.86	412.847	2497.25	2270.33	825.378	1874.38	2.27094	1.18329	0.0253456	1.23872	up	--
neg_3773	EUGENITOL	1329.06	374.078	574.64	513.784	846.855	465.91	1393.15	1436.35	2154.18	325.891	2083.12	1892.79	684.055	1547.58	2.26236	1.17783	0.0260091	1.23581	up	--
neg_3776	Teprenone	1334.73	4.02496	54.2787	41.6507	211.212	8.69259	1712.64	1853.09	4418.87	1.19431e-09	3752.33	3015.57	275.764	2458.75	8.91613	3.15642	0.0188947	1.32932	up	--
neg_3780	3-Hydroxy-4',5,7-Trimethoxyflavanone	66696.1	23245.8	26851.1	25957.8	38427	22019.7	62972.9	65656.9	107234	18492.6	97745.7	92344.7	33866.3	74074.6	2.18727	1.12913	0.029223	1.21405	up	--
neg_3787	Biotin	688.655	1010.13	1206.97	1218.14	1562.67	1159.2	6901.73	7822.46	7038.99	7234.84	9466.47	6794.67	1140.96	7543.19	6.61126	2.72493	7.52127e-06	1.80969	up	Biotin metabolism(ko00780);;ABC transporters(ko02010);;Vitamin digestion and absorption(ko04977)
neg_3807	Dapdiamide C	209.744	138.061	193.308	177.186	199.752	392.299	103.618	134.008	90.5763	121.571	138.176	142.067	218.392	121.669	0.557115	-0.843952	0.0438948	1.18316	down	--
neg_3811	Gibberellin A53	747.184	648.806	894.743	891.125	1060.41	887.409	582.252	688.351	675.955	579.055	701.686	690.191	854.946	652.915	0.763691	-0.388939	0.0155043	1.31011	down	--
neg_3817	3-Methylbutanoic acid	376.182	311.316	346.739	396.712	521.053	290.686	500.908	504.974	501.949	491.125	594.265	596.154	373.781	531.563	1.42212	0.508045	0.00359961	1.47043	up	Protein digestion and absorption(ko04974)
neg_3820	p-Coumaroylagmatine	153.941	68.8972	182.061	169.645	195.608	185.313	213.671	248.63	202.892	146.492	264.864	241.817	159.244	219.728	1.37981	0.464473	0.0408023	1.13075	up	--
neg_3825	trans-3-Oxo-alpha-ionol	6133.54	3592.1	6712.05	5270.94	3655.26	5542.01	2038.25	2613.89	2979.45	2338.01	3235.31	2932.63	5150.98	2689.59	0.522151	-0.93746	0.00407052	1.52717	down	--
neg_3827	Aflatoxin G1	662.24	483.005	463.553	405.019	243.35	433.626	94.5029	78.4114	165.618	134.219	256.436	179.298	448.466	151.414	0.337628	-1.5665	0.00171731	1.59361	down	--
neg_3857	Robinlin	94.6205	47.8762	87.5253	82.2678	169.739	98.595	142.118	202.228	139.92	119.197	209.555	155.179	96.7706	161.366	1.66751	0.737699	0.0153743	1.25018	up	--
neg_3864	Ligstroside	859.917	1155.96	1371.93	1358.66	1869.86	1352.39	2344.01	2080.33	2305.39	2389.5	3907.48	1928.39	1328.12	2492.52	1.87672	0.908217	0.00842501	1.37469	up	--
neg_3869	1,6-Dioxaspiro[4.5]decan-2-methanol	1824.17	1115.15	1696.08	1942.25	1969.28	1592.61	2516.04	2394.91	2233.99	2580.28	2415.05	2504.9	1689.92	2440.86	1.44436	0.530431	0.00127398	1.6041	up	--
neg_3892	Decursin	1524.48	1864.67	2069.38	2045.51	2620.58	2329.58	3304	3119.46	2802.36	2821.92	3292.92	2855.18	2075.7	3032.64	1.46102	0.546975	0.000645158	1.61395	up	--
neg_3926	Ala-Phe-OH	664.625	573.061	685.834	513.139	548.344	784.883	1414.42	872.108	1092.55	1239.65	872.772	1236.59	628.314	1121.35	1.78469	0.835675	0.00148482	1.60234	up	--
neg_3939	5,4′-Dihydroxy-3,6,7,3′-tetramethoxyflavone-4′-O-glucoside	1237.12	867.816	1470.18	1216.93	1442.53	1406	938.728	968.166	1070.92	893.332	973.229	1098.1	1273.43	990.412	0.777752	-0.362618	0.0261729	1.23013	down	--
neg_3953	L-Anserine	7177.48	5225.46	7561.93	5645.54	7823.64	7751.01	3270.04	4058.19	4990.31	3565.16	3859.11	5016.39	6864.18	4126.53	0.60117	-0.734156	0.000913308	1.55599	down	--
neg_3956	Helenalin	10278.4	7528.91	10736.6	8192.49	11140.2	11133.1	4819.04	5934.86	7113.34	5312.27	5652.47	7370.3	9834.96	6033.71	0.613496	-0.704874	0.000902319	1.55699	down	--
neg_3966	NAD+	295.12	63.4402	244.81	47.7177	185.862	342.689	1.19431e-09	1.19431e-09	41.5445	1.19431e-09	16.7512	25.2436	196.607	13.9232	0.0708176	-3.81975	0.0136563	1.42114	down	Vitamin digestion and absorption(ko04977);;Longevity regulating pathway - worm(ko04212);;Longevity regulating pathway(ko04211);;Thiamine metabolism(ko00730);;Alcoholic liver disease(ko04936);;Drug metabolism - other enzymes(ko00983);;Oxidative phosphorylation(ko00190);;Aldosterone synthesis and secretion(ko04925);;Nicotinate and nicotinamide metabolism(ko00760);;AMPK signaling pathway(ko04152);;C…
neg_3970	(1R,4R)-Dihydrocarvone	235.423	153.973	223.82	227.948	276.588	242.384	339.866	354.178	319.216	304.215	379.933	419.304	226.689	352.785	1.55625	0.638073	0.000345319	1.61728	up	--
neg_3977	all-trans-Hexaprenyl diphosphate	1184.09	1087.64	1423.49	1435.94	1585.42	1520.22	2165.49	2989.96	3390.13	2155.93	3181.76	3840.72	1372.8	2954	2.1518	1.10555	0.00166579	1.64347	up	Terpenoid backbone biosynthesis(ko00900)
neg_3978	Ethyl(1-hydroxy-4-oxocyclohexa-2,5-dien-1-yl)acetate	248.707	472.129	418.11	419.658	475.282	474.949	2612.9	1785.47	1566.14	3371.38	2052.68	1477.89	418.139	2144.41	5.12846	2.35853	0.00198864	1.60841	up	--
neg_3984	p-Phenetidine	9.50411	4.7698	7.67012	11.5476	18.0855	10.3261	25.9028	29.3698	20.9458	15.4401	26.6676	28.2217	10.3172	24.4246	2.36737	1.24328	0.000584304	1.59491	up	--
neg_3985	2-n-Propyl-4-pentenoic acid	15.5429	2.73284	2.5146	12.5577	36.1024	9.57615	107.758	127.255	113.716	103.839	147.715	137.158	13.1711	122.907	9.33156	3.22212	4.9808e-07	1.80437	up	Drug metabolism - cytochrome P450(ko00982)
neg_3988	β-Nicotyrine	188.705	247.377	205.917	231.334	241.034	212.404	345.212	304	289.032	283.963	314.999	274.716	221.129	301.987	1.36566	0.449601	0.000183188	1.64729	up	--
neg_3994	Sinapoylagmatine	4161.8	2303.2	3850.24	3973	5276.4	4324.28	2468.48	2795.83	2618.1	2185.18	2966.19	2784.12	3981.49	2636.31	0.662143	-0.594785	0.0175736	1.3393	down	--
neg_4024	γ-CEHC	735.989	521.751	667.621	712.332	759.715	650.926	471.266	546.349	525.021	485.028	588.659	587.52	674.723	533.974	0.791398	-0.337525	0.00812491	1.38856	down	--
neg_4037	Strictosamide	225.689	244.782	284.739	285.054	291.495	261.285	370.485	299.202	307.601	369.289	272.174	323.66	265.507	323.735	1.21931	0.286062	0.0153079	1.32162	up	--
neg_4039	(Ethoxymethyl)benzene	0.213354	0.718058	0.372739	10.5767	4.49391	6.10215	31.6307	45.7035	23.5902	14.9547	33.9345	43.8112	3.74615	32.2708	8.61439	3.10675	0.00122008	1.64887	up	--
neg_4051	Sabinene hydrate	8.03734	3.15368	14.323	21.9447	27.1883	24.2172	59.8411	95.0583	84.0601	43.0333	108.511	102.901	16.4774	82.234	4.99073	2.31925	0.000892341	1.65389	up	--
neg_4063	3-Hydroxy-7,8-dimethoxy-6-isopropoxy-2-naphthoate	117.712	324.362	209.784	233.973	310.378	212.406	394.028	414.983	362.3	320.573	349.768	331.749	234.769	362.233	1.54293	0.625677	0.00707433	1.45116	up	--
neg_4070	Baohuoside I	2776.91	1790.32	3506.45	2813.64	3160.98	3493.07	2211.69	2046.85	2498.11	2101.15	2087.51	2403.65	2923.56	2224.82	0.760999	-0.394034	0.0431462	1.14397	down	--
neg_4074	Homovanillic acid; 4-Hydroxy-3-methoxyphenylacetic acid	0.0022127	11.3885	4.06152	4.12093	5.7754	2.53378	26.0552	22.9313	25.4261	6.27971	16.3218	10.5968	4.64706	17.9351	3.85946	1.9484	0.0088044	1.42651	up	--
neg_4078	Enterodiol	1468.88	916.738	1378.53	1732.85	2224.83	1323.66	3571.58	5192.19	6588.94	2140.67	5696.05	6037.22	1507.58	4871.11	3.23107	1.69201	0.00375522	1.5736	up	--
neg_4086	N2-Citryl-N6-acetyl-N6-hydroxy-L-lysine	495.648	481.218	565.195	556.671	652.688	514.718	742.704	718.907	866.546	593.318	981.319	735.544	544.356	773.056	1.42013	0.506023	0.00665719	1.43503	up	--
neg_4094	Caranine	3357.54	3389.17	3139.91	3168.03	3763.75	3841.09	9649.13	9779.77	6721.67	8966.51	7506.23	7586.35	3443.25	8368.27	2.43034	1.28116	0.000141128	1.75676	up	--
neg_4097	Koaburaside	147.164	312.515	242.546	214.847	282.703	215.327	381.563	416.894	399.051	387.114	354.725	362.068	235.85	383.569	1.62633	0.701616	0.000853346	1.65455	up	--
neg_4118	Solatriose	468.17	598.244	361.049	407.71	611.031	449.661	932.674	911.868	897.283	779.849	973.502	942.276	482.644	906.242	1.87766	0.908936	1.67657e-05	1.75247	up	--
neg_4126	Salidroside	159.002	538.348	176.989	253.887	280.844	367.202	648.314	577.234	603.611	569.762	562.113	509.279	296.045	578.385	1.95371	0.966213	0.0033151	1.55486	up	Tyrosine metabolism(ko00350)
neg_4129	L-Propargylglycine	136.929	123.916	112.301	131.031	123.184	110.349	133.999	67.0136	85.9053	100.294	60.163	28.9143	122.952	79.3814	0.645631	-0.631219	0.0306622	1.26503	down	--
neg_4132	Cyclo(L-Phe-trans-4-hydroxy-L-Pro)	120.923	241.383	177.38	240.59	295.723	183.61	274.971	343.008	304.536	209.235	329.475	295.659	209.935	292.814	1.39479	0.480044	0.0273682	1.22078	up	--
neg_4141	3-Hydroxycapric acid	77.1553	74.2784	133.264	111.608	170.246	123.793	155.421	170.008	151.204	165.779	170.724	157.105	115.057	161.707	1.40545	0.491028	0.0243069	1.31324	up	--
neg_4144	Phe-His	1634.23	1373.98	1933.54	1722.13	1986.56	2214.58	2220.39	2165.37	2123.34	2004.84	2118.6	2633.13	1810.84	2210.94	1.22095	0.288005	0.0255038	1.25732	up	--
neg_4163	Picras-3-en-16-one, 11,20-epoxy-2-(β-D-glucopyranosyloxy)-1,11,12,14,15-pentahydroxy-, (1β,2α,11β,12α,15β)-	2466.81	2701.44	3199.93	3192.79	4057.95	3379.5	4015.25	4255.25	4391.46	3814.99	4375.16	4358.25	3166.4	4201.72	1.32697	0.408137	0.00440815	1.52173	up	--
neg_4172	Caffeoylspermidine	41.8359	5.84412	69.5633	57.9642	45.3649	97.4257	125.551	169.495	109.703	122.14	148.745	174.914	52.9997	141.758	2.6747	1.41938	0.000345264	1.61787	up	--
neg_4180	Baccatin III	2803.13	1384.27	2303.57	2227.82	2229.53	3870.13	1705.78	1247.97	1451.86	1582.66	1306.29	1360.6	2469.74	1442.53	0.58408	-0.775762	0.0274552	1.28386	down	--
neg_4189	Dracorhodin perchlorate	19038.5	16480.2	21325.2	17256.8	18298.7	25147.8	14777.6	13304.6	15867.2	13135.6	13595.8	15683.5	19591.2	14394	0.73472	-0.444734	0.00865578	1.39095	down	--
neg_4194	Chebulic acid	359.171	310.926	283.863	253.924	268.883	388.865	127.844	116.036	201.677	156.633	94.7928	150.215	310.939	141.2	0.454108	-1.13889	0.000127936	1.67199	down	--
neg_4210	Isohydroxymatairesinol	241.656	402.452	410.905	416.291	484.732	491.78	689.918	707.228	652.297	593.586	634.9	652.607	407.969	655.09	1.60573	0.683231	0.000499973	1.69168	up	--
neg_4225	epsilon-Caprolactam	174.571	90.6505	72.4815	115.796	125.258	91.4946	1.19431e-09	1.19431e-09	33.7889	1.19431e-09	12.4735	38.5032	111.709	14.1276	0.126468	-2.98315	0.00050079	1.6559	down	--
neg_4232	Loganin	1642.64	2809.37	2178.53	1996.69	2358.09	2341.44	3107.56	3009.83	2677.97	3283.36	2883.26	2915.72	2221.13	2979.62	1.34149	0.423835	0.00338416	1.49926	up	--
neg_4241	trans-Zeatin riboside diphosphate	86.7623	6.06575	55.1155	41.6728	47.9213	65.037	4.42018	1.19431e-09	1.26448	4.81565	1.05386	0.135683	50.4291	1.94831	0.0386346	-4.69396	0.00677001	1.53834	down	--
neg_4261	Methionyl-Histidine	55557.6	39328.1	59892.7	50016	48872.1	67073.5	32647.4	34675	37237.8	34819	31662.4	38596.6	53456.7	34939.7	0.653608	-0.613503	0.00437107	1.5181	down	--
neg_4264	9-(Dimethylallyl)-5,10-dihydrophenazine-1-carboxylate	78884.2	58407.8	94064.4	69442.7	68258.9	106816	43634.6	41644	52284.4	42777.8	41114.5	53077.9	79312.4	45755.5	0.576903	-0.7936	0.00497356	1.48832	down	--
neg_4296	(+)-pinoresinol-β-D-glucoside; (+)-pinor	1073.45	838.779	1037.78	1054.88	1030.3	1138.05	1095.15	1053.05	1161.72	1117.59	1204.66	1256.42	1028.87	1148.1	1.11588	0.158185	0.0442493	1.1167	up	--
neg_4306	Sibiricol	53.8529	129.518	85.579	135.128	151.605	81.5954	207.902	142.94	129.773	134.127	136.353	158.34	106.213	151.572	1.42706	0.513044	0.0446986	1.15859	up	--
neg_4307	4-Amino-5-aminomethyl-2-methylpyrimidine	54.0262	50.5914	48.2552	56.3322	102.976	38.748	109.646	151.091	100.422	116.751	217.625	129.145	58.4882	137.447	2.34999	1.23266	0.00455123	1.42572	up	Thiamine metabolism(ko00730)
neg_4309	N6-(L-1,3-Dicarboxypropyl)-L-lysine	4.7984	22.4142	24.2291	27.1523	14.2945	6.5027	31.5816	38.916	30.3856	25.959	36.3991	33.5095	16.5652	32.7918	1.97956	0.985179	0.00658132	1.45578	up	Lysine degradation(ko00310);;Lysine biosynthesis(ko00300)
neg_4313	Amlodipine	899.297	814.857	635.482	977.816	874.114	577.122	1090.88	979.404	1136.33	1004.14	1151.59	1511.21	796.448	1145.59	1.43838	0.524443	0.00664366	1.40165	up	--
neg_4351	Nordihydrocapsaicin	4.34703	1.19431e-09	1.16132	12.8042	13.3172	1.86437	54.4271	70.7234	31.7564	30.6929	49.2062	61.2708	5.58235	49.6795	8.89937	3.1537	0.000581125	1.68243	up	--
neg_4364	Anodendrine	1712.05	1157.63	1584.74	1765.03	1650.16	1549.48	2115.1	2933.92	2041.52	2642.59	2123.56	2816.54	1569.85	2445.54	1.55782	0.639527	0.0016183	1.54638	up	--
neg_4377	δ-Guanidinovaleric acid	180.156	87.315	172.225	193.643	232.497	181.329	225.268	317.639	251.051	212.988	299.064	287.362	174.528	265.562	1.5216	0.605594	0.00588155	1.38246	up	--
neg_4381	Glyasperin D	327.776	664.744	588.509	681.185	864.049	727.68	1087.72	1076.22	942.229	1079.23	926.247	918.703	642.324	1005.06	1.56472	0.645907	0.00272981	1.54712	up	--
neg_4382	2-Amino-2-deoxy-D-gluconate	1117.47	1731.89	1403.49	1458.45	1605.27	1422.54	2383.11	2632.72	2631.02	2495.36	2742.53	2781.69	1456.52	2611.07	1.79268	0.842116	1.464e-06	1.80274	up	Pentose phosphate pathway(ko00030)
neg_4383	TyrMe-TyrMe-OH	578.287	793.344	699.457	855.979	821.866	687.397	1042.54	1076.03	1127.28	1146.02	1088.5	978.161	739.388	1076.42	1.45583	0.54184	0.000121612	1.69374	up	--
neg_4385	L-Tyramine	1.19431e-09	6.04114	1.34277	1.19431e-09	4.01674	2.50877	5.59832	8.94144	2.54574	9.25872	5.90415	6.95674	2.31824	6.53419	2.8186	1.49498	0.0132524	1.27045	up	--
neg_4390	Rosolic Acid	726.727	815.239	781.695	697.281	679.645	837.426	885.122	1225.67	1314.92	1078.5	861.204	1358.7	756.335	1120.68	1.48173	0.567283	0.0074967	1.49427	up	--
neg_4391	16-Hydroxytabersonine	3899.15	2487.12	4137.85	3467.4	5021.84	4086.81	2447.81	2938.24	2693.66	1966.49	3175.43	3058.21	3850.03	2713.31	0.70475	-0.504817	0.0200759	1.25361	down	--
neg_4393	D-Galacturonic acid	274.579	515.795	420.895	349.21	228.805	280.501	443.889	471.756	865.624	820.869	379.501	488.346	344.964	578.331	1.6765	0.745449	0.0431117	1.13497	up	Amino sugar and nucleotide sugar metabolism(ko00520);;Ascorbate and aldarate metabolism(ko00053);;ABC transporters(ko02010);;Pentose and glucuronate interconversions(ko00040)
neg_4398	(1E,4S,5E,7R)-Germacra-1(10),5-dien-11-ol	39.8439	12.428	55.2417	57.4406	62.0543	66.1606	132.177	267.505	214.544	124.554	302.136	241.581	48.8615	213.75	4.37461	2.12915	0.00191247	1.60424	up	--
neg_4414	Candicine	484.566	346.457	466.332	481.783	620.681	465.601	765.848	1071.8	951.418	801.819	1006.04	1132.27	477.57	954.868	1.99943	0.999588	0.000117575	1.70178	up	--
neg_4415	Senkyunolide K	524.521	536.027	551.446	595.469	667.7	532.926	982.895	1037.94	845.363	956.041	1019.48	1075.98	568.015	986.283	1.73637	0.796072	2.82753e-06	1.79025	up	--
neg_4423	[5]-Gingerol	37.6212	51.8448	97.8325	114.247	101.875	82.7579	206.47	340.586	294.267	308.766	245.082	344.947	81.0297	290.02	3.57918	1.83963	4.26971e-05	1.75118	up	--
neg_4440	Hesperetin	58.3073	80.3507	29.9322	20.1605	31.7575	28.0506	101.382	52.0637	107.836	71.0088	86.736	111.779	41.4265	88.4676	2.13553	1.0946	0.00559236	1.40609	up	--
neg_4457	D-Lombricine	419.024	383.776	445.681	354.558	411.564	534.284	736.461	479.08	536.33	693.649	527.066	647.445	424.814	603.339	1.42024	0.506135	0.00649637	1.42342	up	D-Amino acid metabolism(ko00470)
neg_4462	Formyl-5-hydroxykynurenamine	41.631	70.4204	52.2031	54.6222	59.326	32.5415	55.0173	44.6371	31.5316	30.3526	12.6561	16.3547	51.7907	31.7582	0.613203	-0.705563	0.0421702	1.08509	down	Tryptophan metabolism(ko00380)
neg_4469	Methyl dihydrojasmonate	6.71795	4.71045	5.04042	21.564	16.7691	29.1053	95.8971	62.6768	47.2995	55.8677	60.8425	64.9472	13.9845	64.5885	4.61856	2.20744	0.000184047	1.69054	up	--
neg_4471	Alternanthin	55.1995	212.321	111.168	119.611	91.9074	56.4103	210.347	191.298	207.763	277.085	189.121	162.62	107.77	206.372	1.91494	0.9373	0.00737317	1.36734	up	--
neg_4472	Diethanolamine	70.1375	22.3631	47.1212	84.5871	116.613	66.8932	154.802	213.6	126.964	157.393	168.763	223.281	67.9526	174.134	2.56258	1.3576	0.000372077	1.60945	up	Glycerophospholipid metabolism(ko00564)
neg_4474	2-[(L-Alanin-3-ylcarbamoyl)methyl]-3-(2-aminoethylcarbamoyl)-2-hydroxypropanoate	214.173	547.492	331.134	372.519	390.349	226.391	852.053	941.905	582.142	704.026	732.133	649.067	347.01	743.554	2.14275	1.09946	0.000316344	1.6082	up	--
neg_4477	Heteroclitin G	502.482	1460.96	916.36	1062.38	1090.02	926.849	2023.05	2071.13	2135.82	1970.41	1817.57	1832.76	993.176	1975.12	1.9887	0.991822	0.000235844	1.72294	up	--
neg_4494	Pyridoxylamine	197.262	263.727	209.148	243.049	321.333	202.41	538.159	686.403	532.782	436.837	661.977	575.572	239.488	571.955	2.38824	1.25595	6.91126e-05	1.73074	up	--
neg_4524	Indolepyruvate	188.378	191.301	214.08	162.36	161.777	134.17	340.696	326.05	237.404	291.1	293.129	219.772	175.344	284.692	1.62362	0.69921	0.00125889	1.53274	up	Tryptophan metabolism(ko00380)
neg_4540	(S)-1-Phenylethanol	442.105	199.196	495.406	391.313	316.721	394.606	442.943	702.796	613.879	524.386	754.834	666.778	373.224	617.603	1.65478	0.726636	0.00335523	1.42033	up	--
neg_4541	2,3-Dihydroxytoluene	921.65	698.938	969.927	769.819	836.127	986.092	1193.76	1653.72	2323.68	1417.65	2006.74	2277.69	863.759	1812.21	2.09805	1.06905	0.00341344	1.57699	up	--
neg_4546	Salicylaldehyde	144.329	240.985	143.944	246.942	272.19	167.554	552.928	565.72	381.41	397.938	480.094	503.571	202.657	480.277	2.3699	1.24482	5.06158e-05	1.71803	up	--
neg_4564	1-Naphthol	3.28313	5.85291	9.52909	6.17294	10.6452	13.5673	19.6148	22.672	17.819	29.9114	20.1252	25.8305	8.1751	22.6621	2.77209	1.47098	0.000141841	1.65485	up	Metabolism of xenobiotics by cytochrome P450(ko00980)
neg_4570	Senkyunolide G	561.58	355.692	520.846	578.909	430.93	646.423	777.386	1083.56	684.431	660.332	840.029	919.286	515.73	827.505	1.60453	0.682151	0.00324511	1.46851	up	--
neg_4581	Agrimonolide	839.796	1966.73	1735.88	1706.2	1583.86	1961.92	2042.13	2101.01	2148.67	2855.1	2076.72	1862.77	1632.4	2181.07	1.33611	0.418043	0.0329326	1.15252	up	--
neg_4592	(-)-trans-Isopiperitenol	323.456	226.674	340.528	325.9	333.254	315.165	887.231	1375.9	1210.28	761.717	1243.28	1530.05	310.83	1168.08	3.75793	1.90994	0.000712858	1.72116	up	--
neg_4617	(R)-(+)-Citronellic acid	259.029	338.278	262.439	255.882	421.065	269.452	655.39	851.834	767.429	518.582	780.98	928.207	301.024	750.404	2.49284	1.31779	0.000235698	1.71663	up	--
neg_4618	Linderene	213.289	372.594	451.762	408.278	411.401	391.983	455.834	510.925	480.893	572.958	449.748	458.25	374.885	488.101	1.302	0.380735	0.0203394	1.28126	up	--
neg_4626	Abscisic aldehyde	1507.47	1991.98	2771.2	2213.33	1459.18	3593.55	3760.83	4720.06	4966.91	6358.76	4613.85	5253.03	2256.12	4945.57	2.19207	1.13229	0.00023722	1.61769	up	--
neg_4642	Cyclohexanecarboxylic acid	24.9508	60.9336	32.075	47.9882	66.2486	32.8938	114.648	158.599	135.097	145.938	146.505	153.098	44.1817	142.314	3.22112	1.68756	1.12835e-06	1.78277	up	--
neg_4644	Senkyunolide M	2159.68	2182.62	1919.72	1921.24	1970.87	2605.43	7959.48	7967.86	8222.85	7878.73	7682.93	8256.1	2126.6	7994.66	3.75937	1.91049	2.74846e-12	1.86132	up	--
neg_4645	Caffeic Acid 3-Methyl Phenethyl Ester	62.381	183.234	203.302	188.665	47.0422	332.566	2181.08	1795.07	1424.19	4083.17	1366.96	1080.45	169.532	1988.49	11.7293	3.55204	0.00944823	1.43341	up	--
neg_4656	Sedoheptulose	24.851	24.459	37.7136	21.4304	42.0138	53.6161	58.9744	53.1871	76.5677	41.2588	29.9154	85.589	34.014	57.5821	1.6929	0.759493	0.0452621	1.19646	up	--
neg_4664	S-(5'-Adenosyl)-L-methionine	1374.41	1853.42	1332.81	1442.09	1516	1446.89	1630.16	1750.15	1825.34	1901.88	1790.54	1746.09	1494.27	1774.03	1.18722	0.247583	0.012587	1.33002	up	--
neg_4668	Pentalenate	26.0615	8.20858	33.9667	20.1919	41.7198	30.3258	71.5051	98.5977	60.8885	43.7491	73.5402	92.9638	26.7457	73.5408	2.74963	1.45924	0.0012041	1.59041	up	--
neg_4689	5,6,7,8-Tetrahydromethanopterin	2323.49	3981.01	3075.27	3272.52	4455.39	4581.12	5429.29	4975.1	5873.66	5076.45	5592.22	5483.93	3614.8	5405.11	1.49527	0.580408	0.00287822	1.57484	up	Folate biosynthesis(ko00790)
neg_4705	Red chlorophyll catabolite	8112.53	8383.88	5133.15	6399.81	8417.93	10432.9	13572.8	10833.9	11990.9	11357.3	12000.4	11895.4	7813.37	11941.8	1.52838	0.612003	0.00146558	1.57264	up	Porphyrin metabolism(ko00860)
neg_4714	Shikimate 3-phosphate	1.19431e-09	38.6832	4.76302	4.63514	3.84691	2.70187	331.758	157.953	220.729	158.255	197.775	136.098	9.10501	200.428	22.0129	4.46028	0.000986413	1.68447	up	Phenylalanine, tyrosine and tryptophan biosynthesis(ko00400)
neg_4715	3-O-p-Coumaroylquinic acid	190.854	320.941	236.222	208.799	369.949	270.945	855.342	736.684	691.689	744.303	721.81	824.965	266.285	762.465	2.86334	1.5177	1.48291e-07	1.82591	up	--
neg_4725	Mulberroside C	558.65	887.994	602.693	634.849	618.792	788.893	3425.65	4501.65	5944.41	3790.76	5938.16	5111.28	681.979	4785.32	7.01681	2.81082	0.000202519	1.76481	up	--
neg_4735	TUBAIC ACID	70.4235	90.2751	39.3756	71.6738	62.8751	76.6806	160.819	94.5772	105.336	123.377	77.2098	121.429	68.5506	113.791	1.65996	0.731151	0.0103906	1.3786	up	--
neg_4737	Scopolamine	193.906	457.169	200.415	288.978	346.053	279.608	1399.43	1226.53	1236.67	966.433	1200.89	1286.1	294.355	1219.34	4.14242	2.05047	4.16906e-07	1.82998	up	--
neg_4740	N-Acetyldemethylphosphinothricin tripeptide	237.469	395.832	210.459	270.441	131.85	424.827	839.837	354.523	530.491	668.202	454.043	505.218	278.479	558.719	2.00632	1.00455	0.00911323	1.37007	up	Phosphonate and phosphinate metabolism(ko00440)
neg_4742	3''-Oxoribostamycin	590.946	770.753	619.271	708.492	798.954	804.028	1554.76	1759.42	1527.21	1789.48	1566.55	1670.62	715.407	1644.68	2.29894	1.20097	3.48702e-08	1.82457	up	Neomycin, kanamycin and gentamicin biosynthesis(ko00524)
neg_4754	Catechol	2.18755	2.69755	3.9616	6.174	2.10365	2.92534	6.0861	10.6903	9.58037	6.32581	8.4333	8.27465	3.34161	8.23176	2.46341	1.30066	0.000527204	1.59241	up	--
neg_4756	L-Rhamnose	2.67508	20.3675	2.4859	3.37808	6.19396	2.22029	19.7527	10.8254	30.043	30.5313	12.0251	5.97698	6.22014	18.1924	2.92476	1.54832	0.0447478	1.08882	up	Fructose and mannose metabolism(ko00051)
neg_4760	THF-L-glutamate	2393.23	2148.95	2919.98	2384.35	2520.18	2503.34	3138.74	3188.73	3834.89	4076.62	3660.56	4412.79	2478.34	3718.72	1.50049	0.585433	0.000802515	1.62303	up	Folate biosynthesis(ko00790)
neg_4767	scopoletin-7-O-glucoside (Scopolin)	350.223	343.363	117.95	161.209	159.52	128.696	508.627	372.721	451.345	421.567	325.197	461.106	210.16	423.427	2.01478	1.01063	0.00295011	1.48096	up	--
neg_4771	2,3-dinor Thromboxane B1	6915.64	4195.57	6967.35	6057.35	9477.41	7698.05	8843.71	14300.6	15147.8	10958	16861.5	19521.7	6885.23	14272.2	2.07288	1.05164	0.0038757	1.5085	up	--
neg_4780	2,3-Dehydro-gibberellin A9	351.187	456.219	158.98	224.174	573.527	316.592	39.5149	191.463	100.546	37.9953	225.216	102.292	346.78	116.171	0.335	-1.57777	0.0116448	1.36923	down	--
neg_4783	Myricoside	374.675	410.475	377.84	327.412	283.806	463.523	608.992	430.114	546.052	628.872	444.692	554	372.955	535.454	1.43571	0.52176	0.00367532	1.45288	up	--
neg_4789	Helecin	656.559	615.215	642.154	657.294	489.562	1127.1	1351.78	881.215	1100.85	1288.04	836.203	1009.55	697.981	1077.94	1.54437	0.627018	0.0120576	1.31033	up	--
neg_4806	Kadcoccinic acid D	22.5373	0.877587	21.231	18.878	41.6361	17.7208	53.1614	175.137	106.741	34.7013	122.659	87.7224	20.4801	96.687	4.72101	2.2391	0.0128504	1.38861	up	--
neg_4813	Bialaphos	460.313	591.677	385.972	513.803	537.376	705.813	992.304	650.781	878.779	838.3	963.118	702.363	532.492	837.608	1.57299	0.653513	0.00189889	1.48925	up	Phosphonate and phosphinate metabolism(ko00440)
neg_4850	Berberine	244.136	384.999	192.506	388.156	201.332	311.928	586.948	401.275	545.296	572.407	258.32	409.931	287.176	462.363	1.61003	0.687088	0.0226287	1.2481	up	AMPK signaling pathway(ko04152)
neg_4851	5-O-Methylvisammioside	36.0838	172.139	82.7169	106.644	48.3405	26.9648	157.613	157.803	178.478	161.62	112.273	112.482	78.8147	146.711	1.86147	0.896445	0.0284524	1.22657	up	--
neg_4858	Noricaritin	335.949	456.136	323.444	396.335	191.431	454.657	799.379	424.798	630.309	776.619	373.225	470.321	359.659	579.109	1.61016	0.687205	0.0338707	1.18551	up	--
neg_4881	2'-Hydroxygenistein	179.83	548.845	332.027	235.778	394.646	260.83	1876.92	1131.78	1384.16	1383.31	2098.51	1260.45	325.326	1522.52	4.67999	2.2265	0.00028582	1.70231	up	--
neg_4898	Ouabain (Octahydrate)	1513.5	668.463	1527.49	1524.18	1442.89	1294.55	723.117	770.567	933.796	944.18	939.208	940.606	1328.51	875.246	0.658817	-0.602051	0.019748	1.32935	down	--
neg_4902	Dihydrokaempferol-3-O-glucoside	17.8682	120.187	38.1331	45.6352	61.0727	24.9748	160.946	182.615	182.372	190.485	177.229	136.808	51.3118	171.743	3.34704	1.74289	0.000137365	1.68883	up	--
neg_4914	Plastoquinol-1	13.424	7.93751	9.48201	3.92304	5.54796	9.72267	32.85	30.6938	36.7067	28.4556	37.195	19.3293	8.33952	30.8717	3.70186	1.88825	0.000104447	1.68692	up	--
neg_4927	Resveratrol-4′-O-β-D-(6″-O-galloyl)-glucopyranoside	79.1212	217.123	122.442	131.316	120.766	164.137	950.008	757.931	932.466	1056.47	786.316	896.532	139.151	896.621	6.44353	2.68785	1.6323e-06	1.82926	up	--
neg_4932	(E)-2-Methylbutanal oxime	630.486	615.282	792.248	720.417	893.269	810.751	408.243	475.999	394.737	378.544	416.681	423.231	743.742	416.239	0.559655	-0.83739	0.000425986	1.68242	down	--
neg_4933	(S)-2,3,4,5-Tetrahydropyridine-2-carboxylate	338.94	309.208	441.819	369.836	442.503	426.874	220.835	252.514	247.929	205.378	245.522	253.229	388.197	237.568	0.611978	-0.708449	0.000789337	1.63119	down	Lysine degradation(ko00310)
neg_4934	2-Hydroxycinnamic acid	880.763	803.573	1025.19	926.37	1085.74	1072.47	537.384	584.111	581.799	538.157	575.093	682.313	965.684	583.143	0.603865	-0.727702	0.000131775	1.69328	down	--
neg_4937	IBMX	1218.8	1087.14	1313.11	1288.78	1436.05	1334.66	811.393	985.011	820.09	765.559	875.039	962.138	1279.76	869.872	0.679717	-0.556995	6.70976e-05	1.67353	down	--
neg_4942	8-Hydroxy-2-(2-phenylethyl)chromone	54937.3	48102.7	68699.8	60927.7	73824.6	70449.7	28626.7	34129.6	30283.7	28486.3	30794.6	34571.3	62823.6	31148.7	0.495812	-1.01214	0.000362044	1.70039	down	--
neg_4943	(-)-Medicarpin	2962.05	3339.15	3574.47	3420.41	4191.33	3755.96	6153.2	4078.24	4121.97	4316.7	4020.43	4219.27	3540.56	4484.97	1.26674	0.34112	0.0388636	1.20371	up	--
neg_4950	Acetylalkannin	96006.3	82627.8	116311	102748	122806	119101	48643.4	57285.8	51515.5	48720.1	52209.3	58263.4	106600	52772.9	0.495055	-1.01434	0.000233755	1.72269	down	--
neg_4966	Iristectorigenin A	324.569	219.635	308.524	296.656	306.914	303.036	88.6217	140.313	93.5272	94.6443	73.3636	100.585	293.222	98.5091	0.335954	-1.57367	3.4396e-06	1.79297	down	--
neg_4969	1-(5'-Phosphoribosyl)-5-formamido-4-imidazolecarboxamide	252.747	199.287	219.227	197.529	229.559	260.469	104.506	123.488	94.6903	78.2012	102.433	105.124	226.47	101.407	0.447773	-1.15916	8.79916e-06	1.78208	down	Purine metabolism(ko00230)
neg_5008	Clavaminic acid	2.01383	55.6172	14.3345	14.6783	3.0907	2.57662	44.0537	38.1429	72.9651	42.513	26.1707	58.2801	15.3852	47.0209	3.05624	1.61176	0.0153551	1.31347	up	--
neg_5011	p-Coumaryl alcohol	232.713	137.168	280.551	225.546	342.465	323.589	170.692	193.269	163.416	114.92	181.671	185.532	257.005	168.25	0.654657	-0.611189	0.0330881	1.18716	down	--
neg_5012	3-Indole acetamide	174.13	121.161	153.857	191.539	238.373	198.566	113.255	105.491	70.7091	81.3268	105.39	92.2503	179.604	94.7371	0.527477	-0.922819	0.00231552	1.55155	down	--
neg_5016	2,3,5,4'-Tetrahydroxystilbene 2-O-β-D-glucoside	42.767	533.97	111.202	213.752	112.811	41.1205	345.272	560.991	602.585	532.764	293.529	347.358	175.937	447.083	2.54115	1.34548	0.0174853	1.26144	up	--
neg_5032	Steganacin	374.124	627.399	368.975	400.468	347.632	486.613	1842.31	1643.98	1664.01	2300.4	1440.99	1467.08	434.202	1726.46	3.97617	1.99138	7.08005e-05	1.75488	up	--
neg_5033	3,16-Dihydroxy-6-oxo-lanosta-7,24-dien-21-oic acid γ-lactone (Meliasenin B)	34.6701	7.75471	60.9945	16.5975	136.556	83.5357	460.646	588.684	483.08	437.779	673.42	626.54	56.6848	545.025	9.61501	3.26529	8.28461e-06	1.79138	up	--
neg_5035	Blumenol C	438.417	197.621	331.015	414.584	356.81	347.329	674.346	788.893	716.995	723.393	766.271	967.135	347.629	772.839	2.22317	1.15262	1.82476e-05	1.73351	up	--
neg_5052	S-(Methyl)glutathione	2.84563	23.0674	2.34887	18.2191	4.42388	9.3365	47.0774	31.663	22.0375	18.5952	14.0337	59.833	10.0402	32.2066	3.20776	1.68156	0.0285483	1.29106	up	--
neg_5057	7,8-Dihydroneopterin	217.66	434.474	302.984	331.838	265.756	437.818	1039.08	731.152	848.84	1030.03	635.054	862.762	331.755	857.82	2.58571	1.37056	0.000121117	1.71771	up	Folate biosynthesis(ko00790)
neg_5077	Pantetheine	138.941	85.8954	104.361	263.34	165.2	144.937	442.326	178.637	242.969	266.418	356.932	263.609	150.446	291.815	1.93967	0.955813	0.0135016	1.31212	up	Pantothenate and CoA biosynthesis(ko00770)
neg_5079	5alpha-Hydroxycostic acid	1.19431e-09	11.6498	2.96613	2.75354	0.122337	1.7719	100.375	124.467	90.4174	68.2894	119.642	100.842	3.21062	100.672	31.356	4.97067	5.11959e-05	1.79726	up	--
neg_5080	Prolyl-Histidine	3.05545	19.2087	7.8566	10.7377	38.1183	4.86166	110.46	71.2834	59.6719	43.3092	116.045	38.212	13.9731	73.1636	5.23605	2.38848	0.00561186	1.45928	up	--
neg_5086	lanceotoxin B	6273.16	6067.62	4490.28	5684.23	7426.43	8237.42	9163.46	8362.85	10157.4	9420.7	8801.65	11681.6	6363.19	9597.94	1.50835	0.592974	0.00123961	1.54896	up	--
neg_5097	Dictangustine A	107.315	356.298	71.2833	167.849	80.3741	78.7523	726.595	440.25	616.08	696.795	340.049	1210.66	143.645	671.738	4.67636	2.22539	0.00641259	1.51239	up	--
neg_5100	Nagilactone B	468.022	849.065	521.047	792.387	527.936	516.436	1212.5	726.546	765.085	1198.69	664.176	1373.75	612.482	990.125	1.61658	0.692943	0.029531	1.2501	up	--
neg_5102	Pinoresinol-4,4'-O-di-O-glucoside	420.435	785.539	344.772	418.588	385.461	562.575	5636.04	4166.84	5300.68	6641.13	3917.13	4234.63	486.228	4982.74	10.2477	3.35723	0.000115666	1.77492	up	--
neg_5117	L-1-Pyrroline-3-hydroxy-5-carboxylate	123.022	102.494	135.786	73.2102	120.497	98.2959	44.7651	61.5726	76.9018	53.913	77.4247	56.4798	108.884	61.8428	0.567969	-0.816116	0.00206421	1.53999	down	Arginine and proline metabolism(ko00330)
neg_5122	Gibberellin A34	120.231	71.3507	128.344	119.093	157.87	142.147	97.7236	94.4345	82.0998	79.6793	58.8566	75.6704	123.173	81.4107	0.660948	-0.597391	0.0157228	1.29477	down	--
neg_5123	Pantetheine 4'-phosphate	439.658	1123.72	392.516	575.142	595.706	733.317	3638.71	3065.56	3009.28	3633.69	3132.37	2999.26	643.343	3246.48	5.04626	2.33522	2.7374e-08	1.82382	up	Pantothenate and CoA biosynthesis(ko00770)
neg_5140	Fumonisin B1	15542.6	8369.21	14624	13961.7	16947.5	17811.2	6560.57	9478.75	10081.2	7468.55	11231.9	12268.8	14542.7	9514.95	0.654277	-0.612027	0.0137579	1.29416	down	--
neg_5142	3-Dimethylallyl-4-hydroxyphenylpyruvate	5.20468	12.6816	2.78652	9.27533	6.93454	5.82691	19.2961	16.6756	11.1609	10.2351	16.1027	11.5552	7.11826	14.1709	1.99079	0.993338	0.00655696	1.37331	up	--
neg_5145	3,3',5-Trihydroxy-4',7-dimethoxyflavanone	3.51818	31.7846	23.6687	18.1135	17.4415	8.26405	81.7224	42.8316	103.043	107.163	106.129	83.793	17.1318	87.447	5.10438	2.35174	0.000416408	1.67009	up	--
neg_5149	5'-O-methylthymidine	1.19431e-09	5.66216	1.19431e-09	1.19431e-09	1.19431e-09	1.19431e-09	227.203	46.5959	76.0902	181.465	34.4438	12.6108	0.943694	96.4015	102.153	6.67459	0.0438756	1.19633	up	--
neg_5157	cis-3-(3-Carboxyethenyl)-3,5-cyclohexadiene-1,2-diol	4.51928	5.14601	1.01169	0.433041	5.37447	11.3325	63.0916	30.1729	60.7782	32.1219	37.5123	51.4116	4.63616	45.8481	9.88924	3.30586	0.000647728	1.72036	up	Phenylalanine metabolism(ko00360)
neg_5164	PR-toxin	128.496	246.718	124.081	140.878	118.982	248.871	399.968	310.194	347.151	423.847	232.638	363.39	168.004	346.198	2.06065	1.0431	0.000837614	1.56759	up	--
neg_5177	Linatine	55.3349	165.397	64.8002	78.2601	105.457	70.1009	227.905	237.893	343.144	243.544	286.112	235.127	89.8916	262.288	2.91782	1.54489	3.9411e-05	1.6987	up	D-Amino acid metabolism(ko00470)
neg_5184	3'-Hydroxy-N-methyl-(S)-coclaurine	841.29	995.632	458.164	426.137	476.915	685.621	329.256	354.195	400.631	399.879	326.653	391.401	647.293	367.002	0.56698	-0.81863	0.0321098	1.28567	down	--
neg_5185	11-dehydro-TXB3	1964.81	2433.76	623.061	3966.87	3037.91	4196.65	622.894	986.706	699.723	2962.47	1257.71	709.627	2703.85	1206.52	0.446224	-1.16416	0.0488935	1.11843	down	--
neg_5208	Asiaticoside	4650.36	4510.84	4502.65	4882.86	7979.6	3842.43	2499.83	3828.99	3310.16	2115.99	4367.2	1800.23	5061.45	2987.07	0.59016	-0.760823	0.0195022	1.26591	down	--
neg_5220	cis-(Homo)2-aconitate	78.4834	259.108	53.6369	68.2668	52.4083	47.241	721.954	474.398	527.546	580.843	573.277	624.327	93.1908	583.724	6.26376	2.64703	1.36377e-06	1.78828	up	--
neg_5245	8-Demethyl-8-(2,3,4-tri-O-methyl-alpha-L-rhamnosyl)tetracenomycin C	46.9944	191.871	166.116	106.004	89.5288	168.441	784.129	854.823	1173.51	1069.4	1340.52	870.437	128.159	1015.47	7.92351	2.98614	9.52834e-05	1.75476	up	--
neg_5252	5β-Hydroxycostic acid	1.19431e-09	2.24072	1.19431e-09	2.84752	8.33333	1.19431e-09	38.4258	37.6319	12.186	23.9151	31.5071	20.0593	2.23693	27.2876	12.1987	3.60865	0.00136663	1.61425	up	--
neg_5254	2'-Deoxyinosine	90.8211	358.227	178.351	247.412	360.34	197.159	440.789	355.922	469.437	434.533	484.32	337.941	238.718	420.49	1.76145	0.816764	0.00664151	1.41423	up	ABC transporters(ko02010);;Purine metabolism(ko00230)
neg_5258	Arg Glu Asp Arg	1751.22	1336.78	1772.39	1326.85	1766.46	1424.29	3968.96	4417.7	4283.23	3106.69	4515.26	5847.3	1563	4356.52	2.78729	1.47886	0.000407636	1.7401	up	--
neg_5282	Hydroxyphenyllactic acid	0.00275827	3.50635	1.19431e-09	0.373095	0.0639318	1.19431e-09	82.7102	34.2057	63.1257	39.7321	29.8824	53.6679	0.657689	50.554	76.8661	6.26428	0.00168656	1.69044	up	--
neg_5317	Kushenol A	74.1423	89.0881	52.2794	101.53	122.483	100.751	284.398	214.851	165.018	174.522	144.538	385.469	90.0456	228.133	2.53352	1.34114	0.0128482	1.45679	up	--
neg_5321	3alpha-dihydrocadambine	2688.14	3327.55	1222.25	1758.93	1369.9	2354.77	5549.6	2347.51	3454.83	4438.12	4433.91	3123.81	2120.26	3891.3	1.83529	0.876012	0.012785	1.27971	up	--
neg_5328	4-Demethylpremithramycinone	5.70521	103.756	12.2778	51.6389	19.1516	4.81531	46.973	85.4031	148.336	157.885	38.3053	99.3132	32.8908	96.0359	2.91984	1.54589	0.0356546	1.14555	up	--
neg_5329	Sapindoside B	1292.05	1191.6	1211.17	1353.91	2338.1	1036.46	802.562	894.22	975.258	618.652	1218.41	480.61	1403.88	831.618	0.592371	-0.755428	0.0319591	1.20029	down	--
neg_5341	(+)-Sophorol	1.19431e-09	1.19431e-09	1.19431e-09	1.19431e-09	1.19431e-09	1.84307	93.4978	25.0131	57.9695	26.5767	43.975	22.2111	0.307178	44.8739	146.084	7.19066	0.0106135	1.47696	up	--
neg_5343	4',5,7-Trihydroxy-3',6-dimethoxyflavone	13.4306	7.40749	10.5237	12.812	7.49712	10.4297	1.43104	2.32897	2.29469	6.01023	0.94728	0.338993	10.3501	2.2252	0.214993	-2.21764	0.000137222	1.68716	down	--
neg_5346	Parishin E	51.4804	103.17	61.725	36.435	42.2064	51.4223	390.086	318.641	348.166	425.3	362.879	369.955	57.7399	369.171	6.39369	2.67665	4.7674e-08	1.83016	up	--
neg_5353	L-Gulono-1,4-lactone	23.8618	102.05	24.957	26.3914	19.6632	38.3327	665.575	211.518	320.484	673.562	172.616	269.145	39.2093	385.483	9.83141	3.2974	0.012778	1.41916	up	Ascorbate and aldarate metabolism(ko00053)
neg_5356	Persicogenin	53.5755	295.671	143.94	157.048	93.5821	211.658	2188.57	1755	2304.73	2340.22	2648.27	1602.3	159.246	2139.85	13.4374	3.74818	3.64431e-05	1.78622	up	--
neg_5361	Nicotinate	999.355	725.503	711.122	964.806	632.492	784.845	402.055	447.808	447.489	649.569	281.635	174.277	803.021	400.472	0.498707	-1.00374	0.00117517	1.56699	down	Nicotinate and nicotinamide metabolism(ko00760);;Pertussis(ko05133)
neg_5362	N-Ethylmaleimide	518.306	441.137	392.163	517.677	362.63	424.893	254.058	254.134	234.858	330.663	181.943	107.623	442.801	227.213	0.513127	-0.962611	0.000365859	1.63968	down	--
neg_5363	Barbiturate	335.245	255.856	243.946	324.322	218.966	266.994	140.04	162.915	155.121	216.217	93.8131	67.1572	274.221	139.211	0.507658	-0.978072	0.000865646	1.58708	down	Pyrimidine metabolism(ko00240)
neg_5373	Aminoimidazole ribotide	10175.2	6595.95	7117.44	9726.95	5765.18	7779.04	3614	4095.16	4103.96	6333.98	2653.16	1605.36	7859.96	3734.27	0.475101	-1.07369	0.00169495	1.5403	down	Porphyrin metabolism(ko00860);;Thiamine metabolism(ko00730);;Purine metabolism(ko00230)
neg_5400	Magnolialide	1.19431e-09	1.19431e-09	1.19431e-09	3.35681	8.57471	1.19431e-09	79.4318	45.6172	7.62358	1.19431e-09	50.1357	112.43	1.98859	49.2063	24.7444	4.62903	0.0419072	1.26988	up	--
neg_5412	3',5-Dihydroxy-4',6,7-Trimethoxyflavanone	75.6708	233.003	70.1885	75.8447	93.0736	124.295	1051.47	676.106	790.696	1397.21	614.935	683.387	112.013	868.967	7.75775	2.95564	0.00136058	1.63613	up	--
neg_5422	Demethoxycurcumin	818.676	1996.51	1679.98	717.11	590.573	897.37	33756	20795.2	23485.2	45438.5	13317.4	18717.6	1116.7	25918.3	23.2097	4.53666	0.00346727	1.57888	up	--
neg_5433	11-Deoxylandomycinone	87.5529	356.863	142.347	124.5	136.321	150.423	1733.08	1498.51	2279.44	1544.2	1877.65	1760.23	166.334	1782.18	10.7145	3.42149	9.23773e-06	1.82086	up	--
neg_5434	Dihydrokalafungin	118.181	153.609	154.635	137.672	232.849	151.517	116.885	32.1301	150.56	25.8499	85.3765	33.6192	158.077	74.0703	0.468571	-1.09366	0.0111116	1.28621	down	--
neg_5439	Glabridin	2212.03	2522.83	1681.99	1686.27	2083.65	2511.78	2770.65	2461.54	2577.1	2821.57	2711.53	2594.51	2116.43	2656.15	1.25502	0.327707	0.0151422	1.32521	up	--
neg_5440	Methyl salicylate-2-O-glucoside	447.558	925.866	299.053	545.868	484.052	617.982	3199.85	2658.77	3953.44	3655.33	3054.28	3048.41	553.396	3261.68	5.89393	2.55923	3.95388e-06	1.8096	up	--
neg_5446	2-(5'-Methylthio)pentylmalic acid	255.375	192.427	204.836	257.301	182.64	226.095	146.548	151.568	159.396	164.094	127.197	94.1529	219.779	140.493	0.639245	-0.645559	0.000905421	1.58201	down	--
neg_5447	Leukotriene D4	6.13026	2.40872	11.0817	8.95375	46.7384	17.999	36.8308	144.48	38.7057	39.7655	38.5512	95.5397	15.552	65.6455	4.22104	2.0776	0.0405307	1.19483	up	Neuroactive ligand-receptor interaction(ko04080);;Arachidonic acid metabolism(ko00590);;Fc epsilon RI signaling pathway(ko04664);;Asthma(ko05310)
neg_5449	9'-Methyl lithospermate B	1.19431e-09	21.4726	20.3839	20.0267	4.56406	0.86056	74.3593	89.5552	170.927	121.34	122.703	214.807	11.218	132.282	11.792	3.55973	0.00203334	1.64852	up	--
neg_5476	Pentobarbital	326.817	390.074	194.69	367.052	140.317	210.206	330.317	706.779	543.769	499.188	566.772	686.18	271.526	555.501	2.04585	1.0327	0.00269249	1.46058	up	--
neg_5487	Solatuberenol A	41.8394	42.9925	59.4467	40.1943	94.7008	65.5249	141.494	158.32	133.07	111.273	161.761	145.122	57.4498	141.84	2.46894	1.30389	2.53757e-05	1.72267	up	--
neg_5500	Capric acid	5.91117	1.19431e-09	0.0641471	2.2056	1.19431e-09	1.19431e-09	6.73027	5.04754	3.53079	2.25134	11.8789	7.47987	1.36348	6.15311	4.51279	2.17402	0.0202947	1.20882	up	--
neg_5517	Methylillicinone F	4.93347	198.94	10.9338	19.5679	5.21892	12.7784	307.719	276.643	233.783	400.321	134.281	191.042	42.062	257.298	6.11711	2.61285	0.00154414	1.49978	up	--
neg_5519	Apiopaeonoside	83.9607	429.692	300.052	336.151	192.907	109.942	4805.32	2820.79	2820.65	6284.41	1726.5	2316.4	242.118	3462.34	14.3003	3.83797	0.00591717	1.51734	up	--
neg_5520	Eriocitrin	34.2506	32.0434	4.68086	44.515	13.5896	30.6037	203.699	354.034	513.444	448.254	527.474	369.552	26.6139	402.743	15.1328	3.91961	0.000560556	1.69546	up	--
neg_5521	Depressine	90.5533	369.931	119.074	190.422	106.26	261.527	1081.83	627.782	1107.26	1179.78	675.951	707.826	189.628	896.739	4.72894	2.24152	0.000438664	1.66973	up	--
neg_5531	NONIC ACID	105.373	90.2034	78.6732	91.9447	112.469	95.918	152.134	180.176	168.938	145.613	177.637	183.439	95.7635	167.989	1.75421	0.810822	6.8834e-06	1.75748	up	--
neg_5536	Traumatin	50.2168	12.3266	57.9817	109.47	83.437	50.585	233.909	287.219	236.51	184.984	302.061	273.761	60.6696	253.074	4.17135	2.06052	8.78067e-06	1.75671	up	alpha-Linolenic acid metabolism(ko00592)
neg_5537	Z-6-Hydroxy-7-methoxydihydroligustilide	7.86422	15.8408	8.49132	3.69602	19.8635	22.2541	108.691	117.065	108.023	13.4622	160.8	108.652	13.0017	102.782	7.90531	2.98282	0.00570432	1.53822	up	--
neg_5539	Octyl gallate	32.2116	52.3068	33.6147	71.8001	61.9788	33.3255	73.4526	81.9764	127.039	99.2855	116.409	74.2413	47.5396	95.4006	2.00676	1.00487	0.00237436	1.46477	up	--
neg_5558	Rhizocticin A	284.922	303.144	131.73	106.62	126.318	287.561	1421.2	639.743	977.487	1283.73	511.068	1245.15	206.716	1013.06	4.90075	2.293	0.00250263	1.61356	up	Phosphonate and phosphinate metabolism(ko00440)
neg_5561	Trioxilin B3	7.11446	1.19431e-09	1.26395	1.3181	1.19431e-09	1.50776	14.4096	62.0146	28.8806	22.1074	32.9787	57.8015	1.86738	36.3654	19.474	4.28348	0.00690086	1.51252	up	Arachidonic acid metabolism(ko00590)
neg_5562	Brusatol	82.2782	339.393	42.0932	104.002	81.5675	91.5855	953.626	649.144	759.676	1234.58	590.159	628.847	123.487	802.672	6.50008	2.70046	0.000530753	1.64266	up	--
neg_5563	Naringin Dihydrochalcone	1012.94	1052.59	305.492	451.178	405.702	835.526	2000.03	881.18	1366.43	1684.58	927.221	885.587	677.239	1290.84	1.90603	0.930573	0.0289425	1.16604	up	--
neg_5568	Dopaxanthin quinone	5.85583	101.537	14.3704	12.4924	23.1888	12.5743	149.837	144.468	192.486	208.027	168.089	116.321	28.3365	163.205	5.75951	2.52595	5.61721e-05	1.66609	up	--
neg_5569	Protolimonoid	68.0959	62.2312	104.28	45.661	207.485	153.519	238.849	258.962	258.35	109.4	239.271	133.253	106.879	206.348	1.93067	0.949104	0.0239235	1.2106	up	--
neg_5571	Curcumin diglucoside	11.344	169.112	20.523	72.4124	35.7486	140.936	1203.1	946.191	1520.81	1082.34	2048.05	1018.11	75.0127	1303.1	17.3717	4.11867	0.000688486	1.68666	up	--
neg_5578	Anemarsaponin E	3095.15	3118.48	3195.09	3255.25	5275.75	2446.88	1747.05	2542	1965.27	1328.94	3084.08	1187.84	3397.77	1975.86	0.581518	-0.782104	0.0175562	1.27551	down	--
neg_5579	Glaucarubin	977.067	639.839	414.19	357.056	502.038	285.052	39.4787	166.802	42.1684	34.8774	106.67	24.7444	529.207	69.1235	0.130617	-2.93658	0.00576859	1.55459	down	--
neg_5586	4-(Aminomethyl)-5-(hydroxymethyl)-2-methylpyridin-3-ol	192.984	564.248	268.808	280.495	408.699	242.545	1269.1	1318.48	989.166	1212.48	1450.8	1090.66	326.296	1221.78	3.74439	1.90473	1.65048e-06	1.76827	up	--
neg_5588	6-Hydroxymethylherniarin	81.1896	52.7429	64.0537	91.1277	72.952	49.541	754.195	451.51	538.305	743.795	346.739	622.243	68.6011	576.131	8.39827	3.07009	0.000563794	1.73455	up	--
neg_5594	2-epi-5-epi-Valiolone 7-phosphate	1.19431e-09	63.7527	47.9499	153.269	126.885	30.6101	1677.61	914.836	1149.31	1590.72	720.092	1440.14	70.4111	1248.79	17.7356	4.14858	0.000572108	1.73514	up	--
neg_5605	Tababiphenyl C	96.1738	321.572	101.605	171.886	179.12	77.3884	345.217	339.675	270.456	329.549	361.931	213.076	157.958	309.984	1.96245	0.972656	0.00761793	1.35783	up	--
neg_5607	3,7-Di-O-methylquercetin	929.253	1310.88	2040.16	4383.05	1343.06	1086.46	41488.3	22956.6	30303.2	38793.8	16812	38063.2	1848.81	31402.9	16.9854	4.08623	0.000661506	1.73378	up	--
neg_5610	5-Amino-6-(5'-phosphoribosylamino)uracil	17.7421	146.513	43.8298	58.9715	85.6746	27.5787	267.56	344.642	258.807	345.511	352.603	219.898	63.3849	298.17	4.70412	2.23392	1.75177e-05	1.70074	up	Riboflavin metabolism(ko00740)
neg_5614	Rosmarinate	1.19431e-09	48.632	6.92825	26.7538	4.14033	5.62434	49.5427	64.138	45.2596	63.3736	55.2495	27.6495	15.3465	50.8688	3.31469	1.72888	0.00444156	1.39921	up	Tyrosine metabolism(ko00350)
neg_5615	N-Acetylmuramic acid alpha-1-phosphate	1.19431e-09	5.47455	1.19431e-09	0.584583	0.40528	1.19431e-09	29.3702	44.3672	16.642	18.4744	24.5504	26.3472	1.0774	26.6252	24.7124	4.62716	0.001182	1.66012	up	Amino sugar and nucleotide sugar metabolism(ko00520)
neg_5620	Delphinidin 3-O-sophoroside	11.1839	57.3624	2.05315	10.6203	12.599	3.07852	123.074	187.06	55.6126	101.466	194.121	287.708	16.1495	158.174	9.79432	3.29194	0.00728946	1.49352	up	--
neg_5626	Tyrosyl-Methionine	18.1447	90.5959	31.9864	31.4983	57.9864	22.7097	160.969	156.113	115.649	182.753	118.908	140.011	42.1536	145.734	3.45721	1.78961	5.34117e-05	1.68496	up	--
neg_5627	Dihydropteroate	4.70892	93.403	8.84401	19.0793	29.8841	8.66748	80.0203	83.8348	80.4606	103.549	54.8665	58.5886	27.4311	76.8866	2.8029	1.48692	0.0137754	1.31726	up	Folate biosynthesis(ko00790)
neg_5628	FMN	8.59252	60.2927	81.6217	50.8859	28.2616	7.97831	74.5385	82.7853	174.832	113.385	54.6873	104.516	39.6055	100.791	2.54487	1.34759	0.0171175	1.29994	up	Oxidative phosphorylation(ko00190);;Vitamin digestion and absorption(ko04977);;Riboflavin metabolism(ko00740)
neg_5642	Glyceocarpin	56.2495	28.779	0.424008	2.00264	14.7881	1.19431e-09	328.014	147.361	195.681	324.259	90.7173	170.267	17.0405	209.383	12.2873	3.6191	0.00396714	1.54721	up	--
neg_5665	5-Amino-5-(4-hydroxybenzyl)-6-(D-ribitylimino)-5,6-dihydrouracil	615.599	1119.58	188.313	282.344	308.059	508.072	3075.78	1350.46	1962.79	3880.85	1044.89	1379.09	503.661	2115.64	4.20053	2.07057	0.015643	1.33927	up	--
neg_5670	1,11-Undecanedicarboxylic acid	21.0887	6.65441	8.4964	16.9119	32.0541	29.8145	54.37	91.5826	80.9941	19.0798	83.0059	93.3707	19.17	70.4005	3.67243	1.87674	0.00571651	1.49969	up	--
neg_5674	3-Methylkaempferol	2.04458	43.7119	14.0624	11.0918	42.5505	16.7936	977.912	596.617	498.786	916.618	572.966	552.48	21.7091	685.897	31.5948	4.98162	0.000498133	1.72298	up	--
neg_5678	Glabranine	853.676	725.271	445.149	513.055	707.017	768.408	1427.98	1316.67	1439.98	1331.25	1442.73	1438.19	668.762	1399.47	2.09262	1.06531	2.62933e-05	1.77805	up	--
neg_5679	10-Deoxygeniposidic acid	86.4808	271.757	25.08	171.288	39.601	117.052	600.34	440.313	1007.53	633.784	493.976	573.251	118.543	624.866	5.27122	2.39814	0.000791065	1.63818	up	--
neg_5685	5,4′-Dihydroxy-3,6,7,3′-tetramethoxyflavone	1.19431e-09	1.19431e-09	1.19431e-09	1.19431e-09	1.19431e-09	1.19431e-09	193.686	124.913	148.811	178.066	185.966	94.9583	1.19431e-09	154.4	1.29279e+11	36.9117	0.000193644	1.75284	up	--
neg_5687	S-(5'-Adenosy)-L-homocysteine	31.5597	223.408	50.8066	174.251	74.4863	29.4779	308.973	252.928	370.824	362.717	297.813	126.298	97.3316	286.592	2.94449	1.55802	0.00344672	1.41439	up	--
neg_5690	7-O-methylaloeresin A	823.652	1879.79	851.328	753.172	510.211	971.015	1894.19	1314.27	1876.72	2291.9	1209.39	1746.33	964.862	1722.13	1.78485	0.835803	0.0140476	1.28727	up	--
neg_5693	Precorrin 3A	9688.7	8289.7	2132.81	3972.93	4035	8102.33	34990.6	22365.7	31523.9	46161.5	20361.4	25426.1	6036.91	30138.2	4.99232	2.31971	0.00109091	1.62481	up	Porphyrin metabolism(ko00860)
neg_5696	1-(3,4-Dihydroxyphenyl)-5-hydroxy-3-decanone	4.04761	2.20397	5.94372	3.65151	2.70568	1.02352	48.312	83.9062	64.7768	64.5538	77.4372	73.2003	3.26267	68.6977	21.0557	4.39614	4.11482e-05	1.7987	up	--
neg_5697	2'-O-methylcytidine	1.19431e-09	8.18499	1.19431e-09	1.47681	1.19431e-09	1.19431e-09	157.506	103.691	164.711	174.156	83.828	118.702	1.6103	133.766	83.0688	6.37623	0.000297098	1.75836	up	--
neg_5706	3-Isopropyl-3-butenoic acid	12.2686	34.7091	0.351613	7.75992	20.4065	10.1682	60.0737	14.4585	33.9538	38.3068	16.8589	67.344	14.2773	38.4993	2.69653	1.4311	0.0446524	1.18206	up	--
neg_5714	2,3-Dinor-8-iso prostaglandin F2alpha	22.5421	32.0779	45.5895	45.6753	82.883	79.4071	142.073	192.975	107.409	127.619	149.101	131.335	51.3625	141.752	2.75983	1.46458	0.000182381	1.63884	up	Arachidonic acid metabolism(ko00590)
neg_5717	Kankanoside P	40.283	160.012	25.6821	96.8579	127.605	55.72	208.65	304.886	237.731	186.297	296.427	251.672	84.3599	247.611	2.93517	1.55344	0.000222055	1.62754	up	--
neg_5733	Angeloylgomisin Q	859.632	1195.84	911.036	794.707	1337.14	1001.7	2131.82	2357.83	2419.71	2279.43	2764.57	2836.5	1016.68	2464.98	2.42454	1.27771	2.38991e-06	1.7848	up	--
neg_5745	O-beta-D-Glucosylzeatin	1.19431e-09	8.88398	0.689358	2.34261	8.58697	1.19431e-09	11.908	25.6252	12.3219	20.3211	8.91875	9.38748	3.41715	14.7471	4.3156	2.10956	0.00750307	1.3618	up	--
neg_5751	Paspalinine	1035.41	996.374	1075.99	1147.23	1951.82	801.674	640.515	724.05	706.886	509.502	737.603	372.371	1168.08	615.154	0.526636	-0.925123	0.0180117	1.32445	down	--
neg_5756	8-Methyl-6-nonenoic acid	39.8198	32.0378	51.0134	57.3407	59.2382	34.2631	51.874	70.8216	68.2012	52.5663	92.852	73.9127	45.6188	68.3713	1.49875	0.583761	0.0170223	1.25585	up	--
neg_5761	Oxytetracycline	51.1343	183.319	73.0089	81.2847	83.7462	82.9269	553.803	562.489	641.606	805.581	564.894	617.414	92.5701	624.298	6.74406	2.75362	4.24537e-06	1.79712	up	--
neg_5767	Cyclohexaneacetic acid	225.26	274.57	239.894	257.376	280.855	194.075	685.611	832.629	742.391	685.993	884.917	871.004	245.338	783.757	3.1946	1.67564	6.62228e-06	1.81663	up	--
neg_5788	(R)-Mevalonate 3-phosphate	40.7866	17.0988	8.22389	6.6264	22.7316	18.2292	275	177.734	201.711	369.224	114.564	174.023	18.9494	218.709	11.5418	3.52879	0.00267768	1.59235	up	Terpenoid backbone biosynthesis(ko00900)
neg_5790	Arteminin	42.3694	39.3811	27.9646	10.2479	16.8972	40.5732	994.064	569.267	713.253	1132.4	373.489	663.73	29.5722	741.033	25.0584	4.64722	0.00151689	1.66401	up	--
neg_5791	QUINALIZARIN	2.0692	9.1004	12.4128	1.11292	23.4923	0.855197	710.834	423.849	494.176	798.928	310.071	483.222	8.1738	536.847	65.6789	6.03736	0.000864779	1.70164	up	--
neg_5792	Cinnavalininate	14.87	174.377	73.2377	193.692	35.6168	110.925	4296.34	2640.96	2982.45	4444.05	2577.56	3216.21	100.453	3359.59	33.4445	5.06369	0.000179215	1.77406	up	Tryptophan metabolism(ko00380)
neg_5796	dTDP-4-dimethylamino-4,6-dideoxy-5-C-methyl-D-allose	30.7941	133.674	17.1699	111.296	61.998	28.1448	386.666	286.308	485.787	748.528	357.526	901.121	63.8462	527.656	8.26449	3.04693	0.0049706	1.55444	up	Polyketide sugar unit biosynthesis(ko00523)
neg_5797	Kaempferol-3-O-robinobioside(Biorobin)	8.91685	17.8949	1.19431e-09	9.61495	1.74209	5.51879	156.373	92.1906	122.421	217.907	36.6821	150.759	7.28127	129.389	17.7701	4.15138	0.0045329	1.56818	up	--
neg_5799	Oleuropein	1422.46	1562.34	176.352	673.764	422.239	1382.05	3308.42	2296.69	3432.45	4422.42	2459.68	3024.23	939.868	3157.31	3.35932	1.74817	0.000282995	1.6077	up	--
neg_5801	XANTHOXYLIN	3.58684	35.9032	41.593	6.07606	4.91428	2.22136	1027.63	631.302	746.332	1222.22	426.935	657.063	15.7158	785.246	49.9654	5.64286	0.00125568	1.67317	up	--
neg_5802	2',4'-Dihydroxy-6'-methoxyacetophenone	1.19431e-09	1.19431e-09	1.19431e-09	1.19431e-09	1.19431e-09	1.19431e-09	47.3342	23.0124	21.8878	41.7093	5.92492	24.632	1.19431e-09	27.4168	2.29561e+10	34.4182	0.00648318	1.53725	up	--
neg_5803	3-Methyl-4,8-dihydroxy-3,4-dihydroisocoumarin	1.19431e-09	1.19431e-09	1.19431e-09	1.19431e-09	1.19431e-09	1.19431e-09	31.9302	17.1765	16.3619	25.2945	9.7695	13.6172	1.19431e-09	19.025	1.59296e+10	33.891	0.00227463	1.63659	up	--
neg_5805	Jaceosidin	981.807	2283.18	1958.96	2154.1	1568.46	1232.91	33788.2	20566.7	26116.4	38110.1	16424.3	25669.8	1696.57	26779.3	15.7844	3.98042	0.00060183	1.72531	up	--
neg_5810	UDP-2,6-dideoxy-2-acetamidino-beta-L-galactose	1.19431e-09	1.19431e-09	1.19431e-09	1.1654	1.19431e-09	1.19431e-09	342.88	226.516	243.82	467.567	102.532	199.16	0.194233	263.746	1357.89	10.4071	0.00373307	1.57662	up	--
neg_5818	Folinic acid	569.229	497.998	70.5259	247.75	169.823	438.204	986.569	411.681	820.902	1055.26	575.031	700.287	332.255	758.288	2.28225	1.19045	0.00840098	1.3289	up	One carbon pool by folate(ko00670)
neg_5819	Purpurin	1.19431e-09	1.19431e-09	0.489545	1.19431e-09	0.265239	1.19431e-09	37.7161	37.8608	52.1739	58.794	37.7059	43.6976	0.125797	44.658	355	8.47167	6.51461e-05	1.79744	up	--
neg_5821	Pyridoxamine phosphate	1.19431e-09	16.265	1.19431e-09	3.26169	1.19431e-09	8.61142	155.451	140.121	168.053	178.125	204.064	154.05	4.68968	166.644	35.5342	5.15114	3.36457e-06	1.81959	up	Vitamin digestion and absorption(ko04977);;Vitamin B6 metabolism(ko00750)
neg_5828	Cytidine	46.8277	72.7809	57.3548	46.9889	82.6254	78.9035	302.436	178.655	177.653	276.948	81.0688	234.78	64.2469	208.59	3.2467	1.69897	0.00639369	1.53236	up	ABC transporters(ko02010);;Pyrimidine metabolism(ko00240)
neg_5837	Methyl jasmonate	12.8378	29.512	37.2656	27.6254	40.8265	12.2797	190.92	129.356	109.573	126.754	173.951	139.414	26.7245	144.995	5.42554	2.43977	8.35197e-05	1.75707	up	alpha-Linolenic acid metabolism(ko00592)
neg_5839	Curdione	9.4898	13.0678	24.2917	25.6401	42.0239	3.85402	132.399	164.41	115.098	135.038	170.599	136.885	19.7279	142.405	7.21845	2.85169	1.14835e-06	1.79158	up	--
neg_5875	3-Indolepropionic acid	7.88423	23.4564	8.53187	12.7727	28.149	3.97877	31.6354	25.3343	22.5976	23.0609	32.4343	19.1406	14.1288	25.7005	1.81901	0.863157	0.0328279	1.17404	up	--
neg_5887	Isoliquiritigenin	1.19431e-09	8.57659	3.63161	4.78301	3.89349	4.33694	24.4508	18.4646	18.7891	15.6029	15.9385	16.7984	4.20361	18.3407	4.36309	2.12535	1.22762e-05	1.76257	up	--
neg_5889	5-Methylcytidine	1.19431e-09	1.19431e-09	1.94755	1.19431e-09	1.19431e-09	1.19431e-09	111.909	63.5026	130.832	101.255	48.9801	85.3515	0.324591	90.305	278.212	8.12004	0.000799478	1.72613	up	--
neg_5895	3,5-Bis(3-methoxy-4-hydroxyphenyl)-2,3-dihydro-2(1H)-pyridinone	1.27738	114.855	1.19431e-09	1.19431e-09	2.51737	1.19431e-09	195.292	104.824	247.808	227.153	93.4035	141.206	19.7749	168.281	8.50985	3.08913	0.00132036	1.54137	up	--
neg_5909	Maduropeptin chromophore	4208.31	3534.63	2013.94	1909.7	1913.7	3920.05	14853.4	5802.03	8650.3	12291.5	5344.44	7527.56	2916.72	9078.21	3.11247	1.63806	0.00895442	1.44359	up	--
neg_5920	hydnocarpin	1.19431e-09	49.9693	63.761	63.9993	43.8521	1.19431e-09	598.397	474.865	547.459	1201.02	311.541	370.513	36.9303	583.965	15.8126	3.98301	0.00849512	1.45805	up	--
neg_5928	3-Indolebutyric acid	1.60484	14.3863	10.087	22.7947	24.0321	3.22093	21.7978	26.6039	37.1008	36.5342	14.1599	28.9056	12.6876	27.517	2.16881	1.1169	0.018818	1.26624	up	--
neg_5929	Cyclohexane-1-carboxylate	6.34949	1.19431e-09	1.35707	16.5479	0.307906	0.328593	47.1492	105.532	46.136	59.0986	59.2912	94.8113	4.1485	68.6696	16.5529	4.04901	0.00113515	1.65744	up	--
neg_5941	Baicalin	38.5104	214.189	257.116	246.842	149.474	30.9393	339.338	604.078	1265.74	831.985	413.476	967.329	156.179	736.992	4.71891	2.23845	0.00870485	1.47237	up	--
neg_5942	Taxifolin-3'-O-glucoside	83.0484	211.463	118.094	134.233	74.326	138.693	491.269	469.575	930.71	775.387	373.612	723.74	126.643	627.382	4.95395	2.30858	0.00187799	1.63861	up	--
neg_5943	Medicarpin 3-O-glucoside-6'-malonate	93.4499	1177.45	100.828	81.9466	106.428	152.247	2956.18	1480.06	1780.27	3392.83	1356.2	2023.64	285.392	2164.86	7.58557	2.92326	0.0013589	1.56724	up	--
neg_5949	Folate	653.886	637.046	101.542	245.243	259.709	578.27	2606.58	1715.92	2502.03	3466.55	1539.28	2048.66	412.616	2313.17	5.60611	2.487	0.000706554	1.65194	up	Bile secretion(ko04976);;Vitamin digestion and absorption(ko04977);;Folate biosynthesis(ko00790);;One carbon pool by folate(ko00670);;Antifolate resistance(ko01523)
neg_5955	C1'-C9-Glycosylated UWM6	8213.38	8606.57	2394.46	4089.36	3702.95	7844.99	20211	10739.9	17834.8	18515.7	14045	17129.9	5808.62	16412.7	2.82558	1.49855	0.000179589	1.64725	up	--
neg_5961	5'-Oxoaverantin	32.9061	108.579	2.50746	13.5484	25.0865	43.8842	1006.93	875.885	1169.5	1166.66	659.897	1179.22	37.7519	1009.68	26.7452	4.74121	6.71275e-05	1.80782	up	--
neg_5974	cannabispiradienone	8.02752	15.5343	48.3618	28.7185	35.6101	3.1516	76.3649	103.392	96.1707	40.956	89.3079	75.8419	23.234	80.339	3.45783	1.78987	0.000660776	1.59502	up	--
neg_5980	CMP-5-N-acetyl-7-N-(D-alanyl)-legionaminic acid	65.7795	231.621	60.9493	142.387	88.883	153.217	1695.85	2360.26	3459.19	2016.97	3348.27	2666.37	123.806	2591.15	20.9291	4.38744	0.00034436	1.74302	up	--
neg_5984	Gardoside	1.19431e-09	8.43159	2.79557	0.898541	1.19431e-09	1.19431e-09	167.36	96.0223	92.1237	190.361	1.19431e-09	33.8303	2.02095	96.6162	47.8073	5.57916	0.0253886	1.30627	up	--
neg_5994	10-hydroxy-2E-decenoic acid	47.8178	66.3464	47.8248	37.186	90.4814	47.2505	127.092	108.816	86.2789	67.2262	139.044	92.5176	56.1512	103.496	1.84316	0.882183	0.00646108	1.38531	up	--
neg_5995	4-Oxo-9Z,11Z,13E,15E-Octadecatetraenoic Acid	9.93969	62.2984	31.7935	36.3218	118.645	26.1847	188.193	179.193	144.365	127.711	192.536	158.39	47.5305	165.065	3.47281	1.7961	0.000186892	1.66977	up	--
neg_5999	Betanidin	16.648	38.8074	5.78156	15.1449	51.1954	7.27121	576.942	448.936	361.805	1169.78	283.072	169.258	22.4747	501.632	22.3198	4.48025	0.021421	1.30231	up	--
neg_6019	Zedoarondiol	40.907	262.202	89.5074	85.4677	109.447	51.4095	305.475	298.887	268.61	253.762	369.971	290.808	106.49	297.919	2.79762	1.4842	0.00105285	1.59565	up	--
neg_6024	tubuloside B	110.556	600.612	68.0662	171.97	103.883	190.194	3088.97	2196.6	3220.97	3314.59	2519.39	2557.67	207.547	2816.36	13.5698	3.76233	4.65138e-06	1.80997	up	--
neg_6041	Precorrin 3B	2565.4	2582.57	310.484	1116.23	1071.28	2163.5	8522.53	5828.62	7609.37	11115.6	5569.72	6329.89	1634.91	7495.96	4.58493	2.1969	0.000446453	1.64388	up	Porphyrin metabolism(ko00860)
neg_6045	Neurosporaxanthin	54.9686	21.433	53.0904	40.9018	127.133	43.166	331.125	368.081	362.932	253.657	370.043	370.398	56.7822	342.706	6.03545	2.59346	5.04799e-07	1.81038	up	--
neg_6046	Eurycarpin A	106.467	245.559	8.73567	63.0866	38.7289	189.171	1784.1	1030.51	1685.02	2146.57	889.127	1159.34	108.625	1449.11	13.3405	3.73775	0.000985364	1.67354	up	--
neg_6056	3'-Demethylnobiletin	1198.06	1184.93	152.99	399.604	236.783	641.282	1552.38	809.831	1407.65	1515.99	1447.04	1187.75	635.608	1320.1	2.07692	1.05444	0.0140547	1.2683	up	--
neg_6094	Isolindleyin	1063.87	1001.41	291.898	510.484	220.33	898.011	2083.84	1000.57	1889.56	1929.31	1265.34	1456.98	664.335	1604.27	2.41484	1.27193	0.00237273	1.46362	up	--
neg_6106	13,14-dihydro Prostaglandin E1-d4	7064.23	4510.68	7705.18	6330.47	9428.51	7603.74	3595.16	5214.82	4761.82	3854.67	5264.36	5230.79	7107.13	4653.6	0.654779	-0.61092	0.0123064	1.34902	down	--
neg_6107	(2S,3S)-2,3-Dihydro-2,3-dihydroxybenzoate	83.2194	61.6143	1.19431e-09	25.6464	1.19431e-09	5.62614	288.585	242.168	249.939	289.772	320.845	171.27	29.351	260.43	8.87294	3.14941	1.04632e-05	1.72202	up	--
neg_6111	Salicylacyl Glucuronide	49.5844	28.8774	0.635412	24.6546	15.347	18.8562	127.676	144.933	133.456	157.354	172.523	204.943	22.9925	156.814	6.82022	2.76982	9.43601e-06	1.76976	up	--
neg_6120	Carthamone	1.19431e-09	41.7461	1.19431e-09	5.80646	23.905	1.19431e-09	47.9488	78.3441	111.282	101.34	75.9962	52.666	11.9096	77.9294	6.54341	2.71004	0.00054179	1.57663	up	--
neg_6124	2',3,4,4',6'-Peptahydroxychalcone 4'-O-glucoside	10.8333	151.035	4.22435	20.0797	22.9205	7.98142	347.34	125.761	247.771	412.951	108.043	241.773	36.179	247.273	6.8347	2.77288	0.0056517	1.45646	up	--
neg_6125	Apigenin-7-O-glucuronide	0.255133	98.2196	46.6772	110.165	29.1083	24.9248	352.898	226.671	295.701	369.868	234.199	214.152	51.5583	282.248	5.47435	2.45269	8.01611e-05	1.70027	up	--
neg_6129	Melittoside	1305.01	1454.91	61.0732	836.889	226.154	1280.26	3426.54	2145.29	3657.74	4513.55	2738.12	5006.84	860.716	3581.35	4.16089	2.05689	0.000654421	1.62302	up	--
neg_6135	Sedanolide	0.171563	4.73412	3.91631	0.059116	1.88192	1.63095	4.28587	31.3583	46.2121	2.70962	62.8335	38.0842	2.06566	30.9139	14.9656	3.90358	0.0306063	1.27304	up	--
neg_6140	Regaloside F	15.5886	98.217	9.46955	35.426	12.6706	22.4321	138.71	243.424	148.721	209.331	233.087	158.021	32.3007	188.549	5.83731	2.5453	7.58519e-05	1.65731	up	--
neg_6142	Vanillic acid-4-O-glucoside	136.871	268.332	84.7725	255.971	27.4487	124.677	2171.82	1006.4	1497.75	2216.74	1072.87	1287.69	149.679	1542.21	10.3035	3.36506	0.00119066	1.66477	up	--
neg_6143	Aminopterin	187.345	220.9	56.8233	70.2759	35.2711	176.567	1170.37	565.413	848.615	1194.98	541.041	844.12	124.53	860.756	6.91202	2.78911	0.000964485	1.66191	up	--
neg_6146	6-Aldehydoisoophiopogonanone A	1.19431e-09	46.2632	1.19431e-09	18.2786	5.81578	23.2758	100.987	67.2329	76.4141	139.917	89.3393	38.6863	15.6056	85.4294	5.47429	2.45267	0.00250113	1.48399	up	--
neg_6155	Leucosceptoside A	21.7678	136.216	17.9952	16.1749	9.29855	24.1098	2095.82	1732.64	2110.57	2985.24	1657.03	1740.95	37.5937	2053.71	54.629	5.77159	0.000160734	1.76245	up	--
neg_6163	Uralenol	3.72395	15.3106	4.60538	9.75921	6.3894	43.5365	246.676	97.0302	135.37	155.06	47.4813	106.178	13.8875	131.299	9.45449	3.241	0.00715776	1.51114	up	--
neg_6164	Artemetin	1.19431e-09	86.245	15.0042	3.44144	0.243427	4.8137	758.577	758.404	696.847	744.728	898.394	596.147	18.2913	742.183	40.5757	5.34255	2.0269e-06	1.81684	up	--
neg_6178	Indolylmethyl-desulfoglucosinolate	76.0193	122.661	53.5974	17.1019	34.5781	49.072	142.954	155.865	230.025	109.636	132.096	125.348	58.8382	149.321	2.53782	1.34359	0.00290563	1.4564	up	Tryptophan metabolism(ko00380)
neg_6184	Solavetivone	39.5492	46.9355	48.0126	19.8321	116.913	58.6645	368.2	424.852	303.266	269.768	414.408	378.147	54.9845	359.773	6.54318	2.70999	7.15028e-06	1.79007	up	--
neg_6188	Luteolin	1.19431e-09	18.5283	1.19365	9.8027	10.7368	3.71245	455.506	306.664	384.778	538.497	379.723	313.219	7.32898	396.398	54.0863	5.75719	0.00011207	1.77419	up	--
neg_6192	Salvianolic acid A	9.50645	1.19431e-09	56.8848	44.8022	21.8665	7.8796	1785.31	1227.13	1365.73	2163.24	826.167	863.769	23.4899	1371.89	58.4034	5.86798	0.00146821	1.65286	up	--
neg_6205	6-O-Trans-Caffeoyl Ajugol	9258.71	7314.84	2355.65	5200.54	4450.71	10191.1	1041.6	253.328	2221.25	113.058	1347.22	876.833	6461.92	975.549	0.150969	-2.72768	0.0055843	1.52282	down	--
neg_6224	Lactucopicrin	1.19431e-09	57.6418	1.19431e-09	5.59874	22.0129	4.34221	122.41	113.649	81.1979	104.756	159.521	87.3669	14.9326	111.484	7.46578	2.90029	8.01047e-05	1.65842	up	--
neg_6229	Syringopicroside	587.838	572.626	71.0386	265.925	144.099	488.289	1163.25	529.72	968.4	1290.59	667.123	851.932	354.969	911.835	2.56877	1.36108	0.00439785	1.40531	up	--
neg_6253	Urate-3-ribonucleoside	117.167	106.039	97.9923	97.8307	73.6005	83.1826	55.5623	58.1499	65.8426	96.4293	44.9214	56.8839	95.9687	62.9649	0.656098	-0.608016	0.00667229	1.40775	down	Purine metabolism(ko00230)
neg_6260	3-Hydroxy-2-methylpyridine-5-carboxylate	127.341	94.3584	120.492	120.264	110.924	95.898	59.9303	85.6932	52.5775	109.986	65.4532	39.2117	111.546	68.8086	0.616861	-0.696982	0.00710547	1.46656	down	Vitamin B6 metabolism(ko00750)
neg_6263	Iridotectoral A	377.03	380.852	277.949	352.243	527.931	401.075	919.979	1197.78	1136.7	877.746	1103.1	839.084	386.18	1012.4	2.62157	1.39043	2.58019e-05	1.7435	up	--
neg_6288	Maltopentaose	1525.22	1542.59	30.2924	483.796	585.505	1512.23	2912.64	1631.99	2398.34	3176.39	1911.91	2401.89	946.605	2405.53	2.54122	1.34552	0.00239246	1.45416	up	--
neg_6289	Idescarpin	440.49	523.292	64.3766	204.295	161.047	536.361	3357.36	1535.15	1930.92	3377.11	1381.14	2677.45	321.644	2376.52	7.38868	2.88532	0.00194938	1.62718	up	--
neg_6302	2-Desoxy-4-epi-pulchellin	2.21336	6.01097	5.36097	5.34602	5.27664	3.06994	22.0037	18.4408	11.2572	8.16992	21.9578	16.3726	4.54631	16.367	3.60006	1.84802	0.00300018	1.5843	up	--
neg_6303	Canthin-6-one	3.14031	8.34583	0.573838	1.41031	6.27851	3.12759	34.8033	28.5054	36.036	48.8167	25.8773	16.2847	3.81273	31.7206	8.31965	3.05652	0.00113637	1.6215	up	--
neg_6306	Gibberellin A1	49.7891	16.0669	0.0626779	0.0120237	2.68088	35.0049	508.987	226.022	319.869	418.344	100.406	315.049	17.2694	314.779	18.2276	4.18805	0.00352363	1.59751	up	--
neg_6316	Sec-O-Glucosylhamaudol	507.619	719.992	107.749	334.391	142.542	552.447	1034.12	436.511	930.703	709.493	941.42	715.299	394.124	794.59	2.01609	1.01156	0.0133373	1.27863	up	--
neg_6347	(13S,14R)-1,8-Dihydroxy-13-O-acetyl-N-methylcanadine	118.654	232.359	42.7609	41.6941	70.531	73.8593	1050.38	661.453	484.29	1792.2	490.291	479.151	96.6431	826.294	8.54996	3.09592	0.0182831	1.32795	up	--
neg_6350	Uroporphyrin III	8244.33	4587.6	325.115	2171.03	1754.5	2179	11626.6	4507.34	7540.8	9994.3	4837.49	4927.59	3210.26	7239.02	2.25496	1.1731	0.0381402	1.08814	up	Porphyrin metabolism(ko00860)
neg_6352	Kaempferol	2.81896	6.40594	1.60013	7.0124	1.39821	6.7373	285.462	229.309	263.647	355.076	274.653	254.127	4.32882	277.046	64.0002	6.00001	1.85965e-05	1.81521	up	--
neg_6372	Folic acid	2852.66	2976.23	127.609	1102.96	1220.86	2218.55	7609.7	4745.63	6156.1	8259.16	5138.21	5980.58	1749.81	6314.9	3.6089	1.85156	0.000105031	1.65248	up	Bile secretion(ko04976);;One carbon pool by folate(ko00670);;Antifolate resistance(ko01523);;Vitamin digestion and absorption(ko04977);;Folate biosynthesis(ko00790)
neg_6374	trans-4-Hydroxycyclohexanecarboxylic acid	20.8806	17.4756	28.9649	32.5641	29.6936	27.2862	89.5689	99.348	90.8498	78.9594	94.5199	107.065	26.1442	93.3851	3.57193	1.8367	3.21332e-07	1.83762	up	--
neg_6385	Zingerone	287.401	194.762	212.864	216.556	221.36	200.472	165.143	168.815	164.322	198.793	181.704	200.579	222.236	179.893	0.809468	-0.304954	0.0261883	1.27816	down	--
neg_6391	(13S,14R)-1-Hydroxy-13-O-acetyl-N-methylcanadine	467.834	365.122	320.56	364.714	367.656	338.563	208.351	306.832	237.764	404.139	290.458	245.46	370.741	282.167	0.76109	-0.393861	0.0329093	1.24691	down	--
neg_6396	Quercetin 3-O-beta-D-glucosyl-(1->2)-beta-D-glucosyl-(1->2)-beta-D-glucoside	877.245	1114.47	282.086	399.747	458.351	823.358	2391.04	1474.82	1907.44	2837.89	1523.14	2375.37	659.21	2084.95	3.16281	1.6612	0.000507886	1.61679	up	--
neg_6399	Cassiaside	1325.27	1632.02	589.759	1924.32	563.964	1271.75	19931.5	11934.6	16757.2	19681.6	12211.9	16060.9	1217.85	16096.3	13.217	3.72432	0.000108438	1.78967	up	--
neg_6421	Tenuifoliside A	308.007	519.113	353.708	340.776	80.4785	403.522	12651.6	7331.75	9104.44	14714.9	5241.01	8789.75	334.267	9638.91	28.8359	4.8498	0.00122998	1.67916	up	--
neg_6441	METHYLNORLICHEXANTHONE	1.19431e-09	7.228	1.19431e-09	1.19431e-09	5.75731	1.19431e-09	104.018	83.4398	61.9257	106.146	95.0918	74.5183	2.16422	87.5232	40.441	5.33775	4.81038e-05	1.78479	up	--
neg_6444	Obacunoic acid	1.19431e-09	3.94863	1.19431e-09	1.19431e-09	1.19431e-09	1.19431e-09	254.215	140.665	113.781	45.3438	187.629	96.8608	0.658105	139.749	212.351	7.73031	0.00556552	1.552	up	--
neg_6445	Isoligustroside	535.933	660.112	60.1222	308.904	107.23	445.698	2202.13	1292.19	2038.87	2045.38	1624.72	1678.33	353	1813.6	5.13769	2.36112	1.28524e-05	1.74697	up	--
neg_6447	Stachyose	4709.7	8666.86	2410.49	6355.67	4450.04	5914.95	21582.5	12234.7	18748.6	23057.6	14688.8	24012.5	5417.95	19054.1	3.51685	1.81428	0.000379479	1.69276	up	Galactose metabolism(ko00052)
neg_6453	Premithramycin A3	515.864	610.654	59.5992	134.106	443.329	440.389	2157.02	1136.75	1495.62	2496.35	1010.15	1635.15	367.323	1655.17	4.50604	2.17186	0.001816	1.58019	up	--
neg_6454	6'-(2,3-Dihydroxybenzoyl)sweroside	701.277	811.782	122.094	541.188	143.958	644.478	5663.23	3258.85	4381.55	6701.2	3131.93	5695.88	494.13	4805.44	9.72506	3.28171	0.000597897	1.71206	up	--
neg_6461	5a,11a-Dehydrooxytetracycline	181.603	143.379	39.7077	108.426	53.8386	66.4588	896.923	665.643	627.1	1301.19	472.823	977.45	98.9022	823.521	8.32663	3.05773	0.00163514	1.63645	up	--
neg_6466	3-HYDROXYCOUMARIN	13.9716	8.2407	0.355534	5.47461	5.74455	5.53141	26.7862	15.8795	41.9917	49.5984	14.9805	17.6545	6.55307	27.8151	4.24459	2.08563	0.0152001	1.33289	up	--
neg_6468	β-L-Fucose 1-phosphate	1.19431e-09	1.19431e-09	1.19431e-09	1.19431e-09	1.19431e-09	1.19431e-09	56.4863	29.4434	50.3918	72.7409	5.69646	52.5759	1.19431e-09	44.5558	3.73066e+10	35.1187	0.00566377	1.55897	up	Fructose and mannose metabolism(ko00051);;Amino sugar and nucleotide sugar metabolism(ko00520)
neg_6474	Bacampicillin	4.8306	5.43846	1.19431e-09	1.19431e-09	3.53858	1.19431e-09	1069	400.096	665.501	2011.7	270.683	887.218	2.30127	884.033	384.149	8.58552	0.0183143	1.36273	up	--
neg_6491	Persicoside	493.291	485.526	17.6954	223.793	53.7602	372.88	1029.64	663.571	1049.64	1289.58	790.573	1015.93	274.491	973.154	3.5453	1.82591	0.000215476	1.61274	up	--
neg_6503	Hetacillin	1030.91	994.071	4.57566	170.08	186.439	502.672	2735.93	857.806	1266.67	1784.69	986.954	1170.66	481.457	1467.12	3.04724	1.6075	0.0181838	1.25895	up	--
neg_6504	Bilirubin beta-diglucuronide	1567.72	2265.17	365.467	863.76	388.054	1575.59	3229.7	1289.43	3191.22	2313.03	2562.51	2184.02	1170.96	2461.65	2.10225	1.07193	0.0129323	1.28658	up	Porphyrin metabolism(ko00860)
neg_6528	Tatariside D	3738.51	5359.72	469.622	1287.83	1638.84	3292.36	21141.6	9616.79	15807.5	24289.5	9812.82	24265.9	2631.15	17489	6.64692	2.73269	0.00234945	1.61035	up	--
neg_6541	19-Oxotestosterone	81.9956	60.0734	84.5354	107.495	291.74	152.527	370.68	364.429	261.132	243.495	265.607	187.625	129.728	282.161	2.17503	1.12103	0.00768979	1.35811	up	Steroid hormone biosynthesis(ko00140)
neg_6543	Pinocembrin 7-O-beta-D-glucoside	294.244	706.709	38.8036	164.877	60.8312	351.164	3773.84	1934	2567.5	3542.1	1992.94	3585.28	269.438	2899.28	10.7604	3.42767	0.000354748	1.73057	up	--
neg_6553	Cobalt-precorrin 7	2025.87	1826.35	175.355	513.149	148.01	1777.29	7197.18	2666.58	7504	5992.87	2849.48	7061.37	1077.67	5545.25	5.14559	2.36334	0.00300653	1.56339	up	Porphyrin metabolism(ko00860)
neg_6566	Methyl??Dihydrojasmonate	459.117	468.081	409.093	404.323	402.024	293.052	505.092	725.656	548.515	648.259	574.758	551.866	405.948	592.358	1.45919	0.545172	0.00136089	1.48151	up	--
neg_6571	2-Methylbutyl glucosinolate	327.527	426.892	22.5727	141.837	74.0117	238.381	2189.63	1574.47	2010.93	2305.91	1403.29	2261.34	205.204	1957.6	9.53977	3.25395	2.37753e-05	1.79357	up	--
neg_6607	Zanthoxyloside	252.388	438.839	29.8826	305.61	35.7042	253.475	4844.13	2640.92	3465.97	4947.98	2560.81	3617.48	219.316	3679.55	16.7773	4.06844	0.000372072	1.74068	up	--
neg_6638	Bilobetin	1.19431e-09	7.70796	1.19431e-09	2.37844	1.19431e-09	5.2381	193.452	300.713	217.201	205.216	282.12	192.735	2.55408	231.906	90.7982	6.50459	7.10752e-05	1.78323	up	--
neg_6642	Senkyunolide A	11.2764	11.1931	12.4661	11.2392	10.6815	10.825	9.3613	8.31256	3.83286	5.16007	7.45404	7.03972	11.2802	6.86009	0.608153	-0.717493	0.00234798	1.57076	down	--
neg_6644	Cinchonain 1a	1.19431e-09	6.48306	1.19431e-09	1.19431e-09	1.19431e-09	1.19431e-09	15.9697	27.5961	45.0139	39.253	9.47919	4.9065	1.08051	23.7031	21.937	4.45529	0.0186284	1.33321	up	--
neg_6693	Afzelin	2.34069	33.6243	17.4306	30.9303	3.45643	1.19431e-09	21.25	39.2053	38.7267	32.1706	20.9386	47.9904	14.6304	33.3803	2.28157	1.19003	0.0343328	1.19461	up	--
neg_6702	Isonocardicin A	372.594	946.635	1.64702	113.394	42.7223	324.433	1785.2	1200.43	1788.53	2232.86	1294.28	1581.21	300.238	1647.08	5.48593	2.45574	7.92201e-05	1.6639	up	Monobactam biosynthesis(ko00261)
neg_6716	Premithramycin A1	9080.38	12027.4	837.265	3304.05	2108.78	8664.96	14602.4	7190.62	18005.9	12636.3	14230.5	14778.3	6003.81	13574	2.2609	1.1769	0.00983571	1.32808	up	--
neg_6725	(3R)-3-Hydroxy-2,3-dihydrotabersonine	694.134	560.734	560.392	606.039	518.767	547.313	441.452	452.367	467.145	468.445	475.7	422.069	581.23	454.53	0.782014	-0.354734	0.00308413	1.59976	down	--
neg_6758	Muscone	91.7672	154.732	122.893	136.391	168.852	87.7655	100.345	80.565	75.9928	34.7665	58.715	69.2617	127.067	69.941	0.550427	-0.861378	0.00667887	1.34204	down	--
neg_6800	Valyl-Threonine	17.612	48.5683	61.2416	1.19431e-09	44.7773	30.27	653.804	259.546	153.014	463.583	167.026	9.75005	33.7449	284.454	8.42954	3.07545	0.0472131	1.16911	up	--
neg_6849	7,8-Dihydro-.alpha.-ionone	736.371	1230.94	802.429	1109.63	2385.57	465.362	4538.23	4203.62	3153.84	1921.57	8811.77	3292.84	1121.72	4320.31	3.85152	1.94543	0.0204231	1.29495	up	--
neg_6851	Tetradecanedioic acid	901.966	1300.09	831.61	1362.57	2414.8	655.173	4469.81	4013.36	2928.61	1825.94	8209.78	3095.26	1244.37	4090.46	3.28718	1.71685	0.0242536	1.26505	up	--
neg_6853	trans-beta-D-Glucosyl-2-hydroxycinnamate	9.32936	53.3772	11.1439	38.3469	19.9905	1.19431e-09	150.264	104.302	60.034	54.2224	144.59	68.9098	22.0313	97.0538	4.40527	2.13923	0.00580439	1.44297	up	--
neg_6860	Pinocembrin-7-O-rutinoside	1.19431e-09	1.19431e-09	1.19431e-09	1.19431e-09	1.19431e-09	1.19431e-09	78.7751	1.19431e-09	63.3775	35.5604	6.59181	34.7936	1.19431e-09	36.5164	3.05752e+10	34.8316	0.0335926	1.30681	up	--
neg_6862	Didymin	13.475	1.19431e-09	1.19431e-09	0.343231	1.19431e-09	1.19431e-09	153.355	54.8782	126.811	105.666	58.0164	117.062	2.30304	102.632	44.5636	5.47779	0.00136216	1.68934	up	--
neg_6873	Fortuneanoside K	1.19431e-09	45.1132	1.19431e-09	4.04177	1.19431e-09	1.19431e-09	53.5346	75.2823	111.268	42.1728	91.6723	127.652	8.19249	83.5972	10.2041	3.35108	0.00130306	1.59566	up	--
neg_6877	Ampicillin	1143.13	918.029	43.5664	178.624	13.4911	558.282	2216.65	1665	1931.2	1600.13	1028.64	2216.18	475.853	1776.3	3.73287	1.90029	0.000670313	1.5765	up	--
neg_6882	2,3-Dehydro-UWM6	1.19431e-09	1.19431e-09	1.19431e-09	1.19431e-09	2.22695	1.19431e-09	152.12	33.6039	65.3589	102.918	8.35721	146.672	0.371159	84.8384	228.577	7.83654	0.0173864	1.43324	up	--
neg_6883	Syringetin-3-O-rutinoside	84.9215	256.422	89.4696	283.389	581.152	398.333	13808.4	3670.81	7933.25	10114.7	3175.6	11337.1	282.281	8339.99	29.545	4.88484	0.00562675	1.57789	up	--
neg_6956	Diethylcarbamazine	1102.69	829.108	747.636	789.748	859.292	801.48	504.886	483.064	903.461	602.954	659.486	802.963	854.992	659.469	0.771316	-0.374606	0.0468615	1.09996	down	--
neg_6985	Precorrin 4	1443.75	1739.58	42.4316	243.136	6.61511	1160.44	3652.15	1231.03	3518.18	2003.04	2055.76	1818.91	772.657	2379.85	3.08008	1.62297	0.0107707	1.32393	up	Porphyrin metabolism(ko00860)
neg_7	Sulfite	39.7368	42.4563	48.6094	47.3189	53.6374	53.9765	36.3241	41.2643	41.4813	43.6091	32.6095	40.6859	47.6226	39.329	0.825848	-0.276051	0.018283	1.21722	down	Cysteine and methionine metabolism(ko00270);;Sulfur metabolism(ko00920);;Taurine and hypotaurine metabolism(ko00430)
neg_7040	2-Ethylpyrazine	96.8822	85.5147	58.4683	62.4786	91.2137	31.7712	52.8338	34.1288	73.2503	17.6358	41.656	18.6482	71.0548	39.6922	0.558613	-0.840078	0.0408265	1.12664	down	--
neg_7050	Farrerol-7-O-glucoside	2576.37	2854.56	341.894	1005.38	173.393	2847.8	17473.8	6918.9	15773.4	11983.3	7532.69	19727.2	1633.23	13234.9	8.10348	3.01854	0.00248992	1.63717	up	--
neg_7061	Carminomycin	23.5905	78.4279	1.19431e-09	19.1384	42.1044	180.575	840.272	249.517	747.444	806.857	441.782	1094.07	57.3061	696.656	12.1568	3.60369	0.00302933	1.6178	up	--
neg_7102	Euphorbia factor L8	2092.25	1988.17	753.611	1762.78	2311.05	812.258	1439.28	470.135	581.241	588.816	674.696	56.4591	1620.02	635.104	0.392034	-1.35095	0.0159296	1.30027	down	--
neg_7220	Pedunculoside	1604.23	1029.68	640.649	324.864	1409.74	528.757	1834.54	1899.41	2269.5	1799.47	2107.22	1537.02	922.987	1907.86	2.06705	1.04757	0.00351157	1.45115	up	--
neg_7222	20-O-Acetylingenol-3-angelate	820.106	750.049	774.026	579.051	1270.62	251.125	382.186	303.833	312.197	166.505	202.808	1.19431e-09	740.829	227.922	0.307657	-1.7006	0.0110115	1.39073	down	--
neg_7238	3',4'-Anhydrovinblastine	1553.79	2647.6	1282.23	1102.61	1948.97	1624.96	11602.8	9353.75	3237.9	7265.16	4403.42	924.94	1693.36	6131.32	3.6208	1.85631	0.041629	1.18624	up	--
neg_7239	Avermectin A1a	26174.7	23591.6	22875.6	22380.4	40082.9	10929.3	15830.7	8617.58	17551.9	9700.61	14767	1617.17	24339.1	11347.5	0.466226	-1.1009	0.0195453	1.27058	down	--
neg_7278	Poricoic acid A	1411.52	1402	1908.82	860.479	1282.42	1870.21	4121.38	5161.95	4742.02	3486.08	4717.41	4459.47	1455.91	4448.05	3.05518	1.61126	3.14064e-06	1.78769	up	--
neg_7287	alpha-hydroxy myristic acid	38.9248	123.876	45.8809	63.9913	76.3354	40.4121	146.409	201.375	158.058	153.08	180.829	213.781	64.9034	175.589	2.70539	1.43584	9.10109e-05	1.68217	up	--
neg_7310	D-Cathinone	1271.23	897.619	928.497	940.395	862.687	938.228	601.538	627.948	785.71	845.837	673.634	782.425	973.11	719.515	0.739398	-0.435577	0.0073902	1.41898	down	--
neg_7320	Soyasaponin gamma-A	22262.2	28239	25577	25483.6	55637.8	6884.14	9163.3	6425.8	21263.7	5729.3	12481.7	1296.22	27347.3	9393.33	0.343483	-1.54169	0.0390348	1.16615	down	--
neg_7329	Castasterone	1365.7	1584.58	1180.26	1073.35	2485.13	1294.33	3560.89	3341.33	4399.63	2547.72	4662.09	3741.94	1497.22	3708.93	2.47721	1.30871	0.0002519	1.64964	up	--
neg_7337	cis-9,10-Epoxystearic acid	174.003	256.54	219.984	220.357	209.895	165.372	90.3593	130.115	91.8345	122.211	90.6749	112.432	207.692	106.271	0.511677	-0.966694	0.000226087	1.66989	down	--
neg_7338	Taxa-4(20),11(12)-dien-5alpha-acetoxy-10beta-ol	281.649	385.354	333.923	290.688	419.199	221.719	304.969	243.458	187.243	221.551	293.062	152.148	322.089	233.739	0.725696	-0.462563	0.0445248	1.11497	down	--
neg_7369	15H-11,12-EETA	445.839	1107.13	541.005	520.525	1522.21	477.896	362.13	216.059	238.041	241.505	327.416	175.493	769.102	260.107	0.338196	-1.56407	0.0371094	1.21876	down	Arachidonic acid metabolism(ko00590)
neg_7380	26-Hydroxycastasterone	14707.3	18326.6	11935.2	11039.7	18675.6	11930.4	157035	91466.1	136249	34760.4	228827	119962	14435.8	128050	8.87031	3.14899	0.00783512	1.50096	up	--
neg_7402	Cephaeline	1.19431e-09	1.19431e-09	1.19431e-09	1.19431e-09	1.19431e-09	1.19431e-09	245.807	91.3941	229.504	1.19431e-09	254.641	122.539	1.19431e-09	157.314	1.31719e+11	36.9387	0.0133045	1.44402	up	--
neg_7417	Neoxanthin	2638.67	3563.02	1842.22	3338.5	1461.91	2028.78	1703.59	1285.11	2138.27	1777.27	1594.99	886.583	2478.85	1564.3	0.631059	-0.664152	0.0484445	1.13521	down	--
neg_7495	Lysyl-Proline	514.503	646.507	443.992	415.849	742.405	427.697	2216.06	795.151	972.143	930.994	1199.87	679.611	531.826	1132.31	2.12909	1.09024	0.0459909	1.18189	up	--
neg_7496	Xanthoxic acid	51.9383	125.597	146.543	146.277	304.28	60.9277	222.812	360.025	295.8	294.403	305.169	265.772	139.26	290.663	2.08719	1.06156	0.00750299	1.40933	up	--
neg_7506	(-)-alpha-Bisabolol	2.41291	35.9298	5.664	14.4691	32.8754	4.28715	60.4346	83.4224	50.0551	30.0147	85.7145	63.9431	15.9397	62.2641	3.90622	1.96577	0.0016721	1.52099	up	--
neg_7527	Demissine	9.10884	1.19431e-09	18.4564	13.4093	48.1272	5.98669	295.143	480.114	121.249	192.646	178.9	184.108	15.8481	242.027	15.2717	3.93279	0.00756968	1.4892	up	--
neg_7571	LysoPE 16:0(2n isomer)	5062.94	3894.43	3761.62	3010.45	5991.54	6317.13	4492.28	3500.66	1996.25	1627.53	3251.98	1972.1	4673.02	2806.8	0.600639	-0.735429	0.0255403	1.19744	down	--
neg_7584	6-Deoxocastasterone	399.396	403.931	319.414	299.152	354.248	280.958	983.268	1361.12	1365.07	1354.81	914.878	1021.96	342.85	1166.85	3.40339	1.76697	0.000145822	1.74846	up	--
neg_7599	2-Propylmalate	591.634	1125.57	661.539	639.654	1043.91	646.084	6072.56	3904.24	2234.8	3917.49	2661.12	816.233	784.732	3267.74	4.16415	2.05802	0.0191694	1.34024	up	Pyruvate metabolism(ko00620)
neg_7600	Benzylsuccinate	106.799	245.976	132.322	139.195	276.78	129.411	1450.85	879.901	505.507	898.524	677.409	136.304	171.747	758.083	4.41395	2.14207	0.0219166	1.31116	up	--
neg_7605	Citrusin I	1.19431e-09	44.4856	15.0586	15.3089	99.2789	53.1419	393.167	341.77	142.488	379.797	132.812	25.3913	37.879	235.904	6.22784	2.63873	0.0250476	1.26676	up	--
neg_7626	Arteannuin K	568.38	716.315	527.802	491.228	927.308	582.876	999.893	927.543	2806.17	780.771	2286.8	2406.85	635.652	1701.34	2.67653	1.42036	0.0324472	1.2823	up	--
neg_7687	Saponin A	297.363	383.572	238.504	126.184	874.35	230.401	1401.43	1750.02	1251.52	960.222	1242.59	879.98	358.396	1247.63	3.48114	1.79956	0.000387259	1.59266	up	--
neg_7693	Platanic acid	571.228	908.797	969.397	780.541	1051.8	532.687	2422.98	3881.58	12040.5	5201.18	3846.9	3235.64	802.408	5104.8	6.36185	2.66945	0.0301617	1.28278	up	--
neg_7701	Rubuminatus B	911.656	794.904	701.486	544.924	799.418	515.629	2470.26	2011.81	2226.12	1606.08	2981.3	2540.58	711.336	2306.03	3.24182	1.69681	0.000215717	1.73081	up	--
neg_7702	3beta-Hydroxy-4beta,14alpha-dimethyl-9beta,19-cyclo-5alpha-ergost-24(24(1))-en-4alpha-carboxylate	2176.71	2352.06	1600.36	1796.28	1674.67	1437.27	2187.73	2802.47	2967.43	2823.6	1929.93	2141.53	1839.56	2475.45	1.34567	0.428329	0.0207498	1.19593	up	Steroid biosynthesis(ko00100)
neg_7725	1a,1b-dihomo-PGE1	153.077	177.735	150.509	73.9453	490.856	26.4053	553.303	1093.62	671.531	598.607	750.352	216.016	178.755	647.238	3.62082	1.85632	0.00828337	1.34163	up	--
neg_7741	Mesendanin Q	1792.05	2150.71	1928.5	1467.31	2815.12	1784.39	8050.41	7808.03	9391.44	4052.99	14874.7	9152.42	1989.68	8888.34	4.46722	2.15938	0.00454386	1.55148	up	--
neg_7743	Lasalocid	2113.99	2849.85	2433.44	2384.58	2862.06	2057.99	5257.31	8429.73	3227.24	4235.92	4234.99	3248.9	2450.32	4772.35	1.94764	0.96173	0.0321907	1.23708	up	--
neg_7786	HHQ	531.274	544.32	384.883	354.35	606.531	409.449	1105.83	1115.41	1638.24	1031.42	1545.15	1752.19	471.801	1364.71	2.89254	1.53234	0.000569625	1.69656	up	--
neg_7803	9,10-Dihydroxystearate	32235.4	31772.7	34164.7	38384.1	66910.4	44739.8	25384.9	19956	17153.3	24390.8	39852.4	20496	41367.8	24538.9	0.593188	-0.753438	0.0294626	1.20241	down	Cutin, suberine and wax biosynthesis(ko00073)
neg_7873	Avermectin B1b monosaccharide	25785.2	45968.3	31207.9	20927.3	77450.7	10236	10081.1	8880.49	14456.1	6433.08	9128.56	2774.19	35262.6	8625.58	0.24461	-2.03144	0.0402909	1.20614	down	--
neg_7875	Gymnemic acid I	605.071	1454.81	461.062	447.724	1016.03	314.913	210.776	334.432	325.72	72.5055	160.381	118.829	716.601	203.774	0.284362	-1.8142	0.0333504	1.23338	down	--
neg_7943	3alpha,7alpha,12alpha,26-Tetrahydroxy-5beta-cholestane	2988.18	3105.12	2387.09	2118.39	3101.41	1982.15	21537.2	25625.8	27108.1	27278	27996.9	19456.6	2613.72	24833.8	9.5013	3.24812	1.53858e-05	1.80392	up	Primary bile acid biosynthesis(ko00120)
neg_8023	Tropine	153.837	179.715	124.134	121.103	208.427	100.021	80.1417	135.951	98.204	44.3022	130.899	94.4191	147.873	97.3194	0.658129	-0.603558	0.0422495	1.11785	down	--
neg_804	Itaconate	260.484	243.975	249.362	268.821	353.1	269.179	239.655	214.648	217.917	223.58	168.196	171.309	274.154	205.884	0.75098	-0.413153	0.00800564	1.35279	down	C5-Branched dibasic acid metabolism(ko00660)
neg_8090	N(alpha)-Acetyl-L-2,4-diaminobutyrate	20.5413	44.9094	18.8704	23.2428	62.0776	36.9259	9.0957	1.87371	2.13117	1.19431e-09	28.2454	11.9594	34.4279	8.88424	0.258053	-1.95426	0.0132616	1.30454	down	Glycine, serine and threonine metabolism(ko00260)
neg_813	S-Allyl-L-cysteine	1040.44	701.295	696.289	904.008	720.363	724.151	610.529	674.443	614.504	560.373	447.111	815.128	797.758	620.348	0.777614	-0.362874	0.0435071	1.08875	down	--
neg_8162	3,6-Nonadienal	643.949	916.918	714.466	1223.39	2696.39	1324.22	381.54	304.482	143.053	159.501	1005.82	528.068	1253.22	420.41	0.335463	-1.57577	0.0433653	1.13869	down	alpha-Linolenic acid metabolism(ko00592)
neg_8164	Senkyunolide B	144.108	247.255	166.271	316.231	599.813	317.823	78.4144	58.1715	16.8209	35.3179	251.119	141.427	298.584	96.8784	0.32446	-1.62389	0.0304342	1.18472	down	--
neg_8173	HU-211	9954.08	14283.2	11364	18490.4	36901	20084.7	5861.75	4878.83	2853.89	2875.81	14548.9	7887.65	18512.9	6484.48	0.350268	-1.51347	0.0293497	1.20731	down	--
neg_8174	1-α-Linolenoyl-glycerol	1463.81	2081.53	1401.17	2353.51	4529.81	2530.72	715.887	750.092	645.754	328.201	1905.52	1357.6	2393.43	950.508	0.397133	-1.33231	0.0265696	1.20976	down	--
neg_8175	6β-Testosterone Enanthate	47915.1	66843.8	54624.8	89169.6	191277	98825.7	27588.3	21924	11576.2	12811.6	70434.2	37247.3	91442.7	30263.6	0.330957	-1.59528	0.03557	1.17853	down	--
neg_8188	Anabasine	1161.64	1127.55	1032.06	1002.49	952.336	1062.09	573.355	796.341	846.04	833.566	760.054	818.023	1056.36	771.23	0.730082	-0.453869	0.000350656	1.6372	down	--
neg_8213	Psychosine	357.221	275.557	286.362	217.369	269.44	166.785	664.095	581.739	527.497	690.64	635.149	385.924	262.122	580.841	2.21591	1.1479	0.000311231	1.60461	up	Sphingolipid metabolism(ko00600)
neg_8226	11-??Keto-??beta-??boswellic acid	600.684	703.033	467.406	497.941	474.659	414.119	2693	6718.57	8775.5	3043.39	2831.43	3679.24	526.307	4623.52	8.78484	3.13502	0.0105996	1.46758	up	--
neg_8271	Diphylline	45.0938	511.373	124.694	30.7783	427.714	59.962	1654.1	1179.93	599.613	1286.52	990.009	278.08	199.936	998.042	4.99182	2.31956	0.0088536	1.37956	up	--
neg_8293	Bisnorbiotin	64.1584	37.6163	19.2057	52.3198	21	31.6077	22.3699	9.04466	0.926335	15.1059	2.09444	1.19431e-09	37.6513	8.25687	0.219298	-2.18903	0.00770023	1.43819	down	Biotin metabolism(ko00780)
neg_8332	TOFA	30.0305	44.4137	32.6303	38.7637	42.3309	38.4222	23.0707	21.4599	25.5823	15.6112	26.2824	22.5215	37.7652	22.4213	0.593703	-0.752187	0.000351418	1.59611	down	--
neg_8333	Methyl oleate	1779.59	1863.23	1527.1	1654.4	2763.85	1726.9	957.081	1230.19	1119.55	681.307	1625.7	1315.69	1885.84	1154.92	0.612415	-0.707419	0.00968617	1.33432	down	--
neg_834	Gluconasturtiin	640.281	404.269	440.927	414.561	329.436	598.389	407.676	376.875	157.563	451.573	120.27	236.501	471.31	291.743	0.619004	-0.691979	0.0387648	1.1534	down	--
neg_8351	2-Oxo-4-phenylbutyric acid	1.19431e-09	1.19431e-09	1.19431e-09	1.19431e-09	1.19431e-09	1.19431e-09	143.625	416.706	60.267	1.19431e-09	156.621	166.783	1.19431e-09	157.334	1.31736e+11	36.9389	0.042689	1.21564	up	Phenylalanine, tyrosine and tryptophan biosynthesis(ko00400)
neg_8395	L-Oleandrosyl-oleandolide	773.746	1178.91	632.572	524.742	776.618	656.599	1305.65	1328.9	990.601	973.906	1400.84	1514.52	757.197	1252.4	1.654	0.725957	0.00336797	1.44654	up	--
neg_8401	7-Oxateasterone	538.212	559.34	391.17	327.791	517.717	329.897	1299.53	1786.09	1102.26	1345.24	3343.29	1992.12	444.021	1811.42	4.07958	2.02842	0.00916818	1.43844	up	--
neg_841	Osmanthuside H [2-(4-Hydroxyphenyl)ethyl-β-D-apiosyl-(1→6)-β-D-glucoside]	528.36	531.491	374.755	522.154	391.643	577.449	505.353	377.866	425.044	293.758	189.741	261.628	487.642	342.232	0.701809	-0.510849	0.0337008	1.13353	down	--
neg_8572	γ-D-Glutamylglycine	510.15	365.633	404.571	503.804	834.709	662.729	203.229	205.629	98.389	87.9578	347.235	324.742	546.933	211.197	0.386148	-1.37277	0.00362405	1.45125	down	--
neg_8576	17,20-dimethyl Prostaglandin F1α	175290	112407	133361	171830	274589	236567	67430	65972.4	31905	30711.7	104371	106044	184007	67739	0.368132	-1.4417	0.00385697	1.4627	down	--
neg_8577	(4R,7S)-7-Isopropyl-4-methyloxepan-2-one	23892.7	16820.2	18531.5	24704.8	39301.5	32407	9645.93	9609.87	4638.8	4435.33	15780.7	15273.2	25942.9	9897.29	0.381502	-1.39024	0.00401238	1.44949	down	--
neg_8590	2-Pentylfuran	1832.73	1314.45	1435.88	1895.82	3167.36	2609.7	788.786	749.415	356.153	330.599	1270.81	1193.12	2042.66	781.48	0.38258	-1.38617	0.00561679	1.41709	down	--
neg_8593	Nicotinurate	192.771	175.887	155.494	229.36	359.593	235.808	66.9077	77.9397	29.7957	37.9809	146.908	143.255	224.819	83.7977	0.372734	-1.42378	0.003724	1.43465	down	Nicotinate and nicotinamide metabolism(ko00760)
neg_8596	Diethyl decanedioate	12.5038	255.538	30.9605	163.137	106.946	7.90082	218.054	227.569	297.344	177.087	414.038	263.393	96.1644	266.247	2.76867	1.46919	0.00949859	1.33216	up	--
neg_8661	Norarjunolic acid	5632.69	8983.34	8882.8	6390.27	8772.8	6332.48	21627.7	39100.4	145654	59499.2	94566.5	39158.1	7499.06	66601	8.88124	3.15076	0.0255776	1.29692	up	--
neg_8690	Piracetam	1115.81	548.981	1063.85	1372.9	1496.59	1429.2	442.249	442.454	201.052	165.385	1165.07	771.376	1171.22	531.264	0.453598	-1.14051	0.0126299	1.28866	down	--
neg_8699	1-Linoleoylglycerol	29274	15255.4	27150.2	35095.9	39350	37610.7	11000.1	11596.9	5975.36	4787.37	27280.8	19712.9	30622.7	13392.2	0.437331	-1.1932	0.00666579	1.36234	down	--
neg_8700	(25RS)-Ruscogenin	186010	89674.5	170718	212300	244852	239279	69916.8	72907.7	36776.5	31355.9	163097	121998	190472	82675.3	0.434054	-1.20405	0.00641486	1.36854	down	--
neg_8722	Alanyl-Aspartate	487.248	241.696	444.989	563.1	620.639	584.405	165.306	198.961	73.209	80.1705	461.41	328.916	490.346	217.995	0.444574	-1.1695	0.00870272	1.33779	down	--
neg_8759	L-Aspartate 4-semialdehyde	24.9763	48.1679	24.4668	40.8972	54.4329	29.4487	18.5802	8.9604	12.0412	6.75072	32.2959	12.6528	37.065	15.2135	0.410456	-1.2847	0.00756416	1.36076	down	Cysteine and methionine metabolism(ko00270);;Glycine, serine and threonine metabolism(ko00260);;Arginine and proline metabolism(ko00330);;Phenylalanine, tyrosine and tryptophan biosynthesis(ko00400);;Monobactam biosynthesis(ko00261);;Lysine biosynthesis(ko00300)
neg_8823	14,15-Epoxyemindole SB	689.001	678.241	535.079	528.698	812.71	592.115	361.47	522.98	514.582	347.167	480.4	476.052	639.307	450.442	0.704578	-0.505169	0.0070696	1.38401	down	--
neg_896	3-Methylthiopropyl-desulfoglucosinolate	2778.71	1430.28	1943.38	1978.11	2144.62	2466.83	1083.94	1539.88	922.846	1958.53	765.961	1148.4	2123.65	1236.59	0.582295	-0.780177	0.00683951	1.40456	down	--
neg_8960	Palmitaldehyde	9980.32	6853.12	13905.6	10974.4	2960.6	13586.8	2384.1	3578.39	3912.67	4315.36	5965.82	8319.25	9710.13	4745.93	0.488761	-1.0328	0.0343658	1.16745	down	Fatty acid degradation(ko00071)
neg_9098	Aminoacrylate	80.0171	66.177	85.49	123.929	189.571	142.876	43.8864	38.8968	22.1457	15.4053	109.251	65.6529	114.677	49.2064	0.429089	-1.22065	0.0214224	1.21615	down	Pyrimidine metabolism(ko00240)
neg_9123	OTK	145.503	290.63	117.026	151.287	196.046	98.664	245.973	249.304	288.673	191.821	310.176	257.859	166.526	257.301	1.54511	0.62771	0.0241477	1.23201	up	--
neg_9127	Monoolein	284.527	208.348	213.997	129.89	197.044	181.146	129.687	159.111	171.526	154.777	125.821	137.885	202.492	146.468	0.723326	-0.467282	0.0408688	1.2186	down	--
neg_9198	3-Hydroxy-9,10-secoandrosta-1,3,5(10)-triene-9,17-dione	569.735	1551.78	514.225	1180.49	1090.41	972.871	4276.35	3477.24	1594.55	6508.67	2178.29	2873.65	979.918	3484.79	3.55621	1.83034	0.0164277	1.3436	up	--
neg_9202	Dehydroalanine	106.286	104.011	107.183	142.971	182.436	149.068	61.2874	41.5847	37.2946	21.8613	134.7	78.5672	131.992	62.5493	0.473885	-1.07739	0.00851208	1.33971	down	Cysteine and methionine metabolism(ko00270)
neg_9215	octadecadienoic acid amide	294.935	224.05	229.501	316.89	277.596	270.377	166.417	182.562	137.578	149.793	171.587	143.967	268.891	158.651	0.590017	-0.761171	0.000248273	1.70071	down	--
neg_9217	Verruculogen	451.479	276.297	492.538	520.278	502.427	797.768	215.993	404.934	245.831	219.708	152.365	298.526	506.798	256.226	0.505578	-0.983994	0.0129061	1.31311	down	--
neg_9249	Gemfibrozil	143.839	142.153	165.683	133.972	130.711	121.171	85.7919	108.41	115.673	119.426	119.909	112.854	139.588	110.344	0.790497	-0.339168	0.00501155	1.42642	down	Chemical carcinogenesis - receptor activation(ko05207)
neg_9277	Neoruscogenin	733.035	917.385	1050.14	909.314	1295.24	907.016	1004.87	2166.78	3534.93	1543.49	2034.85	2875.51	968.689	2193.4	2.2643	1.17907	0.0205377	1.36439	up	--
neg_9289	Ipsdienone	292.606	286.077	242.652	253.909	232.009	239.63	198.864	179.092	224.118	256.37	254.93	214.011	257.814	221.231	0.858104	-0.220775	0.049345	1.14638	down	--
neg_9327	N-Acetyl-L-glycine	202.146	107.732	144.093	288.364	168.263	150.558	110.778	72.659	52.9647	69.5505	145.771	71.2181	176.86	87.1568	0.492802	-1.02092	0.0159337	1.31527	down	--
neg_9348	12-Hydroxystearic Acid	1.74029e+06	1.52776e+06	1.58146e+06	1.69935e+06	1.29385e+06	1.66535e+06	850089	938414	906379	1.16568e+06	998101	1.30312e+06	1.58468e+06	1.02696e+06	0.648059	-0.625803	0.000186813	1.63757	down	--
neg_9406	Kadcoccilactone A	465.525	359.666	537.225	321.333	202.924	576.365	922.012	1015.04	655.697	534.062	585.557	890.418	410.506	767.13	1.86874	0.902067	0.00609101	1.42653	up	--
neg_9432	5S,8R-DiHODE	7432.65	7927.9	6755.6	6712.49	8288.63	6943.5	4258.42	5682.29	5813.89	5423.38	7373.43	7182.35	7343.46	5955.63	0.811011	-0.302207	0.0348499	1.18032	down	Linoleic acid metabolism(ko00591)
neg_9502	17alpha-Hydroxypregnenolone	3861.13	4925.19	3596.8	3505.81	3181.45	3462.39	1946.4	2472.53	2491.86	2436.35	2691.49	2705.49	3755.46	2457.35	0.654342	-0.611883	0.00219129	1.56038	down	Cushing syndrome(ko04934);;Steroid hormone biosynthesis(ko00140);;Ovarian steroidogenesis(ko04913);;Cortisol synthesis and secretion(ko04927)
neg_9516	Chikusetsusaponin IVa	2693.48	2781.81	2457.68	2819.49	2328.04	2399.85	2831.53	2012.95	2325.35	1866.27	2093.46	1608.17	2580.06	2122.96	0.822832	-0.281331	0.0473668	1.11652	down	--
neg_9583	Narbonolide	151034	150931	154899	144101	97341.2	137473	47638.1	83354.1	71576.3	58592.3	74548.2	86913.3	139297	70437	0.505662	-0.983754	0.000122685	1.67409	down	--
neg_959	3-Dimethylallyl-4-hydroxymandelic acid	541.574	363.242	597.876	625.03	551.396	831.789	358.455	348.244	320.322	404.183	287.982	517.948	585.151	372.856	0.637196	-0.650192	0.0173199	1.25559	down	--
neg_9605	(R)-Citronellol	1066.86	913.057	1200.44	1047.18	633.459	958.775	387.782	607.994	529.01	390.244	493.048	578.105	969.961	497.697	0.51311	-0.962659	0.000898619	1.60534	down	--
neg_9631	(7Z,10Z,13Z,16Z,19Z)-Docosapentaenoic acid	3898.54	3555.25	3121.58	3464.66	3298.11	2954.2	1733.5	2492.45	2505.04	2237.49	2608.61	2500.75	3382.05	2346.31	0.693752	-0.527507	0.000286488	1.64041	down	Biosynthesis of unsaturated fatty acids(ko01040)
neg_9637	2'-N-Acetylparomamine	190.206	125.981	156.237	138.797	54.3331	157.618	23.2936	82.9648	80.869	33.7743	56.0503	85.8111	137.196	60.4605	0.440688	-1.18217	0.00769926	1.39388	down	Neomycin, kanamycin and gentamicin biosynthesis(ko00524)
neg_9659	16-Hydroxy-3-oxolanosta-7,24-diene-21-oic acid Gamma-lactone (Kulactone)	1531.23	1527.3	1365.82	1400.2	1363.25	1411.48	828.839	1069.82	1122.71	941.606	1063.96	1031.1	1433.21	1009.67	0.704483	-0.505363	2.37485e-05	1.74381	down	--
neg_9746	3,4-Dehydrorhodopin	2365.11	2832.23	1849.55	3150.02	2364.61	1947.22	5889.78	7529.67	6094.85	6952.9	4612.4	6408.67	2418.12	6248.04	2.58384	1.36952	5.00643e-05	1.7459	up	--
neg_9771	Hydroxychlorobactene	5555.8	5751.27	4923.61	5628.14	6941.35	4003.5	13616.1	14633	10470.2	10852.7	11326.8	9255.39	5467.28	11692.4	2.13861	1.09667	0.000232166	1.67744	up	--
neg_9811	Phytosphingosine	205.943	247.325	291.823	312.397	321.985	446.5	71.2142	210.148	76.093	96.2453	140.65	206.926	304.329	133.546	0.438821	-1.18829	0.00268309	1.44091	down	Sphingolipid metabolism(ko00600)
neg_9837	2-Phytyl-1,4-naphthoquinone	167.903	203.749	172.801	86.6559	124.979	105.043	325.025	1235.74	444.472	584.812	484.609	368.78	143.522	573.906	3.99874	1.99954	0.0255308	1.27116	up	Ubiquinone and other terpenoid-quinone biosynthesis(ko00130)
neg_9849	3alpha,7alpha,12alpha-Trihydroxy-5beta-cholestan-26-al	598.554	634.377	596.057	663.85	726.748	547.017	790.705	1082.55	1045.2	579.838	1199.15	998.596	627.767	949.342	1.51225	0.596697	0.0159635	1.36696	up	Primary bile acid biosynthesis(ko00120)
neg_9883	Kaempferol-3-O-glucoside-7-O-rhamnoside	24.1247	244.576	24.8217	29.6883	76.3542	19.8402	81.1983	172.505	441.373	166.037	330.103	330.933	69.9008	253.692	3.62931	1.8597	0.0218373	1.24711	up	--
neg_9904	20-HETE	10433.1	6827.3	7563.65	6602.14	5941.44	5498.36	3129.46	6875.81	3810.76	3312.45	4609.56	6117.98	7144.34	4642.67	0.64984	-0.621845	0.0261692	1.21417	down	Arachidonic acid metabolism(ko00590);;Vascular smooth muscle contraction(ko04270)
neg_9979	alpha-Tocotrienol	9212.11	10125.2	12007.1	11326.3	8628.43	10625.2	4953.44	6616.01	5515.78	5503.97	7009.65	5980.8	10320.7	5929.94	0.574566	-0.799455	7.73894e-05	1.70409	down	Ubiquinone and other terpenoid-quinone biosynthesis(ko00130)
pos_1079	L-Noradrenaline	778.216	518.852	881.598	795.031	657.766	955.356	621.954	733.73	478.119	457.387	492.995	651.132	764.47	572.553	0.748954	-0.417051	0.0373941	1.10823	down	Adrenergic signaling in cardiomyocytes(ko04261);;Gap junction(ko04540);;cAMP signaling pathway(ko04024);;Synaptic vesicle cycle(ko04721);;Tyrosine metabolism(ko00350);;Regulation of lipolysis in adipocytes(ko04923);;Chemical carcinogenesis - receptor activation(ko05207);;Neuroactive ligand-receptor interaction(ko04080);;Salivary secretion(ko04970);;Thermogenesis(ko04714);;Taste transduction(ko047…
pos_1091	N-Methyltyramine	547.761	44.4519	688.156	383.171	635.584	1203.46	72.7104	131.471	196.369	117.053	211.842	140.958	583.764	145.067	0.248503	-2.00866	0.0371002	1.22852	down	Tyrosine metabolism(ko00350)
pos_1123	N-Methyl-1-deoxynojirimycin	807.232	479.103	1196.73	981.987	757.351	1307.66	918.104	1411.22	2055.89	1262.51	1343.49	2163.87	921.676	1525.85	1.65551	0.727277	0.0309885	1.22493	up	--
pos_1137	Trachelanthamidine	112.109	113.298	65.8832	65.5047	61.213	152.901	55.4673	78.6649	11.5534	41.9785	16.1268	11.2634	95.1514	35.8424	0.376688	-1.40856	0.0114421	1.33627	down	--
pos_1197	Pantothenic Acid	17804.4	16150.6	23164.1	22910.3	24195.1	24217.5	11965	18691.9	12857	17957.4	16186.1	18253.2	21407	15985.1	0.746722	-0.421356	0.0160335	1.25381	down	Vitamin digestion and absorption(ko04977);;Pantothenate and CoA biosynthesis(ko00770);;beta-Alanine metabolism(ko00410)
pos_1198	2-O-Caffeoylmalic acid	36.3962	41.4921	58.6717	44.6858	55.6991	67.1636	12.4362	24.0865	10.3051	29.6287	22.0128	40.7809	50.6848	23.2084	0.457897	-1.12691	0.00201042	1.45682	down	--
pos_1199	β-Alanine	340.255	316.372	432.863	446.141	479.944	499.793	217.607	374.87	261.272	364.102	305.503	377.597	419.228	316.825	0.755734	-0.404049	0.0316089	1.14398	down	Protein digestion and absorption(ko04974);;Neuroactive ligand-receptor interaction(ko04080);;Propanoate metabolism(ko00640);;Pantothenate and CoA biosynthesis(ko00770);;Pyrimidine metabolism(ko00240);;beta-Alanine metabolism(ko00410)
pos_1214	(S)-3-Hydroxyisobutyrate	25744.8	12836.6	23802	25393.5	19678.8	28247.5	12870.3	18083.7	1967.75	14284.1	13170.4	21619.5	22617.2	13665.9	0.604228	-0.726835	0.0305641	1.16199	down	Valine, leucine and isoleucine degradation(ko00280)
pos_1225	Fulvanine A	413.294	369.137	410.931	469.488	483.413	420.532	374.26	406.478	354.267	378.919	273.078	252.995	427.799	339.999	0.794764	-0.331402	0.019117	1.26125	down	--
pos_1253	Manumycin A	1.19431e-09	1.19431e-09	1.19431e-09	1.19431e-09	1.19431e-09	1.19431e-09	30.6368	47.6691	13.6116	13.3335	9.5523	33.3944	1.19431e-09	24.6996	2.0681e+10	34.2676	0.00989937	1.49714	up	--
pos_1254	2'''-N-Acetyl-6'''-deamino-6'''-hydroxyneomycin C	21.2013	65.3723	10.8822	1.19431e-09	25.4405	1.19431e-09	146.197	61.5592	115.411	87.502	62.7146	77.8243	20.4827	91.868	4.48515	2.16516	0.0020445	1.51577	up	Neomycin, kanamycin and gentamicin biosynthesis(ko00524)
pos_1256	Neocarzinostatin chromophore	171.363	175.291	311.922	426.801	197.476	290.704	31.8999	140.149	84.5847	76.1966	54.071	240.204	262.26	104.517	0.398527	-1.32725	0.0128017	1.24912	down	--
pos_1259	Pyropheophorbide a	450862	792037	351556	695179	241351	539655	2.10811e+06	2.6092e+06	2.39661e+06	1.7502e+06	2.1906e+06	2.7628e+06	511773	2.30292e+06	4.49988	2.16989	6.7343e-06	1.80108	up	Porphyrin metabolism(ko00860)
pos_1269	Euchrenone a5	1.19431e-09	6.02278	1.19431e-09	1.19431e-09	1.19431e-09	1.19431e-09	343.267	518.983	345.763	188.6	450.357	416.657	1.0038	377.271	375.844	8.55399	0.00046321	1.7421	up	--
pos_1272	Gomisin J	52.5473	94.9785	77.3169	99.8136	65.9408	46.8223	525.892	834.925	510.556	246.12	704.301	639.841	72.9032	576.939	7.91377	2.98436	0.00159276	1.6629	up	--
pos_1340	Norethynodrel	1.19431e-09	127.188	1.19431e-09	105.415	1.19431e-09	32.5866	198.425	207.474	221.019	304.386	123.282	165.315	44.1984	203.317	4.6001	2.20166	0.000907103	1.53759	up	--
pos_1365	sclareol	66.3369	230.2	66.3382	186.533	90.2692	245.914	16.3969	33.1533	7.84157	14.3396	19.4227	38.1773	147.599	21.5552	0.14604	-2.77557	0.0133306	1.39165	down	--
pos_1379	Broussonetine B	446.063	792.658	557.178	584.014	643.432	634.14	1030.53	1265.49	1254.79	1104.49	982.715	1641.11	609.581	1213.19	1.9902	0.992914	0.000766873	1.66329	up	--
pos_1383	2-Amino-1,3-eicosanediol	183.871	185.271	172.827	200.293	162.884	201.329	138.598	130.79	143.866	165.864	144.722	158.042	184.412	146.98	0.79702	-0.327313	0.00100357	1.54092	down	--
pos_1385	Desmosterol	26932.6	26574.2	47823.2	33491.5	41710.2	31356.1	18320.6	24526.5	22289.9	19313.6	32807.6	22300.1	34648	23259.7	0.671315	-0.574938	0.0223053	1.22937	down	Steroid biosynthesis(ko00100)
pos_1389	Proansamycin X	1.19431e-09	1.19431e-09	1.19431e-09	1.19431e-09	1.19431e-09	1.19431e-09	1.19431e-09	633.163	1098.35	1.19431e-09	1310.44	613.185	1.19431e-09	609.19	5.10075e+11	38.8919	0.0403847	1.21218	up	--
pos_1427	2-Aminophenoxazin-3-one	1.19431e-09	1.19431e-09	1.19431e-09	1.19431e-09	1.19431e-09	1.19431e-09	35.1858	58.507	39.5207	17.3114	59.0951	60.975	1.19431e-09	45.0992	3.77616e+10	35.1362	0.00146479	1.67883	up	Tryptophan metabolism(ko00380)
pos_1481	Norethindrone	1.19431e-09	109.273	27.7349	81.2004	34.9227	22.8931	165.474	140.596	189.376	170.021	92.1547	141.745	46.004	149.894	3.25828	1.70411	0.000796663	1.58424	up	--
pos_1555	4740-94-7methiin	391.616	360.477	386.368	372.392	398.595	372.086	316.476	334.53	297.547	348.876	317.497	369.626	380.256	330.759	0.869833	-0.20119	0.00359507	1.47319	down	--
pos_1571	Phe Phe Phe Phe	6965.51	134288	8864.64	4503.67	681.635	1223.39	171492	113871	139032	87553	172339	110791	26087.8	132513	5.0795	2.34469	0.00289439	1.48142	up	--
pos_1577	Cocaine	1.19431e-09	1.19431e-09	1.19431e-09	1.19431e-09	1.19431e-09	1.19431e-09	99.9838	13.7836	86.0035	21.0935	76.5252	78.2795	1.19431e-09	62.6115	5.24247e+10	35.6095	0.00804085	1.53509	up	--
pos_1623	13-Dihydrodaunorubicin	7.97351	87.1255	11.3826	130.368	1.19431e-09	78.2681	41.7565	222.728	465.634	133.994	143.142	459.599	52.5196	244.475	4.65494	2.21876	0.0457699	1.21356	up	--
pos_1656	N-Acetyl-b-alanine	6973.63	6241.71	6845.38	7126.21	6248.69	6526.26	5380.75	5830.29	5768.33	6229.14	5986.42	6677.93	6660.31	5978.81	0.897678	-0.155731	0.0169635	1.25651	down	--
pos_1706	Meliasenin H	81058.3	70024.9	74436.4	76177	73282.7	73049.4	63354.4	61020.5	63220.4	70903.2	65661.5	70205	74671.5	65727.5	0.880222	-0.18406	0.00255889	1.48588	down	--
pos_1751	3-[(1R,2S,5R,6S)-5-Hydroxy-7-oxabicyclo[4.1.0]heptan-2-yl]-2-oxopropanoate	758.868	749.005	716.866	722.982	661.652	658.261	347.759	416.228	346.019	521.932	503.904	493.574	711.272	438.236	0.61613	-0.698694	9.3313e-05	1.73932	down	--
pos_1757	6'-O-Glucosylaucubin	20531.7	20674.9	17231.5	17100.3	16896.8	16243.7	7339.05	9207.88	7774.44	12915.5	11420.9	11571.4	18113.2	10038.2	0.554193	-0.85154	6.64604e-05	1.7117	down	--
pos_1758	Biliverdin-IX-delta	71588	70014	60265.8	57012.6	58543.5	56561.2	24733.7	34181.3	28268.5	44786.4	39291.6	40866.7	62330.9	35354.7	0.56721	-0.818045	8.00561e-05	1.70585	down	Porphyrin metabolism(ko00860)
pos_1760	Ethyl oleate	35415.1	31770.3	39511.2	32216	31727	28890.9	14476.2	16090.3	14617.9	24339.7	26648.3	18513	33255.1	19114.2	0.574776	-0.798927	0.000414078	1.6468	down	--
pos_1772	Ajmalicine	1785.81	1851.45	1645.88	1634.58	1462.02	1614.73	564.934	918.305	504.864	1245	1132.79	1161.79	1665.75	921.28	0.553074	-0.854457	0.0012954	1.62704	down	--
pos_1779	20alpha-Hydroxycholesterol	1538.56	1747.28	2050.07	2167.79	1763.32	1761.61	1398.11	1173.54	1393.9	1672.75	1588.57	1321.06	1838.11	1424.65	0.775067	-0.367607	0.0065537	1.37522	down	Steroid hormone biosynthesis(ko00140)
pos_1783	(9Z,15Z)-(13S)-12,13-Epoxyoctadeca-9,11,15-trienoic acid	530.829	468.387	661.751	560.708	582.015	644.146	473.781	512.714	410.818	386.128	440.655	453.402	574.639	446.25	0.776573	-0.364806	0.00550477	1.38845	down	alpha-Linolenic acid metabolism(ko00592)
pos_18	2,3-Dihydroxy-4-methoxybenzoic acid	131.334	113.451	117.515	122.748	119.656	117.686	103.598	111.575	107.01	122.382	111.407	114.814	120.398	111.798	0.928562	-0.106929	0.040554	1.17509	down	--
pos_1821	Pristimerin	2940.37	2967.57	3651.62	3242.59	4808.46	3534.41	2011.61	2043.72	1824.23	1940.15	2814.53	2234.17	3524.17	2144.74	0.608579	-0.716482	0.00291011	1.49978	down	--
pos_1847	5.alpha.-Androstan-17.beta.-ol-3-one	275.684	307.795	271.807	292.135	283.607	277.135	389.622	423.117	423.994	377.781	334.313	395.184	284.694	390.669	1.37224	0.456534	0.00022986	1.73046	up	--
pos_1868	2,6-Diaminooimelic acid	148.75	232.398	157.677	152.724	153.614	158.994	232.679	209.965	185.701	218.975	201.862	223.184	167.36	212.061	1.2671	0.341529	0.0175848	1.30468	up	--
pos_1888	Zeaxanthin	278624	520690	336237	306552	247528	334155	586878	465244	488869	531427	418357	558136	337298	508152	1.50654	0.591237	0.00572137	1.44209	up	--
pos_1954	2,2',3-Trihydroxybiphenyl	1.19431e-09	1.19431e-09	1.19431e-09	1.19431e-09	1.19431e-09	1.19431e-09	252.123	178.281	147.149	101.709	272.029	244.244	1.19431e-09	199.256	1.66837e+11	37.2796	0.000789672	1.72169	up	--
pos_2050	3-Hydroxyechinenone	4569.9	4821.23	4117.57	4339.45	3723.29	3508.59	7326.21	6710.03	5336.26	6567.27	6042.55	5845.98	4180	6304.72	1.5083	0.592927	0.000198419	1.63472	up	--
pos_2068	1-Octadecanol (Drug)	898.317	982.901	863.944	1017.17	856.222	1044.86	691.483	678.703	698.811	787.177	742.91	746.885	943.903	724.328	0.767376	-0.381995	0.000490753	1.64276	down	--
pos_2096	LysoPC 22:6	1.19431e-09	46.762	1.19431e-09	1.19431e-09	1.19431e-09	1.19431e-09	107.174	50.4596	83.2421	65.8274	52.0414	81.922	7.79367	73.4444	9.42359	3.23628	0.000252525	1.65176	up	--
pos_2107	Cholecalciferol (Vitamin D3)	4606.38	3764.21	3344.09	2169.68	8582.09	2733.99	2382.37	3013.82	1298.12	1144.76	1428.94	976.15	4200.07	1707.36	0.406507	-1.29865	0.0452004	1.16449	down	--
pos_2259	Rimiterol	3134.17	2575.86	2853.96	2817.89	2732.19	2857.68	2380.61	2381.8	2606.81	2836.95	2541.6	2605.39	2828.63	2558.86	0.904629	-0.144601	0.0248581	1.24195	down	--
pos_2447	L-Rhamnono-1,4-lactone	187.821	159.631	164.575	156.312	166.86	177.031	142.94	144.918	132.875	148.302	152.752	156.518	168.705	146.384	0.867693	-0.204743	0.00422413	1.46543	down	Fructose and mannose metabolism(ko00051)
pos_2496	Pelargonidin 5-O-beta-D-glucoside 3-O-beta-D-sambubioside	260.361	627.032	334.735	154.231	443.695	565.531	75.7076	107.24	75.2913	160.308	25.7414	1.19431e-09	397.597	74.048	0.186239	-2.42478	0.00597309	1.48452	down	--
pos_2517	Costunolide	3219.98	2312.02	3428.96	3079.67	4152.05	3486.39	2191.12	3259.25	2265.09	2186.24	2355.75	3001.84	3279.85	2543.22	0.775407	-0.366975	0.0405905	1.09812	down	--
pos_2674	6-Hydroxy-2-(2-hydroxy-2-phenylethyl)chromone	294.04	265.038	324.502	342.189	398.406	372.164	434.592	523.956	429.786	359.679	505.398	418.99	332.723	445.4	1.33865	0.42078	0.00563361	1.39433	up	--
pos_2690	5,6,7,8-Tetrahydro-4-methylquinoline	72.7266	8.17304	156.207	88.4561	207.148	138.622	12.1486	16.5993	19.8006	12.0549	20.207	19.4546	111.889	16.7108	0.149352	-2.74321	0.0208392	1.33009	down	--
pos_2696	5-Guanidino-2-oxopentanoate	2195.5	2179.8	2330.24	2366.5	2443.14	2384.61	2206.24	1981.05	1665.53	2056.19	2382.19	1919.51	2316.63	2035.12	0.878482	-0.186915	0.0378624	1.19874	down	D-Amino acid metabolism(ko00470);;Arginine and proline metabolism(ko00330)
pos_2728	5-hydroxy-1-(4-hydroxyphenyl)-7-(4-hydroxy-3-methoxyphenyl)-3-heptanone	1840.84	583.804	1914.67	1175.12	2235.12	1555.13	1383.8	810.6	509.593	499.801	690.758	513.548	1550.78	734.684	0.47375	-1.0778	0.0193528	1.26144	down	--
pos_2784	L-1,2,3,4-Tetrahydro-beta-carboline-3-carboxylic acid	606.071	427.887	709.595	624.47	960.629	778.024	829.288	1052.94	919.655	746.931	1047.1	1020.06	684.446	935.995	1.36752	0.451564	0.0206394	1.25309	up	--
pos_2787	S-(Indolylmethylthiohydroximoyl)-L-cysteine	4069.4	3761.13	3661.62	4106.41	4233.3	4554.16	3860.24	3546.71	1789.29	3283.93	2976.7	2687.12	4064.34	3024	0.744032	-0.426563	0.0157731	1.33828	down	Tryptophan metabolism(ko00380)
pos_28	(S)-Piperidine-2-carboxamide	456.015	100.121	228.505	345.47	640.869	276.31	130.037	150.633	88.0799	194.126	133.51	81.8401	341.215	129.704	0.380125	-1.39545	0.0398564	1.23445	down	--
pos_2803	(S)-(-)-N,alpha-Dimethylbenzylamine	886.525	194.05	539.566	309.04	1171.51	596.103	162.584	202.746	361.032	159.092	169.436	97.1451	616.132	192.006	0.311631	-1.68209	0.0345723	1.24821	down	--
pos_2804	Trimethyllysine	180.571	43.4507	119.403	57.866	243.666	137.79	25.8116	38.8272	77.9409	26.2687	43.6072	24.3956	130.458	39.4752	0.30259	-1.72456	0.0304365	1.26563	down	--
pos_2822	Phloretin-2'-O-glucoside (Phlorizin)	649.94	712.311	1257.02	1338.53	1403.52	835.232	1053.22	1789.6	2200.93	1298.17	1405.12	2031.98	1032.76	1629.84	1.57814	0.658225	0.0278018	1.23531	up	--
pos_2836	13-Ethyl-6a,17-dihydroxy-18,19-dinor-17a-pregna-4,9,11-trien-20-yn-3-one	14038.7	6521.53	10651.6	12352.9	14462.7	14496.8	6726.08	7744.48	1661.94	5811.07	5680.79	8374.99	12087.4	5999.89	0.496377	-1.01049	0.0038664	1.43588	down	--
pos_2873	Lamivudine	51.5429	110.964	88.5193	120.414	102.601	73.2084	145.153	155.01	214.022	158.24	132.616	140.274	91.2083	157.552	1.72739	0.788594	0.00195098	1.51383	up	Bile secretion(ko04976)
pos_2893	Nicotinate D-ribonucleotide	2.57001	12.7901	0.196461	0.797339	2.68962	1.19431e-09	6.39902	98.1204	165.272	149.592	0.200173	122.115	3.17392	90.283	28.4453	4.83012	0.0301434	1.28911	up	Nicotinate and nicotinamide metabolism(ko00760)
pos_2919	4-Hydroxy-3,5-dimethoxybenzyl alcohol	455.298	256.824	492.072	415.821	609.605	506.011	747.933	906.392	1342.4	487.525	1169.74	1274.5	455.939	988.082	2.16714	1.11579	0.00958686	1.44708	up	--
pos_2922	Gly Gly Ser Ser	9152.53	1472.2	4628.17	2274.56	4953.31	5595.91	4195.47	1022.04	530.717	657.529	839.109	427.849	4679.44	1278.79	0.273277	-1.87156	0.0281359	1.23694	down	--
pos_2933	9Z,13-Tetradecadien-11-ynal	316.654	199.303	367.113	372.872	492.482	340.22	216.86	162.142	210.991	192.972	176.906	265.952	348.107	204.304	0.586899	-0.768815	0.011933	1.34186	down	--
pos_2937	Corey PG-Lactone Diol	14319.6	9066.16	14919.7	16476.9	18863.1	14221	9934.6	7690.47	9506.86	9363.37	8958.82	12341.9	14644.4	9632.67	0.657771	-0.604344	0.0108172	1.33771	down	--
pos_2947	5-Hydroxyindoleacetic acid	789.247	2217.44	3911.63	4031.43	3645.07	2057.06	380.682	1859.33	130.062	366.922	794.004	262.734	2775.31	632.289	0.227826	-2.134	0.0077905	1.38122	down	--
pos_2962	Sucrose 6'-phosphate	62.0721	31.4708	37.5892	21.1447	32.3189	103.005	123.174	123.775	107.561	185.235	114.724	157.543	47.9334	135.335	2.8234	1.49743	0.000509198	1.56492	up	Starch and sucrose metabolism(ko00500)
pos_2963	5-Deoxystrigol	275.996	272.161	453.162	406.152	611.099	368.033	957.267	1527.58	1398	970.928	1435.43	1629.98	397.767	1319.86	3.31818	1.73039	0.000193579	1.72254	up	--
pos_2975	UDP-N-acetylmuramoyl-L-alanyl-D-glutamate	1.19431e-09	1.82612	0.110587	1.19431e-09	1.19431e-09	1.19431e-09	385.442	407.537	348.095	162.595	343.596	365.983	0.322785	335.541	1039.52	10.0217	0.000238111	1.78405	up	D-Amino acid metabolism(ko00470)
pos_3020	(-)-Loliolide	531.375	349.067	359.126	425.059	599.944	518.069	629.423	762.896	745.319	699.463	761.794	877.347	463.773	746.04	1.60863	0.685834	0.000405015	1.59977	up	--
pos_3049	Dihydroactinidiolide	1691.08	1188.63	2328.46	2312.39	2638.06	2303.48	1474.05	1679.73	1237.37	1482.11	1347.12	1727.23	2077.02	1491.27	0.717986	-0.477973	0.0429024	1.13151	down	--
pos_3054	4-Methylthiobutanaldoxime	2160.55	1587.43	2300.71	2125.85	2594.99	2142.76	1666.33	1638.04	1247.46	1493.26	1466.66	1599.6	2152.05	1518.56	0.705633	-0.503009	0.00352152	1.48942	down	--
pos_3073	Butanoyl-CoA	1.19431e-09	0.925169	2.511	0.0461113	0.311696	1.19431e-09	495.741	506.86	287.984	157.685	314.699	292.057	0.632329	342.504	541.655	9.08123	0.00158229	1.67504	up	Fatty acid elongation(ko00062);;Fatty acid degradation(ko00071);;Butanoate metabolism(ko00650);;Lysine degradation(ko00310);;Glyoxylate and dicarboxylate metabolism(ko00630)
pos_3083	Harpagoside	3140.77	3229.67	4337	3752.41	5127.29	3712.37	5592.65	6059	5404.47	4615.62	5652.31	5622.37	3883.25	5491.07	1.41404	0.499822	0.0018417	1.54859	up	--
pos_3097	p-Coumaric acid	379.667	377.804	297.958	289.555	264.184	367.907	651.331	373.755	752.214	519.723	505.791	1253.77	329.512	676.098	2.05181	1.0369	0.0410476	1.27015	up	Ubiquinone and other terpenoid-quinone biosynthesis(ko00130);;Tyrosine metabolism(ko00350)
pos_3108	PPHP	2757.44	2278.06	3059.66	3221.49	3697.49	3324.96	2115.56	2718.74	2430.28	1710.09	2877.62	2754.18	3056.52	2434.41	0.796466	-0.328316	0.0451139	1.06499	down	--
pos_3120	4-(L-Alanin-3-yl)-2-hydroxy-cis,cis-muconate 6-semialdehyde	15.0433	7.50842	35.8166	14.4983	20.6598	23.0081	13.0927	43.2528	52.3324	40.5728	33.0668	37.8739	19.4224	36.6986	1.8895	0.918002	0.0291721	1.17814	up	Tyrosine metabolism(ko00350)
pos_3125	Spectinomycin	865.348	906.074	990.775	912.417	1340.71	924.994	4228.5	3682.87	4089.79	3087.77	4760.99	4035.79	990.053	3980.95	4.02095	2.00754	1.66519e-05	1.81243	up	--
pos_3146	Rifamycin Z	258.616	237.435	384.361	307.545	421.825	407.945	675.955	842.895	479.899	430.95	676.529	651.923	336.288	626.359	1.86257	0.897292	0.00339288	1.50595	up	--
pos_3152	DL-Tyrosine	250.693	271.454	279.374	255.008	330.505	298.74	375.946	528.412	369.735	341.618	413.193	457.55	280.962	414.409	1.47496	0.560679	0.00352	1.52511	up	--
pos_3156	6-prenylnaringenin	179.363	213.518	304.635	281.925	462.036	424.018	604.8	491.589	534.798	513.026	760.446	341.828	310.916	541.081	1.74028	0.79932	0.0105337	1.29958	up	--
pos_3175	2-Phenylethy-1-O-β-D-glucoside	1097.48	1163.41	1414.84	1251.65	1611.57	1308.58	1758.05	1780.56	1507.91	1443.11	1753.14	1625.42	1307.92	1644.7	1.25749	0.330546	0.00609542	1.41174	up	--
pos_3179	Coniferyl alcohol	257.96	262.752	282.396	271.3	377.141	292.475	386.827	419.626	392.575	331.916	389.181	458.369	290.671	396.416	1.3638	0.447628	0.0016711	1.53897	up	--
pos_3188	(R)-4-Phosphopantoate	19.1415	1.19431e-09	1.19431e-09	2.36153	10.2465	1.19431e-09	31.8578	44.3008	50.7914	1.19431e-09	48.8387	54.2287	5.29158	38.3362	7.24476	2.85694	0.00866939	1.43825	up	Pantothenate and CoA biosynthesis(ko00770)
pos_3194	Americanol	19393.6	8838.46	11762.8	11168.5	15222.7	8682.8	25387	27871.8	37208.5	9360.84	35527.9	33380.4	12511.5	28122.7	2.24775	1.16848	0.0115823	1.39165	up	--
pos_3196	Dopaxanthin	3205.62	3693.75	4083.14	4074.97	4728.68	3437.65	4678.79	5663.02	5288.05	4940.81	4830.73	5235.73	3870.64	5106.19	1.31921	0.399675	0.00135667	1.56463	up	--
pos_3199	Cytidine 5'-{[hydroxy(2-hydroxyethyl)phosphonoyl]phosphate}	140.456	11.2517	1.19431e-09	21.5401	17.318	1.45531	166.607	94.7055	244.571	10.9882	126.525	138.959	32.0035	130.393	4.07432	2.02656	0.0310948	1.18372	up	--
pos_32	PRIMA-1	1071.02	165.178	809.109	746.222	907.521	960.065	477.855	282.671	199.83	322.987	336.369	97.4335	776.52	286.191	0.368556	-1.44004	0.0113692	1.40416	down	--
pos_3200	(-)-Medicocarpin	532.889	567.591	688.823	618.944	845.536	627.321	813.438	846.182	791.186	774.697	696.097	705.968	646.851	771.261	1.19233	0.253787	0.0432798	1.15866	up	--
pos_3203	Liquiritigenin	106.565	27.2358	134.214	19.5428	48.0989	53.2766	168.684	265.666	290.028	28.6113	397.572	395.045	64.8221	257.601	3.97397	1.99058	0.0189775	1.34047	up	--
pos_3209	Cyclic dehypoxanthine futalosine	1730.55	2595.87	2576.33	2662.54	2808.93	1561.31	3214.87	4878.33	5579.16	4292.25	4141.02	3883.62	2322.59	4331.54	1.86496	0.899147	0.000800983	1.57966	up	Ubiquinone and other terpenoid-quinone biosynthesis(ko00130)
pos_3232	2-(2-Furanyl)piperidine	0.0505132	10.7691	0.247364	5.44522	4.69965	30.0514	70.4712	123.841	121.094	29.7242	143.15	141.82	8.54387	105.017	12.2915	3.61959	0.00281157	1.59947	up	--
pos_3234	Caffeate	347.649	606.664	447.472	314.973	547.111	322.987	989.829	1053.98	1134.15	516.425	1063.16	1177.21	431.143	989.126	2.2942	1.19799	0.00121475	1.61544	up	--
pos_3248	RU-0211	98.5493	28.8024	126.322	91.5185	214.169	148.138	21.4683	64.4505	29.8545	0.381622	41.5318	40.816	117.916	33.0838	0.28057	-1.83357	0.0186996	1.30314	down	--
pos_3253	5'-Deoxy-5'-(methylthio)adenosine	916.166	258.404	1277.48	433.519	1059.91	880.667	214.819	185.19	281.641	176.493	236.634	141.533	804.359	206.052	0.256169	-1.96483	0.0122572	1.43009	down	Cysteine and methionine metabolism(ko00270)
pos_3255	Coenzyme B	19800.5	4524.43	27777.5	8125.35	21532.5	18271.9	2944.18	2238.69	4820.53	2203.94	4104.23	1996.99	16672	3051.43	0.183027	-2.44987	0.0119052	1.43465	down	--
pos_3260	Tryptophan glutamic acid	187.477	224.116	251.726	222.685	310.815	255.735	584.074	678.918	553.082	374.734	694.149	715.776	242.092	600.122	2.4789	1.3097	0.000598515	1.70025	up	--
pos_3261	3-Amino-2,3-dideoxy-scyllo-inosose	64.8256	40.2473	51.4525	48.1301	48.5739	69.1692	33.6986	44.7766	18.0062	37.9658	24.0732	16.0872	53.7331	29.1013	0.541589	-0.884729	0.00357696	1.47019	down	Neomycin, kanamycin and gentamicin biosynthesis(ko00524)
pos_3270	Dihydroshikonofuran	170.932	172.669	244.268	208.717	359.451	219.803	428.248	465.005	416.96	355.228	493.012	410.276	229.307	428.122	1.86703	0.900743	0.000289582	1.64172	up	Ubiquinone and other terpenoid-quinone biosynthesis(ko00130)
pos_3285	MEFEXAMIDE	3.94556	7.58092	1.19431e-09	11.5286	6.65824	8.09387	10.6283	46.7531	30.0994	17.4449	65.3909	42.3676	6.3012	35.4474	5.6255	2.49198	0.0158898	1.35817	up	--
pos_3315	Kinsenoside	2215.55	1859.79	1895.6	1602.71	2818.7	1878.72	1895.77	1683.47	1452.07	1261.48	1584.46	1555.78	2045.18	1572.17	0.768721	-0.379469	0.0436843	1.13055	down	--
pos_3318	5-Amino-6-(1-D-ribitylamino)uracil	302.945	432.922	377.444	363.596	421.594	394.958	445.043	541.139	429.844	417.93	448.592	443.018	382.243	454.261	1.18841	0.249032	0.0207059	1.24589	up	Riboflavin metabolism(ko00740)
pos_3319	Acromelic acid A	5966.84	4572.97	7511.27	5348.15	7284.45	6908.24	4200.23	5216.13	5127.27	4214.68	4730.49	5257.35	6265.32	4791.03	0.76469	-0.387054	0.025634	1.22507	down	--
pos_3322	3-Methylsulfinylpropyl glucosinolate	227.769	142.369	218.024	139.027	179.469	244.492	61.4079	96.066	138.311	76.2777	73.3434	125.098	191.858	95.084	0.495595	-1.01277	0.0019433	1.49838	down	--
pos_3335	N-Methylethanolamine phosphate	62.3188	128.77	172.674	138.639	146.673	83.1557	77.7151	190.402	303.49	232.73	192.044	330.347	122.038	221.121	1.8119	0.857504	0.0452833	1.17332	up	Glycerophospholipid metabolism(ko00564)
pos_3345	6-Hydroxymelatonin	72.875	96.9422	114.595	82.6315	117.066	84.9862	123.186	146.688	185.326	133.231	151.581	139.005	94.8493	146.503	1.54458	0.627218	0.00120629	1.54167	up	Tryptophan metabolism(ko00380)
pos_3391	2,6-Dimethoxy-4-propylphenol	72.0078	71.8324	81.7696	106.757	114.942	83.4396	197.34	191.644	139.201	144.375	203.764	181.224	88.4582	176.258	1.99256	0.994621	0.000137807	1.6841	up	--
pos_3396	Dhurrin	405.347	601.118	618.305	660.538	768.523	410.958	1122.7	1634.16	773.083	1280.88	867.207	741.29	577.465	1069.89	1.85273	0.889652	0.0158965	1.30693	up	--
pos_3410	4-Hydroxybenzyl alcohol	43.876	38.7953	49.558	43.7494	50.4237	42.7956	89.741	91.1072	67.0512	74.8095	86.2642	87.6328	44.8663	82.7676	1.84476	0.883434	5.1107e-05	1.75935	up	--
pos_3412	LEVULINIC ACID, 3-BENZYLIDENYL-	666.981	696.764	748.58	700.303	766.859	770.213	1609.69	1707.03	1111.2	1443.12	1293.35	1288.63	724.95	1408.84	1.94336	0.958552	0.000517227	1.7102	up	--
pos_3414	2'-Hydroxy-3',4',6'-trimethoxydihydrochalcone	6132.17	6965.01	7139.83	6386.33	8541.08	7177.06	22749.2	25524.6	13079.2	20829.5	15104	15892.9	7056.91	18863.3	2.67302	1.41847	0.00173765	1.63074	up	--
pos_3420	Cyclo(Tyr-Leu)	557.081	724.447	858.218	718.76	1072.85	766.554	1227	1472.93	1317.23	964.687	1330.19	1487.88	782.986	1299.99	1.6603	0.73144	0.000635479	1.60595	up	--
pos_3438	(-)-Sedamine	129.274	146.517	189.17	187.345	236.557	151.563	825.012	932.958	879.035	663.664	1068.03	1041.39	173.404	901.681	5.19988	2.37848	3.66367e-05	1.80724	up	--
pos_3453	5-Oxoavermectin ''1b'' aglycone	1955.53	1835.87	2611.22	2312.18	3124.78	2288.72	3841.11	4531.4	4410.79	3348.04	4969.67	4998.22	2354.71	4349.87	1.8473	0.885421	0.000169442	1.67548	up	--
pos_3455	Ansamitocin P3	3749.79	3196.66	4479.1	3926.44	4914.37	4762.19	8341.12	9992.61	9776.84	7083.71	11068.6	11750.6	4171.42	9668.9	2.31789	1.21281	0.000243727	1.72821	up	--
pos_3457	1-[2-(4-Hydroxyphenyl)-1-benzofuran-3-yl]ethanone	1273.73	1025.87	1565.79	1209.88	1300.22	1675.39	1040.52	1003.46	1099.01	917.538	999.645	1072.89	1341.82	1022.18	0.761786	-0.392543	0.0207039	1.28885	down	--
pos_3497	Juglanin	121.237	214.119	142.109	134.705	126.295	158.676	124.384	59.8262	122.222	121.084	72.1456	57.0104	149.523	92.7787	0.620496	-0.688507	0.0153179	1.25645	down	--
pos_3515	Pteroic acid	25655.2	20180.2	33734.3	25789.7	24722.7	33871.8	19140.9	18593	20909.2	17296.6	17225.3	24296.9	27325.6	19577	0.716433	-0.481097	0.0155209	1.26707	down	--
pos_3517	5-Hydroxy-7,8,4'-Trimethoxyflavanone	50954.5	38496.9	62199.9	50733.6	50146.6	63757.8	36778.6	35462	37799.2	32598.6	33738.8	40071.2	52714.9	36074.7	0.684336	-0.547222	0.00580607	1.46319	down	--
pos_3519	3'-Amino-3'-deoxy-AMP	1286.67	913.037	1718.28	1246.12	1112.24	1878.43	664.171	687.744	862.477	598.294	590.424	850.646	1359.13	708.959	0.521628	-0.938908	0.00612601	1.45062	down	--
pos_3521	IMP	73.4061	59.3084	124.149	90.3061	98.9799	133.285	59.6782	49.8504	63.3815	33.4631	47.1807	56.6328	96.5723	51.6978	0.535327	-0.901507	0.0101804	1.35557	down	Antifolate resistance(ko01523);;Taste transduction(ko04742);;Purine metabolism(ko00230)
pos_3522	(R)-2-Hydroxycaprylic acid	209.201	150.178	180.367	219.668	193.029	156.383	225.552	192.06	210.265	197.605	241.377	247.241	184.804	219.017	1.18513	0.245041	0.0435127	1.11221	up	--
pos_3523	Eucommiol	116.828	104.684	135.63	151.955	148.674	112.112	171.858	155.413	155.091	219.071	207.044	179.597	128.314	181.345	1.4133	0.499064	0.00337284	1.42376	up	--
pos_3528	Lactucin	1046.9	1191.75	1279.5	1249.4	1638.55	1212.92	1709.43	1860.55	1669.32	1487.96	1776.05	1667.85	1269.84	1695.19	1.33497	0.416808	0.00186258	1.54036	up	--
pos_3536	(S)-Coclaurine	398.819	461.98	537.829	457.089	578.174	505.227	782.197	773.707	811.805	676.229	977.114	792.265	489.853	802.219	1.63767	0.711649	0.000128921	1.68419	up	--
pos_3538	Valyl-Tryptophan	238.411	274.308	502.839	512.954	635.305	327.385	551.469	693.337	650.194	647.164	590.898	584.91	415.2	619.662	1.49244	0.577674	0.0232063	1.30491	up	--
pos_3565	2-Methyl-4-phenyl-2-butanol	388.554	251.577	356.442	362.509	398.822	374.2	477.081	622.261	466.068	520.829	491.02	644.87	355.351	537.021	1.51124	0.595736	0.00110257	1.55933	up	--
pos_3566	(±)7-epi Jasmonic Acid	567.723	394.799	582.531	625.483	601.68	557.358	941.07	1245.27	764.16	920.446	838.192	1136.91	554.929	974.341	1.75579	0.812124	0.00138174	1.59968	up	--
pos_3591	Calicheamicin T0	1.1256	8.37674	0.00847721	8.04527	1.97137	2.70451	7.44697	14.5285	18.6294	15.76	4.99296	5.74735	3.70533	11.1842	3.01841	1.59379	0.0270953	1.19486	up	--
pos_3603	Pyridine-2-azo-p-dimethylaniline	363.71	306.548	377.924	396.92	462.317	340.254	649.513	819.641	654.641	588.345	831.887	871.415	374.612	735.907	1.96445	0.974126	0.000263756	1.69964	up	--
pos_3621	N-Succinyl-2-L-amino-6-oxoheptanedioate	202.088	482.405	350.757	297.757	368.737	182.501	418.435	440.942	617.028	611.664	496.9	528.753	314.041	518.954	1.6525	0.724654	0.00558879	1.40596	up	Lysine biosynthesis(ko00300)
pos_3643	N1-(5-Phospho-alpha-D-ribosyl)-5,6-dimethylbenzimidazole	337.389	441.66	440.761	465.207	445.711	312.148	449.593	531.206	579.266	531.951	472.364	498.289	407.146	510.445	1.25372	0.326211	0.0113604	1.33582	up	Porphyrin metabolism(ko00860)
pos_3688	DL-2-Aminoadipic acid	226.232	172.191	174.345	200.361	160.247	288.036	134.104	194.989	105.598	158.946	96.9708	73.8052	203.569	127.402	0.625843	-0.676128	0.0169943	1.28485	down	--
pos_3691	METHYLSYNEPHRINE	2614.16	1857.93	1909.18	2417.19	1448.94	3904.2	1053.73	2105.24	659.826	1291.62	530.945	401.961	2358.6	1007.22	0.427042	-1.22755	0.0126731	1.32386	down	--
pos_3693	Vicine	1128.92	1657.22	1150.76	1204.03	1696.07	943.941	1734.19	2269.72	1546.15	1739.64	1414.33	1820.88	1296.82	1754.15	1.35265	0.435792	0.0248577	1.20696	up	--
pos_3696	N,N-Dihydroxy-L-valine	232.761	155.056	144.332	185.329	101.963	283.823	73.6194	162.272	46.043	99.6346	24.7623	16.2688	183.877	70.4334	0.383046	-1.38441	0.00898287	1.36793	down	--
pos_3699	benzaldehyde	84.9213	104.399	120.427	99.4658	109.346	120.795	129.387	135.017	130.845	150.952	139.886	145.364	106.559	138.575	1.30045	0.379016	0.00105767	1.58005	up	--
pos_3701	Dihydrocoumarin	227.082	178.53	272.714	183.921	202.545	266.083	393.614	497.051	682.228	388.455	634.701	711.52	221.812	551.261	2.48526	1.3134	0.00189389	1.62699	up	--
pos_3706	Cannabidiolic acid(CBDA)	182.107	100.331	261.624	174.837	247.334	269.622	1023.86	1156.61	939.101	776.126	1158.1	1460.17	205.976	1085.66	5.2708	2.39802	0.00013696	1.77684	up	--
pos_3709	5,6-DHET	44.7179	4.05067	44.5637	49.4818	100.319	51.8373	117.476	109.741	95.2681	66.0119	128.603	124.59	49.1618	106.948	2.17544	1.12131	0.00480125	1.43477	up	Serotonergic synapse(ko04726);;Arachidonic acid metabolism(ko00590)
pos_3717	4,4alpha,5,6-Tetrahydro-7-methyl-2(3H)-naphthalenone	173.282	104.56	192.897	179.499	186.549	183.22	220.89	373.272	227.119	195.604	298.574	299.885	170.001	269.224	1.58366	0.663261	0.0128144	1.34292	up	--
pos_3718	1-Decanol	2301.37	2104.66	2052.42	1689.8	2144.88	1780.32	1586.02	1563.91	1563.6	1553.32	1826.84	1838.43	2012.24	1655.35	0.822642	-0.281664	0.0116122	1.35496	down	--
pos_3721	Tridecanoic acid (Tridecylic acid)	503.997	166.592	490.792	366.627	452.763	596.543	699.854	828.691	517.781	597.91	719.009	878.562	429.552	706.968	1.64582	0.718811	0.00717253	1.36963	up	--
pos_3731	sabinol	50.7731	33.9773	47.8752	47.7365	39.2879	54.0949	66.9437	101.092	62.2336	61.0454	79.3667	89.8511	45.6241	76.7555	1.68234	0.750473	0.00372621	1.49856	up	--
pos_3737	3-Hydroxydodecanoic acid	148.329	932.898	150.036	207.057	146.024	239.436	764.01	1116.25	1008.11	1402.26	856.903	899.725	303.963	1007.88	3.31578	1.72935	0.00147156	1.50262	up	--
pos_3747	3-Mercapto-3-methylbutyl formate	184.172	173.885	201.929	140.625	178.655	254.15	657.628	629.263	647.868	696.732	622.035	732.343	188.903	664.311	3.51669	1.81422	2.04531e-09	1.8474	up	--
pos_3753	Tremulacin	774.979	1224.88	1012.23	898.224	1179.8	950.428	4343.65	2712.72	3016.06	4383.33	2853.79	2048.81	1006.76	3226.39	3.20473	1.6802	0.00189596	1.61335	up	--
pos_3754	Glycyroside	230.517	322.308	291.641	266.944	314.652	251.894	466.181	333.938	499.669	538.68	473.05	391.675	279.659	450.532	1.611	0.687959	0.00137327	1.56866	up	--
pos_3756	2-Ethoxynaphthalene	186.534	179.457	194.686	170.258	197.061	214.703	394.233	472.218	422.269	429.74	445.648	488.139	190.45	442.041	2.32104	1.21477	8.23031e-07	1.8316	up	--
pos_3759	Zearalenone	357.436	679.579	468.925	364.036	498.323	526.645	1436.36	1384.6	1312.15	1386.64	1345	2419.11	482.491	1547.31	3.20692	1.68119	0.00126042	1.67715	up	--
pos_3760	Lactitol	52.6188	237.624	92.56	122.089	96.5414	112.989	1035.69	827.149	790.076	1165.11	713.487	648.435	119.07	863.324	7.25053	2.85809	0.000121853	1.74193	up	--
pos_3772	Landomycin D	1.23553	40.3606	0.755772	7.56989	6.68598	3.78875	79.9238	70.5294	73.531	54.5127	52.1256	47.1378	10.0661	62.9601	6.25467	2.64493	8.12468e-05	1.68136	up	--
pos_3786	4,4'-Dihydroxy-3,5-dimethoxybibenzyl	9779.11	6013.57	6283.27	5950.9	7768.23	4509.02	4418.88	5540.38	433.443	2267.4	1178.29	3.34874	6717.35	2306.96	0.343433	-1.5419	0.00409665	1.45842	down	--
pos_3787	ISOCORYDINE (+)	12.0753	37.3827	35.8886	36.055	44.8565	31.7276	43.6522	89.0329	78.7502	57.1475	81.7482	75.3943	32.9976	70.9542	2.15028	1.10453	0.00153833	1.54281	up	--
pos_3801	Astin I	384.361	577.354	477.055	526.374	588.49	466.925	828.644	739.74	1209.01	1070.81	809.129	1007.6	503.426	944.156	1.87546	0.907244	0.00103408	1.63494	up	--
pos_3803	Guaiacol	33.9844	36.5215	39.124	31.2281	48.9054	36.5746	116.239	92.0449	91.4884	74.1324	106.283	101.657	37.723	96.9742	2.57069	1.36216	4.77109e-05	1.78033	up	--
pos_3811	(R)-Campneoside II	354.7	496.291	446.566	435.718	509.691	495.208	1474.49	1254.36	1491.79	2058.99	1238.82	1279.01	456.362	1466.24	3.21289	1.68387	0.000402376	1.71505	up	--
pos_3823	N-Acetyl-L-phenylalanine	72.4078	54.4011	62.487	82.4951	37.5538	104.829	19.3668	77.1206	18.9705	48.544	16.5636	3.99704	69.0289	30.7604	0.445616	-1.16613	0.0257799	1.22458	down	Phenylalanine metabolism(ko00360)
pos_3829	5'-Phosphoribosylglycinamide	0.111967	6.79684	0.0354699	2.86383	47.3933	6.4185	119.372	89.4755	116.793	107.886	105.794	51.5467	10.6033	98.4778	9.28745	3.21528	6.69206e-05	1.68042	up	Purine metabolism(ko00230)
pos_3833	Kaempferol-3-O-rutinoside	850.327	1388.45	1411.77	1162.91	1287.7	1358.32	11360.1	7382.85	8283.99	12332.1	8902.33	6901.5	1243.25	9193.81	7.395	2.88655	0.000278312	1.74055	up	--
pos_3836	(2-(1-Ethoxyethoxy)ethyl)benzene	93.3989	97.8925	116.655	121.074	107.94	97.076	168.09	148.632	144.043	144.537	147.067	232.95	105.673	164.22	1.55404	0.636028	0.00773014	1.50908	up	--
pos_3839	2-(alpha-Hydroxyethyl)thiamine diphosphate	322.606	1613.67	877.073	1013.64	796.572	342.388	1153.38	1707.79	2966.56	2471.73	1319.92	1064.75	827.659	1780.69	2.15148	1.10533	0.0325285	1.16338	up	Citrate cycle (TCA cycle)(ko00020);;Pyruvate metabolism(ko00620);;Glycolysis / Gluconeogenesis(ko00010)
pos_3853	Colnelenic acid	45.1335	19.07	84.8472	66.1385	86.3938	83.094	63.2249	124.891	157.808	104.942	130.398	166.594	64.1128	124.643	1.94412	0.959118	0.0106766	1.35308	up	alpha-Linolenic acid metabolism(ko00592)
pos_3860	LysoPC 200	142.809	85.1163	187.301	144.04	226.03	189.433	10.0398	67.9193	110.888	38.2296	94.1124	79.4502	162.455	66.7733	0.411027	-1.2827	0.00394911	1.42269	down	--
pos_3867	Inosine	40.6474	120.077	74.9532	100.532	109.067	61.6463	204.202	207.629	182.633	173.203	183.041	127.117	84.4871	179.637	2.12621	1.08829	0.000252132	1.61797	up	Purine metabolism(ko00230);;ABC transporters(ko02010)
pos_3872	Naringin	542.049	849.663	705.761	679.291	942.294	766.45	2081.42	1723.15	1735.53	2505.44	1627.44	1395.58	747.585	1844.76	2.46763	1.30313	0.000554887	1.65697	up	--
pos_3896	Digoxigenin	276.076	196.65	303.164	274.741	364.198	361.197	82.2081	185.732	114.376	84.0391	268.814	213.448	296.004	158.103	0.534124	-0.904754	0.00696532	1.3672	down	--
pos_3907	Precorrin 6X	2270.19	2533.96	1570.01	1738.82	1674.44	3354.87	2975.92	2821.9	3534.47	2442.3	3118.83	2789.37	2190.38	2947.13	1.34549	0.428129	0.0451733	1.1269	up	Porphyrin metabolism(ko00860)
pos_3931	Crocin 2	823.652	1436.2	789.984	787.554	1222.29	1939.26	3255.77	2231.34	3480.11	2756.9	3063.36	2789.8	1166.49	2929.55	2.51142	1.3285	5.04916e-05	1.70133	up	--
pos_3933	5,7,4'-Trihydroxy-3'-methoxyflavanone 4'-O-isobutyrate	1832.76	2221.4	2012.86	2033.39	1928.99	1955.02	2963.68	2563.12	2651.57	3284.62	2032.78	2385.04	1997.4	2646.8	1.32512	0.406126	0.0135826	1.38125	up	--
pos_3963	2-Oxoindole-3-acetate	34.0975	71.2979	67.6338	60.2955	54.5626	41.1142	52.2585	73.6956	101.165	85.2088	70.9243	85.6369	54.8336	78.1482	1.42519	0.511154	0.0279868	1.20367	up	Tryptophan metabolism(ko00380)
pos_3985	Raffinose	259.269	471.785	141.666	126.333	163.825	569.607	2243.41	984.979	3184.57	1589.73	2338.86	1754.97	288.748	2016.09	6.98217	2.80368	0.00195291	1.62269	up	Galactose metabolism(ko00052);;ABC transporters(ko02010)
pos_3995	4-Methylumbelliferyl beta-D-glucuronide	109.309	214.657	93.6845	104.411	103.522	68.5066	2520.55	797.26	796.503	971.138	738.119	871.164	115.682	1115.79	9.64534	3.26983	0.0165105	1.4132	up	--
pos_4001	Apigenin 7-O-neohesperidoside	503.353	743.046	735.014	758.978	985.007	824.94	1028.98	1251.61	1244.7	1183.21	1072.32	1099.37	758.39	1146.7	1.51202	0.596474	0.000736717	1.61215	up	--
pos_4003	UDP-N-acetylmuramoyl-L-alanine	473.719	385.958	468.885	338.848	246.339	225.812	40.4455	54.0617	21.5696	23.2544	54.492	49.7155	356.594	40.5898	0.113826	-3.13509	0.00068594	1.71843	down	--
pos_4005	5,6,7,8-tetrahydrofolic acid	1094.94	1361.57	472.427	545.212	653.531	1734.98	2352.24	1524.52	2582.27	2020.48	2114.55	1852.87	977.11	2074.49	2.12309	1.08616	0.00196341	1.49697	up	--
pos_4009	6-Carboxy-5,6,7,8-tetrahydropterin	7693.9	7857.27	11968.7	9712.49	12997	10130.6	6485.98	7094.84	5473.9	5085.96	6349.89	6797.46	10060	6214.67	0.617761	-0.694878	0.00545929	1.44588	down	Folate biosynthesis(ko00790)
pos_4011	2-Oxo-5-methyl-cis-muconate	87.3941	114.062	147.27	116.772	96.2606	103.074	26.418	53.2872	37.3417	31.8252	48.8602	48.6722	110.805	41.0674	0.370626	-1.43196	0.000123536	1.6921	down	--
pos_4018	Gardenoside	3.67504	49.9333	25.5315	22.5453	4.41447	7.44379	8.58719	63.3436	96.3809	92.6813	33.539	84.6614	18.9239	63.1989	3.33963	1.73969	0.0278556	1.22749	up	--
pos_4036	Ethyl -D-glucuronide	7.86371	16.6005	15.0762	8.59489	9.40771	13.7283	94.05	23.8692	43.9135	33.7547	64.4561	24.7436	11.8785	47.4645	3.99582	1.99849	0.0238381	1.3241	up	--
pos_4038	Gibberellin A24	157.232	533.4	194.674	354.748	284.288	163.117	629.137	598.396	613.32	647.056	578.954	761.539	281.243	638.067	2.26874	1.18189	0.00095785	1.63895	up	--
pos_4056	Dihydrozeatin	363.291	298.952	343.143	400.585	425.203	331.845	370.75	446.936	418.103	393.914	477.165	466.095	360.503	428.827	1.18952	0.250384	0.0232091	1.20144	up	--
pos_4070	LysoPE 14:0	34.6605	0.16117	9.04209	0.374193	23.311	0.887651	32.6634	37.0079	44.4774	2.39972	60.5941	27.8903	11.4061	34.1721	2.99595	1.58301	0.0453362	1.07264	up	--
pos_4081	Pentahydroxyflavanone	62.3197	117.954	65.3279	81.1607	16.4758	16.1099	153.242	107.792	145.528	144.885	81.5969	113.2	59.8914	124.374	2.07666	1.05426	0.00943661	1.35274	up	--
pos_4091	Histidyltryptophyldiketopiperazine	169.421	387.318	130.772	232.339	248.112	187.02	617.13	206.883	348.936	554.478	365.531	359.402	225.83	408.727	1.80988	0.855897	0.0333383	1.17612	up	--
pos_4092	MM 42842	999.079	1444.28	816.851	1039.64	1156.74	902.693	2105.63	1307.27	2415.92	2072.72	826.426	1472.1	1059.88	1700.01	1.60396	0.681642	0.0468991	1.17041	up	Monobactam biosynthesis(ko00261)
pos_4104	Germacrone	4.33812	28.416	16.1423	12.0337	30.8098	2.51258	301.601	181.381	236.259	150.818	258.483	150.185	15.7087	213.121	13.567	3.76203	0.000441003	1.72623	up	--
pos_4111	Secologanate	153.794	275.506	106.179	114.112	198.674	235.37	547.867	455.759	610.089	533.325	548.794	498.839	180.606	532.445	2.94811	1.55979	2.45828e-06	1.77806	up	--
pos_4116	Licoarylcoumarin	310.513	774.555	177.027	269.194	265.202	275.161	941.866	660.264	591.512	1016.02	306.687	583.633	345.275	683.331	1.97909	0.984838	0.0348038	1.14206	up	--
pos_4123	Isopenicillin N	2324.19	2837.74	3136.69	3548.75	3571.03	2488.53	3024.37	4012.23	4018.54	3933.95	3686.13	5867.56	2984.49	4090.46	1.37057	0.45478	0.0377273	1.20893	up	Penicillin and cephalosporin biosynthesis(ko00311)
pos_4125	2'-O-Methyluridine	301.708	526.134	294.25	322.039	394.392	383.648	648.71	702.822	1081.93	878.455	860.348	1038.39	370.362	868.442	2.34485	1.22949	0.000331532	1.67853	up	--
pos_4126	Protodeoxyviolaceinic acid	985.795	1509.49	529.256	643.43	891.162	1003.07	5552.93	3985.06	4791.24	5585.93	4165.96	4523.41	927.034	4767.42	5.14266	2.36251	3.43226e-06	1.80396	up	--
pos_4152	gamma-Glutamyltyramine	134.312	43.7628	191.788	161.369	152.334	89.9925	28.7961	22.4009	6.87728	0.882812	24.8658	18.9602	128.926	17.1305	0.132871	-2.91191	0.00325898	1.56718	down	--
pos_4160	8-Carboxy-8-demethylriboflavin 5'-phosphate	1216.47	2776.71	1603.31	2051.09	2321.39	1683.92	10466.9	7448.58	7211.81	10891.3	6337	5816.05	1942.15	8028.61	4.13388	2.0475	0.000653368	1.67832	up	--
pos_4162	beta-D-Gentiobiosyl crocetin	3228.46	3841.14	3318.12	3275.19	4170.95	5521.89	6626.05	5189.27	5410.69	5488.06	5690.52	5333.23	3892.62	5622.97	1.44452	0.530589	0.00316038	1.49814	up	--
pos_4186	Salviol	78.9895	81.4118	102.142	101.1	197.635	166.455	52.0027	68.0446	60.2861	68.8071	93.1515	67.5539	121.289	68.3076	0.563181	-0.828329	0.0450412	1.16205	down	--
pos_4194	N-Carbamyl-L-glutamate	139.007	125.398	249.449	343.148	264.885	164.937	703.063	913.519	1150.47	837.004	914.312	1147.12	214.471	944.249	4.40269	2.13839	3.19441e-05	1.77901	up	Histidine metabolism(ko00340)
pos_4200	L-2-Aminoadipate adenylate	709.833	1162.03	1139.88	1568.27	1137.45	781.107	1424.31	2206.8	2447.48	2672.59	1113.18	1339.42	1083.09	1867.3	1.72404	0.785792	0.0322995	1.18861	up	Lysine biosynthesis(ko00300)
pos_4203	[8]-Gingerdione	73.7752	96.0241	5.59852	161.337	106.759	142.324	1.19431e-09	22.49	0.162393	110.708	46.0678	2.31389	97.6363	30.2904	0.310237	-1.68856	0.0417291	1.15134	down	--
pos_4209	3-Methyl-6-methoxy-8-hydroxy-3,4-dihydroisocoumarin	37.1713	38.0588	39.1383	30.7824	32.0583	30.5281	93.6932	65.8906	107.159	89.1214	79.7547	121.317	34.6229	92.8228	2.68097	1.42275	0.000613789	1.73382	up	--
pos_4210	Coronafacic acid	20.5568	26.8867	25.3279	33.1327	28.8154	32.4602	49.0193	47.3402	36.6744	38.4106	46.3234	41.8966	27.8633	43.2774	1.55321	0.635249	0.000279519	1.63122	up	--
pos_4214	Empenthrin	951.38	933.51	1263.15	1110.08	1362.49	1092.29	2511.35	3185.02	2517.66	2383.62	3188.5	3402.4	1118.82	2864.76	2.56053	1.35644	6.76962e-05	1.7693	up	--
pos_4217	Isomaltose	111.332	481.936	151.406	233.483	281.142	115.676	546.028	374.157	418.326	628.004	325.915	411.127	229.162	450.593	1.96626	0.975455	0.0141097	1.28875	up	Starch and sucrose metabolism(ko00500)
pos_4231	Ile Tyr	73.5509	86.7484	114.974	87.0261	144.736	98.6962	194.298	452.249	387.936	210.167	266.478	265.45	100.955	296.096	2.93294	1.55235	0.00466923	1.53284	up	--
pos_4275	Geniposidic acid	374.041	509.97	142.731	231.233	264.379	394.359	996.852	708.935	1164.96	1074.65	870.003	844.493	319.452	943.315	2.95291	1.56214	3.92603e-05	1.69873	up	--
pos_4286	2,6-Dihydroxypseudooxynicotine	27.7292	73.3971	17.237	24.6128	31.9525	44.0085	107.057	54.1321	59.4697	84.6546	51.9735	156.706	36.4895	85.6655	2.34767	1.23123	0.0318242	1.25301	up	Nicotinate and nicotinamide metabolism(ko00760)
pos_4292	Reduced FMN	279.933	966.562	376.816	465.966	480.063	296.819	707.178	978.905	1121.67	1088.1	776.758	863.514	477.693	922.688	1.93155	0.949759	0.00624268	1.39706	up	Riboflavin metabolism(ko00740)
pos_4294	Daidzein-7-O-apiosyl(1?6)glucoside	1014.79	1555.86	308.517	773.121	832.528	907.293	2442.81	1823.33	2448.28	2164.53	1368.8	1870.84	898.683	2019.76	2.24747	1.1683	0.000800759	1.55963	up	--
pos_4304	Matairesinol-4'-O-glucoside (Matairesinoside)	646.527	811.844	192.219	195.771	306.957	681.423	3490.86	1144.23	3797.21	2437.66	2970.97	2207.78	472.457	2674.79	5.66144	2.50117	0.0018673	1.61284	up	--
pos_4319	Semilepidinoside A	44.9526	81.826	18.2986	26.1241	45.4429	36.9464	148.102	71.7251	154.508	156.232	111.08	205.8	42.2651	141.241	3.34179	1.74062	0.00181245	1.5841	up	--
pos_4322	Bracteatin 6-O-glucoside	1338.56	4311.46	2722.52	3855.55	1723.48	1247.7	2892.81	5299.97	9790.88	9503.13	3168.1	6041.87	2533.21	6116.13	2.41438	1.27165	0.031853	1.20893	up	--
pos_4345	2-Hydroxyethylphosphonate	263.365	208.514	218.334	278.073	179.933	241.207	145.983	143.254	139.057	222.307	82.2069	56.462	231.571	131.545	0.568054	-0.815901	0.00654228	1.43625	down	Phosphonate and phosphinate metabolism(ko00440)
pos_4348	Clavulanic acid	224.088	181.89	196.086	239.943	145.098	195.509	134.322	124.403	129.979	194.908	82.1831	64.3828	197.103	121.696	0.617425	-0.695663	0.00949353	1.37717	down	--
pos_4351	1-Guanidino-1-deoxy-scyllo-inositol	266.641	213.806	224.669	267.913	206.76	241.111	202.268	202.842	198.409	239.567	173.544	126.198	236.817	190.471	0.804299	-0.314196	0.0363577	1.20394	down	--
pos_4354	Fenamic acid	20770.9	15239	17116.5	21652.7	13526.4	18099.7	10965	11709.5	11297.4	16926.2	7557.29	5158.02	17734.2	10602.2	0.597841	-0.742167	0.0070136	1.41348	down	--
pos_4358	Cys Cys Ala	22229.3	16122.8	19556.8	24046	13577.7	18636.8	10390.8	11465.8	10885.7	17387.5	7325.96	4928.82	19028.3	10397.4	0.546421	-0.871916	0.00419906	1.45534	down	--
pos_4359	Asn-Gly-OH	7384.81	5748.91	6437.41	8108.2	4432.33	6062.23	3895.41	4115.38	4077.58	6073.87	2964.44	2103.83	6362.31	3871.75	0.608545	-0.716565	0.00816202	1.38536	down	--
pos_4363	Phosphonoformyl-CMP	121.154	83.3	85.1011	100.228	48.597	78.1955	29.0936	42.8882	34.1539	81.3651	21.0913	6.74104	86.0961	35.8888	0.416846	-1.26241	0.00566381	1.44105	down	Phosphonate and phosphinate metabolism(ko00440)
pos_4366	dCMP	241.806	153.131	244.215	404.243	64.1042	90.0751	25.39	34.2556	68.2965	204.268	0.257583	18.6607	199.596	58.5213	0.2932	-1.77004	0.0445004	1.14056	down	Pyrimidine metabolism(ko00240)
pos_4374	Thiamine	122.245	132.837	112.744	167.05	94.8082	125.91	87.1734	98.6799	69.6852	110.54	32.3083	48.3288	125.933	74.4526	0.59121	-0.758258	0.00894154	1.34884	down	Vitamin digestion and absorption(ko04977);;ABC transporters(ko02010);;Sulfur relay system(ko04122);;Thiamine metabolism(ko00730)
pos_4376	Acuminatin	26.906	123.8	37.1017	77.4191	76.6322	46.4724	134.468	125.235	101.974	151.792	77.8202	103.805	64.7219	115.849	1.78995	0.83992	0.0193955	1.2533	up	--
pos_4397	Premithramycin A2'	10965.1	13376.6	6820.48	8709.36	11309.1	12907.2	32821.4	23183.7	29418.3	35769.8	23068.9	24138.5	10681.3	28066.8	2.62765	1.39377	0.000187953	1.69466	up	--
pos_4420	Kedarcidin chromophore	1106.91	1836.14	300.931	391.016	359	1370.37	4129.92	1585.39	5187.68	3310.67	3824.31	3191.51	894.061	3538.25	3.9575	1.98459	0.00157688	1.55941	up	--
pos_4428	4-Methoxy-2,2'-bipyrrole-5-carbaldehyde	47.5396	48.3923	53.7146	47.0592	46.5563	53.8486	120.996	101.444	134.547	116.647	116.379	124.007	49.5185	119.003	2.40321	1.26496	6.08986e-06	1.83481	up	--
pos_4430	Coumestrol	29.6796	143.913	61.513	54.4922	89.562	44.2835	217.938	209.633	268.368	202.85	282.369	223.109	70.5739	234.044	3.3163	1.72958	2.39262e-05	1.72377	up	--
pos_4431	5(Z),8(Z),11(Z)-Eicosatrienoic acid	6.16794	13.8036	8.48591	1.00447	5.39686	0.871007	70.9322	32.7891	54.2851	11.5413	73.1668	53.8057	5.95496	49.42	8.29896	3.05293	0.00567712	1.53919	up	--
pos_4440	Cinncassiol A	185.981	336.74	292.059	289.644	455.228	246.144	773.19	882.161	637.515	599.307	824.732	695.815	300.966	735.453	2.44364	1.28903	2.65302e-05	1.72049	up	--
pos_4441	Dulxanthone F	446.636	738.791	306.448	497.052	470.885	401.778	1620.15	1165.43	1371.29	1794.42	940.231	1236.54	476.932	1354.68	2.8404	1.50609	0.00040711	1.66345	up	--
pos_4451	2-Methyl-6-methylene-2E,7-octadien-1-ol	48.8785	41.8889	51.7221	54.2086	38.4993	32.0244	58.944	75.7601	73.3681	49.3264	84.5496	89.1726	44.537	71.8535	1.61334	0.690055	0.00508945	1.45546	up	--
pos_4453	Hercynine	97.361	87.037	105.257	126.731	99.4988	89.5679	147.122	170.159	159.202	135.415	213.211	180.189	100.909	167.55	1.66041	0.731536	0.00091863	1.59561	up	Histidine metabolism(ko00340)
pos_4462	Ile-His	157.637	223.276	225.077	166.622	319.912	281.186	388.116	394.7	460.331	306.517	441.465	516.278	228.952	417.901	1.82528	0.868119	0.000722798	1.60189	up	--
pos_4490	Sesaminol 2-O-Beta-D-Glucoside	417.928	1629.62	359.946	676.186	545.068	270.766	4103.19	2696.13	2498.21	5466.78	1786.67	2015.88	649.92	3094.48	4.76133	2.25136	0.00670423	1.44099	up	--
pos_4493	Clitorin	472.204	926.763	193.809	308.422	379.47	538.01	4680.49	2781.81	3746.33	5582.05	2650.16	2917.91	469.78	3726.46	7.93236	2.98775	0.000874899	1.66905	up	--
pos_4506	p-Anisaldehyde	120.857	149.762	122.96	116.676	117.214	147.449	652.903	372.536	466.155	618.163	350.655	394.226	129.153	475.773	3.68379	1.88119	0.00117839	1.67641	up	--
pos_4512	Gibberellin A8	195.273	566.557	251.716	399.09	279.613	198.166	2493.29	1554.02	1786.77	2921.14	1114.17	1341.17	315.069	1868.43	5.93022	2.56809	0.00245012	1.59485	up	--
pos_4524	1-O-Feruloyl-D-Glucose	183.255	388.362	101.575	184.437	116.347	268.831	1129.38	860.157	1221.01	1251.33	886.628	912.026	207.135	1043.42	5.03741	2.33268	7.73746e-06	1.77243	up	--
pos_4539	Gomphrenol 3-glucoside	1164.42	2406.95	750.569	1476.64	786.813	865.202	1803.09	2743.29	2855.17	3509.64	1306.14	1748.34	1241.77	2327.61	1.87444	0.906456	0.0312508	1.14085	up	--
pos_4548	4-Hydroxycinnamyl aldehyde	99.5938	139.999	26.0585	58.617	87.8345	90.7206	325.526	277.848	283.365	256.048	345.955	320.47	83.8039	301.536	3.59811	1.84724	1.3111e-06	1.78086	up	--
pos_4549	Phenylpropanoate	824.746	1220.86	543.905	789.923	792.795	760.118	1753.62	1535.53	1588.84	1577.09	1916.13	2659.95	822.058	1838.53	2.23649	1.16124	0.00103278	1.61762	up	Phenylalanine metabolism(ko00360)
pos_4551	Eugenol	44.1392	55.4883	48.1311	47.6463	42.5093	55.9651	133.548	99.5694	117.454	111.318	109.098	75.1573	48.9799	107.691	2.19868	1.13664	0.000451898	1.69293	up	--
pos_4554	Guanosine	22.2014	74.8728	32.1878	31.1579	50.6799	19.9901	150.036	105.526	120.155	117.656	116.583	82.0389	38.515	115.333	2.99449	1.58231	0.000103561	1.65851	up	ABC transporters(ko02010);;Purine metabolism(ko00230)
pos_4555	2-Phenylethyl 3-phenyl-2-propenoate	70.6363	146.037	92.6881	106.187	145.391	92.0193	368.631	388.452	311.909	326.599	436.423	331.005	108.826	360.503	3.31264	1.72798	2.27867e-06	1.78316	up	--
pos_4557	6-Methoxy-2-(2-phenylethyl)chromone	516.909	561.473	255.479	381.215	427.351	475.177	1574.62	953.773	1263.94	1589.26	1039.07	989.626	436.268	1235.05	2.83094	1.50128	0.000570772	1.65463	up	--
pos_4559	(±)-Enterolactone	1301.66	3954.89	2062.46	2092.74	2954.4	1661.92	11740.8	12590.5	8099.6	9844.82	14194.4	9670.48	2338.01	11023.4	4.71487	2.23722	5.9218e-05	1.73932	up	--
pos_4566	Trihydroxycinnamoylquinic acid	20.3363	205.146	17.9393	27.4522	7.18181	27.3549	180.826	155.863	128.775	193.188	120.624	73.3297	50.9017	142.101	2.79167	1.48113	0.0343418	1.14904	up	--
pos_4567	(Z)-But-2-ene-1,2,3-tricarboxylate	1.19431e-09	0.407086	1.19431e-09	1.19431e-09	1.19431e-09	1.19431e-09	15.7101	35.7016	7.68353	20.563	27.934	11.647	0.0678476	19.8732	292.909	8.19431	0.0056935	1.49585	up	Propanoate metabolism(ko00640)
pos_4579	Cyanidin	1.19431e-09	12.2145	1.19431e-09	3.95273	1.19431e-09	1.78621	543.531	247.59	335.095	509.95	204.461	401.284	2.99224	373.652	124.874	6.96432	0.00118049	1.6959	up	--
pos_4597	Rhapontin	871.116	1537.82	905.617	1063.72	1788.75	928.976	2614.12	1880.13	2037.09	2508.8	2245.61	2009.98	1182.67	2215.95	1.87369	0.905886	0.000491054	1.59309	up	--
pos_4646	Petunidin 3-O-glucoside	675.301	782.71	605.509	603.979	486.972	660.048	7606.67	4365.83	3970.34	9012.35	2873.44	3448.6	635.753	5212.87	8.19952	3.03554	0.00636257	1.50968	up	--
pos_4650	1-Hydroxy-3,7-dimethoxyxanthone	1.19431e-09	2.61461	1.19431e-09	1.19431e-09	1.19431e-09	1.19431e-09	136.923	63.8473	116.289	160.94	32.899	90.3831	0.435768	100.213	229.969	7.8453	0.00359665	1.59703	up	--
pos_4682	sweroside	395.612	582.894	14.3974	255.493	167.536	319.018	679.635	304.924	628.995	625.584	500.041	1004.92	289.158	624.016	2.15804	1.10972	0.0221328	1.2443	up	--
pos_4691	3A-Deolivosylpremithramycin B	768.912	797.903	149.281	329.861	385.757	795.729	1300.7	637.937	1589.62	1248.47	1207.59	1314.82	537.907	1216.52	2.26159	1.17733	0.00289382	1.45177	up	--
pos_4723	gamma-L-Glutamyl-butirosin B	211.091	320.822	188.398	234.235	600.485	490.517	15.652	228.835	132.921	33.5358	111.549	141.518	340.925	110.669	0.324613	-1.62321	0.0186679	1.2752	down	Neomycin, kanamycin and gentamicin biosynthesis(ko00524)
pos_4733	4-(beta-D-Ribofuranosyl)aniline 5'-phosphate	1.19431e-09	10.0437	1.19431e-09	1.19431e-09	1.19431e-09	1.19431e-09	39.6543	26.2253	27.6734	43.5107	8.40397	23.9084	1.67394	28.2293	16.864	4.07587	0.00250542	1.57693	up	Folate biosynthesis(ko00790)
pos_4742	Indoleglycerol phosphate	1.19431e-09	1.95051	1.19431e-09	1.19431e-09	1.19431e-09	1.19431e-09	238.084	129.276	156.335	289.294	102.436	138.325	0.325085	175.625	540.244	9.07747	0.00192357	1.63774	up	Phenylalanine, tyrosine and tryptophan biosynthesis(ko00400)
pos_4743	trans-Grandmarin	1934.58	4475.9	1500.15	2487.87	1056.98	1589.63	31482.2	17719.8	22862.1	30629.2	14246.1	22989.3	2174.18	23321.5	10.7265	3.42311	0.000521929	1.7258	up	--
pos_4751	6-Desmethoxy hormothamnione triacetate	876.157	2227.98	1992.03	870.97	723.655	609.937	64713.1	37779	41219.8	73635.2	22748.2	35317.9	1216.79	45902.2	37.7241	5.23741	0.00234891	1.62388	up	--
pos_4753	183927	1083.15	2458.19	1029.82	2103.77	832.473	987.992	3859.24	3564.29	3481.74	5364.97	2427.45	2605.29	1415.9	3550.5	2.50759	1.3263	0.00270427	1.46641	up	--
pos_4755	Cyanidin 3-O-3'',6''-O-dimalonylglucoside	1.19431e-09	0.000603621	1.19431e-09	3.53502	1.19431e-09	1.19431e-09	121.032	89.4412	83.6082	209.72	9.13473	76.7634	0.58927	98.2832	166.788	7.38187	0.0149313	1.39591	up	--
pos_4765	Rhynchospermin	728.062	1220.79	270.723	711.956	301.09	417.141	2399.99	1390.78	1820.2	2291.89	1347.9	1436.41	608.293	1781.2	2.92819	1.55001	0.000804588	1.55482	up	--
pos_4792	4-Hydroxyphenylacetylglutamic acid	1.19431e-09	11.5139	1.19431e-09	1.19431e-09	1.19431e-09	1.19431e-09	8.17659	11.2563	19.2578	26.3906	2.8946	8.09037	1.91899	12.6777	6.60646	2.72388	0.0284491	1.18873	up	Tyrosine metabolism(ko00350)
pos_4793	7,8-Dihydrobiopterin	6.77345	17.7513	34.2052	26.7753	34.2636	15.4946	25.4143	42.033	51.4255	30.379	37.4429	51.7826	22.5439	39.7462	1.76306	0.81808	0.0214711	1.2712	up	Folate biosynthesis(ko00790)
pos_4807	S-(Hercyn-2-yl)-L-cysteine S-oxide	223.613	359.091	109.285	146.09	106.039	204.812	5780.82	3193.18	3647.76	6527.38	2283	3092.2	191.488	4087.39	21.3454	4.41585	0.00230429	1.62184	up	Histidine metabolism(ko00340)
pos_4819	4-Hydroxyphenylacetaldehyde	161.555	220.882	140.859	143.92	144.032	174.893	825.489	466.062	601.168	850.874	480.445	545.469	164.357	628.251	3.82248	1.93451	0.000949877	1.67763	up	Tyrosine metabolism(ko00350)
pos_4820	Gossypetin 3,7,3'-trimethyl ether 8-acetate	1076.59	2444.16	502.095	1176.18	690.471	701.756	6137.41	3943.87	4811.06	7583.23	2955.38	3808.23	1098.54	4873.2	4.43606	2.14928	0.00181845	1.56439	up	--
pos_4825	L-Fucose 1-phosphate	1886.16	1860.9	673.098	586.635	1079.78	1494.56	746.605	700.53	706.892	975.399	376.281	441.622	1263.52	657.888	0.520679	-0.941535	0.0490908	1.17641	down	Amino sugar and nucleotide sugar metabolism(ko00520);;Fructose and mannose metabolism(ko00051)
pos_4838	Urolithin B	38.4221	29.3292	33.8704	38.1291	73.4038	83.5507	162.221	137.195	221.569	213.955	91.8382	173.225	49.4509	166.667	3.37036	1.7529	0.00100546	1.62112	up	--
pos_4839	Genipinic acid	13.0352	10.8521	3.12164	10.7712	11.4085	5.5752	67.9604	35.2349	95.3015	107.705	47.8992	61.6784	9.1273	69.2966	7.59223	2.92452	0.00290804	1.59119	up	--
pos_4853	2-(3'-Methylthio)propylmalic acid	1.19431e-09	1.19431e-09	1.19431e-09	1.19431e-09	1.19431e-09	1.19431e-09	111.665	28.4597	112.184	81.8518	32.4243	128.289	1.19431e-09	82.4789	6.90597e+10	36.0071	0.00535897	1.59466	up	--
pos_4855	3',4,4',5,7-Pentahydroxyflavan (Luteoforol)	12.4753	37.9432	21.2818	15.666	25.5344	19.9453	2050.53	1135.1	2191.86	2258.19	1173.72	1949.99	22.141	1793.23	80.9915	6.3397	0.000356644	1.76217	up	--
pos_4858	8-D-Olivosyl-landomycin	119.925	1105.53	47.5957	269.749	180.668	84.3825	1096.59	964.014	1089.01	1674.87	672.583	854.849	301.308	1058.65	3.51352	1.81292	0.00575661	1.37496	up	--
pos_4863	7-Methylxanthosine	3351.6	2706.41	1527.56	3346.53	2696.04	1737.23	1073.27	2514.4	1183.35	1102.03	852.611	448.742	2560.9	1195.73	0.46692	-1.09875	0.00965991	1.36141	down	Caffeine metabolism(ko00232)
pos_4864	Cytarabine	887.73	888.463	451.689	1040.5	925.334	469.214	501.275	799.326	413.786	393.073	479.598	194.321	777.155	463.563	0.596488	-0.745436	0.0384679	1.16276	down	--
pos_4874	Premithramycinone	51.8128	45.651	5.98537	47.9963	13.9632	33.3393	333.099	188.235	218.595	378.762	106.771	367.006	33.1246	265.412	8.01251	3.00225	0.00326907	1.60228	up	--
pos_4888	Xylostasin	363.941	704.919	550.293	528.341	542.418	278.407	543.701	1081.65	2133.46	1440.93	785.061	1465.63	494.72	1241.74	2.50999	1.32768	0.0220108	1.32704	up	Neomycin, kanamycin and gentamicin biosynthesis(ko00524)
pos_4892	Amurensin B	24.5891	175.066	9.12897	26.296	18.8205	13.0678	753.137	506.874	355.152	1174.82	308.581	684.589	44.4948	630.526	14.1708	3.82485	0.00578917	1.50655	up	--
pos_4924	Hesperetin-7-O-rutinoside (Hesperidin)	82.8599	250.63	23.5557	81.0677	27.4982	51.1205	124.204	134.6	653.939	414.957	262.139	346.453	86.122	322.715	3.74719	1.90581	0.0323911	1.20787	up	--
pos_4929	Fumonisin B2	5425.18	3858.63	6366.42	6299.16	6847.68	6730.1	2864.29	4611.68	3810.7	3077.98	4892.42	4766.29	5921.19	4003.89	0.676197	-0.564485	0.00898312	1.32691	down	--
pos_4955	3-Methoxy-4,5-methylenedioxycinnamaldehyde	3464.29	3848.92	1002.4	2157.61	897.729	2536.86	5956.74	3156.61	6073.51	5752.82	4729.31	3917.61	2317.97	4931.1	2.12734	1.08905	0.00391545	1.39985	up	--
pos_4957	L-Pyrrolysine	255.742	268.897	293.509	292.421	349.079	273.169	623.567	634.884	506.366	449.264	729.944	614.869	288.803	593.149	2.05382	1.03831	0.000380167	1.70617	up	Aminoacyl-tRNA biosynthesis(ko00970);;Protein digestion and absorption(ko04974);;Lysine biosynthesis(ko00300)
pos_5000	Curmadione	150.588	180.772	166.347	150.926	205.074	152.302	261.388	278.967	256.414	219.24	309.783	254.138	167.668	263.322	1.57049	0.651216	0.000127974	1.66523	up	--
pos_5019	3'-N-Debenzoyltaxol	519.34	543.421	119.693	291.557	218.619	551.636	1237.22	667.428	709.08	840.495	490.506	577.781	374.044	753.751	2.01514	1.01088	0.01867	1.25035	up	--
pos_5031	Tetrahydrosarcinapterin	1008.23	1450.57	86.4212	458.901	144.388	796.389	1945.95	776.054	2348.51	1700.51	1828.39	1662.51	657.483	1710.32	2.60132	1.37924	0.00596284	1.37384	up	Folate biosynthesis(ko00790)
pos_5032	6'-Oxokanamycin X	5613.97	5671.92	965.086	2682.91	1369	4980.86	8034.61	2758.95	10436.5	6546.3	7346.4	5934.94	3547.29	6842.95	1.92906	0.947901	0.0360737	1.12616	up	Neomycin, kanamycin and gentamicin biosynthesis(ko00524)
pos_5053	S-Adenosyl-L-methionine	846.303	791.38	85.1441	371.549	338.409	613.231	3920.57	1436.46	1398.86	2163.65	1159.43	1492.5	507.669	1928.58	3.79888	1.92558	0.0184692	1.34392	up	Cysteine and methionine metabolism(ko00270);;Chemical carcinogenesis - reactive oxygen species(ko05208);;Arginine and proline metabolism(ko00330);;Monobactam biosynthesis(ko00261);;Sulfur relay system(ko04122)
pos_5085	3,4-Dihydrocatalposide	150.662	601.633	381.979	757.604	296.381	403.629	1406.35	1163.66	932.761	1439.11	425.245	786.158	431.981	1025.55	2.37405	1.24735	0.0119544	1.3534	up	--
pos_5092	Wilfornine C	1593.78	1817.78	231.725	648.494	286.172	1581.21	2451.47	943.695	2900.09	1913.41	2101.73	2386.03	1026.53	2116.07	2.06139	1.04362	0.0214596	1.22346	up	--
pos_5127	L-4-Hydroxyglutamate semialdehyde	1.19431e-09	1.41119	1.43553	2.16323	0.763958	1.19431e-09	5.67067	0.685115	3.21641	4.11365	1.61306	2.8197	0.962317	3.01977	3.13802	1.64985	0.0368265	1.20986	up	Arginine and proline metabolism(ko00330)
pos_5128	(3R)-3-Hydroxy-16-methoxy-1,2-didehydro-2,3-dihydrotabersonine	2.42695	4.03618	3.44583	9.48529	14.6592	6.64988	48.7416	68.2927	15.9509	13.8887	37.7662	18.439	6.7839	33.8465	4.98924	2.31882	0.0279573	1.27196	up	--
pos_5140	Landomycin E	783.492	1023.54	92.3376	384.755	162.029	753.236	934.7	511.203	1322.92	1199.37	819.449	1286.57	533.231	1012.37	1.89855	0.9249	0.0386897	1.12521	up	--
pos_5150	Dihydroartemisinic Acid	670.915	755.649	761.68	529.924	746.953	525.039	743.766	1074.46	1153.27	661.945	800.922	890.866	665.027	887.537	1.33459	0.416395	0.0396442	1.16406	up	--
pos_5153	5'-Methoxyhydnocarpin-D	1.19431e-09	179.6	23.1966	17.7485	1.19431e-09	1.19431e-09	4025.04	2686.19	3211.28	4198.35	1756.49	2492.82	36.7575	3061.69	83.2945	6.38015	0.000506274	1.73092	up	--
pos_5154	Betanin	0.143459	95.2815	7.84612	26.0146	5.49355	0.698461	73.7862	63.9073	90.034	130.38	78.0118	40.8291	22.5796	79.4914	3.52049	1.81578	0.0154922	1.23941	up	--
pos_5161	Crocin	605.358	1090.1	152.282	398.754	152.394	618.548	1340.07	474.345	1521.59	1122.97	1133.7	1791.88	502.907	1230.76	2.44729	1.29118	0.0115179	1.34044	up	--
pos_5185	trans-2-Enoyl-OPC4-CoA	4666.24	5526.59	840.391	1914.13	987.838	4170.18	12936.3	5801.71	12394.1	10357.5	8681.43	10375.8	3017.56	10091.1	3.34414	1.74163	0.000451727	1.60565	up	alpha-Linolenic acid metabolism(ko00592)
pos_5237	Norecasantalic acid	55.0779	78.7775	78.4342	71.8442	106.321	81.5508	209.298	132.691	111.559	87.3538	140.095	108.271	78.6675	131.545	1.67216	0.741711	0.0270909	1.2783	up	--
pos_5243	alpha-1,5-L-Arabinotriose	19.7153	52.3095	38.5756	105.584	1.19431e-09	78.9744	179.018	168.285	260.722	320.936	65.918	379.684	49.1931	229.094	4.65704	2.21941	0.0101503	1.44962	up	ABC transporters(ko02010)
pos_5254	(1'S)-Averantin	92.9506	72.4777	1.19431e-09	12.3062	8.39399	32.3348	297.12	118.244	210.804	245.487	85.4115	364.585	36.4106	220.275	6.04977	2.59688	0.00648588	1.49871	up	--
pos_5255	9-O-Methylglyceofuran	80.2331	206.09	9.72345	24.4948	36.6925	34.5822	2819.72	1186.89	1727.16	2288.96	769.384	2234.04	65.3027	1837.69	28.1412	4.81461	0.00223395	1.65585	up	--
pos_5262	diethyltoluamide	1093.59	1033.67	1171.71	1166.4	1242.91	1095.48	973.494	976.963	855.834	1042.09	1006.46	1060.29	1133.96	985.855	0.869392	-0.201922	0.00575131	1.37628	down	--
pos_5304	Validoxylamine A 7'-phosphate	1266.86	1741.13	13.0448	483.485	204.431	1107.74	4274.11	1938.87	3194.69	3839.38	1900.71	3283.9	802.781	3071.94	3.82663	1.93607	0.00117307	1.55477	up	--
pos_5308	Deoxycytidine	7.80092	35.7106	4.86461	13.5859	1.88161	12.2723	32.6228	22.3786	52.3494	45.4724	44.9709	21.9591	12.686	36.6255	2.88709	1.52961	0.00781927	1.32434	up	Pyrimidine metabolism(ko00240);;ABC transporters(ko02010)
pos_5310	Apiin	23.2955	52.3165	13.6023	44.7363	1.19431e-09	2.79612	89.6827	164.103	104.689	246.955	13.2285	119.963	22.7911	123.103	5.40138	2.43333	0.0243203	1.27329	up	--
pos_5322	Chrysanthemin	32.1134	185.128	90.7876	184.395	81.0723	17.5591	49.3363	281.943	444.996	465.797	137.079	437.674	98.5093	302.804	3.07387	1.62005	0.0364977	1.2012	up	--
pos_5333	5'-Deoxyadenosine	360.788	729.667	87.5366	344.519	391.736	334.456	8651.33	4358.31	8478.22	7891.56	2346.13	4219.32	374.784	5990.81	15.9847	3.99862	0.00360304	1.59724	up	--
pos_5352	Nodakenin	4009.92	4094.09	184.745	1910.97	1024.75	3261.79	9009.83	4701.23	7947.76	7936.53	5208.47	9371.7	2414.38	7362.59	3.04948	1.60856	0.000838519	1.56933	up	--
pos_5357	Aldotetraouronic acid	298.102	529.972	73.6207	298.079	273.069	252.774	1292.7	2064.12	1837.49	3739.38	428.92	2793.87	287.603	2026.08	7.04472	2.81654	0.0137612	1.41145	up	ABC transporters(ko02010)
pos_5363	Kanzonol W	57.3843	75.9211	1.19431e-09	1.19431e-09	1.19431e-09	6.00891	312.557	86.2763	197.685	243.202	55.7804	372.417	23.2191	211.32	9.10112	3.18604	0.0125855	1.4406	up	--
pos_5365	Curcumin	208.75	344.87	2.67765	104.55	6.89091	107.339	2844.38	1129.72	2141.7	2517.44	820.339	3157.11	129.18	2101.78	16.2702	4.02416	0.00342537	1.62021	up	--
pos_5368	UDP-N-acetylmuramoyl-L-alanyl-gamma-D-glutamyl-L-lysine	592.718	691.385	121.571	242.314	104.726	453.686	1236.54	435.086	812.626	878.651	793.965	984.102	367.733	856.828	2.33003	1.22035	0.00784017	1.35489	up	--
pos_5383	Kaempferol-3-O-robinoside-7-O-rhamnoside (Robinin)	690.617	988.687	71.2574	277.995	113.317	698.965	6661.1	3698.41	4751.86	7291.06	2600.51	4447.93	473.473	4908.48	10.367	3.37392	0.00139053	1.64882	up	--
pos_5398	Sulfazecin	1.19431e-09	141.661	1.19431e-09	39.73	6.5803	0.139435	0.807602	129.07	182.975	185.468	105.352	163.954	31.3517	127.938	4.08073	2.02883	0.025536	1.18752	up	Monobactam biosynthesis(ko00261)
pos_5417	Lophocerine	688.43	552.864	861.458	612.791	713.475	621.265	519.648	610.599	470.448	667.995	462.507	518.207	675.047	541.567	0.802266	-0.317847	0.0377156	1.14961	down	--
pos_5423	2-Fucosyllactose	40.3924	146.814	0.0167613	57.853	0.444399	20.2264	2569.61	967.365	1588.95	4337.88	720.304	2300.86	44.2912	2080.83	46.9806	5.55399	0.0128685	1.4251	up	--
pos_5424	Curcumin monoglucoside	6.61752	1.19431e-09	1.19431e-09	0.0575677	1.19431e-09	5.16235	209.838	64.7806	145.609	365.97	12.6817	183.177	1.97291	163.676	82.9619	6.37438	0.0238318	1.32779	up	--
pos_5445	Silibinin	667.704	655.005	57.7792	300.248	79.2732	400.614	1733.45	1124.27	1589.85	2148.45	966.286	1880.23	360.104	1573.75	4.37028	2.12773	0.000450321	1.62888	up	--
pos_5451	4-(beta-D-Glucosyloxy)benzoate	1012.16	1600.61	103.172	406.502	471.851	970.148	3982.89	2161.83	3537.01	3342.04	1912.42	2983.44	760.739	2986.61	3.92593	1.97303	0.000366105	1.63833	up	Ubiquinone and other terpenoid-quinone biosynthesis(ko00130)
pos_5468	5-Hydroxy-3,7,3',4'-tetramethoxyflavone (Retusin)	195.165	389.68	21.7437	117.154	50.8884	119.395	665.954	237.375	617.205	636.3	375.6	885.816	149.004	569.708	3.82343	1.93487	0.00464797	1.47849	up	--
pos_5470	Tigogenin	5777.79	4057.38	6319.57	5312.92	8118.72	6619.77	3303.71	4619.09	4384.96	2890.69	4917.83	4804.97	6034.36	4153.54	0.688316	-0.538858	0.0197867	1.23772	down	--
pos_5473	Sibiricose A6	10.1093	85.9126	1.19431e-09	84.0077	4.872	8.72418	159.779	268.785	339.05	470.923	127.89	680.713	32.271	341.19	10.5727	3.40227	0.014074	1.42747	up	--
pos_5474	Neohesperidin	281.019	1.19431e-09	1.19431e-09	45.7467	1.19431e-09	213.709	1763.45	675.385	1743.54	2922.33	170.592	1624.77	90.0791	1483.34	16.4671	4.04152	0.0159534	1.39088	up	--
pos_5494	Morphinone	189.02	319.936	1.19431e-09	16.9011	1.19431e-09	255.523	398.567	97.7131	366.099	451.654	228.525	707.818	130.23	375.063	2.88	1.52607	0.0416483	1.15394	up	--
pos_5518	Bosentan	0.000767989	139.316	96.1096	55.5591	19.6848	1.19431e-09	167.167	19.8203	206.164	157.812	315.116	223.29	51.7783	181.562	3.50652	1.81004	0.0220542	1.25216	up	--
pos_5525	Gibberellin A34-catabolite	284.389	424.73	333.685	329.347	441.253	254.678	737.039	499.741	663.077	965.2	617.366	941.42	344.68	737.307	2.1391	1.09701	0.0022283	1.57569	up	--
pos_5536	LysoPE 16:1	120.747	141.878	142.909	152.939	237.756	149.834	110.977	169.507	125.601	64.662	98.2485	48.2362	157.677	102.872	0.652421	-0.616124	0.0483797	1.07308	down	--
pos_565	Minoxidil	482.013	198.393	272.899	289.823	180.9	322.443	94.3764	114.243	222.9	128.351	181.565	226.983	291.079	161.403	0.5545	-0.85074	0.0332136	1.2078	down	--
pos_5702	Malonylglycitin	1.19431e-09	38.5236	3.15706	33.5873	1.19431e-09	1.19431e-09	59.8562	66.1757	158.512	225.22	9.75499	136.65	12.5447	109.362	8.71779	3.12396	0.0284449	1.27509	up	--
pos_5703	Ssioriside	0.505985	9.82123	18.8057	23.1183	57.2164	32.6218	75.0878	91.3105	174.58	116.958	102.172	83.7538	23.6816	107.31	4.53138	2.17995	0.00117642	1.57577	up	--
pos_5722	3-Oxopalmitoyl-CoA	339.357	504.443	251.096	172.966	91.7701	123.038	1786.19	776.09	773.155	827.727	789.944	1046.81	247.112	999.985	4.04669	2.01674	0.00422836	1.52814	up	Fatty acid elongation(ko00062);;Fatty acid degradation(ko00071)
pos_5774	Tobramycin	2440.08	1536.48	5038.29	2793.85	2575.93	1727.51	1636.33	1765.27	952.956	2027.97	980.817	394.286	2685.36	1292.94	0.481478	-1.05446	0.0433483	1.14732	down	Neomycin, kanamycin and gentamicin biosynthesis(ko00524)
pos_5855	6-Keto-prostaglandin E1	14.5723	66.0557	38.5972	58.3285	118.317	23.0935	265.207	164.541	108.763	77.8449	176.268	108.343	53.1608	150.161	2.82466	1.49808	0.0156695	1.32136	up	Arachidonic acid metabolism(ko00590)
pos_6055	Ergothioneine	103.775	13.0612	50.1775	50.9773	86.6025	105.163	29.313	13.9007	3.95458	5.564	17.1325	1.19431e-09	68.2928	11.6441	0.170503	-2.55213	0.011088	1.43083	down	Histidine metabolism(ko00340)
pos_6168	Secoisolariciresinol-9'-O-glucoside	510.008	1194.24	6.68862	231.748	26.8413	662.067	1587.14	433.953	3608.06	1077.86	1454.83	1750.84	438.599	1652.11	3.76679	1.91334	0.038506	1.20202	up	--
pos_6264	Kanzonol D	19.2348	54.6339	1.19431e-09	4.46569	13.3795	15.0054	174.358	393.95	195.795	104.663	121.279	151.275	17.7866	190.22	10.6946	3.41881	0.00955151	1.45705	up	--
pos_6442	Cytochalasin B	482.28	182.834	338.715	232.273	245.644	405.485	131.924	216.406	135.255	267.694	87.5776	184.62	314.538	170.579	0.542317	-0.882793	0.0285689	1.24049	down	--
pos_647	N-Acetylleucine	180.03	172.288	205.409	167.803	611.359	168.06	609.195	581.709	1449.58	720.378	993.202	477.525	250.825	805.264	3.21047	1.68278	0.0112138	1.34974	up	--
pos_6548	9-hydroperoxy-10E,12,15Z-octadecatrienoic acid	833.644	1260.94	876.751	883.355	1227.07	618.743	2184.29	2017.57	2132.62	1157.68	2478.8	1420.57	950.083	1898.59	1.99834	0.998803	0.00395849	1.47897	up	--
pos_6549	9,10-Epoxyoctadecanoic Acid	201.345	704.12	212.456	226.734	280.914	194.854	584.846	457.253	475.528	664.326	407.095	517.102	303.404	517.692	1.70628	0.770854	0.0476128	1.129	up	Cutin, suberine and wax biosynthesis(ko00073)
pos_6641	22(R)-Hydroxycholesterol	1211.66	1669.26	1129.68	1004.13	1622.01	1030.74	2516.69	3279.2	3154.4	1821	3013.89	2549.03	1277.91	2722.37	2.13032	1.09107	0.00049503	1.63624	up	Steroid hormone biosynthesis(ko00140)
pos_6678	124-1	59.3265	1.19431e-09	1.19431e-09	1.19431e-09	1.19431e-09	1.19431e-09	361.315	357.916	165.869	512.583	12.6251	306.361	9.88775	286.111	28.936	4.85479	0.0112013	1.43637	up	--
pos_6732	N-(p-Hydroxyphenethyl)actinidine	56.443	77.8922	70.1754	70.32	74.3149	60.1941	96.1166	103.436	89.1626	73.232	83.9059	73.2385	68.2233	86.5153	1.26812	0.342691	0.0144262	1.31169	up	--
pos_6804	Soyasaponin gamma-G	8140.29	7156.57	8287.09	7655.06	12552.3	3495.76	6072.6	3418.24	5848.35	3089.91	5478.54	788.825	7881.18	4116.08	0.522267	-0.937141	0.0288716	1.19506	down	--
pos_6805	Soyasaponin Bb'	1019.16	975.292	1108.99	1017.83	1644.38	650.288	892.262	606.655	802.298	517.346	829.383	209.052	1069.32	642.833	0.601158	-0.734183	0.0307472	1.17789	down	--
pos_69	Geranyl-hydroxybenzoate	302.203	8.56303	571.364	188.04	225.692	555.753	176.693	17.651	17.3742	5.7805	22.296	6.79725	308.603	41.0986	0.133177	-2.90859	0.0295629	1.23216	down	Ubiquinone and other terpenoid-quinone biosynthesis(ko00130)
pos_6901	3'-Angeloyloxy-4',6'-dihydroxy-2',5'-dimethoxychalcone	232.941	333.578	5.7399	119.164	1.19431e-09	226.138	439.307	143.84	714.002	349.973	222.202	459.311	152.927	388.106	2.53785	1.34361	0.0421089	1.14996	up	--
pos_6961	Biliverdin-IX-beta	137.296	139.481	44.8819	88.7931	122.819	92.5064	228.592	274.537	212.263	265.221	184.135	286.69	104.296	241.906	2.31941	1.21376	0.000100279	1.66	up	Porphyrin metabolism(ko00860)
pos_6993	Medicagenic acid-3-O-glucosyl-(1,6)-glucosyl-(1,3)-glucoside	138.459	71.8548	200.104	245.315	125.058	72.1733	13.8198	0.470754	13.0464	59.8223	6.34754	60.5832	142.161	25.6817	0.180652	-2.46871	0.00750461	1.42283	down	--
pos_7022	3alpha,7alpha-Dihydroxy-5beta-cholestanate	222.26	235.569	241.05	197.06	358.839	182.396	3126.43	1795.83	2359.54	558.92	4365.94	2238.44	239.529	2407.52	10.0511	3.32928	0.00883443	1.48605	up	Primary bile acid biosynthesis(ko00120)
pos_7024	medicagenic acid	289.724	280.778	270.652	303.146	316.518	245.436	1278.03	776.788	880.568	392.933	1520.57	862.096	284.376	951.83	3.34709	1.74291	0.00906225	1.48192	up	--
pos_7038	trans-2-Octenal	55.6791	59.1522	45.0892	198.124	110.791	84.1233	28.462	2.90034	31.3805	27.0668	21.9756	19.4156	92.1597	21.8668	0.237271	-2.07539	0.028844	1.25539	down	--
pos_7039	alpha-Cyclocitral	99.6219	121.027	95.8948	247.401	238.284	139.437	106.313	17.0197	56.1386	48.842	77.1806	40.0898	156.944	57.5973	0.366992	-1.44618	0.0143459	1.31141	down	--
pos_7058	Geniposide	1.19431e-09	98.017	1.19431e-09	6.09966	1.19431e-09	1.19431e-09	82.3481	129.488	69.6741	95.2384	60.5991	118.607	17.3528	92.6591	5.33973	2.41677	0.0040833	1.45153	up	--
pos_711	Myricetin-3-O-rutinoside	5.6755	12.5186	6.43537	23.0729	13.5705	4.24907	125.383	28.7586	62.1465	71.6153	7.84536	57.3771	10.9203	58.8544	5.38943	2.43013	0.0326063	1.29612	up	--
pos_7112	Paspaline B	150.863	27.5197	92.9078	259.936	19.3456	228.124	6.30838	16.8579	13.7805	46.8957	3.61668	3.94641	129.783	15.2343	0.117383	-3.09071	0.0386171	1.22823	down	--
pos_713	Piperideine	62.0399	27.6484	93.1187	62.6196	141.828	86.9401	388.698	91.0198	171.658	549.61	314.836	128.566	79.0325	274.064	3.46775	1.794	0.0418915	1.15486	up	--
pos_7191	N-Lauryldiethanolamine	137.202	102.452	123.966	131.689	122.22	120.954	119.7	101.169	101.411	93.3342	109.534	109.065	123.081	105.702	0.858806	-0.219596	0.0185019	1.23813	down	--
pos_7242	Saikogenin A	302.495	165.078	248.276	120.467	518.457	340.547	508.572	758.951	549.135	332.658	508.78	400.897	282.553	509.832	1.80438	0.8515	0.0211127	1.21282	up	--
pos_7247	Oleanolic acid-3-O-glucuronide	205.951	203.102	250.985	378.675	555.439	313.674	742.902	569.807	617.069	229.409	612.456	399.106	317.971	528.458	1.66197	0.732893	0.0492795	1.11907	up	--
pos_7254	(22R,23R)-22,23-Dihydroxy-campest-4-en-3-one	7.41073	60.2145	202.791	62.4799	342.059	111.519	666.157	377.74	576.267	106.073	696.23	321.778	131.079	457.374	3.4893	1.80294	0.0161273	1.3223	up	--
pos_7256	Geranylhydroquinone	401.893	384.759	423.377	425.685	948.917	411.618	3106.94	1918.11	1111.51	1643.64	1306.26	610.976	499.375	1616.24	3.23653	1.69445	0.0230711	1.29885	up	Ubiquinone and other terpenoid-quinone biosynthesis(ko00130)
pos_7259	Gingerglycolipid A	2805.23	4083.17	3598.07	3627.65	4971.61	3032.42	36627.7	22864.8	12328	20288.5	15081.2	4736.45	3686.36	18654.4	5.0604	2.33925	0.0196496	1.34822	up	--
pos_7319	20alpha,22beta-Dihydroxycholesterol	727.476	703.999	845.026	1015.64	914.736	923.814	1319.72	1879.38	2125.14	1392.29	1550.41	1180.59	855.116	1574.59	1.84137	0.880782	0.00339675	1.53477	up	Steroid hormone biosynthesis(ko00140)
pos_7326	Testosterone decanoate	11398	13100	10986.2	10873.1	13984.5	10380.5	20361.3	24249.9	24584.9	21034.2	17573.6	17099.1	11787.1	20817.2	1.7661	0.820571	0.00040269	1.66274	up	--
pos_7328	L-Valyl-L-Leucine	45.5551	67.7947	48.3562	52.8104	79.8781	40.8296	130.433	115.849	134.1	81.5277	101.259	105.54	55.8707	111.452	1.99481	0.996253	0.000325837	1.64802	up	--
pos_7338	3-Butyn-1-al	1.19431e-09	0.450631	1.19431e-09	2.85564	1.19431e-09	1.19431e-09	9.52798	5.55782	14.1758	4.44752	1.93214	6.49639	0.551044	7.02294	12.7448	3.67183	0.0129327	1.44116	up	Butanoate metabolism(ko00650)
pos_7346	Onchidal	181.88	313.011	221.333	212.015	192.057	256.578	831.657	504.223	797.159	396.161	289.623	771.656	229.479	598.413	2.6077	1.38278	0.01064	1.50328	up	--
pos_7360	Bayogenin	71.6114	1.19431e-09	104.053	52.0351	79.8281	70.9348	356.968	343.476	494.663	139.882	536.549	403.634	63.077	379.195	6.01162	2.58775	0.00208846	1.61944	up	--
pos_7429	(±)-17,18-DiHETE	3754	4564.22	5155.67	5391.67	6560.57	4046.77	3941.96	2694.6	2590.24	3641.91	4001.87	2233.12	4912.15	3183.95	0.648178	-0.625538	0.00867588	1.35136	down	--
pos_7469	Abscisic alcohol	179.594	138.525	179.567	125.967	146.968	108.564	215.848	238.231	252.334	164.922	243.725	196.546	146.531	218.601	1.49184	0.577096	0.00254625	1.45252	up	--
pos_7474	Pfaffic acid	3186.32	1335.75	3051.32	2548.21	1789.45	3399.45	6427.48	6732.12	6135.06	5216.18	5732.15	4705.2	2551.75	5824.7	2.28263	1.1907	3.34487e-05	1.69306	up	--
pos_7494	4-tert-Octylphenol	111.639	82.7956	149.29	131.326	85.9865	97.4956	66.1546	83.9356	83.9277	70.3977	86.9802	77.0725	109.755	78.078	0.711383	-0.491302	0.030941	1.23497	down	--
pos_7514	Glechomanolide	527.633	147.056	623.799	515.188	755.043	611.459	137.02	220.187	209.74	159.152	179.039	178.464	530.03	180.6	0.340737	-1.55327	0.00851398	1.47071	down	--
pos_7521	N-Methylpelletierine	147.577	170.504	122.582	138.474	160.85	117.298	83.8028	87.083	104.8	117.694	158.576	91.6406	142.881	107.266	0.750736	-0.413622	0.033841	1.21092	down	--
pos_7526	N-Acetyl-O-demethylpuromycin	16.6065	13.8797	14.7612	13.3224	0.835573	19.6986	341.343	222.562	64.6848	101.754	129.854	191.248	13.184	175.241	13.292	3.73248	0.0104544	1.48566	up	--
pos_7546	N-Feruloylagmatine	1.19431e-09	0.0340962	0.000925241	0.0152432	0.131032	0.066418	0.550953	0.295596	0.270608	0.0047177	0.426459	0.147142	0.0412857	0.282579	6.84448	2.77494	0.0275366	1.28671	up	--
pos_7547	Bartsioside	145.508	194.471	107.407	95.1241	116.261	112.514	66.8712	89.9405	88.3017	95.6666	84.2643	110.505	128.548	89.2583	0.69436	-0.526244	0.0457319	1.16062	down	--
pos_7557	4E,6E,10Z-Hexadecatrien-1-ol	171.527	214.938	211.807	180.814	342.384	239.474	122.387	141.758	102.173	92.0198	148.671	154.496	226.824	126.917	0.559542	-0.837682	0.00875697	1.38541	down	--
pos_7586	cis-Quinceoxepane	58.0041	25.3412	31.9454	44.4002	24.505	26.362	15.1563	11.9649	22.1611	16.7784	17.2011	16.7898	35.093	16.6753	0.475174	-1.07347	0.0191122	1.37073	down	--
pos_7595	2'-Hydroxy-5'-methylacetophenone	1.19431e-09	0.0845179	1.19431e-09	1.19431e-09	1.19431e-09	1.19431e-09	7.26259	55.1888	146.616	25.9238	50.9449	96.821	0.0140863	63.7929	4528.71	12.1449	0.0273035	1.33249	up	--
pos_7598	5-Dehydroavenasterol	145.184	21.8775	148.193	23.4004	128.452	212.222	26.8087	6.2942	2.43577	0.463423	2.31486	0.516292	113.221	6.4722	0.0571641	-4.12875	0.017789	1.37208	down	Steroid biosynthesis(ko00100)
pos_7599	Betulin	441.202	835.373	525.198	546.223	1202.49	534.148	3072.16	3435.26	4089.25	3349.27	2987.29	3175.5	680.773	3351.45	4.92301	2.29954	2.80439e-07	1.81776	up	--
pos_7618	ent-Sandaracopimaradien-3beta-ol	13831.6	11240.4	13258.9	11456.9	20402.7	17789.2	14386.2	12193.8	6702.42	6551.47	11637.2	6329.16	14663.3	9633.38	0.656973	-0.606093	0.0360631	1.13521	down	--
pos_7626	15-Octadecene-9,11,13-triynoic acid	546.997	322.69	562.067	516.726	773.468	610.502	246.222	349.777	272.583	312.261	303.936	327.798	555.408	302.096	0.543917	-0.878541	0.00704643	1.47832	down	--
pos_7627	12,13-DHOME; (9Z)-12,13-Dihydroxyoctadec-9-enoic acid	1450.88	323.094	508.217	1081.87	1.19431e-09	721.129	80.4755	0.345523	219.605	0.565734	0.956981	124.293	680.865	71.0404	0.104338	-3.26066	0.0354375	1.26067	down	--
pos_7628	10-Deoxymethymycin	512.006	572.393	466.671	405.835	710.506	490.505	1186.76	2519.86	2090.31	916.442	1073.9	1374.78	526.32	1527.01	2.9013	1.5367	0.0113703	1.44617	up	--
pos_7644	MG(18:3(6Z,9Z,12Z)/0:0/0:0)	952.538	2979.07	1328.47	1878.38	1800.5	1231.69	12155.4	8918.2	5522.53	8870.55	7588	2779.53	1695.11	7639.03	4.50652	2.17201	0.00549855	1.49461	up	--
pos_7665	Tylactone	425.785	336.53	300.139	190.79	440.455	371.565	410.14	690.967	536.32	425.558	391.219	593.389	344.211	507.932	1.47564	0.561344	0.0252471	1.20539	up	--
pos_7682	4alpha-Methylzymosterol	307.804	784.873	339.202	275.05	401.611	231.511	658.494	824.719	908.911	821.564	538.24	655.826	390.008	734.626	1.88361	0.913504	0.00750105	1.37446	up	Steroid biosynthesis(ko00100)
pos_7697	Trans dehydrorosinone	167.45	203.62	159.878	213.236	161.488	166.662	281.939	248.621	279.664	237.531	368.608	293.504	178.722	284.978	1.59453	0.673129	0.00128722	1.57541	up	--
pos_7702	Antibiotic G-418	5244.18	9441.23	8114.83	7170.14	6507.81	5121.85	13874.1	15723.6	10897	14688.7	7060.35	7904.45	6933.34	11691.4	1.68625	0.753822	0.0227331	1.25543	up	Neomycin, kanamycin and gentamicin biosynthesis(ko00524)
pos_7728	Menthol	224.022	182.401	202.752	209.774	195.175	193.339	150.279	170.225	172.307	183.368	178.097	192.456	201.244	174.455	0.866886	-0.206086	0.00912419	1.35857	down	--
pos_7739	Nebramine	1.19431e-09	0.229959	1.19431e-09	0.146576	0.178469	0.212995	0.855362	0.689831	0.877787	0.494177	1.35676	0.551622	0.128	0.804257	6.28326	2.65151	0.00225981	1.56595	up	Neomycin, kanamycin and gentamicin biosynthesis(ko00524)
pos_7752	Undecaprenyl phosphate alpha-L-Ara4FN	0.01088	5.721	3.77277	0.00299028	0.57946	5.1559	30.8171	9.30968	11.3035	25.4812	5.24397	11.6137	2.5405	15.6282	6.15163	2.62097	0.0235358	1.31202	up	Amino sugar and nucleotide sugar metabolism(ko00520)
pos_778	2-Pyrimidine Acetic Acid	708.514	750.082	750.293	859.906	910.646	656.626	554.132	834.388	438.789	653.711	508.965	659.609	772.678	608.266	0.787218	-0.345165	0.0414343	1.11759	down	--
pos_7785	4-Acetyl-1-methylcyclohexene	4310.62	1930.86	2431.46	5445.06	1843.94	2880.46	1084.46	902.504	1346.35	2698.28	1325.58	1168.41	3140.4	1420.93	0.452467	-1.14411	0.0325051	1.23541	down	--
pos_7787	(2xi,4xi)-2,4-Nonadien-1-ol	7574.59	2953.68	4027.5	9530.68	2523.64	4743.38	1255.28	1028.73	1939.29	4409.71	1607.2	1528.13	5225.58	1961.39	0.375344	-1.41372	0.0337105	1.22835	down	--
pos_7792	3E,4Z,7,11-Tetramethyl-6,10-tridecadienal	5759.9	2363.77	3193.4	7222.52	2378.28	3762.75	1170.61	1104.85	1612.03	3275.86	1527	1421.9	4113.44	1685.37	0.409724	-1.28728	0.0283219	1.26671	down	--
pos_7793	5-(1-oxopropan-2-yl)isolongifol-5-ene	26401.6	11366.9	14426.1	32851.4	11583	16543.5	6818.21	5281.1	8065.33	15813	9170.02	6477.08	18862.1	8604.13	0.45616	-1.13239	0.0351297	1.22852	down	--
pos_7794	Sophoridine	1.43927	9.49454	3.03775	6.76286	6.22327	2.93901	19.0499	23.7972	14.6671	13.0301	23.9358	17.5985	4.98278	18.6798	3.74886	1.90645	0.000194077	1.65725	up	--
pos_7803	12,13-DHOME	355870	170278	205195	436496	157955	227051	81618.1	65899.6	110787	217186	127447	97051.9	258807	116665	0.450779	-1.14951	0.0258513	1.27322	down	Linoleic acid metabolism(ko00591)
pos_7809	Phenylmethyl methyl ketone	347.506	201.26	224.107	442.373	187.974	241.875	114.883	117.149	149.848	258.526	168.651	126.312	274.182	155.895	0.568581	-0.814562	0.035372	1.21088	down	--
pos_7812	Dodecanoic acid (Lauric acid)	98.0649	42.4883	60.3963	141.426	58.8647	68.8232	32.5568	21.5647	27.7356	57.4221	61.5427	21.9771	78.3439	37.1332	0.473977	-1.07711	0.0384913	1.20087	down	--
pos_7831	30-Norhederagenin	564.431	473.527	640.759	426.891	598.672	768.173	945.266	1014.79	869.507	621.291	1003.58	903.157	578.742	892.933	1.54289	0.625631	0.0023794	1.48684	up	--
pos_7851	N-pentadecanoyl-L-Homoserine lactone	11664.5	8497.73	10239.2	12923.1	22889.2	17335.1	5727.04	6450.45	2716	2527.09	9419.72	9995.31	13924.8	6139.27	0.440887	-1.18152	0.0147376	1.28117	down	--
pos_7852	(22E)-(25R)-1α,25,26-trihydroxy-22,23-didehydrovitamin D3 / (22E)-(25R)-1α,25,26-trihydroxy-22,23-didehydrocholecalciferol	62724.5	45190.6	54545.4	67893.1	116730	88202	35081.8	33456.2	19949.5	16499.3	59600.6	58600.4	72547.6	37198	0.512738	-0.963705	0.0238348	1.19473	down	--
pos_7861	Zeaxanthin diglucoside	1388.47	1085.94	2092.24	2290.97	3463.74	2051.95	1115.35	1315.12	866.377	616.477	1420.03	1057.36	2062.22	1065.12	0.516491	-0.953185	0.0306622	1.20785	down	--
pos_7896	1a,1b-dihomo PGF2α	1126.19	1107.26	1233.04	1008.5	1440.41	1302.01	3176.61	3713.62	3378.69	1777.73	3654.25	3077.82	1202.9	3129.79	2.60186	1.37955	0.000901883	1.68789	up	--
pos_7903	Curcumol	310.631	383.197	309.665	346.727	355.414	286.599	451.974	575.802	529.252	486.872	407.183	406.946	332.039	476.338	1.43459	0.520635	0.00199323	1.52968	up	--
pos_7908	Farnesyl Acetate (mixture of isomers)	115.309	149.801	123.215	149.839	130.828	102.409	173.893	206.23	209.159	198.751	139.651	137.489	128.567	177.529	1.38083	0.465532	0.0129844	1.31311	up	--
pos_791	gamma-Amino-gamma-cyanobutanoate	39.0745	40.4733	44.8316	49.5631	55.0791	41.283	30.7574	43.9019	25.48	36.4652	33.4392	39.2798	45.0508	34.8873	0.774399	-0.368851	0.0196699	1.21805	down	--
pos_7936	1α,25-dihydroxy-11α-vinylvitamin D3 / 1α,25-dihydroxy-11α-vinylcholecalciferol	2303.58	2745.42	2061.92	2018.66	2390.96	1935.72	3812.84	4992.6	5441.79	4191.42	3784.52	3969.85	2242.71	4365.5	1.94653	0.960903	0.000255275	1.69229	up	--
pos_795	1-Aminocyclohexanecarboxylic acid	579.053	829.194	526.905	768.04	643.707	511.862	10473.5	7759.85	8556.2	7583.86	10663.6	9180.61	643.127	9036.27	14.0505	3.81255	1.74263e-05	1.82974	up	--
pos_7989	16,16-dimethyl PGF2β	1135.48	940.324	1084.67	842.992	1331.77	1060.84	2834.62	3027.17	3226.14	1605.93	3407.8	2983.9	1066.01	2847.59	2.67126	1.41752	0.000727924	1.69334	up	--
pos_8059	Riboprine	74.0413	41.5156	67.0131	58.1609	113.712	95.2614	26.15	48.1886	55.8559	14.6882	49.2968	36.5537	74.9507	38.4555	0.513078	-0.96275	0.0180719	1.26352	down	--
pos_8072	2,6E,10E-Trimethyl-2,6,10-dodecatriene	87.8607	62.5663	142.936	129.452	124.061	57.2503	15.3675	66.4077	41.4067	17.3661	71.2662	58.1078	100.688	44.987	0.446797	-1.16231	0.0130473	1.29589	down	--
pos_8074	7Z,11Z,13E-Hexadecatrienal	992.396	926.457	1458.34	1211.22	1480.22	858.812	531.646	849.34	746.516	481.527	891.043	766.415	1154.57	711.081	0.615881	-0.699275	0.00869508	1.35012	down	--
pos_8101	(20S)-14α,20,25-trihydroxy-26,27-dimethylvitamin D3 / (20S)-1α,20,25-trihydroxy-26,27-dimethylcholecalciferol	662.096	419.594	391.053	271.152	514.858	383.387	692.583	818.398	773.73	624.669	637.913	764.765	440.357	718.676	1.63203	0.706669	0.00224689	1.49921	up	--
pos_8125	(3Z)-Phycoerythrobilin	504.77	335.987	226.059	175.537	411.07	364.337	738.109	1063.98	754.712	511.03	336.669	642.102	336.293	674.434	2.00549	1.00396	0.0186292	1.2949	up	Porphyrin metabolism(ko00860)
pos_8136	Lys Lys Val Lys	968.055	1612.48	679.049	838.885	763.142	639.923	1154.58	2026.8	1516.22	2179.7	1460.24	1806.38	916.922	1690.66	1.84384	0.882712	0.00487968	1.37194	up	--
pos_8142	alpha-Cryptoxanthin	886.267	67.336	404.99	269.152	334.745	343.817	44.722	65.0925	130.486	115.345	124.692	73.8023	384.385	92.3565	0.240271	-2.05726	0.0463434	1.23676	down	--
pos_8147	(9Z,12Z,15Z)-Octadecatrienoic acid	2674.74	2360.57	2971.12	3130.35	2378.29	2474.98	1448.58	2154.87	1782.7	1499.37	2404.41	2130.77	2665.01	1903.45	0.714238	-0.485523	0.00434839	1.41859	down	alpha-Linolenic acid metabolism(ko00592);;Biosynthesis of unsaturated fatty acids(ko01040)
pos_8171	Lys Phe Met Gln	956.735	2083.85	902.613	1020.37	1417.17	952.292	4989.17	8231.35	7105.41	2739.85	18332.4	10157.6	1222.17	8592.62	7.03062	2.81365	0.0205861	1.33443	up	--
pos_8177	Lolitrem B	53.5946	303.898	49.3722	42.119	67.0865	56.2647	116.46	617.865	860.612	416.976	118.224	511.948	95.3892	440.347	4.61632	2.20674	0.0324372	1.24105	up	--
pos_8178	1,3-Octadiene	53.2682	42.6518	70.9723	49.8027	28.8598	59.4417	28.4482	38.6013	34.5042	29.5428	33.6939	45.2037	50.8328	34.999	0.688513	-0.538445	0.0435797	1.12834	down	--
pos_8207	α-Linolenic Acid	97440.6	86390.3	114443	110710	87874.5	89820.4	57292.4	83805.6	69560.6	59540.8	91500.7	80121.3	97779.7	73636.9	0.753089	-0.409107	0.00930604	1.33357	down	alpha-Linolenic acid metabolism(ko00592);;Biosynthesis of unsaturated fatty acids(ko01040)
pos_8208	6-hydroxy-9Z,12Z-octadecadienoic acid	50916.7	42190.9	55279.7	50808.4	40271	44559.7	27516.8	40113.1	33094.7	27967.9	39558.4	35620.6	47337.7	33978.6	0.717791	-0.478364	0.00224873	1.48339	down	--
pos_8211	12-OxoETE	141.742	140.614	135.623	104.009	57.7781	95.6201	28.6536	68.8469	78.2522	92.8445	56.6157	51.0913	112.564	62.7173	0.557169	-0.843813	0.0143695	1.33476	down	Arachidonic acid metabolism(ko00590)
pos_8215	22alpha-Hydroxy-campesterol	26.0019	36.3786	6.79382	28.5547	8.66607	50.6041	5.34141	4.49215	5.8439	5.12862	16.5494	5.01754	26.1665	7.06217	0.269893	-1.88954	0.036742	1.22648	down	--
pos_8217	Lyso-PAF C-16	2489.57	2038.96	1147.7	819.116	1327.71	1933.15	288.321	1663.1	419.126	539.092	720.835	454.311	1626.04	680.798	0.418686	-1.25606	0.0172774	1.30512	down	--
pos_8219	4-Methylpentanoic acid	213.964	228.748	264.66	236.223	256.918	213.638	179.275	218.791	177.175	183.526	233.182	204.557	235.692	199.418	0.846095	-0.241109	0.0185123	1.23966	down	--
pos_8252	N-palmitoyl serine	5592.23	3810.38	4343.77	8027.05	6555.3	4801.52	4059.57	2820.74	2281.83	2702.07	4206.4	2911.02	5521.71	3163.61	0.57294	-0.803545	0.0120718	1.34984	down	--
pos_8257	Saikosaponin N	2886.04	1153.68	3441.99	4220.06	863.261	2797.49	10330.5	15006.2	10263.6	2356.79	28704.9	21168.3	2560.42	14638.4	5.71718	2.5153	0.0237296	1.32074	up	--
pos_8268	Homostypolhydroperoxide	1160.05	985.059	1246.21	1271.23	1088.9	1159.35	2107.83	2873.44	4098.09	2037.41	2109.88	2316.3	1151.8	2590.49	2.24908	1.16933	0.0066846	1.52597	up	--
pos_8309	10beta,14beta-Dihydroxytaxa-4(20),11-dien-5alpha-yl acetate	492.157	392.253	351.47	318.688	527.276	313.296	851.032	951.256	768.477	508.975	980.97	705.653	399.19	794.394	1.99001	0.992778	0.00140103	1.55467	up	--
pos_8313	(E)-4,8-Dimethyl-1,3,7-nonatriene	1182.48	1035.96	1319.81	1293.53	1012.06	1295.17	685.675	880.042	671.019	866.374	709.016	1124.33	1189.83	822.743	0.691477	-0.532246	0.00253711	1.44641	down	--
pos_8314	(S)-(-)-Perillyl alcohol	1550.27	1367.42	1823.16	1802.57	1247.07	1721.95	921.312	1052.91	801.492	1081.54	1094.48	1480.46	1585.41	1072.03	0.676188	-0.564503	0.00352938	1.4106	down	--
pos_8316	7-methyl-6E-nonen-3-ol	18.8125	23.7025	19.3497	23.0354	13.0702	16.2768	4.35366	5.94598	1.19431e-09	6.79787	1.19431e-09	9.76469	19.0412	4.47703	0.235124	-2.08851	8.16483e-05	1.65573	down	--
pos_8317	1,3-Diisopropylbenzene	4849.91	4459.63	5765.29	5626.66	3988.5	5491.16	2890.24	3356.37	2544.81	3404.55	3266.16	4623.91	5030.19	3347.67	0.665516	-0.587454	0.00213445	1.45244	down	--
pos_8318	5-Ethyl-3-methyl-2E,4E,6E-nonatriene	1068.47	984.07	1238.46	1240.11	926.739	1201.06	683.177	820.994	620.383	801.192	709.244	1044.73	1109.82	779.954	0.702777	-0.508862	0.0026006	1.43326	down	--
pos_8321	formyl 4Z-decenoate	7348.87	6685.77	8713.82	8490.43	6144.29	8125.08	4490.61	5097.94	3984.91	5370.54	5131.59	6980.69	7584.71	5176.05	0.682432	-0.551243	0.00225781	1.45013	down	--
pos_8323	Tetradecanoic acid	130.154	123.082	147.562	141.015	113.474	155.044	78.4296	88.036	74.9687	91.3008	98.7291	113.407	135.055	90.8119	0.672406	-0.572596	0.000444747	1.5767	down	Fatty acid biosynthesis(ko00061)
pos_8325	Myristoleic acid	4685.96	4309.57	5698.62	5589.5	3997.43	5247.44	3156.66	3239.65	2482.54	3685.5	3488.92	4619.1	4921.42	3445.4	0.700082	-0.514405	0.00452983	1.38515	down	--
pos_8328	9S,10R-Epoxy-6Z-octadecene	197607	188701	263675	241769	173179	222848	123260	123713	85918.3	157738	127061	187072	214630	134127	0.624923	-0.67825	0.00232237	1.44782	down	--
pos_8349	Isoprene	38.4797	37.2449	42.6281	46.3047	36.0373	46.0449	24.4142	26.8982	23.9165	30.395	29.0587	41.5662	41.1233	29.3748	0.714311	-0.485376	0.00544579	1.37676	down	Terpenoid backbone biosynthesis(ko00900)
pos_8350	2,4-Hexadienoic acid	231.801	224.745	262.619	269.849	204.694	260.468	160.914	171.053	143.405	178.864	169.722	221.318	242.363	174.213	0.71881	-0.476317	0.00105904	1.5055	down	--
pos_8351	Delta-Hexalactone	211.717	204.26	247.289	231.061	196.106	241.621	142.708	159.536	131.207	164.052	165.626	207.366	222.009	161.749	0.728571	-0.456859	0.00146389	1.49274	down	--
pos_8355	Methylcyclopentane	127.436	101.896	129.091	125.413	87.6328	127.936	69.3543	68.4659	69.0056	91.532	87.7446	104.749	116.568	81.8086	0.701813	-0.510842	0.00444847	1.41553	down	--
pos_8356	3-Methylbutan-1-ol	532.785	459.346	611.979	623.192	443.694	592.379	324.334	371.247	288.645	378.345	369.62	505.08	543.896	372.879	0.68557	-0.544624	0.00296233	1.42626	down	--
pos_8360	5-hexenal	409.919	388.203	482.296	461.608	342.503	479.717	250.032	282.548	222.062	304.919	287.035	399.235	427.374	290.972	0.680836	-0.554621	0.00243083	1.44367	down	--
pos_8372	Canthiumine	2945.64	4760.6	2466.15	2741.77	2958.99	2369.63	40582.1	39806.5	13830.7	16081.3	23590.7	31744.7	3040.46	27606	9.07954	3.18262	0.00343527	1.61102	up	--
pos_8379	SWIETENINE	618.427	400.167	409.922	148.272	226.873	520.116	7751.36	6832.02	2610.41	3658.77	3531.94	9165.29	387.296	5591.63	14.4376	3.85176	0.00498662	1.59093	up	--
pos_8413	N(6),N(6)-Dimethyl-L-lysine	3895.58	2253.25	4498.83	3770.33	4383.88	5030.31	2945.47	2876.65	2681.01	2391.49	2052.19	2906.6	3972.03	2642.24	0.665211	-0.588117	0.0173095	1.29416	down	--
pos_8435	2,5-Dimethylchroman-4-one	29.4516	20.4477	1.19431e-09	18.5125	1.19431e-09	8.61722	45.5644	107.309	89.2692	35.3742	7.36575	82.5848	12.8382	61.2446	4.77051	2.25414	0.0245876	1.30858	up	--
pos_8448	kalanchoside C	577.801	554.859	428.343	171.72	270.049	436.97	10988	11079.3	5034.44	5351.32	5289.04	13410.7	406.624	8525.45	20.9664	4.39001	0.00305237	1.642	up	--
pos_8467	N-p-Coumaroylspermine	422.605	408.316	487.068	526.057	733.724	487.885	298.406	374.507	365.041	234.699	367.997	371.034	510.943	335.281	0.656201	-0.607791	0.0127313	1.31401	down	--
pos_8473	alpha-Linolenic acid	975.382	849.406	1502.83	858.477	1377.05	1262.07	2105.88	1760.69	1599.37	1696.5	1405.46	1538.17	1137.54	1684.34	1.4807	0.566275	0.0048449	1.42988	up	alpha-Linolenic acid metabolism(ko00592);;Biosynthesis of unsaturated fatty acids(ko01040)
pos_8502	(±)-Hydroxycitronellol	15537.3	13030.1	17302.1	15275.3	11544.7	14339.2	8513.32	11551.4	10240.8	9239.47	10294.8	11731	14504.8	10261.8	0.707476	-0.499247	0.00215849	1.50392	down	--
pos_8507	Styrene-cis-2,3-dihydrodiol	373.45	330.536	411.806	393.615	301.652	341.828	197.664	267.327	241.385	215.3	246.191	267.237	358.814	239.184	0.666595	-0.585117	0.000265781	1.63545	down	--
pos_8508	4-Vinylcyclohexene	13535.7	11186	16213.2	13469.3	9806.54	13041	6940.37	9582.43	8177.98	7577	8391.2	10067.2	12875.3	8456.03	0.656764	-0.606552	0.00277087	1.49516	down	--
pos_8509	2E,4Z-Heptadienal	362.619	346.883	409.413	399.881	366.067	352.228	231.969	276.764	253.231	252.967	282.243	281.452	372.849	263.104	0.70566	-0.502956	1.3248e-05	1.73432	down	--
pos_8510	2E,4Z-Heptadien-1-ol	336.782	280.201	357.892	326.969	273.81	308.826	234.291	255.881	250.805	251.385	262.672	284.859	314.08	256.649	0.817144	-0.291337	0.00588494	1.43397	down	--
pos_8512	Santene	15990.7	13084.2	19419.2	15988.3	11237.9	15439.7	7828.93	11052.7	9406.14	8370.13	9596.86	11672.1	15193.3	9654.49	0.635442	-0.654167	0.00303275	1.48702	down	--
pos_8514	2-Isopropyl-1,4-hexadiene	7866.9	6083.28	9046.33	7808.03	4856.53	7145.52	3464.78	5022.32	4455.98	3885.92	4542.21	5551.61	7134.43	4487.14	0.628941	-0.669003	0.00520352	1.44206	down	--
pos_8515	2,5-Octadien-1-ol	542.955	435.851	624.466	581.128	400.929	538.176	315.957	427.231	369.852	339.773	385.574	483.788	520.584	387.029	0.743452	-0.427688	0.0124803	1.28733	down	--
pos_8517	2,4-Dimethyl-2E,4E-heptadien-1-ol	41173.3	32378.7	48546	40111.7	24929.1	37698.3	16221.6	25283.4	21928.6	17536.5	22357.7	27051.9	37472.8	21730	0.579885	-0.78616	0.00329215	1.48551	down	--
pos_8518	4,8-Dimethyl-1,3(E),7-nonatriene	1364.97	1048.12	1498.69	1373.65	872.183	1216.65	601.691	836.518	766.175	682.781	837.897	970.582	1229.04	782.607	0.636762	-0.651175	0.00363076	1.47163	down	--
pos_8519	5,7-nonadienoic acid	450.753	397.586	469.672	460.634	365.975	417.069	301.446	351.717	322.642	314.178	388.754	383.539	426.948	343.713	0.805045	-0.312858	0.00400943	1.42586	down	--
pos_8520	β-nonylenic acid	3637.84	3209.71	4262.37	3978.93	3258.5	3528.74	2558.71	2655.7	2413.08	2831.31	2930.08	3158.53	3646.02	2757.9	0.756415	-0.40275	0.00183988	1.50816	down	--
pos_8521	trans-2-trans-4-Nonadiene	186.299	135.74	172.713	180.062	120.055	170.996	96.7958	125.039	120.023	101.948	128.015	146.266	160.978	119.681	0.743464	-0.427665	0.0123008	1.31217	down	--
pos_8522	(1S,4R)-1-Hydroxy-2-oxolimonene	15380.3	12896.2	17369.3	14845.8	11226.5	13816.4	7372	10432.5	8830.68	7779.21	9615.46	10451.4	14255.7	9080.21	0.636951	-0.650746	0.000839718	1.58002	down	--
pos_8523	3,4,7-Trimethyl-2E,6-octadien-1-ol	6013.62	4914.21	7264.92	6216.2	4185.72	5839.83	2960.21	4170.19	3402.5	3233.71	3606.32	4535.17	5739.08	3651.35	0.636225	-0.652392	0.00326571	1.47329	down	--
pos_8524	Limonene-1,2-diol	14065.5	11794.8	16067.9	14219.7	10920.1	13010.1	7652.03	10106.7	8963.74	8356	9584.22	10589	13346.3	9208.62	0.689973	-0.535389	0.00144733	1.54215	down	--
pos_8525	2-Ethoxy-1-methyl-4-(1-methylethyl)benzene	10885.5	8883.33	12491.8	10785.3	7768.44	9837.17	5579.85	7463.02	6596.73	5752.8	6963.86	7860.55	10108.6	6702.8	0.66308	-0.592744	0.0024494	1.50693	down	--
pos_8526	(Z)-1,5-Tridecadiene	76.3538	52.4866	84.1275	70.0415	52.5254	76.9377	28.0018	45.7923	43.4441	38.5931	46.0048	59.0192	68.7454	43.4759	0.632419	-0.661047	0.00469433	1.40872	down	--
pos_8527	Methyl 4,8-decadienoate	11317.6	9396.16	12678.6	11275.4	8414.85	10226.6	5948.57	8117.07	7319.38	6417.19	7867.36	8434.77	10551.5	7350.72	0.696649	-0.521495	0.00218975	1.50064	down	--
pos_8528	7E,9Z-dodecadien-1-ol	1154.33	910.965	1326.66	1154.93	754.157	1096.42	476.531	711.099	629.26	516.495	660.996	781.191	1066.24	629.262	0.590167	-0.760804	0.0018312	1.52659	down	--
pos_8529	5-Ethyl-7-methyl-3E,5E,7E-undecatriene	185.296	145.459	209.077	184.939	109.53	151.592	52.7583	103.883	94.6121	69.6178	93.2516	118.95	164.315	88.8456	0.540701	-0.887097	0.00214042	1.49662	down	--
pos_8530	4-(2,6,6-Trimethyl-1-cyclohexenyl)-2-butanol	5886.49	4639.7	6696.14	5942.82	3886.41	5523.09	2688.92	3889.48	3399.88	3072.21	3550.42	4324.97	5429.11	3487.65	0.642398	-0.638461	0.00352396	1.46637	down	--
pos_8531	1,1-Dimethoxy-3,7-dimethyl-2,6-octadiene	15859.9	13331	18524.8	16727.9	11732.1	15217.2	8563.06	10869.3	9287.69	9744.12	10602.6	12294.4	15232.2	10226.9	0.6714	-0.574756	0.002346	1.51126	down	--
pos_8532	10-hydroxy-undecanoic acid	14798.6	12585.4	16889.8	15577.2	13320.7	14043.6	9531.3	10953.6	9666.07	9951.4	10997.2	12023.8	14535.9	10520.6	0.723765	-0.466406	0.000596572	1.59418	down	--
pos_8533	Longicamphenylone	10134.4	8770.75	11899.3	10269.5	8014.7	9300.09	5406.63	7210.98	6487.37	5822.89	6809.86	7293.01	9731.46	6505.12	0.668463	-0.58108	0.00100674	1.57738	down	--
pos_8535	(3E,7E)-4,8,12-Trimethyl-1,3,7,11-tridecatetraene	1639.75	1322.28	1873.06	1641.24	1239.69	1569.29	833.251	1218.15	981.624	894.517	1005.14	1206.71	1547.55	1023.23	0.661194	-0.596854	0.00141636	1.52357	down	--
pos_8537	cis-6,7-epoxy-9Z-heptadecene	330123	262698	388719	325196	202898	294287	130559	205118	176928	142138	181284	215788	300654	175302	0.583071	-0.778256	0.00309572	1.49091	down	--
pos_8543	Linoleic acid	1.02729e+06	807260	1.15739e+06	1.01215e+06	643603	907368	458332	668423	592205	512014	609797	716745	925842	592919	0.640411	-0.64293	0.00461559	1.4534	down	Linoleic acid metabolism(ko00591);;Biosynthesis of unsaturated fatty acids(ko01040)
pos_8555	3-Methylbutyl 6-O-(alpha-L-arabinopyranosyl)-beta-D-glucopyranoside	490.478	324.823	526.408	516.106	92.822	304.412	32.996	112.77	139.345	97.0416	138.457	211.442	375.842	122.009	0.324628	-1.62314	0.0126704	1.37987	down	--
pos_8557	Gly Glu Pro Pro	838.518	621.735	832.95	857.303	343.791	663.181	218.855	383.024	355.934	307.355	390.989	470.813	692.913	354.495	0.511601	-0.966908	0.0066767	1.44528	down	--
pos_8573	3-Pentanol	265.653	205.847	261.671	245.511	172.75	230.214	115.235	158.116	167.76	141.891	146.752	182.258	230.274	152.002	0.66009	-0.599264	0.00167085	1.52588	down	--
pos_8578	3-Methyl-1-pentanol	160.503	132.916	172.431	165.699	113.381	153.157	96.5791	123.102	106.06	114.385	112.151	139.23	149.681	115.251	0.769978	-0.377111	0.0123318	1.30879	down	--
pos_8580	2-Methyl-1,3-cyclohexadiene	17947.1	15292.7	20655.3	18071.8	13792.1	16918.2	9495.57	12902	11368.3	10373	11705	13477	17112.9	11553.5	0.675134	-0.566753	0.00113592	1.55113	down	--
pos_8581	Trans-??2-??Hexenal	3231.36	2589.05	3604.59	3137.96	2163.66	3012.22	1493.38	2150.09	1907.42	1688.47	1915.58	2325.56	2956.47	1913.42	0.647196	-0.627726	0.00245862	1.49796	down	--
pos_8623	Dihydro-alpha-ionone	3750.2	3822.55	4858.16	4461.26	4102.32	3743.12	2377.36	2465.05	2095.9	2824.9	2647.21	2730.92	4122.93	2523.56	0.612078	-0.708212	6.88238e-05	1.70861	down	--
pos_8624	beta-vatirenene	1477.67	2029.29	1770.51	1703.9	2602.27	1325.74	1286.1	1435.3	1417	1270.06	1441.74	827.248	1818.23	1279.57	0.703747	-0.506871	0.0344628	1.18855	down	--
pos_867	1-Methylguanine	8163.52	5726.26	7249.2	7130.87	6142.62	8481.28	4764.24	4990.03	4596.13	6428.79	5246.3	4286.56	7148.96	5052.01	0.706677	-0.500877	0.00368389	1.49507	down	--
pos_8672	(6Z,9Z,12Z)-Octadecatrienoic acid	4871.54	4063.41	3871.62	4332.46	3672.02	2925.77	9702.69	9685.2	7469.27	8715.45	8953.18	7094.53	3956.14	8603.39	2.17469	1.12081	1.84102e-05	1.731	up	Linoleic acid metabolism(ko00591);;Biosynthesis of unsaturated fatty acids(ko01040)
pos_8678	2'-Deoxyadenosine	216.751	165.688	168.86	189.159	223.576	195.45	241.811	172.04	237.515	288.947	254.188	249.686	193.247	240.698	1.24554	0.316774	0.0315186	1.14913	up	Purine metabolism(ko00230);;ABC transporters(ko02010)
pos_871	[6]-Gingerol	2404.82	743.821	1371.34	686.762	4539.83	2150.04	636.399	350.288	947.524	181.973	491.003	215.143	1982.77	470.388	0.237238	-2.07559	0.0492092	1.16813	down	--
pos_8734	3,4-Dihydrocadalene	372.972	508.398	432.9	436.959	663.258	377.088	614.187	834.45	610.004	775.514	669.028	484.82	465.263	664.667	1.42859	0.514587	0.0151522	1.23073	up	--
pos_8735	3,5-Di-tert-butylphenol	5474.24	4825.54	7318.91	5570.71	5110.64	5529.98	3382.45	5376.73	4041.69	3975.01	4244.04	4323.07	5638.34	4223.83	0.749127	-0.416719	0.0108359	1.31959	down	--
pos_8739	Baimuxinol	3278.61	3353.32	4538.35	3555.44	4275.32	3481.61	2609.45	3782.34	3002.72	2975.11	3277.95	2906.65	3747.11	3092.37	0.825268	-0.277065	0.0373938	1.13471	down	--
pos_8740	5-Hydroxy-1-(4-hydroxyphenyl)-3-decanone	1.19431e-09	1.19431e-09	1.19431e-09	1.19431e-09	1.19431e-09	1.19431e-09	51.5459	332.085	49.0085	258.275	89.8327	46.8024	1.19431e-09	137.925	1.15485e+11	36.7489	0.0426789	1.15857	up	--
pos_8763	5alpha-androst-16-en-3-one	1729.16	2271.9	1689.59	1761.53	2276.1	1629.77	4562.47	6167.38	4436.48	6280.85	2788.95	3186.3	1893.01	4570.41	2.41436	1.27164	0.00572202	1.49367	up	--
pos_8764	(23S)-1α,23,25-trihydroxyvitamin D3 / (23S)-1α,23,25-trihydroxycholecalciferol	21032.2	29827	25645.9	24071.3	50715	18442.1	62910.8	101368	65206.1	99471.8	42335.8	51159.5	28288.9	70408.7	2.48891	1.31552	0.00666751	1.40885	up	--
pos_8773	Rifamycin W-hemiacetal	42.695	50.2665	39.2528	21.7114	54.6553	48.4501	407.716	853.849	1075.06	181.29	330.853	563.101	42.8385	568.645	13.2742	3.73055	0.0124279	1.46289	up	--
pos_8779	14,15-Dehydrocrepenynic acid	1750.89	1738.31	1922.31	1852.58	1797.06	1997.44	1487.87	1769.6	1648.13	1807.36	1554.72	1533.47	1843.1	1633.52	0.886292	-0.174146	0.0123124	1.32202	down	--
pos_8789	Palmitoyl Ethanolamide	12479.9	16653.8	16408.5	12933.9	22413.6	23026.8	6349.83	9283.44	6189.77	7074.45	8330.65	6675.86	17319.4	7317.33	0.422493	-1.243	0.0022609	1.58548	down	--
pos_8816	Glycyl-Lysine	14.9666	20.4493	18.3701	12.1189	26.5508	12.6459	45.7715	22.6142	23.2225	35.9799	29.182	27.0867	17.5169	30.6428	1.74932	0.806797	0.0141874	1.30755	up	--
pos_8830	17-Methyl-18-norandrosta-4,13(17)-dien-3-one	912.568	871.511	837.602	910.811	960.877	756.658	1383.13	2568.75	1918.71	1487.04	1338.77	1374.4	875.005	1678.47	1.91824	0.939783	0.00942989	1.45318	up	--
pos_8832	Nuatigenin	5533.18	6339.82	6028.95	5244.25	8074.08	7235.04	15859.1	37832.9	25434.9	16064.1	15030.3	15681.5	6409.22	20983.8	3.274	1.71106	0.0110564	1.44122	up	--
pos_884	Cytosine	435.497	386.901	477.042	552.289	406.729	531.375	361.747	433.233	335.171	457.197	333.509	321.058	464.972	373.653	0.803602	-0.315447	0.0303371	1.18272	down	Pyrimidine metabolism(ko00240)
pos_8844	(9Z,12Z)-N-(3-Methoxybenzyl)octadeca-9,12-dienamide	10363.4	12514.9	10638.1	10408.2	17148.3	9560.13	19104.9	20563.7	18476	19331.7	17471.5	17320.9	11772.2	18711.5	1.58947	0.668543	0.000938374	1.61734	up	--
pos_8861	Histidinyl-Glycine	13699	12033.7	12646.3	13210.9	11882	12187.2	10835.3	10333.5	10955.3	12763.9	11387.4	12105.8	12609.9	11396.9	0.903805	-0.145917	0.0280893	1.21387	down	--
pos_8868	N-Hydroxy-L-phenylalanine	206.478	204.292	442.199	297.181	195.647	299.441	122.547	196.713	138.276	157.243	170.871	183.269	274.206	161.487	0.588923	-0.763848	0.0323409	1.21096	down	--
pos_8882	Dodecanoic acid	2367.06	1780.27	3036.9	2299.05	1531.96	2175.32	1233.96	1582.12	1466.69	1471.15	1299.28	1641.36	2198.43	1449.09	0.65915	-0.601321	0.0154582	1.35184	down	Fatty acid biosynthesis(ko00061)
pos_8888	2-Linoleoyl Glycerol	13348.1	9107.99	18027.3	7236.01	18902	14036.3	29595.4	24520.3	26038	31754.8	16750.7	19340.6	13443	24666.6	1.83491	0.87571	0.00442871	1.4133	up	--
pos_8901	13-METHYL-4,4-BISNOR-8,11,13-PODOCARPATRIEN-3-ONE	81.2731	108.773	71.1333	98.5544	135.185	85.8297	126.43	153.303	146.729	126.111	140.68	126.714	96.7915	136.661	1.41191	0.49765	0.00611411	1.42818	up	--
pos_8905	3-Dehydroteasterone	9673.94	14362.3	10323.9	11647.4	13602.5	9594.2	15324.4	35997.7	13380.4	15474.2	21064.6	20914.2	11534	20359.3	1.76514	0.819786	0.047226	1.15488	up	--
pos_8933	Glycocholate	1896.13	2185.41	2487.72	1878.64	2033.96	2540.18	2665.41	3314.05	2463.1	2489.93	3116.71	3050.1	2170.34	2849.88	1.3131	0.392982	0.00502642	1.4149	up	Bile secretion(ko04976);;Primary bile acid biosynthesis(ko00120);;Cholesterol metabolism(ko04979)
pos_8939	N-Oleoyl glycine	3029.58	3363.7	4909.58	4568.42	4071.67	4363.53	2283.59	2748.97	2179.99	2510.88	2847.2	2808.28	4051.08	2563.15	0.632708	-0.660388	0.00272272	1.51898	down	--
pos_8947	C20915	0.00405965	1.61171	1.19431e-09	1.19431e-09	22.8423	1.19431e-09	22.1276	309.535	189.343	12.8938	118.114	284.021	4.07635	156.006	38.271	5.25818	0.0326867	1.29473	up	Monobactam biosynthesis(ko00261)
pos_8962	(22E)-1α,25-dihydroxy-26,27-dimethyl-22,23-didehydrovitamin D3 / (22E)-1α,25-dihydroxy-26,27-dimethyl-22,23-didehydrocholecalciferol	8299.95	7144.09	8052.95	7242.13	10193.7	9526.59	12077.4	14236.7	12543	10297.2	11470	13478.8	8409.9	12350.5	1.46857	0.554412	0.00044873	1.61451	up	--
pos_8965	(3Z)-Phycocyanobilin	748.908	1605.36	609.607	1186.14	291.977	810.433	17974.8	23166.2	9302.41	8741.94	10308	17333.5	875.404	14471.1	16.5308	4.04709	0.00232728	1.64771	up	Porphyrin metabolism(ko00860)
pos_8991	(E)-2-Octenal	349.847	274.499	400.219	343.019	280.007	335.643	197.749	259.21	243.848	225.724	229.949	280.123	330.539	239.434	0.724373	-0.465195	0.00346869	1.45752	down	--
pos_8992	beta-Citronellol	1586.84	1184.15	1942.61	1579.18	862.505	1343.23	560.467	886.211	836.964	669.847	810.815	983.724	1416.42	791.338	0.558689	-0.839883	0.00752115	1.42657	down	--
pos_9002	6,11-hexadecadienal	1552.85	1325.76	2012.31	1443.47	1803.56	1746.75	1116.72	1328.72	996.946	865.241	1117.08	1309.07	1647.45	1122.3	0.681233	-0.553781	0.00250212	1.45232	down	--
pos_9003	L-Lysine hydrochloride	51.4863	47.4373	59.941	52.0528	46.5982	57.148	46.8216	50.1258	32.6481	41.1809	37.9071	46.6176	52.4439	42.5502	0.811347	-0.301609	0.0169066	1.23185	down	--
pos_9010	tripdiolide	3327.12	2728.85	3169.25	3299.55	1765.09	2659.47	1269.75	1825.17	1902.36	1555.25	1887.07	2136.83	2824.89	1762.74	0.624002	-0.680377	0.00516178	1.4541	down	--
pos_9034	Hydroxyhydroquinone	137.3	158.773	322.744	137.222	425.084	214.56	95.3537	90.9018	132.504	85.4787	151.121	60.2303	232.614	102.598	0.441067	-1.18093	0.0416436	1.17308	down	Chemical carcinogenesis - reactive oxygen species(ko05208)
pos_9041	Campesterol	45388.7	50173	96139.2	36121.7	121836	64689.3	23946.7	30136.2	40774.7	24269	48723.2	19766.1	69058	31269.3	0.452798	-1.14306	0.0380665	1.18631	down	Steroid biosynthesis(ko00100)
pos_9067	Prostaglandin J2	1.19431e-09	128.521	1.19431e-09	9.31214	1.19431e-09	1.19431e-09	156.864	157.852	147.389	137.743	106.929	135.132	22.9722	140.318	6.10818	2.61074	0.00171709	1.60375	up	Serotonergic synapse(ko04726);;Arachidonic acid metabolism(ko00590)
pos_9068	Erythronolide B	10.5514	20.5343	1.19431e-09	6.9458	1.19431e-09	1.19431e-09	62.2608	49.4636	70.624	38.0972	39.9575	44.3259	6.33858	50.7882	8.01255	3.00226	8.02038e-05	1.71516	up	--
pos_9070	Nostoxanthin	24651.1	76179.8	27295.3	19845.4	28012.2	28799.3	96531.8	86388.6	85169.3	83744.8	69241.9	93531	34130.5	85767.9	2.51294	1.32938	0.000890633	1.63695	up	--
pos_9074	19-Hydroxyandrost-4-ene-3,17-dione	410.279	610.443	355.714	392.441	349.1	348.45	744.387	699.045	712.79	730.769	584.562	757.875	411.071	704.905	1.7148	0.77804	0.000254486	1.66578	up	Steroid hormone biosynthesis(ko00140)
pos_9075	(15S)-15-Hydroxy-5,8,11-cis-13-trans-eicosatetraenoate	7829.24	6095.47	6149.01	7992.95	5730.22	6747.73	4431.68	5218.92	4858.29	4690.91	5781.83	6113.25	6757.44	5182.48	0.76693	-0.382833	0.00887981	1.36623	down	Arachidonic acid metabolism(ko00590);;Inflammatory mediator regulation of TRP channels(ko04750)
pos_9083	(E,E)-4,8,12-Trimethyltrideca-1,3,7,11-tetraene	357.673	129.937	308.95	1.19431e-09	512.285	508.786	1.19431e-09	20.0029	120.86	10.0862	7.56041	109.473	302.939	44.6638	0.147435	-2.76185	0.0262939	1.26999	down	--
pos_9106	12-Oxo-2,3-dinor-10,15-phytodienoic acid	9.86939	11.2989	6.31468	3.56857	3.48866	4.93735	16.8295	71.5315	31.7505	12.6139	35.0498	25.6186	6.57959	32.2323	4.89883	2.29244	0.0301867	1.2536	up	--
pos_9119	Lotaustralin	5.37947	3.52127	506.699	17.5882	18.1763	591.802	544.178	1032.27	776.858	380.887	453.575	1342.18	190.528	754.991	3.96263	1.98646	0.0153562	1.3327	up	--
pos_9128	(R)-1-Aminopropan-2-ol	547.857	385.652	781.206	542.426	548.83	511.202	379.213	365.086	406.427	448.116	376.197	386.195	552.862	393.539	0.711821	-0.490414	0.027525	1.27046	down	Glycine, serine and threonine metabolism(ko00260);;Porphyrin metabolism(ko00860)
pos_9170	Sinalbin	231.843	158.802	217.411	223.742	197.68	180.774	175.47	136.31	149.576	147.135	178.179	144.927	201.709	155.266	0.769754	-0.377531	0.0081713	1.39388	down	--
pos_9171	(3Z)-Phytochromobilin	1782.97	2584.85	1384.93	3615.57	3324.67	2585.32	6698.49	10200.8	11110.2	6875.67	6817.86	9124.41	2546.39	8471.23	3.32677	1.73412	0.000261975	1.71216	up	Porphyrin metabolism(ko00860)
pos_9173	Capsianoside IV	2510.58	2225.79	3129.43	2625.86	3813.25	5028.73	1133.88	1916.56	1691.27	815.802	2130.61	1357.8	3222.27	1507.66	0.467885	-1.09577	0.00815894	1.39463	down	--
pos_9182	Norsolorinic acid	806.551	1217.75	390.743	748.079	523.146	531.373	1455.63	1241.68	1274.88	1003.19	2142.32	1543.32	702.94	1443.5	2.05352	1.0381	0.00459822	1.40409	up	--
pos_9183	Biochanin A-beta-D-glucoside	156.798	249.878	108.651	215.688	90.6217	110.226	442.574	275.825	237.473	231.783	648.842	416.907	155.31	375.567	2.41817	1.27392	0.0188201	1.29654	up	--
pos_9186	5-Oxo-delta-bilirubin	28622.6	39685.8	14710.1	25241.5	18245.8	18669.1	43245.1	38033.5	41300.4	33769	61052.2	45635.5	24195.8	43839.3	1.81185	0.857465	0.00430072	1.39416	up	Porphyrin metabolism(ko00860)
pos_9196	Lycaconitine	2089.43	2015.78	1342.1	2151.5	1482.51	1738.87	2182.35	2855.93	3171.51	1912.15	4089.99	3367.08	1803.37	2929.83	1.62465	0.700127	0.01634	1.31239	up	--
pos_9209	Gentamicin A	717.2	1794.88	73.5834	547.042	298.439	329.466	2943.33	2156.86	2688.43	1673.45	6431.22	2983.83	626.769	3146.19	5.0197	2.3276	0.0127871	1.3491	up	Neomycin, kanamycin and gentamicin biosynthesis(ko00524)
pos_9211	Bis(Dihydrocaffeoyl)spermidine	13.4334	74.2717	0.0034596	0.184616	1.19431e-09	0.0245791	204.787	152.41	259.027	82.4119	378.487	134.274	14.6529	201.9	13.7788	3.78438	0.00628805	1.47113	up	--
pos_9214	Anhydrotetracycline	23.0896	36.939	1.19431e-09	25.5794	14.307	6.21756	70.6774	34.9135	75.4836	45.7152	149.926	44.7861	17.6888	70.2502	3.97146	1.98967	0.0268874	1.22633	up	--
pos_9233	24-Methylidenecycloartanol	1597.32	1627.16	2041.85	1419.49	2847.87	1604.48	468.376	793.868	1030.86	538.001	794.203	1642.81	1856.36	878.02	0.472978	-1.08015	0.0057745	1.35073	down	Steroid biosynthesis(ko00100)
pos_9238	Dibutyl sebacate	52275.2	35177.9	50596.8	71006.6	35521.9	42809.3	28692.9	27404	28581	27225	22643.8	34927.7	47898	28245.7	0.589707	-0.76193	0.0143354	1.35383	down	--
pos_9250	Gentamicin C1a	104550	94556.2	166464	108399	134221	170850	94639.5	89030.8	101091	77819.1	75969.3	103452	129840	90333.6	0.69573	-0.523401	0.0307703	1.17868	down	Neomycin, kanamycin and gentamicin biosynthesis(ko00524)
pos_9264	1,3,5(10)-Estratrien-3,17.beta.-diol 17-glucosiduronate	138.172	95.0265	117.982	90.4268	302.111	3.54841	558.147	797.812	662.862	447.248	409.41	571.425	124.544	574.484	4.61268	2.20561	0.000137545	1.68216	up	--
pos_9291	1-Hydroxyoctadecane	2955.96	3175.3	2937.13	2804	2701.11	2789.55	2228.35	2516.05	2217.23	2057.09	2827.74	2759.15	2893.84	2434.27	0.841189	-0.249498	0.0145424	1.31287	down	--
pos_9295	Corticosterone	9.0069	71.763	0.443698	6.87987	5.40952	0.00220038	180.539	191.836	182.68	111.461	150.792	207.192	15.5842	170.75	10.9566	3.45373	8.34405e-06	1.77268	up	Prion disease(ko05020);;Aldosterone synthesis and secretion(ko04925);;Regulation of lipolysis in adipocytes(ko04923);;Steroid hormone biosynthesis(ko00140)
pos_9377	Eremolactone	1.19431e-09	115.397	1.19431e-09	10.465	1.19431e-09	4.81257	124.356	180.704	104.787	124.48	87.8699	99.3619	21.779	120.26	5.52181	2.46514	0.00207821	1.49369	up	--
pos_9415	Kadangustin E	203.476	2465.92	484.328	724.555	432.324	535.568	1360.57	2761.28	3082.99	1447.59	1583.74	3349.33	807.695	2264.25	2.80335	1.48715	0.0154917	1.30681	up	--
pos_945	L-Ornithine	1056.75	727.724	863.423	943.735	656.637	941.74	600.661	554.624	470.918	588.319	687.27	697.08	865.001	599.812	0.693424	-0.528191	0.00541808	1.45091	down	ABC transporters(ko02010);;D-Amino acid metabolism(ko00470);;Glutathione metabolism(ko00480);;Arginine biosynthesis(ko00220);;Arginine and proline metabolism(ko00330)
pos_9512	Capsidiol	637.501	624.155	608.974	657.369	758.62	566.833	759.174	978.817	685.35	844.889	729.343	653.037	642.242	775.102	1.20687	0.271268	0.0449631	1.08211	up	--
pos_9603	Cyclooctat-9-en-7-ol	700.848	601.202	533.116	489.236	712.108	586.53	332.555	421.681	498.474	539.339	346.549	382.13	603.84	420.122	0.69575	-0.52336	0.00422001	1.45166	down	--
pos_9648	4-Ethyl-2-methoxyphenol	808.775	738.741	752.769	766.231	778.065	753.488	664.461	700.658	597.404	731.802	703.912	728.63	766.345	687.811	0.897522	-0.155981	0.0104828	1.4055	down	--
pos_9661	Traumatic acid	1.19431e-09	1.19431e-09	1.19431e-09	4.13969	0.169744	0.784098	0.498897	11.7929	6.51713	8.05897	1.16786	9.88078	0.848922	6.31943	7.44406	2.89609	0.0323755	1.23393	up	alpha-Linolenic acid metabolism(ko00592)
pos_9679	PI(18:4(6Z,9Z,12Z,15Z)/17:1(9Z))	8295.47	6330.98	8164.8	10087.5	11412	9829.04	5476.08	7064.78	5815.9	4342.37	6760.89	7091.33	9019.95	6091.89	0.67538	-0.566229	0.00859932	1.34603	down	--
pos_9684	N-Benzyllinoleamide	6468.2	5385.95	7156.15	6964.63	6678.36	7322.63	4246.79	5001.33	4485.83	5054.66	4558.57	4801.48	6662.65	4691.44	0.70414	-0.506065	0.000413362	1.66468	down	--
pos_9714	Okenone	904.957	986.428	800.445	1024.31	1625.38	1076.85	1965.13	3817.52	2409.64	1818.78	1709.14	1348.72	1069.73	2178.15	2.03618	1.02586	0.0252857	1.25881	up	--
pos_9755	D-Menthol	1623.08	1084.04	1596.35	1638.22	1443.26	1428.06	1056.96	1023.57	1077.68	1445.08	1151.9	1192.66	1468.83	1157.97	0.788363	-0.343068	0.0163907	1.29546	down	--
pos_9765	Benzothiazole	4070.2	3270.47	3811.88	3803.01	3511.56	3578.38	3068.08	2918.55	3163.25	3734.29	3145.09	3364.95	3674.25	3232.37	0.879736	-0.184857	0.0219898	1.2472	down	--
pos_9768	Undecanedioic acid	87.4035	112.127	80.7775	108.007	97.2617	109.941	57.3824	78.2567	82.5021	81.578	62.6863	84.9306	99.253	74.556	0.751172	-0.412786	0.00604783	1.35884	down	--
pos_9769	Triphenylphosphine oxide	73779.8	61085.4	69599.4	68002.7	67504.1	66457.9	52603	55123.2	55192.9	65988.8	57403.3	60455.9	67738.2	57794.5	0.853204	-0.229037	0.00339597	1.47615	down	--
pos_9823	(-)-α-Bisabolol	668.083	475.498	657.865	551.27	655.712	569.31	568.033	420.097	374.386	540.693	542.219	507.744	596.29	492.195	0.82543	-0.276782	0.0418682	1.12984	down	--
pos_9875	4-Hydroxycoumarin	578.983	952.286	376.896	380.541	349.307	377.949	157.21	94.8188	271.441	195.295	190.412	51.3497	502.66	160.088	0.318481	-1.65072	0.0145494	1.38303	down	--
pos_9884	Biotin sulfoxide	0.291958	1.19431e-09	0.0287609	0.251167	1.19431e-09	1.19431e-09	2.31786	10.1161	14.3816	1.19431e-09	17.7867	10.9572	0.0953142	9.25991	97.1514	6.60216	0.0223334	1.33774	up	Biotin metabolism(ko00780)
pos_9889	(-)-8-Demethylmaritidine	1452.53	1746.81	1409.48	1647.19	1667.54	1587.52	2120.81	2680.8	2671.4	2043.84	2180.67	2761.94	1585.18	2409.91	1.52028	0.604334	0.000900452	1.66469	up	--
pos_9891	beta-Alanyl-L-arginine	2228.16	3263.89	1840.36	2943.01	1802.11	2568.7	10806.2	16678.9	19345.4	9099.55	10419.4	16320.1	2441.04	13778.2	5.64442	2.49683	0.00106182	1.70505	up	beta-Alanine metabolism(ko00410)
pos_9917	Lithospermoside	228.225	67.8125	406.537	119.479	381.361	391.056	602.374	888.015	648.549	313.271	876.698	1029.28	265.745	726.365	2.73331	1.45065	0.00532144	1.46029	up	--
pos_9918	Nicotinamide D-ribonucleotide	1.19431e-09	3.65305	1.19431e-09	1.19431e-09	1.19431e-09	1.19431e-09	8.12577	32.8403	36.9731	2.2259	22.34	37.9598	0.608842	23.4108	38.4514	5.26496	0.0144672	1.44071	up	Nicotinate and nicotinamide metabolism(ko00760)
pos_9919	Dihydroneopterin phosphate	1.19431e-09	32.5096	1.19431e-09	1.19431e-09	1.19431e-09	1.19431e-09	49.5604	88.9367	92.359	23.7094	37.232	90.1077	5.41826	63.6509	11.7475	3.55428	0.00384123	1.5413	up	Folate biosynthesis(ko00790)
pos_9921	PGD3	97.5552	763.302	121.738	212.042	60.5189	131.634	2860.81	3827.34	3250.95	1754.68	3009.73	3917.14	231.132	3103.44	13.4272	3.74708	0.000132316	1.76831	up	--
pos_9923	Gln Lys Met	1.19431e-09	6.20214	6.18088	2.02614	0.0376348	1.19295	44.9823	86.474	81.5396	7.75703	68.8839	104.055	2.60662	65.6154	25.1726	4.65378	0.00643499	1.55776	up	--
pos_9927	Lovastatin acid	1406.64	5211.71	723.418	1610.59	771.777	603.073	8291.52	11212.9	9734.19	5935.38	8361.66	11071.2	1721.2	9101.15	5.28767	2.40263	5.17605e-05	1.70901	up	--
pos_9928	Terpendole E	5893.33	6766.23	5561.15	8334.65	5615.63	6206.19	14497	18592.1	17400.9	10937.8	14889	19406.1	6396.2	15953.8	2.49427	1.31861	0.000374335	1.73044	up	--
pos_9930	Cys Lys Trp Ala	1314.95	3056.31	2966.81	1632.87	966.88	3406.85	11132	15215.1	12898	7683.92	11180.9	15737.6	2224.11	12307.9	5.53385	2.46828	0.000198462	1.75545	up	--
pos_9945	Ciprofloxacin	21.0365	332.265	3.90398	21.3138	1.19431e-09	7.55004	604.306	861.583	769.99	371.524	651.677	884.485	64.3449	690.594	10.7327	3.42394	0.0001076	1.704	up	ABC transporters(ko02010)
pos_9948	6-O-Methyl-N-deacetylisoipecoside aglycon	1.19431e-09	61.3014	6.96255	13.1504	1.19431e-09	2.82784	175.89	333.708	263.862	100.434	234.484	321.279	14.0404	238.276	16.9708	4.08498	0.00119033	1.67062	up	--
pos_9949	Regaloside C	1.19431e-09	18.1409	1.19431e-09	1.19431e-09	1.19431e-09	1.19431e-09	37.7594	74.3909	79.4575	6.61758	36.1164	83.2383	3.02349	52.93	17.5063	4.1298	0.0096302	1.48857	up	--
pos_9950	Kadsuralignan A	92.3425	5006.8	67.7118	503.395	63.483	148.433	7415.72	9532.6	8115.88	4630.45	7917.48	9404.08	980.36	7836.03	7.99301	2.99874	9.28662e-05	1.68526	up	--
pos_9963	Monacolin L acid	267.939	366.253	262.906	366.329	327.625	364.234	538.871	636.916	498.852	621.356	502.644	599.615	325.881	566.376	1.73798	0.797414	2.51964e-05	1.72341	up	--
pos_9968	C-13(2)-Carboxypyropheophorbide a	3.99288	70.688	12.414	1.0234	3.95342	0.256513	592.722	832.226	836.152	531.038	641.266	973.356	15.388	734.46	47.7293	5.5768	0.00011981	1.80001	up	--
pos_9979	delta-Tocopherol	18781.5	17672.7	22842.7	16397.3	16088.3	16047.1	14673.8	15085.5	14077.7	15964.1	14092	14341.5	17971.6	14705.8	0.818278	-0.289338	0.0269471	1.28219	down	Ubiquinone and other terpenoid-quinone biosynthesis(ko00130)
pos_9988	Sphinganine	28345.6	25443.8	28018.8	23953.2	23713.6	22507	16043.3	12745.8	15343.1	21607.5	19341.3	17471.7	25330.3	17092.1	0.674769	-0.567534	0.000545154	1.61922	down	Sphingolipid signaling pathway(ko04071);;Sphingolipid metabolism(ko00600)

## Sheet: A_vs_C.diff_final
Table S5. Differential metabolite screening results
#ID	name	A12	A11	A10	A9	A8	A7	C12	C11	C10	C9	C8	C15	A_Mean	C_Mean	Fold_change	log2FC	Pvalue	VIP	regulated	KEGG_pathway_annotation
neg_10002	N,N-Dimethylsphingosine	48.8771	58.822	40.4202	37.8916	73.4848	59.268	175.722	253.552	225.567	149.738	157.578	173.226	53.1273	189.23	3.56183	1.83262	0.000240497	1.54144	up	--
neg_10012	12-Hydroxyoctadecanoic acid	969137	839150	915286	960086	646107	940853	109199	333435	83775.3	432686	429063	195104	878436	263877	0.300394	-1.73507	2.54834e-05	1.5377	down	--
neg_10018	ent-11beta-Hydroxycassa-12,15-diene	7382.77	6348.01	6635.33	7423.45	5867.17	7376.44	1277.79	2650.62	1470.61	3207.75	3065.89	1673.89	6838.86	2224.43	0.325262	-1.62032	1.67382e-06	1.59659	down	--
neg_10020	sn-Glycerol 3-phosphate	311.184	256.375	324.168	204.995	307.584	340.972	210.526	204.466	203.859	226.885	249.285	168.707	290.88	210.621	0.724084	-0.465771	0.00976683	1.25842	down	Glycerophospholipid metabolism(ko00564);;ABC transporters(ko02010);;Glycerolipid metabolism(ko00561);;Choline metabolism in cancer(ko05231)
neg_10025	3-Acetyl-11-keto-.beta.-boswellic acid	2682.15	2345.87	1877.98	2303.39	1932.37	1595.97	706.756	495.23	417.379	1440.98	1494.74	1193.03	2122.95	958.02	0.451267	-1.14795	0.00106541	1.37892	down	--
neg_1006	Imidazol-5-yl-pyruvate	773.159	741.351	620.664	794.611	705.798	918.636	592.037	351.996	352.233	413.185	465.666	470.419	759.037	440.923	0.580898	-0.783643	0.000177615	1.47819	down	Histidine metabolism(ko00340)
neg_10062	5S,8R-DiHODE; (5S,8R,9Z,12Z)-5,8-Dihydroxyoctadeca-9,12-dienoate	2995.18	5152.26	2531.34	2226.73	2892.33	2697.4	1200.13	1553.18	1387.38	1498.69	1584.32	1828.97	3082.54	1508.78	0.489459	-1.03074	0.0136192	1.24279	down	--
neg_10070	4-Hydroxysphinganine	6727.55	6257.27	12008.7	9064.59	8694	13187.2	1622.96	2938.69	2091.98	5353.29	3643.29	2591.46	9323.22	3040.28	0.326098	-1.61662	0.00147811	1.39694	down	--
neg_10080	Leptinidine	1808.82	1886.02	1635.05	2374.61	2219.5	1802.34	1097.45	1064.89	1123.94	1126.36	1117.82	1767.64	1954.39	1216.35	0.622368	-0.68416	0.000952737	1.34044	down	--
neg_10114	Erythromycin C	7338	7621.21	10577.8	5265.27	14685.1	5528.73	3175.28	4156.66	2557.41	2597.51	2318.71	3020.18	8502.7	2970.96	0.349414	-1.51699	0.0121058	1.25426	down	--
neg_10138	Vitamin D3	1653.1	1189.35	2103.71	1252.09	1427.82	1602.94	932.866	979.107	851.156	909.705	779.341	954.1	1538.17	901.046	0.585792	-0.77154	0.00470439	1.36895	down	Steroid biosynthesis(ko00100);;Vitamin digestion and absorption(ko04977);;Rheumatoid arthritis(ko05323)
neg_10161	Ricinoleic acid	580728	458518	644506	520074	363511	486721	84373	156382	56942.3	218111	161446	143300	509010	136759	0.268677	-1.89606	3.93179e-05	1.54532	down	--
neg_10168	1-Palmitoylglycerol	49.7223	68.1495	66.6328	81.4589	77.1193	57.1739	44.1828	57.6241	24.7259	45.1631	41.5553	47.6243	66.7094	43.4792	0.65177	-0.617565	0.00534035	1.19819	down	--
neg_10189	Lup-20(29)-en-3-one (Lupenone)	623.821	623.708	620.005	612.716	671.689	642.214	1723.09	2199.82	2200.52	1870.09	1799.21	2065.22	632.359	1976.32	3.12532	1.644	1.56338e-05	1.63637	up	--
neg_10190	26-Hydroxybrassinolide	434.21	433.619	599.34	319.755	453.466	600.648	343.366	237.306	350.931	320.447	313.747	386.898	473.506	325.449	0.687317	-0.540952	0.019083	1.15385	down	--
neg_10217	LysoPE 18:1(2n isomer)	1694.07	1685.52	1431.1	1445.42	1360.09	1415.55	1048.3	1420.89	1145.9	1185.92	1368.37	1094.34	1505.29	1210.62	0.804244	-0.314294	0.00634054	1.23603	down	--
neg_10232	8,11-eicosadiynoic acid	318.717	341.965	205.301	204.427	251.014	195.077	111.974	61.9763	127.908	130.408	62.6919	120.481	252.75	102.573	0.405828	-1.30106	0.00110713	1.43267	down	--
neg_1025	Validone 7-phosphate	55.9931	64.7941	42.1447	48.6955	79.2066	74.7481	30.1468	28.5989	10.6215	24.8998	23.5841	36.0566	60.9303	25.6513	0.420994	-1.24813	0.000899457	1.41605	down	--
neg_10251	Peimisine	1874.46	3325.85	2609.38	1748.86	5563.84	2707.66	348.514	601.178	696.743	1708.95	2823.82	788.056	2971.67	1161.21	0.39076	-1.35565	0.0276774	1.06075	down	--
neg_10275	Octadecanoic acid	363.634	329.234	394.084	353.023	301.558	271.963	567.359	624.168	707.257	578.465	629.825	751.523	335.583	643.1	1.91637	0.938374	1.68644e-05	1.58122	up	Phototransduction - fly(ko04745);;Biosynthesis of unsaturated fatty acids(ko01040);;Fatty acid biosynthesis(ko00061)
neg_10284	5-O-beta-D-Mycaminosyltylactone	578.488	696.404	495.886	604.475	609.454	543.462	734.36	1055.26	1187.7	1327.54	2191.72	1934.53	588.028	1405.18	2.38965	1.2568	0.0148049	1.26473	up	--
neg_10295	Ergosta-5,7,22,24(28)-tetraen-3beta-ol	5184.71	6812.36	7600.15	5519.98	8731.58	6404.07	119963	198570	175631	203387	193821	283608	6708.81	195830	29.19	4.8674	0.000317346	1.58093	up	Steroid biosynthesis(ko00100)
neg_10311	Ergotamine	1.19431e-09	12.1487	1.19431e-09	1.31703	1.19431e-09	1.19431e-09	746.24	1238.86	1146.31	1319.84	1133.04	1594.51	2.24429	1196.47	533.115	9.0583	0.000132025	1.60567	up	--
neg_10337	Dehydrotumulosic acid	6717.33	7818.37	7055.06	2829.92	11526	3161.68	1833.63	2180.37	2103.82	1783.7	1624.27	2697.7	6518.06	2037.25	0.312554	-1.67782	0.0188278	1.20803	down	--
neg_10349	Glycosyl-4,4'-diaponeurosporenoate	527.425	666.228	983.352	46.9482	1057.5	98.2875	2.17904	0.0275763	38.5505	1.66033	62.2512	217.28	563.291	53.6581	0.0952583	-3.39201	0.0324149	1.09929	down	--
neg_10402	Veatchine	6.88023	3.11652	2.5612	6.78753	0.968944	0.834466	110.383	113.568	65.6512	16.1783	19.3308	22.3008	3.52482	57.9021	16.427	4.03799	0.0329632	1.11648	up	--
neg_10412	Glutathionylspermidine	433.493	522.382	560.273	443.215	516.377	495.188	341.483	263.088	192.767	280.928	269.99	197.369	495.155	257.604	0.52025	-0.942723	1.5551e-05	1.54353	down	Glutathione metabolism(ko00480)
neg_10417	Avermitilol	5886.36	2750.77	4219.14	4809.46	19593.3	13458.7	704.484	15.5026	536.671	134.973	1097.49	45.5052	8452.95	422.437	0.0499751	-4.32265	0.0310928	1.14672	down	--
neg_10419	Emetine	1116.02	1472.46	1450.86	1180	1672.59	1234.9	485.499	761.601	1049.76	952.641	893.149	1034.88	1354.47	862.922	0.63709	-0.650432	0.00250251	1.27304	down	--
neg_10425	3',4'-Dihydrorhodovibrin	11506.6	10273.3	8947.86	15541.3	16925.4	10335.3	3217.88	4340.3	3262.33	4859.21	5088.76	5357.82	12255	4354.38	0.355316	-1.49283	0.00129846	1.44543	down	--
neg_10446	Secalciferol	2856.92	2720.2	2747.9	3223.87	1644.11	2188.33	1580.21	1390.47	875.122	1056.76	882.113	1060.94	2563.55	1140.94	0.44506	-1.16793	0.000702317	1.44072	down	Steroid biosynthesis(ko00100)
neg_10460	Cyclooctatin	959.141	1236.6	1079.5	911.879	1026.5	1116.7	605.016	875.84	977.251	622.471	676.166	676.12	1055.05	738.811	0.700259	-0.514039	0.00264436	1.29748	down	--
neg_10463	Nebramycin factor 4	632.11	895.173	682.81	488.077	121.884	1093.03	2853.93	4004.11	6160.89	4228.32	3770.65	3870.18	652.181	4148.01	6.36022	2.66908	0.000308421	1.5315	up	Neomycin, kanamycin and gentamicin biosynthesis(ko00524)
neg_10485	Isoswertisin 2''-rhamnoside	1.19431e-09	1.19431e-09	1.19431e-09	7.36232	1.19431e-09	8.51777	136.686	165.73	489.111	90.5736	87.4795	115.125	2.64668	180.784	68.306	6.09394	0.0364158	1.1083	up	--
neg_10497	5-N-Acetyl-7-N-(D-alanyl)-legionaminic acid	1481.76	1399.2	1715.16	1465.26	2771.39	1661.63	235.997	610.522	331.908	885.2	603.409	529.101	1749.07	532.689	0.304556	-1.71522	0.00119628	1.41864	down	--
neg_10506	Echinenone	3009.54	2945.48	2561.67	2622.85	3521.51	2395.39	3442.97	4022.8	3761.62	3497.16	3182.99	3931.87	2842.74	3639.9	1.28042	0.356616	0.00401849	1.28603	up	--
neg_10525	(22R,23R)-22,23-Dihydroxycampesterol	7367.82	5873.42	12046.8	8476.85	4677.83	8891.19	1210.35	3758.68	697.845	5627.05	3135.77	3702.56	7888.99	3022.04	0.383071	-1.38432	0.00437819	1.2587	down	--
neg_10632	LysoPC 22:5	0.795908	4.90034	1.99706	0.301924	0.00321671	1.92826	216.415	393.88	32.6935	658.413	810.733	1069.58	1.65445	530.286	320.521	8.32428	0.0205079	1.22843	up	--
neg_10642	DL-2-hydroxy stearic acid	157580	122078	218532	222081	92142.4	148834	101848	104700	69889.1	98908.1	64361.5	71421.9	160208	85188	0.531735	-0.91122	0.0147458	1.19187	down	--
neg_10670	D-Glyceraldehyde	23.2036	41.3709	24.5883	1.19431e-09	27.1971	43.2149	14.737	1.19431e-09	1.19431e-09	12.093	14.7834	14.4591	26.5958	9.34541	0.351387	-1.50887	0.0435366	1.04098	down	Galactose metabolism(ko00052);;Pentose phosphate pathway(ko00030);;Fructose and mannose metabolism(ko00051);;Glycerolipid metabolism(ko00561)
neg_10690	Kadcoccinone F	102.185	178.029	44.3224	45.5287	21.4658	127.437	168.683	210.785	153.436	140.659	186.718	112.272	86.4946	162.092	1.87402	0.906133	0.0282459	1.04627	up	--
neg_10696	(S)-2-Aceto-2-hydroxybutanoate	20.6351	27.9827	30.2	36.0219	20.2143	31.837	10.8885	16.3092	14.9989	19.1808	16.6652	20.4016	27.8152	16.4074	0.589871	-0.761527	0.00489733	1.25502	down	Valine, leucine and isoleucine biosynthesis(ko00290)
neg_10710	S-(2-Carboxypropyl)cysteine	19.8279	22.8953	53.2611	34.5455	18.79	37.6976	9.95073	3.9748	1.19431e-09	23.2713	14.2628	12.0079	31.1696	10.5779	0.339368	-1.55908	0.0116653	1.1691	down	--
neg_10723	Pregnenolone	8731.97	11313.5	8670.16	8808.75	7403.3	8050.17	6153.38	6470.93	6249.92	6194.96	4231.86	4967.39	8829.64	5711.41	0.646845	-0.628509	0.00110676	1.38121	down	Ovarian steroidogenesis(ko04913);;Aldosterone synthesis and secretion(ko04925);;Steroid hormone biosynthesis(ko00140);;Cortisol synthesis and secretion(ko04927);;Cushing syndrome(ko04934)
neg_10726	Pinusolidic acid	8600.16	7387.57	9602.15	9068.26	8452.63	9364.85	4434.34	5887.42	4620.3	5350.66	3537.02	4595.81	8745.94	4737.59	0.54169	-0.88446	5.89325e-06	1.55441	down	--
neg_10735	5,6,15-Trihydroxy-7,9,11,13-eicosatetraenoic acid	4613.27	4233.26	4547.41	4209.5	4041.38	4084.56	1938.97	2384.53	2104.61	2228.72	1614.12	1948.16	4288.23	2036.52	0.474909	-1.07428	3.20005e-08	1.62803	down	--
neg_10740	sesquicannabigerol	1323.97	679.114	1054.8	543.415	874.199	955.119	489.521	545.234	407.377	605.843	362.542	594.532	905.102	500.841	0.553354	-0.853727	0.0141338	1.2427	down	--
neg_10762	LysoPC 20:1	12880.6	9865.83	14360.6	14137.5	14100.3	13405.3	4579.1	7021.68	5133.5	7152.87	3922.36	5508.29	13125	5552.97	0.423083	-1.24099	8.54526e-06	1.55386	down	--
neg_10779	Neomethymycin	287.665	712.286	224.942	322.46	407.225	197.417	634.439	1174.2	830.03	865.67	959.297	1296.78	358.666	960.07	2.67678	1.4205	0.000835736	1.41902	up	--
neg_10783	Maltol	88.0315	80.1366	99.6006	108.113	99.7808	86.9091	68.4781	75.0047	62.2648	67.7421	51.2449	63.9831	93.762	64.7863	0.690965	-0.533315	0.000370785	1.41415	down	Polyketide sugar unit biosynthesis(ko00523)
neg_10797	3-epi-fagomine	8200.73	7470.86	8734.36	8334.47	7713.41	8120.12	4449.75	5702.73	4870.78	5246.72	3422.73	4479.3	8095.66	4695.33	0.579982	-0.785921	1.6012e-05	1.56573	down	--
neg_10812	Euonymoside A	256.117	174.706	362.975	396.452	333.474	311.174	65.3408	126.186	267.126	134.572	123.383	285.566	305.816	167.029	0.546175	-0.872565	0.0173123	1.07188	down	--
neg_10820	Senecionine N-oxide	110.887	107.012	102.65	100.9	106.292	115.356	80.1121	94.5995	101.654	67.0217	68.9126	69.049	107.183	80.2247	0.748485	-0.417955	0.00513734	1.33891	down	--
neg_10822	Senkyunolide P	0.309635	25.6059	68.9644	37.9193	20.6354	21.8737	1506.59	1943.43	1430.43	786.98	870.397	1534.1	29.2181	1345.32	46.0442	5.52495	0.000722924	1.5377	up	--
neg_10845	L-Phenylalanine	1302.37	1415.93	3127.24	2375.14	1191.49	2764.95	101.402	515.407	66.1183	1094.29	517.272	320.725	2029.52	435.869	0.214765	-2.21917	0.00375744	1.31928	down	Mineral absorption(ko04978);;Central carbon metabolism in cancer(ko05230);;Aminoacyl-tRNA biosynthesis(ko00970);;Protein digestion and absorption(ko04974);;Phenylalanine, tyrosine and tryptophan biosynthesis(ko00400);;ABC transporters(ko02010);;Phenylalanine metabolism(ko00360);;D-Amino acid metabolism(ko00470)
neg_10881	(15Z)-Tetracosenoic acid	3258.95	2999.1	2634.6	2285.33	2440.49	2675.94	1110.2	1836.09	951.392	2499.63	1361.82	1657.67	2715.73	1569.47	0.577916	-0.791068	0.00258579	1.34118	down	Biosynthesis of unsaturated fatty acids(ko01040)
neg_10882	Deoxytubulosine	4786.42	4688.26	8566.38	7779.49	4051.81	10039.4	749.974	2175.59	487.499	3458.96	2294.81	1480.25	6651.96	1774.52	0.266766	-1.90635	0.00318694	1.34248	down	--
neg_10972	Oleyl alcohol	8922.5	5827.62	10344.5	15846.5	2516.69	7431.42	7288.72	3964.55	2213	2543.86	2493.19	1864.39	8481.54	3394.62	0.400236	-1.32108	0.0400826	1.02987	down	--
neg_10973	Docosanoic acid (Behenic acid)	225.863	152.799	151.931	132.181	95.2178	207.164	4.1048	96.9871	18.6739	71.9085	63.9764	46.3308	160.859	50.3303	0.312884	-1.6763	0.00134209	1.38545	down	--
neg_10978	PA(18:2/0:0)	1400.74	1418.07	1516.89	1926.38	1625.51	1732.24	1269.71	620.826	534.467	1390.88	960.521	536.398	1603.3	885.468	0.552277	-0.856536	0.00391743	1.32892	down	--
neg_10992	4-Hydroxy-L-phenylglycine	26.7529	73.4531	29.0047	37.6014	64.4817	28.7586	213.477	569.318	185.901	488.524	285.961	277.883	43.3421	336.844	7.77175	2.95824	0.00547147	1.37557	up	--
neg_11000	Palmitoleic Acid ethyl ester	17648.6	15949.7	19180	26472.9	17279.4	19703.7	8241.23	7848.77	7259.3	13039.5	10564.9	7553.68	19372.4	9084.57	0.468944	-1.09251	0.000373463	1.4498	down	--
neg_11005	ent-7alpha-Hydroxykaur-16-en-19-oic acid	80553.8	99031	68157.1	60750.8	59875.9	54611.9	24009.7	41515.5	35794.7	58730.5	30307.9	27321	70496.7	36279.9	0.514632	-0.958387	0.00282615	1.31199	down	--
neg_11008	12-Oxo-phytodienoic acid	47284.5	49995.2	47943	50933.9	43465.2	47651.7	15743.8	26066.1	15436.8	28350	22716.7	17878.4	47878.9	21032	0.439274	-1.18681	1.11444e-05	1.5911	down	--
neg_11024	Narbomycin	1099.61	1217.01	1004.97	994.871	1102.83	1025.75	439.335	878.147	529.588	820.307	681.594	575.78	1074.17	654.125	0.608957	-0.715589	0.000887662	1.43069	down	--
neg_11042	Pleuromutilin	65582.3	23395.5	17769.3	34532.3	103100	93344	16813.2	12526.8	22304.9	4464.38	25076.4	3831.82	56287.2	14169.6	0.251737	-1.99001	0.0362624	1.1219	down	--
neg_11062	3-Methyldioxyindole	314.469	308.978	216.865	238.128	236.302	251.877	102.761	251.397	79.0387	212.598	175.095	140.796	261.103	160.281	0.61386	-0.704018	0.0119954	1.191	down	Tryptophan metabolism(ko00380)
neg_11123	L-Olivosyl-oleandolide	718.459	559.678	593.208	782.339	411.138	453.513	299.421	225.581	277.209	749.578	229.374	250.14	586.389	338.55	0.577348	-0.792487	0.037791	1.02577	down	--
neg_1146	6-Methylmercaptopurine	44.1465	41.8286	68.7576	74.3009	70.0014	33.7119	23.6347	21.3427	30.7697	54.9812	34.0768	19.4122	55.4578	30.7029	0.553626	-0.853017	0.021139	1.07566	down	Drug metabolism - other enzymes(ko00983)
neg_1243	Serinyl-Isoleucine	481.024	412.687	670.865	617.707	459.451	772.747	423.472	319.701	276.102	486.048	296.545	482.231	569.08	380.683	0.668945	-0.58004	0.023943	1.07593	down	--
neg_1246	4-Pyridoxic acid	219.776	125.494	214.683	215.822	174.46	239.988	131.472	80.6077	144.341	128.01	113.466	123.344	198.371	120.207	0.605971	-0.72268	0.00399627	1.33113	down	Vitamin B6 metabolism(ko00750)
neg_1267	Amarogentin	2237.21	1681.73	2138.25	1785.79	2389.87	1928.92	1232.56	1303.28	1362.27	1247.2	1392.41	1453.36	2026.96	1331.84	0.657064	-0.605894	0.0010386	1.47135	down	--
neg_1271	1-Aminocyclopropane-1-carboxylate	64.3163	16.9235	32.4153	13.1204	63.0932	18.692	1.19431e-09	1.19431e-09	2.81961	1.07725	21.7563	1.19431e-09	34.7601	4.27553	0.123001	-3.02326	0.0224644	1.17511	down	Cysteine and methionine metabolism(ko00270)
neg_1283	Doxorubicin	416.733	207.4	390.249	213.243	249.219	205.181	82.5564	83.8389	71.4754	196.31	268.383	175.455	280.337	146.336	0.522001	-0.937876	0.0266868	1.07539	down	--
neg_1286	D-Proline	157.473	173.717	195.501	228.693	270.459	233.505	107.506	82.6331	137.487	140.991	185.183	113.438	209.891	127.873	0.609234	-0.714931	0.0046093	1.25109	down	D-Amino acid metabolism(ko00470);;Arginine and proline metabolism(ko00330)
neg_1288	D-(-)-Threose	4283.83	1626.12	2670.08	1513.13	4234.73	2034.79	762.527	570.257	587.485	900.416	1620.38	1085.09	2727.11	921.025	0.337729	-1.56606	0.0152183	1.2388	down	--
neg_1293	Hypoxanthine	8459.27	4617.12	6059.59	7614.74	7094.7	8398.2	3380.55	2930.73	2003.89	3859.41	4228.55	2951.01	7040.6	3225.69	0.458155	-1.12609	0.000639239	1.46893	down	Purine metabolism(ko00230)
neg_1315	N-Acetyl-D-glucosamine	29222.6	9638.69	14212.7	6971.46	30554.7	9817.48	2881.39	2131.82	2257.33	3086.22	10014	3817.65	16736.3	4031.4	0.240878	-2.05363	0.029797	1.14548	down	ABC transporters(ko02010);;Amino sugar and nucleotide sugar metabolism(ko00520)
neg_1316	Coniferyl acetate	14290.9	11274	14369.2	17929.8	13758.2	20420	10216.9	8280.26	6710.22	9360.58	9618.57	9031.55	15340.3	8869.68	0.578193	-0.790377	0.0033882	1.36957	down	--
neg_1340	Valacyclovir (hydrochloride)	11799.9	3750.8	5546.5	2514.93	11180.8	4103.05	1102.7	912.961	1102.14	1110.23	3980.14	1387.53	6482.67	1599.28	0.246701	-2.01916	0.029301	1.15089	down	--
neg_1344	7-Deoxyloganate	11127.1	4195.89	5634.19	3763.4	9482.77	4758.98	2124.85	1655.1	2144.44	1972.63	3970.42	2281.76	6493.72	2358.2	0.363151	-1.46136	0.0200206	1.21803	down	--
neg_1352	Rhizocticin B	72372	18216	28393.3	10302.6	77142.5	18448	1058.87	933.628	779.389	3063.83	19696.7	3514.87	37479.1	4841.21	0.129171	-2.95264	0.0414831	1.09495	down	Phosphonate and phosphinate metabolism(ko00440)
neg_1365	Mulberroside A	506.195	431.734	731.735	631.262	495.913	750.315	446.131	458.396	413.612	453.77	374.957	508.597	591.192	442.577	0.748618	-0.417698	0.0402449	1.03341	down	--
neg_1373	Vitexin 2''-O-beta-D-glucoside	6612.63	2782.39	3949.71	2681.33	5029.22	3733.06	1740.27	1689.1	1661.18	1588.8	2633.73	2076.33	4131.39	1898.23	0.459466	-1.12197	0.0131027	1.27775	down	--
neg_1374	Decarbamoylnovobiocin	846.684	844.986	915.131	969.769	975.065	996.56	546.078	589.105	676.037	700.856	655.884	696.877	924.699	644.139	0.696594	-0.521611	2.12048e-05	1.51678	down	--
neg_1408	Glandicoline B	297.453	168.068	239.999	211.098	356.048	247.394	133.651	139.041	85.4136	143.065	195.922	254.124	253.343	158.536	0.625777	-0.676281	0.0252947	1.06214	down	--
neg_1452	L-Tyrosine	1489.53	1068.28	1357.37	1260.18	1008.33	1730.76	754.561	474.569	591.091	716.891	641.745	805.262	1319.08	664.02	0.503398	-0.990229	0.00100563	1.45521	down	Cocaine addiction(ko05030);;Central carbon metabolism in cancer(ko05230);;Tyrosine metabolism(ko00350);;Phenylalanine, tyrosine and tryptophan biosynthesis(ko00400);;Dopaminergic synapse(ko04728);;Phenylalanine metabolism(ko00360);;Ubiquinone and other terpenoid-quinone biosynthesis(ko00130);;Thiamine metabolism(ko00730);;Prolactin signaling pathway(ko04917);;Parkinson disease(ko05012);;Alcoholis…
neg_1454	4-Coumarate	318.698	251.795	314.12	281.337	251.967	452.607	218.307	149.218	121.112	187.673	169.464	271.613	311.754	186.231	0.597366	-0.743314	0.00851844	1.2178	down	Ubiquinone and other terpenoid-quinone biosynthesis(ko00130);;Tyrosine metabolism(ko00350)
neg_1474	Senkyunolide F	292.5	158.206	218.97	241.164	424.026	395.569	163.299	36.4946	55.1887	87.0363	109.876	108.986	288.406	93.4801	0.324127	-1.62537	0.00418316	1.35113	down	--
neg_1475	2-Hydroxy-6-ketononatrienedioate	36.477	19.3468	11.0162	24.0349	58.3299	14.2942	1.38279	1.2884	1.47826	22.4813	4.10249	5.06686	27.2498	5.96669	0.218962	-2.19124	0.0312876	1.08902	down	Phenylalanine metabolism(ko00360)
neg_1505	2-Amino-4-methoxyphenol	1005.53	545.757	941.697	937.231	1012.49	1004.7	536.974	320.894	343.769	508.564	435.122	566.586	907.9	451.985	0.497835	-1.00626	0.000684613	1.44253	down	--
neg_1508	cannabistilbene 鈪?25.5641363015644	18.4747	23.5579	38.459	19.1941	20.3266	2.22223	1.19431e-09	4.77745	15.6022	8.04406	23.5172	24.2627	9.0272	0.37206	-1.42639	0.00980839	1.15551	down		--
neg_1512	Ectoine	121.438	37.9413	98.5605	76.4829	67.8777	214.178	18.3618	1.19431e-09	2.64575	44.3539	26.6418	27.6143	102.746	19.9362	0.194034	-2.36562	0.0201781	1.20805	down	Glycine, serine and threonine metabolism(ko00260)
neg_1517	Ribothymidine	338.759	207.54	362.716	335.11	553.588	672.831	167.825	121.722	91.902	138.278	159.973	128.649	411.757	134.725	0.327194	-1.61178	0.00977	1.311	down	--
neg_1522	Sarmentosin	19998.5	2186.06	11666.1	11183.7	1954.45	17704.3	653.761	431.412	1005.06	1017.56	2520.75	1060.49	10782.2	1114.84	0.103396	-3.27374	0.0256477	1.20125	down	--
neg_1532	N-Glycyl-L-leucine	16.4802	31.282	47.7397	30.8165	74.8359	44.8656	15.0059	1.19431e-09	1.07532	18.7312	14.5629	25.64	41.0033	12.5026	0.304916	-1.71352	0.0158756	1.14388	down	--
neg_1535	Meleagrin	2130.41	1628.33	3521.49	2257.58	2049.73	2348.48	323.457	506.738	205.778	2014.98	1250.92	1020.42	2322.67	887.05	0.381909	-1.3887	0.00378468	1.26158	down	--
neg_1536	10-Deoxysarpagine	119.249	87.5613	246.452	196.134	148.299	157.937	8.31294	7.22994	62.8548	129.446	68.3999	84.4948	159.272	60.1231	0.377487	-1.4055	0.00811651	1.17833	down	--
neg_1546	Melatonin (N-Acetyl-5-methoxytryptamine)	353.792	477.807	440.537	613.848	666.639	409.933	90.435	19.5899	137.491	37.6356	302.048	61.6792	493.759	108.147	0.219027	-2.19082	0.000164771	1.45192	down	--
neg_155	UDP-alpha-D-galactofuranose	214.246	160.122	221.707	197.151	249.094	215.424	34.9775	21.6482	67.0234	68.9008	96.9616	33.8535	209.624	53.8942	0.257099	-1.9596	3.11717e-06	1.58094	down	Galactose metabolism(ko00052);;Amino sugar and nucleotide sugar metabolism(ko00520)
neg_1563	L-2,3-Diaminopropanoate	50.9078	16.978	38.8325	37.5396	64.0659	57.609	8.36468	9.62533	6.46448	13.4726	25.8931	7.38316	44.3221	11.8672	0.26775	-1.90104	0.00376855	1.36155	down	--
neg_1569	5-Aminoimidazole ribonucleotide	112.788	5.76957	65.7482	68.0645	6.39369	91.9402	1.19431e-09	1.19431e-09	2.43947	1.19431e-09	15.6882	1.19431e-09	58.4507	3.02128	0.0516894	-4.27399	0.0269701	1.18639	down	--
neg_1570	Pyridostigmine cation	452.018	61.5255	247.597	246.631	113.094	371.972	10.3364	2.02301	15.9397	30.6585	92.7116	51.2647	248.806	33.8223	0.135938	-2.87898	0.0153672	1.26133	down	--
neg_1572	6-Acetamido-2-oxohexanoate	910.902	105.365	563.953	535.055	159.918	858.173	29.1765	3.8687	36.7926	44.5619	146.769	51.3753	522.228	52.0907	0.0997471	-3.32558	0.0186062	1.245	down	Lysine degradation(ko00310)
neg_1604	N-Acetyl-D-phenylalanine	113.483	285.819	283.028	234.966	293.413	259.169	38.644	13.2076	35.4107	128.132	169.319	69.543	244.979	75.7094	0.309044	-1.69412	0.00109069	1.34434	down	D-Amino acid metabolism(ko00470)
neg_1615	Succinate semialdehyde	11.4064	22.7799	39.4806	40.0448	14.3388	37.0081	4.04314	1.19431e-09	1.19431e-09	17.6711	5.10233	7.39907	27.5098	5.7026	0.207294	-2.27025	0.00727373	1.23386	down	Nicotinate and nicotinamide metabolism(ko00760);;Tyrosine metabolism(ko00350);;Butanoate metabolism(ko00650);;Alanine, aspartate and glutamate metabolism(ko00250);;Vitamin B6 metabolism(ko00750)
neg_1625	N-Ethylmaleimide (NEM)	289.126	196.192	266.362	184.657	287.85	272.237	108.98	87.2245	72.8855	145.651	118.254	134.863	249.404	111.31	0.446302	-1.16391	0.000233371	1.49876	down	--
neg_1634	Delphinidin 3-O-(6''-O-malonyl)-beta-glucoside-3'-O-beta-glucoside	932.964	1905.48	1487.01	429.335	954.331	2054.19	1.76802	1.19431e-09	1.19431e-09	528.682	86.6372	6.95689	1293.89	104.007	0.0803837	-3.63695	0.0044316	1.35674	down	--
neg_1635	Cyanidin 5-O-beta-D-glucoside 3-O-beta-D-sambubioside	1562.31	2834.96	1921.21	1232.93	2507.03	3459.61	340.941	296.267	252.737	1125.96	534.597	528.209	2253.01	513.118	0.227748	-2.13449	0.00256012	1.39105	down	--
neg_1641	4-Hydroxyisoleucine	2998.85	2358.65	3804.48	3289.62	4043.44	4409.64	1315.71	537.193	1278.19	1265.85	1830.54	1759.79	3484.11	1331.21	0.382081	-1.38805	0.000281358	1.46812	down	--
neg_1642	D-Erythrose 4-phosphate	21.677	2.26059	23.1865	33.8394	22.1487	3.37808	22.343	37.4828	28.3388	23.1505	60.6097	42.7903	17.7484	35.7858	2.01629	1.0117	0.0443497	1.00414	up	Pentose phosphate pathway(ko00030);;Vitamin B6 metabolism(ko00750);;Phenylalanine, tyrosine and tryptophan biosynthesis(ko00400)
neg_1643	Pantothenate	3817.44	2621.5	5365.94	4387.1	6302.75	6338.35	1383.25	461.186	1339.18	1390.75	2260.81	2156.78	4805.51	1498.66	0.311863	-1.68102	0.00157786	1.40348	down	Vitamin digestion and absorption(ko04977);;Pantothenate and CoA biosynthesis(ko00770);;beta-Alanine metabolism(ko00410)
neg_1656	N-Acetyl-L-citrulline	2074.57	1117.26	1753.36	901.518	1773.8	1904.32	315.12	645.1	1091.08	1126.17	1052.71	1335.25	1587.47	927.571	0.584308	-0.775199	0.0232547	1.09552	down	Arginine biosynthesis(ko00220)
neg_1666	Tripterygiumine N	374.045	843.288	380.617	286.367	460.499	637.578	5.63287	12.8592	347.274	222.99	105.973	29.134	497.066	120.644	0.242712	-2.04268	0.0051466	1.27137	down	--
neg_1673	Ternatin C5	329.437	414.999	447.036	128.073	233.824	324.409	1.19431e-09	1.19431e-09	1.19431e-09	115.871	97.8672	1.19431e-09	312.963	35.6231	0.113825	-3.13511	0.00116062	1.4313	down	--
neg_1683	5-Acetamidopentanoate	608.382	615.616	627.928	720.036	703.933	724.652	423.535	239.14	252.817	375.771	445.885	386.035	666.758	353.864	0.530723	-0.913969	5.71499e-05	1.53051	down	Lysine degradation(ko00310)
neg_1687	Methyldopa	215.695	160.499	280.139	279.204	260.419	271.072	189.081	126.879	172.693	135.409	172.224	209.169	244.505	167.576	0.68537	-0.545046	0.00964683	1.18262	down	--
neg_1689	Pilocarpine	505.59	405.007	382.411	378.307	443.308	455.377	341.54	211.818	219.977	348.163	257.145	477.992	428.333	309.439	0.722426	-0.469079	0.0350138	1.06238	down	--
neg_1736	6-Hydroxy-4-methylcoumarin	236.899	416.623	182.181	297.87	175.154	209.266	97.2982	111.576	68.1559	247.533	99.5721	66.9754	252.999	115.185	0.455279	-1.13518	0.0154221	1.13816	down	--
neg_1738	MADECASSIC ACID	8474.13	14937.2	6196.95	10326.5	6563.36	7185.76	4361.64	4691.3	3168.11	8417.59	3878.41	3139.3	8947.31	4609.39	0.515171	-0.956878	0.0239321	1.09475	down	--
neg_175	P1,P4-Bis(5'-uridyl) tetraphosphate	125.545	43.1789	189.75	137.397	1.19431e-09	79.2328	378.775	396.435	368.8	128.121	98.987	189.549	95.8507	260.111	2.71371	1.44027	0.0320267	1.06449	up	Pyrimidine metabolism(ko00240)
neg_1779	(25R)-Spirost-4-ene-3,12-dione	12727.8	25703.5	14105.6	12160.5	10324.3	10841	4934.49	7340.91	7541.58	8456.16	6239.99	5774.11	14310.4	6714.54	0.469205	-1.09171	0.0219651	1.16299	down	--
neg_1790	6.alpha.-Methylprednisolone	581.936	556.248	936.643	763.661	700.77	762.491	16.7262	98.0808	25.4357	298.916	225.027	30.1157	716.958	115.717	0.1614	-2.63129	1.30447e-05	1.53852	down	--
neg_1822	Hydroxyspheroidene	6792.6	3590.61	4857.37	9529.23	6487.64	5523.72	1412.78	1818.27	1873.95	2154.72	2470.81	2862.46	6130.19	2098.83	0.342376	-1.54635	0.00383096	1.3712	down	--
neg_1866	9-Oxo-12Z-Octadecenoic acid	76480.5	89081.7	90726.7	78459.4	112965	82753.8	32284.8	47905	37918.8	61045.3	49561.8	48378.2	88411.1	46182.3	0.522359	-0.936887	0.000135435	1.46736	down	--
neg_1926	Solavetivol	557.292	117.112	437	294.331	465.818	353.678	88.9315	195.593	33.0299	42.3051	78.218	433.415	370.872	145.249	0.391641	-1.3524	0.0289354	1.03476	down	--
neg_1954	Ginsenoside C-K	2039.19	2485.22	2396.87	2033.05	2571.15	2562.35	4076.47	7622.2	5119.35	5772.27	3465.25	4992.55	2347.97	5174.68	2.20389	1.14005	0.00457842	1.39382	up	--
neg_2031	Idebenone	21898.8	21155.7	22897.9	22456.2	17618.1	18980	12124.6	14767.4	14179	13541.1	11657.2	10933.4	20834.5	12867.1	0.617588	-0.695284	3.26696e-05	1.52871	down	--
neg_2060	Kadcoccilactone Q	3495.56	3725.89	2867.11	2697.08	3498.61	3425.56	2632.09	2467.07	2545.85	2597.97	1647.29	1957.86	3284.97	2308.02	0.702601	-0.509223	0.00194869	1.35082	down	--
neg_2128	Formosanin C	262.318	1511.2	295.751	224.49	169.269	241.238	387.269	2833.21	900.183	1858.77	1698.02	2575.57	450.711	1708.84	3.79143	1.92274	0.0216475	1.15051	up	--
neg_2130	LysoPE 20:3	33.6065	175.643	17.4239	5.0794	7.99985	19.3641	31.5478	416.591	183.183	306.97	281.592	370.165	43.1861	265.008	6.13643	2.6174	0.00942058	1.26501	up	--
neg_2132	Icosenoic acid	236.724	224.61	322.048	328.405	334.014	316.879	7.49672	32.2601	3.41212	162.786	51.147	36.8021	293.78	48.984	0.166737	-2.58435	1.69252e-05	1.53312	down	Biosynthesis of unsaturated fatty acids(ko01040)
neg_2133	Dihydrozeatin-O-glucoside	506.233	387.52	602.197	507.944	778.487	624.001	37.8959	151.026	19.7567	278.922	173.822	144.917	567.73	134.39	0.236714	-2.07878	0.000110289	1.49032	down	--
neg_2187	24-Ethylidenelophenol	5782.53	5827.64	8541.65	6584.19	4893.44	6498.02	2972.01	3440.67	3320.83	3947.26	2409.04	2789.9	6354.58	3146.62	0.495174	-1.01399	0.000689437	1.4488	down	Steroid biosynthesis(ko00100)
neg_2246	2(R)-HPOT	15823.1	19949.7	3894.24	6367.94	1621.98	1512.74	16042.9	24020.5	17987.6	16879.9	16494	19246.4	8194.95	18445.2	2.2508	1.17044	0.0221397	1.13856	up	alpha-Linolenic acid metabolism(ko00592)
neg_227	3-(Allylsulphinyl)-L-alanine	123.029	52.8334	71.6153	93.0644	197.624	85.6962	75.0614	31.0219	43.6798	29.7689	49.5176	53.3486	103.977	47.0664	0.452661	-1.1435	0.0417445	1.06559	down	--
neg_2270	Quinine	2832.38	2566.22	2414.55	2166.08	2536.95	2517.08	1570.96	1716.39	1791.99	1224.17	2029.19	1757.4	2505.54	1681.68	0.671186	-0.575216	0.000193871	1.47402	down	Bile secretion(ko04976);;Taste transduction(ko04742)
neg_2280	cis-gondoic acid	1.14311	17.8512	114.924	62.4255	7.73486	2.1122	144.464	90.1915	54.2054	195.913	132.036	195.979	34.3652	135.465	3.94192	1.9789	0.00716884	1.24325	up	--
neg_2309	Sclareol glycol	276.402	450.731	354.528	549.149	412.555	591.326	562.49	619.826	841.189	472.581	637.344	606.047	439.115	623.246	1.41932	0.505202	0.0240682	1.08891	up	--
neg_2328	Cycloeucalenone	870.718	1100.19	1140.93	1200.08	997.054	949.668	1585.19	2581.23	2149.53	1932.83	1532.02	2543.15	1043.11	2053.99	1.96911	0.977543	0.00218153	1.45949	up	Steroid biosynthesis(ko00100)
neg_2329	LysoPC 150	228.729	19.2644	177.87	56.0465	124.645	247.057	12.6848	10.9694	1.19431e-09	5.3681	15.0898	39.5486	142.268	13.9435	0.098008	-3.35096	0.0186458	1.24249	down	--
neg_2337	伪-Spinasterol	513.327	731.38	613.493	581.501	436.075	708.614	4992.06	6283.28	7439.07	5725.43	3978.67	5091.54	597.398	5585.01	9.34889	3.22479	0.000140791	1.5888	up	--
neg_2358	3-Hexaprenyl-4-hydroxy-5-methoxybenzoate	284.461	245.896	236.158	158.561	315.674	170.58	821.563	1244.84	962.241	1197.31	772.909	1012.55	235.222	1001.9	4.25939	2.09065	8.41438e-05	1.57781	up	--
neg_2821	Fraxin	9.59334	2.67193	10.8745	10.8359	6.04408	11.4245	34.9117	32.5529	23.8647	22.9905	25.0685	50.5849	8.57404	31.6622	3.6928	1.88471	0.0020764	1.43264	up	--
neg_2842	Threoninyl-Isoleucine	365.991	305.09	317.632	341.313	422.925	372.953	237.773	115.088	146.662	208.72	203.581	328.76	354.317	206.764	0.583556	-0.777057	0.00302675	1.32616	down	--
neg_2847	N-Methyl-4-aminobutyric acid	135.769	83.2188	139.931	201.855	96.8492	131.338	125.594	30.3356	45.7476	96.2724	80.6896	81.9761	131.493	76.7692	0.583826	-0.776391	0.032741	1.03349	down	--
neg_2848	Dapdiamide B	895.819	645.604	1111.65	976.923	1135.76	1074.01	1362.04	1686.86	2038.7	1204.39	1243.62	1236.36	973.293	1461.99	1.50211	0.586992	0.0143355	1.17476	up	--
neg_2851	Asparaginyl-Asparagine	2068.29	679.745	868.016	1498.82	1693.34	1173.76	139.454	113.038	136.967	615.136	596.331	384.102	1330.33	330.838	0.248689	-2.00759	0.00376507	1.36039	down	--
neg_2856	Urdamycin G	181.945	121.595	138.497	107.228	237.579	209.308	60.6542	50.2655	86.6062	49.0542	87.0924	125.852	166.025	76.5874	0.4613	-1.11622	0.00637486	1.26932	down	--
neg_2860	Phenethylamine	556.136	360.028	514.128	483.567	445.499	726.862	362.807	349.512	203.914	395.975	393.259	426.878	514.37	355.391	0.690924	-0.533401	0.0275873	1.0872	down	Phenylalanine metabolism(ko00360)
neg_2883	(S)-1-Pyrroline-5-carboxylate	94.1663	161.821	75.1493	90.8893	113.012	68.1364	29.6045	31.4397	72.675	38.3918	84.163	30.6797	100.529	47.8256	0.47574	-1.07176	0.0126132	1.16237	down	Arginine and proline metabolism(ko00330);;Alanine, aspartate and glutamate metabolism(ko00250)
neg_2917	5-Methyl-2-thiophenecarboxaldehyde	313.529	277.201	302.287	334.536	285.238	324.702	290.22	255.176	242.137	234.204	259.736	256.522	306.249	256.332	0.837006	-0.256689	0.00208449	1.33206	down	--
neg_2950	Glucoiberverin	58.4711	1.19431e-09	20.8344	17.6037	11.5883	45.9888	69.9188	128.449	107.91	54.0391	26.9354	67.0567	25.7477	75.7182	2.94077	1.5562	0.0209266	1.09988	up	--
neg_2956	L-Proline	163.773	183.164	239.844	299.411	352.391	188.184	101.344	94.8762	164.554	75.4582	235.531	94.4087	237.794	127.695	0.536998	-0.89701	0.0195413	1.07973	down	Protein digestion and absorption(ko04974);;Arginine and proline metabolism(ko00330);;Aminoacyl-tRNA biosynthesis(ko00970);;D-Amino acid metabolism(ko00470);;Central carbon metabolism in cancer(ko05230);;Mineral absorption(ko04978);;ABC transporters(ko02010)
neg_2995	GDP-beta-L-colitose	230.564	104.81	221.246	219.24	204.825	239.459	346.68	462.253	287.376	307.748	226.946	451.968	203.358	347.162	1.70715	0.77159	0.011252	1.22206	up	--
neg_3028	Lauroyl-CoA	413.919	373.313	390.116	221.161	155.222	246.903	5.58122	25.1144	7.3462	325.539	200.612	74.8092	300.106	106.5	0.354876	-1.49461	0.0186799	1.12568	down	Fatty acid elongation(ko00062);;Fatty acid degradation(ko00071)
neg_3032	Aldosterone	2082.19	1383.11	2531.11	2402.3	3227.44	2585.78	1274.97	895.032	890.434	1455.44	1309.94	1791.89	2368.65	1269.62	0.536008	-0.899673	0.00508821	1.27152	down	Steroid hormone biosynthesis(ko00140);;Aldosterone synthesis and secretion(ko04925);;Aldosterone-regulated sodium reabsorption(ko04960)
neg_3039	FAD	61.8276	67.8915	62.4986	68.4876	80.5839	78.7093	29.9121	38.274	60.5867	30.487	26.3549	23.6064	69.9997	34.8702	0.498147	-1.00536	0.000565325	1.43984	down	Riboflavin metabolism(ko00740);;Vitamin digestion and absorption(ko04977)
neg_3043	Flavin adenine dinucleotide (FAD)	46310.1	38153.3	38323.6	39735.7	48539.4	46770.4	28899.9	26204	42670.1	22876.4	18667.3	28576.2	42972.1	27982.3	0.651174	-0.618884	0.00456901	1.30188	down	--
neg_3053	Raspberryketone glucoside	785.306	689.967	894.267	759.436	988.507	972.038	1357.33	1142.61	1714.74	1162.69	1114.29	1468.83	848.254	1326.75	1.56409	0.645325	0.00261586	1.35471	up	--
neg_3054	Gibberellin A51-catabolite	625.508	615.573	840.17	804.467	1131.78	818.396	6906.55	5427.48	4090.01	5461.65	5016.06	9070.01	805.982	5995.29	7.4385	2.89501	0.000740057	1.53357	up	--
neg_3059	Indole-3-carboxaldehyde	6938.09	5173.4	7505.57	6748.17	8577.81	7473.91	4678.31	2859.88	3983.9	4367.96	3362.51	4757.8	7069.49	4001.73	0.566056	-0.820983	0.000400629	1.44523	down	--
neg_3071	Tryptophyl-Asparagine	1302.22	804.461	1627.25	1432.85	2118.53	1713.27	661.948	186.585	205.981	891.652	897.025	873.978	1499.77	619.528	0.413083	-1.27549	0.00347045	1.28691	down	--
neg_3113	N-Acetylornithine	89.0029	77.9352	87.7931	79.0518	154.13	87.5859	21.5721	16.6846	25.5886	82.7242	66.8179	58.9889	95.9164	45.396	0.473288	-1.07921	0.0114014	1.161	down	Arginine biosynthesis(ko00220)
neg_3114	Creatinine	390.97	244.696	355.625	328.581	640.212	473.796	136.748	107.317	134.733	302.866	198.335	230.35	405.647	185.058	0.456205	-1.13225	0.00905371	1.23657	down	Arginine and proline metabolism(ko00330)
neg_3125	Benzamide	2719.1	963.197	2375.37	953.985	2010.44	2975.63	112.185	338.507	103.779	1180.15	924.548	750.979	1999.62	568.357	0.284232	-1.81486	0.00798453	1.27373	down	--
neg_3131	Indole-3-carboxylic acid	58261.6	22110	49895.7	19745	42977.6	61737.8	3229.14	7306.4	3015.74	24294.5	18627.8	14822.5	42454.7	11882.7	0.279891	-1.83706	0.00668155	1.30024	down	--
neg_3132	p-Acetaminobenzaldehyde	187962	53151.5	155263	62027.7	128499	183505	4847.03	25099.1	6429.35	80119	55632.4	45956.2	128401	36347.2	0.283075	-1.82075	0.0103127	1.24989	down	--
neg_3141	Kynurenic acid	15836.7	4175.44	13254.9	5887.05	11624.4	16122.8	1342.01	2438.63	1307.87	7042.01	4824.24	4566.67	11150.2	3586.91	0.321689	-1.63626	0.0125114	1.23698	down	Tryptophan metabolism(ko00380)
neg_3150	Futalosine	1646.85	397.244	1450.57	380.903	1037.12	1836.33	38.7635	89.6913	14.5371	672.285	468.402	291.676	1124.84	262.559	0.23342	-2.099	0.018325	1.19675	down	Ubiquinone and other terpenoid-quinone biosynthesis(ko00130)
neg_3151	Flavine mononucleotide (FMN)	4805.08	4744.97	5439.5	4812.32	5378.07	6229.89	3431.53	3365.3	4489.95	3372.16	3347.84	4617.38	5234.97	3770.69	0.720289	-0.473351	0.00161585	1.3233	down	--
neg_3158	Luteolin 7-O-[beta-D-glucuronosyl-(1->2)-beta-D-glucuronide]	1501.82	19.4519	919.346	55.478	623.562	1462.42	1.19431e-09	1.19431e-09	1.19431e-09	335.246	112.424	9.41646	763.681	76.1811	0.0997551	-3.32547	0.0490939	1.08609	down	--
neg_3162	2-Amino-4,5-dihydroxy-6-oxo-7-(phosphooxy)heptanoate	232.431	126.932	172.634	126.626	175.049	175.97	0.0693492	82.8955	1.19431e-09	126.506	128.138	110.558	168.274	74.6945	0.443887	-1.17174	0.0115513	1.19247	down	--
neg_3168	(E)-4-Hydroxyphenylacetaldehyde oxime	355.062	319.03	428.979	388.746	558.394	462.764	955.721	562.886	818.524	829.781	798.644	943.249	418.829	818.134	1.95338	0.965976	0.000321518	1.46234	up	--
neg_3227	(+)-Peusedanol	1110.82	697.695	1090.49	1402.92	1012	1062.84	577.422	233.604	519.653	661.498	1078.02	661.393	1062.79	621.931	0.585185	-0.773036	0.0128616	1.15637	down	--
neg_3233	Mannopine	7524.51	9207.52	7100.21	5306.08	7815.72	8900.45	6067.98	5927.51	5241.76	4431.66	4558.84	4397.56	7642.42	5104.22	0.66788	-0.582338	0.00489898	1.3122	down	ABC transporters(ko02010)
neg_3245	3'-Deoxy-4-O-methylsappanol	740.31	628.031	790.822	848.184	974.083	848.981	1841.01	950.16	3446.28	1370.79	1059	2191.72	805.069	1809.83	2.24804	1.16867	0.0453065	1.06631	up	--
neg_3259	Gentisic acid	177.817	318.675	337.494	247.737	592.903	294.541	475.693	714.085	1111.46	1800.72	2013.88	1551.11	328.194	1277.82	3.8935	1.96107	0.0117068	1.27142	up	Tyrosine metabolism(ko00350)
neg_3269	Hydroquinone	54.6491	119.749	123.248	112.056	226.628	99.5026	241.743	320.995	515.475	839.056	840.441	703.925	122.639	576.939	4.70438	2.234	0.00699448	1.33579	up	Chemical carcinogenesis - reactive oxygen species(ko05208);;Tyrosine metabolism(ko00350)
neg_3276	Aminoacetone	3.25438	1.0125	5.10621	4.93134	4.21728	10.1364	26.8853	22.2337	23.31	42.1878	23.888	44.5444	4.77634	30.5082	6.38735	2.67522	0.00105593	1.4765	up	Glycine, serine and threonine metabolism(ko00260)
neg_3279	5-(2'-Formylethyl)-4,6-dihydroxypicolinate	59.9025	219.231	165.721	156.611	172.05	56.3046	174.134	296.182	166.992	375.147	441.307	290.283	138.303	290.674	2.10171	1.07157	0.0180034	1.15781	up	Tryptophan metabolism(ko00380)
neg_3284	Tetracenomycin A2	733.092	269.471	530.183	334.125	66.527	461.944	79.5998	79.359	28.6612	103.917	119.68	63.994	399.224	79.2019	0.19839	-2.33359	0.0186235	1.24507	down	--
neg_3314	Guanine	1217.9	1046.1	1169.84	1275.17	1688.4	1493.06	2362.35	1511.06	2250.41	1682.37	1927.79	2166.35	1315.08	1983.39	1.50819	0.592818	0.0031905	1.29336	up	Purine metabolism(ko00230)
neg_3328	Urdamycin B	1458.53	1315.5	1976.47	2216.37	2756.34	2239.71	3175.51	2495.03	2597.77	2991.33	2833.59	4153.6	1993.82	3041.14	1.52528	0.609075	0.00980475	1.20667	up	--
neg_3330	Alyxialactone	219.277	147.704	230.99	264.586	320.396	253.247	365.266	232.519	269.662	420.677	487.183	476.481	239.367	375.298	1.56788	0.648814	0.0256936	1.09617	up	--
neg_3346	cis-1,2-Dihydro-3-ethylcatechol	38.0723	16.4352	40.0443	47.9535	52.9927	31.6168	5.69116	5.31009	1.24292	35.4243	20.9663	28.4859	37.8525	16.1868	0.427628	-1.22557	0.0197797	1.08224	down	--
neg_3350	Isoboonein	4.34557	10.1253	15.0034	24.3995	55.4649	25.9147	90.8502	130.149	31.3668	122.299	129.987	112.224	22.5422	102.813	4.5609	2.18932	0.0021354	1.38654	up	--
neg_3356	Histamine	239.506	147.066	234.624	266.13	293.846	224.625	11.9137	6.04805	4.28995	152.725	23.9117	78.5568	234.3	46.2409	0.197358	-2.34111	0.000154082	1.46557	down	Asthma(ko05310);;Synaptic vesicle cycle(ko04721);;Histidine metabolism(ko00340);;Neuroactive ligand-receptor interaction(ko04080);;Protein digestion and absorption(ko04974);;Gastric acid secretion(ko04971);;Inflammatory mediator regulation of TRP channels(ko04750);;Fc epsilon RI signaling pathway(ko04664)
neg_3365	伪-hydroxy Farnesyl Phosphonic Acid	193.765	121.775	225.898	209.73	334.33	233.936	22.9703	48.7903	48.1698	61.4583	47.8806	88.4211	219.906	52.9484	0.240777	-2.05423	0.00132999	1.44098	down	--
neg_3370	Eurycomalactone	488.646	541.534	633.014	679.785	832.397	489.038	383.629	316.504	280.791	548.866	507.533	513.673	610.736	425.166	0.696154	-0.522522	0.0271553	1.02572	down	--
neg_3380	Canusesnol J	8794.55	5344.69	8851.3	8915.81	8540.47	6181.7	756.616	499.044	660.816	5242.28	2060.29	4179.33	7771.42	2233.06	0.287343	-1.79915	0.000434634	1.41727	down	--
neg_3386	kalanchoside A	370.909	419.301	517.395	528.461	720.585	491.065	2096.56	2824.26	3534.29	2126.19	2728.21	3667.96	507.953	2829.58	5.57056	2.47782	0.000294537	1.57218	up	--
neg_3390	Acetone cyanohydrin	9.45062	13.6136	4.45921	5.26425	7.03075	7.58931	20.5589	48.3996	29.1347	16.7663	9.29459	17.7554	7.90128	23.6516	2.99338	1.58178	0.0365974	1.09476	up	--
neg_3391	4-Hydroxybenzaldehyde	179.843	266.075	187.138	171.97	174.093	209.053	426.901	606.443	457.311	306.265	257.585	336.612	198.029	398.52	2.01243	1.00894	0.0102093	1.27587	up	--
neg_3409	5-Hydroxyconiferyl alcohol	202.081	130.782	200.199	140.078	293.587	265.653	414.078	288.119	374.582	722.099	364.989	424.844	205.397	431.452	2.10058	1.07079	0.0122557	1.19407	up	--
neg_3421	Sarcosine	2.44124	3.54011	4.27684	0.902667	8.51944	3.82944	79.2991	48.464	24.7222	102.262	98.0452	108.88	3.91829	76.9455	19.6375	4.29554	0.00306873	1.42897	up	Arginine and proline metabolism(ko00330);;Glycine, serine and threonine metabolism(ko00260)
neg_3424	4-Methylthiobutyl-desulfoglucosinolate	357.975	34.5778	545.181	97.0018	221.716	404.157	5.29116	6.44537	8.31236	154.104	93.5246	9.00024	276.768	46.1129	0.166612	-2.58544	0.0324032	1.11408	down	--
neg_3428	N-Benzylmethylene isomethylamine	120.165	24.3146	71.7892	6.69715	61.7813	94.5419	1.19431e-09	2.05314	1.19431e-09	52.6967	34.7226	14.0045	63.2149	17.2461	0.272818	-1.87399	0.0482366	1.04351	down	--
neg_3432	4-formyl Indole	8039.48	1924.28	5350.88	1067.67	4783.3	7001.66	393.844	442.603	325.05	3847.45	2373.83	1278.14	4694.55	1443.49	0.307481	-1.70143	0.0347201	1.09615	down	--
neg_3433	INDOLE-3-CARBINOL	25928.7	5542.22	16695.1	2174.82	14088.7	21849.9	313.115	583.131	311.938	11571.9	6992.44	2960.56	14379.9	3788.85	0.263483	-1.92422	0.037912	1.0852	down	--
neg_3435	1-Methylnicotinamide	727.057	207.537	497.008	115.168	512.819	638.311	76.7944	36.5996	64.7627	376.034	266.458	168.633	449.65	164.88	0.366686	-1.44738	0.0356072	1.08525	down	Nicotinate and nicotinamide metabolism(ko00760);;Bile secretion(ko04976)
neg_3441	5-(N-Methyl-4,5-dihydro-1H-pyrrol-2-yl)pyridin-2-ol	3134.31	1564.39	3168.28	2609.61	4650.37	3297.85	1865.84	1477.14	1396.06	1868.36	1462.73	2891.08	3070.8	1826.87	0.594916	-0.749243	0.0298227	1.06167	down	Nicotinate and nicotinamide metabolism(ko00760)
neg_3455	2-Picoline; 2-Methylpyridine	59.363	69.6174	62.432	82.371	167.248	103.349	210.801	159.352	167.326	234.41	246.857	265.256	90.7301	214	2.35865	1.23796	0.000477217	1.41676	up	--
neg_3458	o-Cresol	168.231	153.16	42.0041	143.875	50.0289	174.175	66.7447	11.9055	14.2728	26.577	43.701	42.4558	121.912	34.2761	0.281154	-1.83057	0.0139841	1.24567	down	--
neg_3459	(Z)-2-Methyl-5-isopropylhexa-2,5-dienal	882.002	710.784	728.247	867.658	1589.05	1037.06	6.73599	57.9794	154.966	764.624	186.711	90.5183	969.133	210.256	0.216952	-2.20455	0.00157266	1.35058	down	--
neg_3460	p-Tolyl Sulfate	853.826	725.696	358.148	811.739	179.395	951.58	371.431	26.3695	67.1153	121.718	111.449	133.686	646.731	138.628	0.214352	-2.22194	0.00794431	1.30141	down	--
neg_3473	2-Hydroxy-4-methylpentanoic acid	155.376	116.915	422.489	304.392	168.966	193.845	54.6428	40.2686	60.4361	74.4462	115.201	9.45718	226.997	59.0752	0.260246	-1.94205	0.0143097	1.20002	down	--
neg_3494	8-Amino-7-oxononanoate	120.474	132.342	80.8843	103.871	98.0999	76.3783	171.482	145.852	187.455	129.096	110.122	121.606	102.008	144.269	1.41428	0.500072	0.0209059	1.07936	up	Biotin metabolism(ko00780)
neg_3498	Syrosingopine	577.415	633.73	583.348	618.666	1040.84	682.919	13253.3	9133.22	5255.73	1006.57	9206.2	15393.1	689.487	8874.68	12.8714	3.6861	0.0121914	1.29641	up	--
neg_35	N6-Methyl-L-lysine	39.5995	6.90234	32.9766	44.475	76.0266	25.1202	4.72869	1.19431e-09	1.19431e-09	1.92449	1.49405	2.06773	37.5167	1.70249	0.0453796	-4.46181	0.0123406	1.27619	down	--
neg_3500	(卤)-Dihydroactinidiolide	90.1208	69.1964	94.48	96.4897	125.193	98.5722	30.8822	21.5942	35.6205	48.4904	44.4994	49.331	95.6753	38.403	0.401388	-1.31693	0.000135637	1.49714	down	--
neg_3501	2,6-Dimethyl-7-octene-2,3,6-triol	107.052	81.7705	92.1734	92.3306	117.49	99.3873	173.382	81.5269	121.221	135.141	146.266	154.434	98.3672	135.329	1.37575	0.460217	0.0348816	1.04311	up	--
neg_3508	(-)-Linalool	501.257	400.078	595.61	653.65	691.709	696.719	224.881	174.794	291.871	350.677	279.965	288.194	589.837	268.397	0.455036	-1.13595	0.000455009	1.46107	down	--
neg_3510	Myrcene	2220.97	1560.85	2379.84	2650.08	2730	2680.4	894.032	704.141	1042.59	1290.99	1126.6	1183.44	2370.36	1040.3	0.438879	-1.18811	0.000264569	1.49743	down	--
neg_3512	Carnitine	62.6935	60.0197	88.2118	103.107	125.657	94.8773	963.169	550.303	1203.16	782.345	836.573	1003.58	89.0944	889.856	9.98778	3.32016	0.000279184	1.5623	up	ABC transporters(ko02010);;Lysine degradation(ko00310)
neg_3524	Caproic acid	2563.47	1228.22	2967.38	2335.34	3350.75	2491.76	803.692	671.56	372.383	1481.99	993.783	1512.86	2489.49	972.711	0.390728	-1.35576	0.00210967	1.34136	down	--
neg_3526	3,3-Dimethylglutaric acid	2070.99	1035.75	2392.28	1901.07	2943.39	2121.43	724.19	602.954	358.534	1307.97	949.596	1308.73	2077.48	875.329	0.421341	-1.24694	0.00366314	1.2994	down	--
neg_3540	Azacitidine	371.958	379.662	456.464	210.193	604.053	488.319	109.947	87.0781	164.335	339.458	188.165	375.804	418.441	210.798	0.503769	-0.989164	0.0175429	1.10584	down	--
neg_3542	Gastrodin	2347.7	951.624	2328.4	2118.13	2055.05	2766.17	1480.04	874.342	925.178	1089.87	856.531	1173.6	2094.51	1066.59	0.509232	-0.973605	0.00749286	1.30057	down	--
neg_3555	Bigelovin	5385.34	2377.64	5140.14	3090.41	7235.56	7953.55	3176.01	1181.3	962.245	2607.68	1684.66	2638.5	5197.11	2041.73	0.392859	-1.34792	0.0151147	1.21663	down	--
neg_3562	Ansamitocin P-3	825.238	719.092	852.535	831.47	1465.67	1864.03	2017.95	1929.69	2328.13	2764.65	2494.02	3050.81	1093.01	2430.88	2.22403	1.15318	0.000420989	1.41995	up	--
neg_3569	DL-Pantolactone	28.1676	67.0984	58.6761	64.5947	153.208	60.0618	15.3633	23.4502	4.15051	33.4452	33.1262	37.7617	71.9677	24.5495	0.341119	-1.55166	0.0394846	1.03561	down	--
neg_3579	Dodecanedioic aicd	18736.1	6879.94	13177.6	13519.5	14767.2	13610.7	3024.3	3742.45	2820.36	6765.13	5991.29	5713.1	13448.5	4676.1	0.347704	-1.52407	0.00140339	1.43468	down	--
neg_3580	Picrotin	2740.5	1010.94	2284.71	3150.16	1306.73	1852.12	614.46	416.055	378.376	1753.64	1088.84	1240.57	2057.53	915.324	0.444866	-1.16856	0.0204836	1.11109	down	--
neg_3584	8-Epideoxyloganic acid	5283.45	1818.82	4614.4	6174.6	2962.29	3766.2	1318.94	825.398	853.919	3690.45	2199.39	2409.36	4103.29	1882.91	0.458878	-1.12382	0.020471	1.107	down	--
neg_3586	Deacetylisoipecoside	268.487	278.248	287.429	315.331	438.28	369.279	1082.71	823.305	921.298	1105.74	1000.43	1461.63	326.176	1065.85	3.26772	1.70829	0.00024283	1.5517	up	--
neg_3608	20-O-Methyl-19-chloroproansamitocin	1127.79	1156.33	1439.04	1330.8	1915.4	1491.99	2538.79	1991.07	1843.09	2863.51	2696.61	3492.01	1410.23	2570.85	1.823	0.866318	0.00356891	1.3494	up	--
neg_3612	p-Cymene	1146.38	634.942	1114.37	1205.27	1467.58	1184.58	621.039	513.415	349.318	583.294	567.551	872.971	1125.52	584.598	0.519403	-0.945073	0.00293582	1.31287	down	--
neg_3614	Iridotrial	16051.1	8765.53	15187.4	16374.9	18731.9	15831.1	8310.32	6804.41	4752.31	7844.61	7572.5	10934.9	15157	7703.17	0.508226	-0.976457	0.00152079	1.37189	down	--
neg_3623	Yakuchinone A	2044.5	2505.25	2517.62	2524.41	3391.18	2648.5	4524.41	3842.18	3997.15	4202.8	4313.51	5340.33	2605.24	4370.06	1.67741	0.746236	0.000107668	1.5018	up	--
neg_3651	Isomaltulose	735.688	700.484	726.509	641.462	590.725	731.214	1121.03	934.104	988.065	938.412	1259.98	1824.63	687.68	1177.7	1.71258	0.776167	0.0162595	1.24898	up	--
neg_3657	Suberic acid	233.948	217.801	194.882	238.496	318.296	232.497	382.515	279.564	334.295	261.971	310.11	330.008	239.32	316.411	1.32212	0.402857	0.0103706	1.16202	up	--
neg_3660	Bisphenol A	260.647	220.454	307.996	290.613	433.93	369.769	908.843	752.105	1067.69	842.894	717.99	932.265	313.902	870.297	2.77251	1.4712	1.4482e-05	1.57048	up	Chemical carcinogenesis - receptor activation(ko05207)
neg_3667	Deoxyshikonin	47.3797	247.149	106.663	157.211	112.153	171.636	186.919	215.946	252.83	168.556	240.551	221.474	140.366	214.379	1.52729	0.610977	0.0464249	1.03987	up	Ubiquinone and other terpenoid-quinone biosynthesis(ko00130)
neg_3670	3-Deoxy-D-manno-octulosonate 8-phosphate	114.54	302.837	213.406	172.63	232.467	271.135	51.9469	78.3502	86.697	67.9823	83.5753	73.8102	217.836	73.727	0.338452	-1.56298	0.00307186	1.39518	down	--
neg_3680	5-Hydroxy-1-(4-hydroxyphenyl)-7-phenyl-3-heptanone (AO 2210)	360.02	757.979	513.626	669.502	873.926	453.908	1882.46	1961.33	1958.51	2868.61	2012.95	2306.65	604.827	2165.09	3.57968	1.83983	2.62593e-05	1.576	up	--
neg_3683	Lactupicrin	380.409	459.031	590.944	496.984	708.465	587.628	805.553	621.654	586.818	975.161	872.867	1022.23	537.243	814.047	1.51523	0.599536	0.0121103	1.19355	up	--
neg_3684	N-Demethyl-desepoxyansamitocin P-3	4272.33	3946.65	5886.17	5799.51	7387.65	6478.96	9640.88	8598.06	8876.85	9521.12	8948.44	12216.8	5628.55	9633.69	1.71158	0.775326	0.000367276	1.44487	up	--
neg_3698	N-Methylmyosmine	538	503.508	547.521	499.317	752.738	567.662	882.155	647.917	708.597	714.442	762.944	763.06	568.124	746.519	1.31401	0.393972	0.005457	1.22749	up	Nicotinate and nicotinamide metabolism(ko00760)
neg_3699	1-(4-Hydroxyphenyl)-1-decene-3,5-dione	265.274	266.992	319.689	354.219	634.42	421.847	736.286	522.779	530.877	777.242	774.19	830.716	377.073	695.348	1.84407	0.88289	0.00237713	1.31238	up	--
neg_3704	Pinobanksin	121.554	239.9	150.565	149.489	119.839	239.341	815.963	763.06	821.004	187.573	304.769	283.768	170.115	529.356	3.11176	1.63773	0.0317946	1.11079	up	--
neg_3710	2'''-N-Acetyl-6'''-deamino-6'''-hydroxyparomomycin II	2939.67	3107.07	3660.87	3691.49	5163.92	4847.34	8820.52	7544.19	7297.34	9114.42	7645.73	10264.8	3901.73	8447.83	2.16515	1.11447	2.56122e-05	1.54126	up	Neomycin, kanamycin and gentamicin biosynthesis(ko00524)
neg_3734	2,6-Dihydroxy-N-methylmyosmine	600.627	349.269	692.647	526.4	890.648	635.516	226.894	210.854	180.191	348.541	281.214	393.968	615.851	273.61	0.44428	-1.17046	0.00378143	1.32648	down	Nicotinate and nicotinamide metabolism(ko00760)
neg_3748	3-METHOXYCATECHOL	215.839	225.197	152.301	129.989	155.928	201.329	796.826	585.043	707.556	363.661	361.534	493.249	180.097	551.311	3.06119	1.61409	0.00330585	1.38741	up	--
neg_3762	N-(4-Aminobutyl)benzamide	885.189	554.879	828.511	624.812	677.165	436.919	1515.56	830.303	1146.85	712.873	1083.03	1404.76	667.912	1115.56	1.67022	0.74004	0.0157344	1.15619	up	--
neg_3776	Teprenone	1334.73	4.02496	54.2787	41.6507	211.212	8.69259	2441.9	1.19431e-09	3627.57	2527.75	1716.73	3095.26	275.764	2234.87	8.10428	3.01868	0.0109644	1.21191	up	--
neg_3780	3-Hydroxy-4',5,7-Trimethoxyflavanone	66696.1	23245.8	26851.1	25957.8	38427	22019.7	84528.3	18584.4	111629	76557.4	65431.9	94229.5	33866.3	75160.1	2.21932	1.15012	0.0243502	1.07464	up	--
neg_3787	Biotin	688.655	1010.13	1206.97	1218.14	1562.67	1159.2	5229.12	4522.14	4831.68	10158.5	7918.36	8035.45	1140.96	6782.54	5.94459	2.57158	0.0015795	1.47553	up	ABC transporters(ko02010);;Biotin metabolism(ko00780);;Vitamin digestion and absorption(ko04977)
neg_3797	Poliumoside	850.873	660.984	713.473	650.344	657.746	1311.36	2244.93	4454.55	7380.94	2221.99	724.408	2944.75	807.463	3328.59	4.12229	2.04345	0.0448622	1.0718	up	--
neg_3804	8'-Hydroxyabscisate	1203.82	977.694	1491.61	1065.32	1187.61	1392.37	2471.8	1441.98	2730.8	1521.25	1547.15	1922.7	1219.74	1939.28	1.58992	0.668951	0.0215234	1.13993	up	--
neg_3811	Gibberellin A53	747.184	648.806	894.743	891.125	1060.41	887.409	513.67	477.169	415.966	581.173	542.228	688.369	854.946	536.429	0.627442	-0.672446	0.00142995	1.34922	down	--
neg_3817	3-Methylbutanoic acid	376.182	311.316	346.739	396.712	521.053	290.686	619.431	537.985	479.502	645.687	655.944	703.44	373.781	606.998	1.62394	0.699497	0.000628811	1.40278	up	Protein digestion and absorption(ko04974)
neg_3820	p-Coumaroylagmatine	153.941	68.8972	182.061	169.645	195.608	185.313	204.835	169.077	228.159	275.954	299.047	350.799	159.244	254.645	1.59908	0.677245	0.0184005	1.13141	up	--
neg_3825	trans-3-Oxo-alpha-ionol	6133.54	3592.1	6712.05	5270.94	3655.26	5542.01	122.727	155.821	261.36	3750.56	658.228	2019.86	5150.98	1161.43	0.225477	-2.14895	0.000534828	1.40987	down	--
neg_3827	Aflatoxin G1	662.24	483.005	463.553	405.019	243.35	433.626	32.0277	24.8253	29.2857	203.961	19.2743	63.7183	448.466	62.182	0.138655	-2.85043	0.000325626	1.50001	down	--
neg_3864	Ligstroside	859.917	1155.96	1371.93	1358.66	1869.86	1352.39	1875.94	1863.62	2053.34	2237.44	3064.88	2827.29	1328.12	2320.42	1.74714	0.804998	0.00340143	1.32767	up	--
neg_3869	1,6-Dioxaspiro[4.5]decan-2-methanol	1824.17	1115.15	1696.08	1942.25	1969.28	1592.61	3832.85	2410.74	2639.39	3160.15	2742.63	3074.67	1689.92	2976.74	1.76146	0.816772	0.000612197	1.41299	up	--
neg_3892	Decursin	1524.48	1864.67	2069.38	2045.51	2620.58	2329.58	4260.96	2926.23	3222.24	3028.1	3321.29	3930.08	2075.7	3448.15	1.6612	0.732224	0.000587997	1.42382	up	--
neg_3900	20-Hydroxyleukotriene E4	609.662	247.802	349.549	295.002	66.0896	733.943	1.19431e-09	40.5458	21.5458	175.639	21.1129	356.334	383.674	102.53	0.267231	-1.90384	0.0410828	1.0329	down	Arachidonic acid metabolism(ko00590)
neg_3907	PA(18:1/0:0)	6.8605	0.143	4.69175	15.897	17.2887	7.12671	33.298	38.4299	60.333	4.6201	23.1432	34.1893	8.66794	32.3356	3.73048	1.89936	0.0234214	1.15237	up	--
neg_3926	Ala-Phe-OH	664.625	573.061	685.834	513.139	548.344	784.883	3100.37	1959.83	3390.86	1030.38	1322.72	1841.15	628.314	2107.55	3.35429	1.74601	0.0121405	1.2661	up	--
neg_3958	7,2'-Dihydroxy-3',4'-dimethoxyisoflavan	3008.05	1805.6	2570.4	2755.72	2720.76	4071	6810	4295.37	5186.96	3265.93	2999.66	4273.33	2821.92	4471.87	1.58469	0.664201	0.0346244	1.02183	up	--
neg_3966	NAD+	295.12	63.4402	244.81	47.7177	185.862	342.689	74.4516	29.3544	137.345	1.19431e-09	0.0143522	1.19431e-09	196.607	40.1942	0.20444	-2.29025	0.0237989	1.15802	down	AMPK signaling pathway(ko04152);;Alcoholic liver disease(ko04936);;Vitamin digestion and absorption(ko04977);;Longevity regulating pathway - worm(ko04212);;Drug metabolism - other enzymes(ko00983);;Longevity regulating pathway(ko04211);;Aldosterone synthesis and secretion(ko04925);;Nicotinate and nicotinamide metabolism(ko00760);;Chemical carcinogenesis - reactive oxygen species(ko05208);;Thiamin…
neg_3977	all-trans-Hexaprenyl diphosphate	1184.09	1087.64	1423.49	1435.94	1585.42	1520.22	2797.22	2673.9	2318.33	5449.37	5058.67	5968.15	1372.8	4044.27	2.946	1.55876	0.00963163	1.31795	up	Terpenoid backbone biosynthesis(ko00900)
neg_3978	Ethyl(1-hydroxy-4-oxocyclohexa-2,5-dien-1-yl)acetate	248.707	472.129	418.11	419.658	475.282	474.949	1563.54	1315.23	1926.13	2799.68	1636.92	2164.98	418.139	1901.08	4.54652	2.18476	0.000870529	1.50798	up	--
neg_3980	2-Hydroxy-2H-benzo[h]chromene-2-carboxylate	1.19431e-09	36.904	12.1001	23.0924	7.31189	8.78759	164.287	71.535	171.629	80.2265	104.935	113.531	14.6993	117.691	8.00653	3.00118	0.00122909	1.45174	up	--
neg_3984	p-Phenetidine	9.50411	4.7698	7.67012	11.5476	18.0855	10.3261	37.5111	31.7031	29.3804	21.3832	35.187	44.6104	10.3172	33.2958	3.22721	1.69029	0.000262473	1.49206	up	--
neg_3985	2-n-Propyl-4-pentenoic acid	15.5429	2.73284	2.5146	12.5577	36.1024	9.57615	233.414	166.372	128.924	241.868	208.536	275.497	13.1711	209.102	15.8758	3.98876	0.00019274	1.56364	up	Drug metabolism - cytochrome P450(ko00982)
neg_3988	尾-Nicotyrine	188.705	247.377	205.917	231.334	241.034	212.404	525.575	410.198	414.704	319.456	266.056	353.78	221.129	381.628	1.72582	0.787282	0.00634986	1.32828	up	--
neg_3994	Sinapoylagmatine	4161.8	2303.2	3850.24	3973	5276.4	4324.28	1837.87	1389.32	1204.37	2132.49	1924.93	2374.09	3981.49	1810.51	0.454732	-1.13691	0.00154476	1.40902	down	--
neg_4012	(S)-Hemiketal	392.258	909.04	567.097	772.977	482.551	642.173	1628.63	934.874	1697.38	1003.84	847.33	951.67	627.683	1177.29	1.87561	0.907359	0.0147865	1.1715	up	--
neg_4024	纬-CEHC	735.989	521.751	667.621	712.332	759.715	650.926	440.432	338.614	277.916	514.538	466.926	568.999	674.723	434.571	0.644073	-0.634704	0.00190919	1.33346	down	--
neg_4037	Strictosamide	225.689	244.782	284.739	285.054	291.495	261.285	546.982	642.148	742.969	323.235	316.439	409.492	265.507	496.877	1.87143	0.904139	0.0228674	1.18777	up	--
neg_4039	(Ethoxymethyl)benzene	0.213354	0.718058	0.372739	10.5767	4.49391	6.10215	94.078	195.399	268.93	80.2356	90.5546	119.203	3.74615	141.4	37.7454	5.23823	0.00642538	1.36706	up	--
neg_4051	Sabinene hydrate	8.03734	3.15368	14.323	21.9447	27.1883	24.2172	87.8195	60.763	72.9111	176.699	113.582	137.023	16.4774	108.133	6.56251	2.71425	0.00305583	1.40877	up	--
neg_4063	3-Hydroxy-7,8-dimethoxy-6-isopropoxy-2-naphthoate	117.712	324.362	209.784	233.973	310.378	212.406	349.356	274.21	307.995	386.385	449.945	426.606	234.769	365.75	1.55791	0.639614	0.0104137	1.19964	up	--
neg_4086	N2-Citryl-N6-acetyl-N6-hydroxy-L-lysine	495.648	481.218	565.195	556.671	652.688	514.718	849.502	553.597	618.26	808.706	994.18	938.756	544.356	793.834	1.4583	0.544286	0.0156401	1.20169	up	--
neg_4094	Caranine	3357.54	3389.17	3139.91	3168.03	3763.75	3841.09	24925.9	4569.38	4115.16	17034	9383.23	17291.4	3443.25	12886.5	3.74254	1.90402	0.0377282	1.08676	up	--
neg_4097	Koaburaside	147.164	312.515	242.546	214.847	282.703	215.327	475.927	207.473	211.88	480.048	456.787	527.917	235.85	393.339	1.66775	0.737901	0.0442221	1.03596	up	--
neg_4118	Solatriose	468.17	598.244	361.049	407.71	611.031	449.661	1213.57	961.449	2381.05	1149.03	1155.96	1253.32	482.644	1352.4	2.80206	1.48649	0.00825675	1.30764	up	--
neg_4126	Salidroside	159.002	538.348	176.989	253.887	280.844	367.202	745.101	650.875	593.668	569.902	658.475	778.827	296.045	666.141	2.25013	1.17001	0.000515114	1.45587	up	Tyrosine metabolism(ko00350)
neg_4129	L-Propargylglycine	136.929	123.916	112.301	131.031	123.184	110.349	35.148	44.5373	74.3771	33.3041	80.419	34.1985	122.952	50.3307	0.409353	-1.28858	0.000121398	1.53707	down	--
neg_4130	Phospho-L-serine	1.19431e-09	19.2707	24.5066	3.03217	1.19431e-09	13.9777	72.2085	75.2432	73.2588	59.3166	4.89839	105.269	10.1312	65.0324	6.41903	2.68235	0.00828167	1.31162	up	--
neg_4132	Cyclo(L-Phe-trans-4-hydroxy-L-Pro)	120.923	241.383	177.38	240.59	295.723	183.61	343.538	299.256	313.486	293.901	393.157	439.744	209.935	347.18	1.65375	0.725744	0.00267752	1.33368	up	--
neg_4141	3-Hydroxycapric acid	77.1553	74.2784	133.264	111.608	170.246	123.793	217.477	178.901	210.195	221.851	207.237	218.544	115.057	209.034	1.81678	0.861384	0.00070941	1.46893	up	--
neg_4144	Phe-His	1634.23	1373.98	1933.54	1722.13	1986.56	2214.58	4513.92	3602.23	3132.62	2255.56	3206.56	4721.37	1810.84	3572.04	1.97259	0.980092	0.00431757	1.36551	up	--
neg_4152	MUCRONULATOL((卤))	1050.89	780.91	703.636	1280.02	2248.7	1920.19	2228.06	2676.13	1814.57	2151.07	2968.37	2676.7	1330.72	2419.15	1.81792	0.862287	0.00678104	1.23728	up	--
neg_4163	Picras-3-en-16-one, 11,20-epoxy-2-(尾-D-glucopyranosyloxy)-1,11,12,14,15-pentahydroxy-, (1尾,2伪,11尾,12伪,15尾)-	2466.81	2701.44	3199.93	3192.79	4057.95	3379.5	5229.91	4524.2	4966.63	4873.04	4964.95	6105	3166.4	5110.62	1.61401	0.690654	0.000108105	1.49683	up	--
neg_4172	Caffeoylspermidine	41.8359	5.84412	69.5633	57.9642	45.3649	97.4257	421.594	166.692	304.722	219.628	173.61	238.514	52.9997	254.127	4.79487	2.26149	0.00274697	1.37792	up	--
neg_4210	Isohydroxymatairesinol	241.656	402.452	410.905	416.291	484.732	491.78	933.034	770.747	732.731	696.309	784.038	944.794	407.969	810.275	1.98612	0.989951	3.47916e-05	1.53493	up	--
neg_4232	Loganin	1642.64	2809.37	2178.53	1996.69	2358.09	2341.44	3031.97	3188.54	3916.71	3015.49	2642.29	3313.67	2221.13	3184.78	1.43386	0.519902	0.00220533	1.33683	up	--
neg_4250	5-Hydroxyindoleacetate	618.426	3505.61	1926.4	1668.88	2232.63	614.768	3028.32	3637.78	3566.56	3175.5	4476.9	2558.42	1761.12	3407.25	1.93471	0.952114	0.0126827	1.19871	up	Serotonergic synapse(ko04726);;Tryptophan metabolism(ko00380)
neg_4296	(+)-pinoresinol-尾-D-glucoside; (+)-pinor	1073.45	838.779	1037.78	1054.88	1030.3	1138.05	1908.9	1658.96	1886	1110.19	1310.36	1431.79	1028.87	1551.03	1.50751	0.592167	0.00914828	1.26485	up	--
neg_4307	4-Amino-5-aminomethyl-2-methylpyrimidine	54.0262	50.5914	48.2552	56.3322	102.976	38.748	138.11	124.004	98.9955	268.008	176.401	202.806	58.4882	168.054	2.8733	1.52271	0.00567362	1.31811	up	Thiamine metabolism(ko00730)
neg_4337	Pyridoxamine	567.805	280.445	463.926	319.698	449.308	234.593	1971.28	1051.75	959.649	397.459	1470.26	1562.05	385.963	1235.41	3.20084	1.67845	0.0118955	1.25496	up	Vitamin digestion and absorption(ko04977);;Vitamin B6 metabolism(ko00750)
neg_4349	Dihydroferulic Acid	7.8671	6.67608	5.4386	21.1638	5.07525	4.49135	29.4071	15.5217	31.1482	21.5054	22.3837	19.142	8.45203	23.1847	2.74309	1.4558	0.00205975	1.31571	up	--
neg_4351	Nordihydrocapsaicin	4.34703	1.19431e-09	1.16132	12.8042	13.3172	1.86437	118.835	57.4176	56.9902	90.8998	55.3891	129.619	5.58235	84.8585	15.2012	3.92611	0.00186903	1.45936	up	--
neg_4364	Anodendrine	1712.05	1157.63	1584.74	1765.03	1650.16	1549.48	3597.86	3082.44	2345.42	3399.1	3182.48	3835.29	1569.85	3240.43	2.06417	1.04556	0.000199941	1.52622	up	--
neg_4369	Ecgonine methyl ester	81.4855	51.8072	123.553	43.7433	100.869	165.121	25.6476	7.70747	0.614812	55.2612	47.4418	69.7204	94.4296	34.3989	0.364281	-1.45688	0.0242104	1.09893	down	--
neg_4377	未-Guanidinovaleric acid	180.156	87.315	172.225	193.643	232.497	181.329	446.537	307.51	292.92	405.251	399.967	499.359	174.528	391.924	2.24563	1.16712	0.000400621	1.45634	up	--
neg_4381	Glyasperin D	327.776	664.744	588.509	681.185	864.049	727.68	1302.93	1340.88	2046.07	1084.81	1248.77	1327.22	642.324	1391.78	2.16679	1.11556	0.00144939	1.40493	up	--
neg_4390	Rosolic Acid	726.727	815.239	781.695	697.281	679.645	837.426	839.568	834.682	1079.41	1013.94	1311.76	1075.82	756.335	1025.86	1.35636	0.439741	0.0120777	1.23039	up	--
neg_4391	16-Hydroxytabersonine	3899.15	2487.12	4137.85	3467.4	5021.84	4086.81	1569.36	1422.07	1478.99	2059.4	1674.4	2389.17	3850.03	1765.56	0.458585	-1.12474	0.00087813	1.44174	down	--
neg_4393	D-Galacturonic acid	274.579	515.795	420.895	349.21	228.805	280.501	559.964	505.62	781.116	556.995	726.151	625.322	344.964	625.861	1.81428	0.859396	0.0010889	1.37618	up	Ascorbate and aldarate metabolism(ko00053);;ABC transporters(ko02010);;Amino sugar and nucleotide sugar metabolism(ko00520);;Pentose and glucuronate interconversions(ko00040)
neg_4398	(1E,4S,5E,7R)-Germacra-1(10),5-dien-11-ol	39.8439	12.428	55.2417	57.4406	62.0543	66.1606	276.026	190.101	154.298	253.704	243.143	416.941	48.8615	255.702	5.2332	2.38769	0.00211038	1.45128	up	--
neg_4403	Pharsyringaresinol	754.429	912.813	514.903	509.657	621.355	689.067	1477.67	1894	1203.01	934.274	805.475	1115.47	667.037	1238.32	1.85644	0.89254	0.0147679	1.19556	up	--
neg_4414	Candicine	484.566	346.457	466.332	481.783	620.681	465.601	1036.27	831.865	792.435	1426.3	1089.25	1397.41	477.57	1095.59	2.29409	1.19792	0.00175322	1.43242	up	--
neg_4415	Senkyunolide K	524.521	536.027	551.446	595.469	667.7	532.926	1064.39	947.564	843.523	1256.83	1026	1304.3	568.015	1073.77	1.89039	0.918682	0.000575089	1.51113	up	--
neg_4423	[5]-Gingerol	37.6212	51.8448	97.8325	114.247	101.875	82.7579	578.446	451.177	482.544	466.89	421.934	616.95	81.0297	502.99	6.20748	2.63401	8.71613e-06	1.61945	up	--
neg_4436	5''-Phosphoribostamycin	706.366	636.095	926.817	1024.98	805.163	1668.66	2016.26	1942.45	1684.44	1463.03	1705.54	1574.68	961.347	1731.07	1.80067	0.848531	0.0024071	1.3393	up	Neomycin, kanamycin and gentamicin biosynthesis(ko00524)
neg_4440	Hesperetin	58.3073	80.3507	29.9322	20.1605	31.7575	28.0506	132.197	172.711	184.353	65.9537	142.29	79.3974	41.4265	129.484	3.12562	1.64414	0.00468232	1.29674	up	--
neg_4450	Scopolamine butylbromide	863.007	644.609	773.924	872.716	1065.46	1019.54	675.908	504.174	326.973	780.759	567.977	805.85	873.21	610.273	0.698885	-0.516873	0.022946	1.08246	down	--
neg_4462	Formyl-5-hydroxykynurenamine	41.631	70.4204	52.2031	54.6222	59.326	32.5415	10.4163	9.36384	25.5511	19.6401	58.9209	18.2627	51.7907	23.6925	0.457466	-1.12826	0.0137118	1.1375	down	Tryptophan metabolism(ko00380)
neg_4464	Magnolignan C	464.999	610.193	437.911	505.523	616.981	459.296	811.428	684.482	648.869	718.67	679.345	889.033	515.817	738.638	1.43198	0.518008	0.00123714	1.37502	up	--
neg_4469	Methyl dihydrojasmonate	6.71795	4.71045	5.04042	21.564	16.7691	29.1053	316.089	335.276	234.897	454.963	188.766	141.374	13.9845	278.561	19.9192	4.31609	0.00223455	1.43603	up	--
neg_4472	Diethanolamine	70.1375	22.3631	47.1212	84.5871	116.613	66.8932	222.272	165.918	113.19	294.84	232.66	314.667	67.9526	223.924	3.2953	1.72041	0.00267788	1.37626	up	Glycerophospholipid metabolism(ko00564)
neg_4474	2-[(L-Alanin-3-ylcarbamoyl)methyl]-3-(2-aminoethylcarbamoyl)-2-hydroxypropanoate	214.173	547.492	331.134	372.519	390.349	226.391	1190.13	1160.27	1057.65	1039.24	1063.72	1233.75	347.01	1124.13	3.23947	1.69576	5.69377e-07	1.62724	up	--
neg_4477	Heteroclitin G	502.482	1460.96	916.36	1062.38	1090.02	926.849	2798.61	3729.69	3418.67	2292.31	2649.61	2735.84	993.176	2937.45	2.95764	1.56445	5.41887e-05	1.55316	up	--
neg_4494	Pyridoxylamine	197.262	263.727	209.148	243.049	321.333	202.41	668.131	555.052	641.338	775.945	887.348	865.786	239.488	732.267	3.05763	1.61241	0.000107542	1.56485	up	--
neg_4524	Indolepyruvate	188.378	191.301	214.08	162.36	161.777	134.17	604.214	495.494	453.15	252.826	479.944	493.494	175.344	463.187	2.64159	1.4014	0.00130562	1.46852	up	Tryptophan metabolism(ko00380)
neg_4540	(S)-1-Phenylethanol	442.105	199.196	495.406	391.313	316.721	394.606	860.296	567.178	761.742	880.106	397.45	741.987	373.224	701.46	1.87946	0.910317	0.00562698	1.26176	up	--
neg_4541	2,3-Dihydroxytoluene	921.65	698.938	969.927	769.819	836.127	986.092	3601.56	1144.22	3071.91	2454.38	2198.93	2422.4	863.759	2482.23	2.87376	1.52294	0.00480296	1.358	up	--
neg_4545	1-Methylpyrrolinium	64.6164	64.1947	37.8817	39.6788	49.7297	65.4957	113.048	90.248	91.6298	76.4665	71.6113	64.1474	53.5995	84.5252	1.57698	0.657162	0.00678367	1.18445	up	Nicotinate and nicotinamide metabolism(ko00760)
neg_4546	Salicylaldehyde	144.329	240.985	143.944	246.942	272.19	167.554	695.535	666.261	632.055	641.684	719.683	793.088	202.657	691.384	3.41159	1.77045	4.97049e-08	1.63363	up	--
neg_4561	cis-Moschamine	222.206	53.2013	48.3737	109.238	173.69	46.6146	13.3781	37.0082	15.5646	22.2492	24.7205	45.2718	108.887	26.3654	0.242135	-2.04612	0.0415019	1.09895	down	--
neg_4564	1-Naphthol	3.28313	5.85291	9.52909	6.17294	10.6452	13.5673	53.7079	53.4958	49.5749	31.8371	18.9869	27.1793	8.1751	39.1303	4.78652	2.25898	0.00326888	1.39033	up	Metabolism of xenobiotics by cytochrome P450(ko00980)
neg_4570	Senkyunolide G	561.58	355.692	520.846	578.909	430.93	646.423	962.696	785.171	930.879	801.622	602.641	1160.28	515.73	873.881	1.69445	0.76082	0.00389926	1.31594	up	--
neg_4581	Agrimonolide	839.796	1966.73	1735.88	1706.2	1583.86	1961.92	3700.02	3217.17	2904.93	2717.9	2553.39	2230.05	1632.4	2887.24	1.76871	0.822701	0.00106337	1.37295	up	--
neg_4589	2-(4-Hydroxyphenyl)ethanol	0.609888	9.0042	20.3035	17.8525	6.73905	37.0176	82.2042	79.2201	31.2678	43.4421	33.241	28.7857	15.2544	49.6935	3.25764	1.70383	0.0171363	1.14397	up	--
neg_4592	(-)-trans-Isopiperitenol	323.456	226.674	340.528	325.9	333.254	315.165	1955.21	1283.74	828.024	2080.61	1708.64	2748.64	310.83	1767.48	5.68632	2.50749	0.002994	1.4387	up	--
neg_4595	Ketorolac	704.397	1051.33	1221.68	1121.69	1201.56	1344.28	1749.25	1506.43	1762.9	1400.42	1358.52	1221.22	1107.49	1499.79	1.35422	0.437466	0.0113946	1.16547	up	--
neg_4617	(R)-(+)-Citronellic acid	259.029	338.278	262.439	255.882	421.065	269.452	1163.22	760.442	489.142	1224.76	1106.06	1609.52	301.024	1058.86	3.51752	1.81456	0.00461046	1.38808	up	--
neg_4618	Linderene	213.289	372.594	451.762	408.278	411.401	391.983	697.591	601.902	654.386	504.367	505.397	610.118	374.885	595.627	1.58883	0.667962	0.000813308	1.40759	up	--
neg_4621	Skimmin	231.478	522.148	486.099	444.283	310.559	630.44	1109.2	1022.87	949.705	705.201	745.957	632.594	437.501	860.922	1.96782	0.976596	0.00184349	1.33576	up	--
neg_4626	Abscisic aldehyde	1507.47	1991.98	2771.2	2213.33	1459.18	3593.55	10098.5	11601.6	8177.35	7566.37	6975.37	6593.81	2256.12	8502.17	3.76849	1.91399	0.00021611	1.51906	up	--
neg_4627	Estrone	257.156	333.538	129.428	217.418	298.189	273.684	170.297	130.539	98.4804	114.832	99.0086	126.943	251.569	123.35	0.490323	-1.02819	0.00546882	1.33457	down	Ovarian steroidogenesis(ko04913);;Prolactin signaling pathway(ko04917);;Steroid hormone biosynthesis(ko00140)
neg_4642	Cyclohexanecarboxylic acid	24.9508	60.9336	32.075	47.9882	66.2486	32.8938	306.577	251.267	160.926	278.924	211.472	276.889	44.1817	247.676	5.60585	2.48693	0.000110164	1.56862	up	--
neg_4644	Senkyunolide M	2159.68	2182.62	1919.72	1921.24	1970.87	2605.43	10581.5	15141.1	7697.18	11154.9	11881	10433.1	2126.6	11148.1	5.24223	2.39018	0.000238984	1.57072	up	--
neg_4645	Caffeic Acid 3-Methyl Phenethyl Ester	62.381	183.234	203.302	188.665	47.0422	332.566	2806.35	3031.69	2655.72	2910.78	1585.1	1971.16	169.532	2493.47	14.7079	3.87852	0.000142883	1.57423	up	--
neg_4654	2,7-Dihydroxy-5-methyl-1-naphthoate	2.00537	11.7737	29.0162	14.4327	27.3161	23.9746	146.097	108.866	122.636	55.2782	44.0574	37.2712	18.0865	85.701	4.73841	2.2444	0.0144544	1.22283	up	--
neg_4656	Sedoheptulose	24.851	24.459	37.7136	21.4304	42.0138	53.6161	88.3643	80.7191	56.146	76.9535	118.727	107.287	34.014	88.0329	2.58814	1.37192	0.000916054	1.41841	up	--
neg_4668	Pentalenate	26.0615	8.20858	33.9667	20.1919	41.7198	30.3258	69.7508	67.8826	57.7137	108.355	78.4611	114.626	26.7457	82.7982	3.09576	1.63029	0.000983101	1.43435	up	--
neg_4671	Dihydro-O-methylsterigmatocystin	204.303	904.911	289.829	328.081	369.458	362.845	1164.74	1272.23	910.686	464.796	708.063	545.228	409.905	844.291	2.05972	1.04245	0.0291959	1.05209	up	--
neg_4689	5,6,7,8-Tetrahydromethanopterin	2323.49	3981.01	3075.27	3272.52	4455.39	4581.12	8665.86	7367.01	6927.4	6020.82	6053.58	7419.74	3614.8	7075.73	1.95744	0.968965	8.31838e-05	1.49458	up	Folate biosynthesis(ko00790)
neg_4705	Red chlorophyll catabolite	8112.53	8383.88	5133.15	6399.81	8417.93	10432.9	16760.7	17070.5	15623	15041.2	15300.6	17613.7	7813.37	16235	2.07784	1.05509	1.04675e-05	1.57357	up	Porphyrin metabolism(ko00860)
neg_4714	Shikimate 3-phosphate	1.19431e-09	38.6832	4.76302	4.63514	3.84691	2.70187	201.839	431.022	314.636	159.955	173.801	185.868	9.10501	244.52	26.8555	4.74715	0.00275177	1.43978	up	Phenylalanine, tyrosine and tryptophan biosynthesis(ko00400)
neg_4715	3-O-p-Coumaroylquinic acid	190.854	320.941	236.222	208.799	369.949	270.945	1394.26	1131.35	981.585	1037.8	922.619	1231.61	266.285	1116.54	4.19302	2.06799	1.80944e-05	1.59923	up	--
neg_4725	Mulberroside C	558.65	887.994	602.693	634.849	618.792	788.893	5699.82	7101.57	4948.67	4713.78	6893.32	4962.64	681.979	5719.97	8.38731	3.06821	6.59165e-05	1.60343	up	--
neg_4737	Scopolamine	193.906	457.169	200.415	288.978	346.053	279.608	1606.4	1988.56	1223.24	2070.82	1956.91	1957.2	294.355	1800.52	6.11685	2.61279	3.99826e-05	1.60123	up	--
neg_4740	N-Acetyldemethylphosphinothricin tripeptide	237.469	395.832	210.459	270.441	131.85	424.827	1910.11	1104.74	890.308	508.228	578.637	704.47	278.479	949.417	3.40929	1.76947	0.0238608	1.14426	up	Phosphonate and phosphinate metabolism(ko00440)
neg_4742	3''-Oxoribostamycin	590.946	770.753	619.271	708.492	798.954	804.028	2898.5	3238.17	1905.12	2167.17	2223.65	2772.99	715.407	2534.27	3.54241	1.82473	0.000261317	1.56583	up	Neomycin, kanamycin and gentamicin biosynthesis(ko00524)
neg_4754	Catechol	2.18755	2.69755	3.9616	6.174	2.10365	2.92534	9.68397	13.2931	20.0194	13.4606	12.8324	13.0437	3.34161	13.7222	4.10646	2.03789	0.000250003	1.52023	up	--
neg_4756	L-Rhamnose	2.67508	20.3675	2.4859	3.37808	6.19396	2.22029	3.74578	21.2271	31.823	18.5576	47.0096	14.8277	6.22014	22.8651	3.67598	1.87813	0.042342	1.02728	up	Fructose and mannose metabolism(ko00051)
neg_4760	THF-L-glutamate	2393.23	2148.95	2919.98	2384.35	2520.18	2503.34	6299.04	4222.51	4819.48	4299.14	4346.63	6383.56	2478.34	5061.73	2.04239	1.03026	0.00116232	1.47899	up	Folate biosynthesis(ko00790)
neg_4766	4'-Hydroxy-5,7-dimethoxyflavanone	97.7424	199.936	101.013	69.0088	75.0193	126.899	817.643	623.645	730.268	67.8318	215.646	269.134	111.603	454.028	4.06824	2.0244	0.0416697	1.06422	up	--
neg_4767	scopoletin-7-O-glucoside (Scopolin)	350.223	343.363	117.95	161.209	159.52	128.696	614.145	698.127	672.879	586.243	540.809	494.947	210.16	601.192	2.86064	1.51634	4.57832e-05	1.50591	up	--
neg_4771	2,3-dinor Thromboxane B1	6915.64	4195.57	6967.35	6057.35	9477.41	7698.05	12251	9651.25	10229.3	25163.7	14045.4	21447.7	6885.23	15464.7	2.24607	1.16741	0.0202939	1.18091	up	--
neg_4780	2,3-Dehydro-gibberellin A9	351.187	456.219	158.98	224.174	573.527	316.592	32.4621	4.46099	3.87564	21.391	33.3918	34.6174	346.78	21.6998	0.0625752	-3.99827	0.00319339	1.431	down	--
neg_4783	Myricoside	374.675	410.475	377.84	327.412	283.806	463.523	2746.5	1578.01	2635.4	518.493	543.508	738.729	372.955	1460.11	3.91497	1.969	0.0489451	1.03259	up	--
neg_4787	Dihydro Artemisinin-D3	344.181	334.178	358.377	230.274	267.088	194.865	778.702	568.945	543.251	277.317	551.06	684.358	288.16	567.272	1.9686	0.977169	0.00808798	1.27378	up	--
neg_4789	Helecin	656.559	615.215	642.154	657.294	489.562	1127.1	2869.03	2725.39	1878.07	1063.29	1110.47	1651.45	697.981	1882.95	2.69771	1.43174	0.0120175	1.24191	up	--
neg_4792	Ftaxilide	2077.79	2426.18	1979.36	1628.26	1807.37	2731.84	17654.3	10658.4	7599.77	4114.42	2963.93	4574.49	2108.47	7927.55	3.75986	1.91068	0.0493398	1.02784	up	--
neg_4806	Kadcoccinic acid D	22.5373	0.877587	21.231	18.878	41.6361	17.7208	248.344	76.684	91.3956	195.549	115.01	340.492	20.4801	177.912	8.68707	3.11887	0.0132012	1.27285	up	--
neg_4808	Rubrofusarin-6-O-beta-D-gentiobioside	66.6699	4.40802	87.8792	3.63444	1.40423	3.42469	376.379	250.479	225.976	4.67063	176.37	224.922	27.9034	209.799	7.51878	2.9105	0.0126208	1.22959	up	--
neg_4813	Bialaphos	460.313	591.677	385.972	513.803	537.376	705.813	824.73	895.61	992.374	995.487	1070.28	793.612	532.492	928.683	1.74403	0.802424	9.12288e-05	1.47082	up	Phosphonate and phosphinate metabolism(ko00440)
neg_4820	CRESOPYRINE	231.08	387.052	298.804	290.745	317.018	294.855	653.572	463.262	709.821	285.586	435.065	459.325	303.259	501.105	1.6524	0.724564	0.0248944	1.13836	up	--
neg_4821	Sinapyl alcohol	18.7028	35.0827	5.28288	9.95294	27.2735	31.4384	64.4576	63.3175	147.724	21.3867	85.0588	100.135	21.2889	80.3467	3.77412	1.91614	0.0175598	1.20419	up	--
neg_4825	Guanidinoproclavaminic acid	8474.63	6111.24	1224.32	3056.82	7806.39	5655.57	3505.9	4950.23	1064.71	356.207	488.423	326.915	5388.16	1782.06	0.330737	-1.59624	0.0291486	1.09107	down	--
neg_4850	Berberine	244.136	384.999	192.506	388.156	201.332	311.928	801.309	765.938	698.283	292.557	408.114	393.424	287.176	559.937	1.9498	0.963329	0.0276198	1.10187	up	AMPK signaling pathway(ko04152)
neg_4851	5-O-Methylvisammioside	36.0838	172.139	82.7169	106.644	48.3405	26.9648	237.098	214.588	204.061	143.382	211.215	232.551	78.8147	207.149	2.62831	1.39413	0.00107212	1.42098	up	--
neg_4858	Noricaritin	335.949	456.136	323.444	396.335	191.431	454.657	2154.24	1586.31	1027.85	584.181	642.996	826.973	359.659	1137.09	3.16159	1.66065	0.0264835	1.14125	up	--
neg_4864	Genkwanin	373.969	574.373	366.415	349.373	785.66	496.616	798.158	988.613	1723.02	633.79	986.142	580.069	491.068	951.632	1.93788	0.954481	0.0417799	1.02924	up	--
neg_4878	Sebacic acid	506.596	372.809	385.097	473.482	505.782	406.161	411.521	374.56	326.554	350.159	365.827	387.116	441.654	369.29	0.83615	-0.258166	0.0334648	1.07972	down	--
neg_4881	2'-Hydroxygenistein	179.83	548.845	332.027	235.778	394.646	260.83	1782.69	4256.24	4617.21	1784.22	2016.52	1660.93	325.326	2686.3	8.25727	3.04567	0.0080294	1.33622	up	--
neg_4887	Senkyunolide R	75.6632	95.5858	73.2408	78.5276	90.5616	68.5259	46.8821	51.0262	44.0737	45.2805	76.6521	29.3449	80.3508	48.8766	0.60829	-0.717169	0.0027189	1.32456	down	--
neg_4898	Ouabain (Octahydrate)	1513.5	668.463	1527.49	1524.18	1442.89	1294.55	907.628	778.965	665.455	923.584	819.417	1151.26	1328.51	874.384	0.658168	-0.603471	0.0196606	1.13432	down	--
neg_4902	Dihydrokaempferol-3-O-glucoside	17.8682	120.187	38.1331	45.6352	61.0727	24.9748	187.273	242.949	359.517	177.43	247.978	180.503	51.3118	232.608	4.53323	2.18054	0.000587771	1.45505	up	--
neg_4913	Geosmin	0.232592	0.123355	1.66296	0.0120719	0.739172	0.52255	73.8177	195.159	1.59401	95.6868	34.9893	37.0864	0.548784	73.0556	133.123	7.05661	0.0480554	1.06033	up	--
neg_4914	Plastoquinol-1	13.424	7.93751	9.48201	3.92304	5.54796	9.72267	40.6789	26.0607	20.2826	44.0534	35.0294	44.4538	8.33952	35.0931	4.20805	2.07315	0.000746862	1.47032	up	--
neg_4927	Resveratrol-4鈥?O-尾-D-(6鈥?O-galloyl)-glucopyranoside	79.1212	217.123	122.442	131.316	120.766	164.137	1311.01	1719.1	1235.88	1104.08	1096.76	1260.52	139.151	1287.89	9.25537	3.21029	3.99232e-05	1.61363	up	--
neg_4932	(E)-2-Methylbutanal oxime	630.486	615.282	792.248	720.417	893.269	810.751	270.53	214.608	207.739	338.433	311.675	378.58	743.742	286.928	0.385789	-1.37412	1.69897e-05	1.55201	down	--
neg_4933	(S)-2,3,4,5-Tetrahydropyridine-2-carboxylate	338.94	309.208	441.819	369.836	442.503	426.874	155.888	154.935	147.338	213.126	186.919	217.954	388.197	179.36	0.462034	-1.11393	5.97256e-05	1.53089	down	Lysine degradation(ko00310)
neg_4934	2-Hydroxycinnamic acid	880.763	803.573	1025.19	926.37	1085.74	1072.47	429.546	370.135	351.011	470.904	448.293	508.732	965.684	429.77	0.445042	-1.16799	1.04435e-05	1.58288	down	--
neg_4937	IBMX	1218.8	1087.14	1313.11	1288.78	1436.05	1334.66	746.839	577.775	581.798	839.302	760.93	909.103	1279.76	735.958	0.575077	-0.798174	2.38508e-05	1.52371	down	--
neg_4942	8-Hydroxy-2-(2-phenylethyl)chromone	54937.3	48102.7	68699.8	60927.7	73824.6	70449.7	19355.7	16003.7	15631.4	24674	20767.7	26656.6	62823.6	20514.9	0.326547	-1.61464	3.17477e-05	1.56949	down	--
neg_4950	Acetylalkannin	96006.3	82627.8	116311	102748	122806	119101	32668.6	27763.5	27495.3	41303.5	35330.5	44912.9	106600	34912.4	0.327508	-1.6104	1.83438e-05	1.58227	down	--
neg_4952	UWM6	1.19431e-09	139.631	24.958	35.8268	16.8477	1.6475	119.469	187.355	167.447	75.5643	145.891	104.579	36.4852	133.384	3.65584	1.8702	0.00566744	1.26096	up	--
neg_4966	Iristectorigenin A	324.569	219.635	308.524	296.656	306.914	303.036	69.181	59.9735	42.9245	78.7036	56.3619	62.4248	293.222	61.5949	0.210062	-2.25111	6.3739e-06	1.62922	down	--
neg_4969	1-(5'-Phosphoribosyl)-5-formamido-4-imidazolecarboxamide	252.747	199.287	219.227	197.529	229.559	260.469	59.135	43.3704	68.9092	59.9999	77.9919	101.762	226.47	68.5281	0.302592	-1.72455	7.15712e-07	1.61177	down	Purine metabolism(ko00230)
neg_4981	2,4-Dinitrophenol	92.6628	516.843	322.701	454.975	311.903	119.076	471.922	708.845	549.337	405.506	548.812	385.458	303.027	511.647	1.68845	0.755703	0.0371658	1.05951	up	--
neg_4983	(2-Aminobenzoyl)acetate	140.595	740.384	440.482	626.157	417.684	158.666	683.997	1041.56	794.936	599.321	823.601	561.795	420.661	750.869	1.78497	0.835902	0.0238482	1.11857	up	--
neg_4987	N1-Acetyl-tabtoxinine-beta-lactam	247.388	1058.67	640.915	954.459	658.542	262.923	962.924	1398.46	1109.59	751.105	1201.06	853.549	637.15	1046.12	1.64187	0.715337	0.0384175	1.05386	up	Monobactam biosynthesis(ko00261)
neg_4989	Chrysoeriol	1.19431e-09	26.1504	12.2112	11.0679	1.19431e-09	1.19431e-09	126.34	209.199	369.349	191.143	265.505	134.527	8.23827	216.01	26.2204	4.71262	0.00237719	1.4427	up	--
neg_4991	Auramycinone	832.431	3686.27	2477.77	3439.33	2266.21	994.862	3953.84	6039.22	5304.22	3394.31	4376.88	3396.02	2282.81	4410.75	1.93216	0.950212	0.00879422	1.22775	up	--
neg_5008	Clavaminic acid	2.01383	55.6172	14.3345	14.6783	3.0907	2.57662	33.3793	71.0746	46.713	50.1273	81.1574	45.274	15.3852	54.6209	3.55023	1.82791	0.00562918	1.25627	up	--
neg_5011	p-Coumaryl alcohol	232.713	137.168	280.551	225.546	342.465	323.589	99.2118	42.098	48.42	117.95	91.149	139.09	257.005	89.6533	0.348838	-1.51937	0.00154881	1.39413	down	--
neg_5012	3-Indole acetamide	174.13	121.161	153.857	191.539	238.373	198.566	47.4466	44.0817	5.46142	61.0829	38.7954	63.0349	179.604	43.3172	0.241181	-2.05181	0.000107091	1.5267	down	--
neg_5015	Digalacturonate	6.44864	99.7066	35.0927	61.6538	11.5225	1.19431e-09	61.0033	185.171	171.784	105.837	169.952	101.491	35.7374	132.54	3.70872	1.89092	0.00421115	1.29594	up	ABC transporters(ko02010);;Pentose and glucuronate interconversions(ko00040)
neg_5016	2,3,5,4'-Tetrahydroxystilbene 2-O-尾-D-glucoside	42.767	533.97	111.202	213.752	112.811	41.1205	601.63	809.94	930.844	584.145	734.506	512.479	175.937	695.591	3.95363	1.98318	0.000431056	1.43099	up	--
neg_5032	Steganacin	374.124	627.399	368.975	400.468	347.632	486.613	2750.99	3663.31	3481.11	1896.15	2026.13	2288.26	434.202	2684.33	6.18221	2.62812	0.000645615	1.52736	up	--
neg_5033	3,16-Dihydroxy-6-oxo-lanosta-7,24-dien-21-oic acid 纬-lactone (Meliasenin B)	34.6701	7.75471	60.9945	16.5975	136.556	83.5357	829.915	673.502	400.504	1075.4	908.411	1235.29	56.6848	853.837	15.0629	3.91293	0.00103678	1.50166	up	--
neg_5035	Blumenol C	438.417	197.621	331.015	414.584	356.81	347.329	1349.47	940.356	1133.53	1379.31	1146.09	1506.47	347.629	1242.54	3.57432	1.83767	3.3783e-05	1.57911	up	--
neg_5049	N-Acetyldemethylphosphinothricin	52.6275	172.082	63.214	113.281	74.8994	18.2251	134.565	176.766	173.015	120.734	203.276	156.681	82.3881	160.839	1.95222	0.965112	0.0145211	1.19673	up	Phosphonate and phosphinate metabolism(ko00440)
neg_5052	S-(Methyl)glutathione	2.84563	23.0674	2.34887	18.2191	4.42388	9.3365	15.502	34.0306	57.7384	13.0282	38.2414	21.8794	10.0402	30.07	2.99495	1.58253	0.0340081	1.06816	up	--
neg_5057	7,8-Dihydroneopterin	217.66	434.474	302.984	331.838	265.756	437.818	2946.59	1823.64	2156.68	892.189	1003.95	1601.28	331.755	1737.39	5.23696	2.38873	0.00612258	1.35033	up	Folate biosynthesis(ko00790)
neg_5059	Gambiriin A1	3560.59	1373.69	2062.87	966.962	536.411	825.304	9697.32	6932.92	6365.09	321.808	4062.29	5894.3	1554.3	5545.62	3.56791	1.83508	0.0251166	1.11771	up	--
neg_5079	5alpha-Hydroxycostic acid	1.19431e-09	11.6498	2.96613	2.75354	0.122337	1.7719	159.228	77.6774	111.214	197.629	151.651	233.548	3.21062	155.158	48.3265	5.59474	0.00116496	1.50258	up	--
neg_5080	Prolyl-Histidine	3.05545	19.2087	7.8566	10.7377	38.1183	4.86166	65.9908	52.7965	48.8869	136.721	90.2931	78.9379	13.9731	78.9377	5.64928	2.49807	0.00301261	1.36323	up	--
neg_5086	lanceotoxin B	6273.16	6067.62	4490.28	5684.23	7426.43	8237.42	11814.7	10178.2	10020.7	9697.39	9676.21	12349.6	6363.19	10622.8	1.66942	0.739344	0.000152814	1.46004	up	--
neg_5097	Dictangustine A	107.315	356.298	71.2833	167.849	80.3741	78.7523	532.001	869.689	993.202	367.97	443.761	389.409	143.645	599.338	4.17235	2.06086	0.0067198	1.29311	up	--
neg_5102	Pinoresinol-4,4'-O-di-O-glucoside	420.435	785.539	344.772	418.588	385.461	562.575	6634.82	11041	11147.1	6032.48	5175.85	6398.98	486.228	7738.38	15.9151	3.99232	0.00108774	1.50785	up	--
neg_5117	L-1-Pyrroline-3-hydroxy-5-carboxylate	123.022	102.494	135.786	73.2102	120.497	98.2959	68.563	49.891	43.0575	69.869	62.8561	89.8364	108.884	64.0122	0.587892	-0.766377	0.00313818	1.30144	down	Arginine and proline metabolism(ko00330)
neg_5123	Pantetheine 4'-phosphate	439.658	1123.72	392.516	575.142	595.706	733.317	2402.71	4069.93	3054.77	3769.43	3332.68	5052.82	643.343	3613.73	5.6171	2.48983	0.00029567	1.55672	up	Pantothenate and CoA biosynthesis(ko00770)
neg_5140	Fumonisin B1	15542.6	8369.21	14624	13961.7	16947.5	17811.2	9410.93	7454.25	4505.88	9387.34	8005.6	11859.5	14542.7	8437.26	0.580172	-0.785449	0.00553114	1.25565	down	--
neg_5145	3,3',5-Trihydroxy-4',7-dimethoxyflavanone	3.51818	31.7846	23.6687	18.1135	17.4415	8.26405	121.785	177.904	220.928	114.404	162.934	109.73	17.1318	151.281	8.83042	3.14248	0.000488474	1.52831	up	--
neg_5147	3-DESMETHYL-5-DESHYDROXYSCLEROIN	52.0843	116.799	54.0213	105.673	120.431	52.1794	3.60586	44.313	42.3654	31.4659	30.2249	11.2342	83.5315	27.2015	0.325644	-1.61863	0.00778939	1.22853	down	--
neg_5149	5'-O-methylthymidine	1.19431e-09	5.66216	1.19431e-09	1.19431e-09	1.19431e-09	1.19431e-09	194.018	526.959	233.464	233.982	101.72	75.3203	0.943694	227.577	241.156	7.91382	0.018336	1.22573	up	--
neg_5157	cis-3-(3-Carboxyethenyl)-3,5-cyclohexadiene-1,2-diol	4.51928	5.14601	1.01169	0.433041	5.37447	11.3325	33.4896	56.4225	51.1461	66.6335	62.9014	50.0866	4.63616	53.4466	11.5282	3.5271	6.32572e-05	1.57709	up	Phenylalanine metabolism(ko00360)
neg_5164	PR-toxin	128.496	246.718	124.081	140.878	118.982	248.871	411.513	550.291	589.535	379.441	333.593	334.921	168.004	433.216	2.5786	1.36659	0.0009492	1.41133	up	--
neg_5177	Linatine	55.3349	165.397	64.8002	78.2601	105.457	70.1009	170.889	291.374	912.325	327.936	319.397	348.909	89.8916	395.138	4.39572	2.1361	0.0348039	1.11505	up	D-Amino acid metabolism(ko00470)
neg_5184	3'-Hydroxy-N-methyl-(S)-coclaurine	841.29	995.632	458.164	426.137	476.915	685.621	472.843	296.113	315.694	240.976	263.353	294.939	647.293	313.987	0.485076	-1.04372	0.0157919	1.2304	down	--
neg_5208	Asiaticoside	4650.36	4510.84	4502.65	4882.86	7979.6	3842.43	670.573	2183.38	1203.03	2083	6834.97	1521.88	5061.45	2416.14	0.477361	-1.06685	0.0396318	1.00763	down	--
neg_5215	Naringenin-7-O-Rutinoside(Narirutin)	510.203	341.559	374.744	198.591	139.764	254.865	1078.37	803.435	843.372	80.034	639.865	733.702	303.288	696.463	2.29638	1.19936	0.0342876	1.05893	up	--
neg_5220	cis-(Homo)2-aconitate	78.4834	259.108	53.6369	68.2668	52.4083	47.241	710.207	847.855	884.725	829.546	1206.89	663.175	93.1908	857.066	9.1969	3.20115	5.22566e-05	1.56225	up	--
neg_5225	Norepinephrine (noradrenaline)	31.1272	62.5788	60.4184	43.6517	80.5033	51.9821	26.5185	23.2068	12.8131	20.7487	47.8202	12.5244	55.0436	23.9386	0.434903	-1.20124	0.00573467	1.23215	down	--
neg_5245	8-Demethyl-8-(2,3,4-tri-O-methyl-alpha-L-rhamnosyl)tetracenomycin C	46.9944	191.871	166.116	106.004	89.5288	168.441	978.965	1990.55	1318.34	1055.98	1208.56	1792	128.159	1390.73	10.8516	3.43984	0.00057697	1.55247	up	--
neg_5252	5尾-Hydroxycostic acid	1.19431e-09	2.24072	1.19431e-09	2.84752	8.33333	1.19431e-09	47.7562	22.6449	16.6414	61.6023	55.9384	58.7509	2.23693	43.889	19.6202	4.29427	0.00301504	1.41714	up	--
neg_5258	Arg Glu Asp Arg	1751.22	1336.78	1772.39	1326.85	1766.46	1424.29	6401.61	5840.31	4629.71	6466.36	8871.44	9777.35	1563	6997.8	4.47717	2.16259	0.000933643	1.51657	up	--
neg_5282	Hydroxyphenyllactic acid	0.00275827	3.50635	1.19431e-09	0.373095	0.0639318	1.19431e-09	11.6781	104.471	55.1901	76.4763	70.4531	53.7088	0.657689	61.9963	94.2639	6.55863	0.00450739	1.40781	up	--
neg_5292	4-Amino-anhydrotetracycline	311.802	1066.91	484.517	760.002	544.863	247.586	877.463	1295.32	1306.81	787.412	1145.16	827.329	569.28	1039.92	1.82672	0.869256	0.0144655	1.16984	up	--
neg_5321	3alpha-dihydrocadambine	2688.14	3327.55	1222.25	1758.93	1369.9	2354.77	5324.67	8354.87	4071.24	3656.72	3011.27	3861.33	2120.26	4713.35	2.22301	1.15251	0.0203669	1.14417	up	--
neg_5329	Sapindoside B	1292.05	1191.6	1211.17	1353.91	2338.1	1036.46	60.8319	628.066	48.3722	556.939	1638.22	347.238	1403.88	546.611	0.389357	-1.36083	0.0198583	1.09539	down	--
neg_5336	2,2'-Anhydrouridine	13.0672	20.6061	10.5866	17.4819	12.1157	11.4012	3.57518	3.93514	11.8597	5.12204	13.3229	1.52269	14.2098	6.55627	0.461392	-1.11594	0.0139305	1.14511	down	--
neg_5341	(+)-Sophorol	1.19431e-09	1.19431e-09	1.19431e-09	1.19431e-09	1.19431e-09	1.84307	140.696	192.437	190.63	63.5046	23.1385	44.2752	0.307178	109.114	355.213	8.47254	0.0164717	1.23563	up	--
neg_5343	4',5,7-Trihydroxy-3',6-dimethoxyflavone	13.4306	7.40749	10.5237	12.812	7.49712	10.4297	0.472452	2.07415	3.69049	1.19431e-09	0.78314	0.595934	10.3501	1.26936	0.122642	-3.02747	7.17468e-05	1.54309	down	--
neg_5344	Nicotine-N-glucoside	807.663	1045.7	531.109	452.68	588.697	619.878	584.166	360.547	403.891	394.883	404.07	492.684	674.288	440.04	0.6526	-0.61573	0.0458795	1.04732	down	--
neg_5346	Parishin E	51.4804	103.17	61.725	36.435	42.2064	51.4223	357.616	671.768	498.008	340.337	453.363	355.099	57.7399	446.032	7.72484	2.94951	0.000545617	1.53197	up	--
neg_5353	L-Gulono-1,4-lactone	23.8618	102.05	24.957	26.3914	19.6632	38.3327	799.957	976.763	1136.73	497.673	400.241	842.89	39.2093	775.709	19.7838	4.30625	0.0012718	1.49835	up	Ascorbate and aldarate metabolism(ko00053)
neg_5356	Persicogenin	53.5755	295.671	143.94	157.048	93.5821	211.658	1867.23	2949.65	2548.85	2441.21	2177.96	2118.51	159.246	2350.57	14.7606	3.88368	1.77574e-05	1.62426	up	--
neg_5361	Nicotinate	999.355	725.503	711.122	964.806	632.492	784.845	209.832	159.786	434.031	149.309	258.655	153.663	803.021	227.546	0.283363	-1.81928	2.66152e-05	1.54856	down	Pertussis(ko05133);;Nicotinate and nicotinamide metabolism(ko00760)
neg_5362	N-Ethylmaleimide	518.306	441.137	392.163	517.677	362.63	424.893	120.754	101.259	217.572	93.1597	156.344	96.4484	442.801	130.923	0.29567	-1.75794	4.34321e-06	1.58479	down	--
neg_5363	Barbiturate	335.245	255.856	243.946	324.322	218.966	266.994	76.2977	58.5827	150.584	54.6683	94.051	52.9703	274.221	81.1923	0.296083	-1.75593	1.55701e-05	1.55651	down	Pyrimidine metabolism(ko00240)
neg_5364	Thioisonicotinamide	821.4	621.961	581.024	1508.44	520.038	586.98	409.152	245.537	376.479	191.71	480.689	352.321	773.307	342.648	0.443095	-1.17431	0.0363461	1.06787	down	--
neg_5373	Aminoimidazole ribotide	10175.2	6595.95	7117.44	9726.95	5765.18	7779.04	1860.53	1540.42	4005.22	1479.5	2518.77	1363.28	7859.96	2127.95	0.270733	-1.88505	0.000121134	1.5256	down	Porphyrin metabolism(ko00860);;Thiamine metabolism(ko00730);;Purine metabolism(ko00230)
neg_5412	3',5-Dihydroxy-4',6,7-Trimethoxyflavanone	75.6708	233.003	70.1885	75.8447	93.0736	124.295	1055.54	1868.07	1428.8	1174.04	976.018	1079.87	112.013	1263.72	11.2819	3.49594	0.000301244	1.55849	up	--
neg_5422	Demethoxycurcumin	818.676	1996.51	1679.98	717.11	590.573	897.37	25783.9	67251.2	53001.5	35755.7	25417.4	32414	1116.7	39937.3	35.7636	5.16042	0.00234625	1.4619	up	--
neg_5424	Dihydrourocanate	57.674	79.5179	45.5286	92.4439	45.5515	82.1207	0.760824	1.19431e-09	0.00271547	24.7596	11.6922	2.34329	67.1394	6.59312	0.0982004	-3.34813	0.00025865	1.49689	down	Histidine metabolism(ko00340)
neg_5428	2-Dodecenedioic acid	189.092	205.042	195.836	184.862	419.093	147.528	404.581	282.827	661.642	421.881	768.957	443.772	223.576	497.277	2.2242	1.15329	0.0122149	1.18713	up	--
neg_5433	11-Deoxylandomycinone	87.5529	356.863	142.347	124.5	136.321	150.423	1743.52	2247.13	1620.72	2009.32	1850.09	1526.08	166.334	1832.81	11.0188	3.4619	4.52621e-06	1.62247	up	--
neg_5434	Dihydrokalafungin	118.181	153.609	154.635	137.672	232.849	151.517	51.8671	44.2821	14.9742	38.6111	26.7221	9.56886	158.077	31.0042	0.196134	-2.35009	0.000190347	1.52088	down	--
neg_5439	Glabridin	2212.03	2522.83	1681.99	1686.27	2083.65	2511.78	3162.52	3508	3278.78	2940.15	2887.7	3279.14	2116.43	3176.05	1.50067	0.585604	0.000316935	1.45362	up	--
neg_5440	Methyl salicylate-2-O-glucoside	447.558	925.866	299.053	545.868	484.052	617.982	3955.55	5897.56	4999.4	3651.71	3760.75	3717.04	553.396	4330.33	7.82502	2.96809	0.000104172	1.58545	up	--
neg_5447	Leukotriene D4	6.13026	2.40872	11.0817	8.95375	46.7384	17.999	82.3648	78.9226	58.3692	108.131	136.035	232.316	15.552	116.023	7.46035	2.89924	0.0101794	1.30051	up	Fc epsilon RI signaling pathway(ko04664);;Asthma(ko05310);;Arachidonic acid metabolism(ko00590);;Neuroactive ligand-receptor interaction(ko04080)
neg_5476	Pentobarbital	326.817	390.074	194.69	367.052	140.317	210.206	509.334	721.469	901.978	907.916	853.733	912.487	271.526	801.153	2.95055	1.56099	0.000100425	1.51629	up	--
neg_5478	7beta-Hydroxylathyrol	488.313	884.28	302.001	952.588	704.577	815.315	1801.83	1851.17	2054.35	898.861	840.353	1122.26	691.179	1428.14	2.06623	1.047	0.0181085	1.15703	up	--
neg_5487	Solatuberenol A	41.8394	42.9925	59.4467	40.1943	94.7008	65.5249	173.362	156.287	147.497	200.063	184.223	204.96	57.4498	177.732	3.09369	1.62933	2.90874e-06	1.57869	up	--
neg_5489	4-(L-gamma-Glutamylamino)butanoate	8.62819	36.3737	40.944	22.4321	31.8948	1.43405	43.1598	39.6779	49.4242	28.2581	51.5046	44.3527	23.6178	42.7295	1.80921	0.855358	0.0320548	1.10147	up	Arginine and proline metabolism(ko00330)
neg_5500	Capric acid	5.91117	1.19431e-09	0.0641471	2.2056	1.19431e-09	1.19431e-09	17.9431	12.8172	27.6339	22.8827	13.053	9.18053	1.36348	17.2517	12.6527	3.66137	0.0017042	1.39997	up	--
neg_5510	Gibberellin A4	184.165	127.087	106.851	90.9825	185.097	150.285	3.93184	1.70081	35.8256	150.022	44.0251	71.3296	140.744	51.1392	0.363348	-1.46058	0.0100212	1.21302	down	--
neg_5517	Methylillicinone F	4.93347	198.94	10.9338	19.5679	5.21892	12.7784	305.143	664.164	480.781	349.706	414.713	323.254	42.062	422.96	10.0556	3.32993	0.000326822	1.48026	up	--
neg_5519	Apiopaeonoside	83.9607	429.692	300.052	336.151	192.907	109.942	3166.38	7414.62	6018.62	4882.33	4193.99	4356.09	242.118	5005.34	20.6732	4.36969	0.00053893	1.54854	up	--
neg_5520	Eriocitrin	34.2506	32.0434	4.68086	44.515	13.5896	30.6037	295.275	621.563	750.372	259.449	346.104	347.405	26.6139	436.694	16.4085	4.03637	0.00396101	1.4118	up	--
neg_5521	Depressine	90.5533	369.931	119.074	190.422	106.26	261.527	1313.43	2074.14	1686.13	1065.48	993.99	1180.75	189.628	1385.65	7.30722	2.86932	0.000620691	1.51423	up	--
neg_5531	NONIC ACID	105.373	90.2034	78.6732	91.9447	112.469	95.918	231.601	195.531	97.3728	272.651	238.738	274.063	95.7635	218.326	2.27985	1.18894	0.00563455	1.35529	up	--
neg_5536	Traumatin	50.2168	12.3266	57.9817	109.47	83.437	50.585	307.754	306.954	268.375	398.199	378.639	480.083	60.6696	356.667	5.87885	2.55553	7.04083e-05	1.57237	up	alpha-Linolenic acid metabolism(ko00592)
neg_5542	Glycitin	252.07	364.149	298.123	594.528	212.123	225.715	4.23298	16.1217	89.8434	92.7937	214.993	91.1958	324.451	84.8634	0.26156	-1.93479	0.00742336	1.22505	down	--
neg_5543	Naringenin 7-O-beta-D-glucoside	236.946	470.688	237.977	553.409	138.437	147.116	17.7225	37.6887	92.5975	78.9866	157.162	5.79371	297.429	64.9919	0.218512	-2.19421	0.0203874	1.1456	down	--
neg_5558	Rhizocticin A	284.922	303.144	131.73	106.62	126.318	287.561	1284.67	2188.75	1388.1	1279.34	1049.42	963.441	206.716	1358.95	6.57402	2.71678	0.00105316	1.48233	up	Phosphonate and phosphinate metabolism(ko00440)
neg_5561	Trioxilin B3	7.11446	1.19431e-09	1.26395	1.3181	1.19431e-09	1.50776	113.825	43.3702	23.5385	108.266	143.257	192.844	1.86738	104.183	55.7913	5.80197	0.0103589	1.30967	up	Arachidonic acid metabolism(ko00590)
neg_5562	Brusatol	82.2782	339.393	42.0932	104.002	81.5675	91.5855	1088.77	1801.12	1219.18	1040.32	955.074	1095.27	123.487	1199.96	9.7173	3.28056	0.000157231	1.55625	up	--
neg_5563	Naringin Dihydrochalcone	1012.94	1052.59	305.492	451.178	405.702	835.526	1315.74	2066.23	1205.65	1561.67	1099.62	1211.18	677.239	1410.02	2.08201	1.05797	0.00421239	1.24311	up	--
neg_5568	Dopaxanthin quinone	5.85583	101.537	14.3704	12.4924	23.1888	12.5743	250.479	388.379	335.54	181.863	257.606	233.855	28.3365	274.62	9.69139	3.2767	0.000140743	1.5321	up	--
neg_5569	Protolimonoid	68.0959	62.2312	104.28	45.661	207.485	153.519	403.083	184.857	136.775	391.359	302.317	369.778	106.879	298.028	2.78848	1.47948	0.00699124	1.2426	up	--
neg_5571	Curcumin diglucoside	11.344	169.112	20.523	72.4124	35.7486	140.936	926.23	1140.65	1077.68	1323.25	1249.01	1034.14	75.0127	1125.16	14.9996	3.90685	8.58252e-07	1.62972	up	--
neg_5579	Glaucarubin	977.067	639.839	414.19	357.056	502.038	285.052	16.5951	7.0232	26.3414	44.1208	318.415	11.813	529.207	70.7181	0.13363	-2.90368	0.00473763	1.33791	down	--
neg_5586	4-(Aminomethyl)-5-(hydroxymethyl)-2-methylpyridin-3-ol	192.984	564.248	268.808	280.495	408.699	242.545	1047.23	2052.83	2552.42	1672.79	1830.44	1599.92	326.296	1792.6	5.49379	2.4578	0.000544229	1.52112	up	--
neg_5588	6-Hydroxymethylherniarin	81.1896	52.7429	64.0537	91.1277	72.952	49.541	461.723	1131.09	1013.12	708.343	566.169	734.757	68.6011	769.201	11.2127	3.48706	0.00112026	1.51336	up	--
neg_5594	2-epi-5-epi-Valiolone 7-phosphate	1.19431e-09	63.7527	47.9499	153.269	126.885	30.6101	1070.82	2402.38	2158.99	1449.43	1193.62	1552.93	70.4111	1638.03	23.2638	4.54001	0.000743129	1.53392	up	--
neg_5605	Tababiphenyl C	96.1738	321.572	101.605	171.886	179.12	77.3884	235.534	423.107	511.133	380.551	467.775	308.406	157.958	387.751	2.45478	1.29559	0.00214168	1.33216	up	--
neg_5607	3,7-Di-O-methylquercetin	929.253	1310.88	2040.16	4383.05	1343.06	1086.46	27256	63404.2	56621.1	36835.2	28385.5	39734.8	1848.81	42039.5	22.7387	4.50708	0.00113801	1.51195	up	--
neg_5610	5-Amino-6-(5'-phosphoribosylamino)uracil	17.7421	146.513	43.8298	58.9715	85.6746	27.5787	269.539	586.343	671.265	375.223	436.436	337.507	63.3849	446.052	7.0372	2.815	0.00117353	1.46999	up	Riboflavin metabolism(ko00740)
neg_5614	Rosmarinate	1.19431e-09	48.632	6.92825	26.7538	4.14033	5.62434	10.1501	74.7927	124.406	59.5341	82.4949	50.7746	15.3465	67.0255	4.36749	2.1268	0.0189419	1.16293	up	Tyrosine metabolism(ko00350)
neg_5615	N-Acetylmuramic acid alpha-1-phosphate	1.19431e-09	5.47455	1.19431e-09	0.584583	0.40528	1.19431e-09	16.3542	76.529	116.903	42.5761	62.0058	39.3142	1.0774	58.9471	54.7122	5.77379	0.00980991	1.31493	up	Amino sugar and nucleotide sugar metabolism(ko00520)
neg_5620	Delphinidin 3-O-sophoroside	11.1839	57.3624	2.05315	10.6203	12.599	3.07852	23.543	228.343	404.674	183.876	232.204	123.868	16.1495	199.418	12.3482	3.62623	0.0161903	1.2357	up	--
neg_5622	Morusin	583.343	635.693	118.717	254.439	252.427	415.986	651.724	863.214	621.743	790.541	456.201	490.858	376.767	645.713	1.71383	0.77722	0.0306698	1.00552	up	--
neg_5626	Tyrosyl-Methionine	18.1447	90.5959	31.9864	31.4983	57.9864	22.7097	126.27	246.349	258.001	171.981	188.221	180.719	42.1536	195.257	4.63204	2.21165	0.000175461	1.51606	up	--
neg_5627	Dihydropteroate	4.70892	93.403	8.84401	19.0793	29.8841	8.66748	55.4594	125.312	118.528	67.0708	105.843	69.9918	27.4311	90.3674	3.29434	1.71999	0.00652086	1.24041	up	Folate biosynthesis(ko00790)
neg_5628	FMN	8.59252	60.2927	81.6217	50.8859	28.2616	7.97831	157.436	161.102	153.501	124.429	99.5581	93.0947	39.6055	131.52	3.32076	1.73151	0.000343121	1.44122	up	Vitamin digestion and absorption(ko04977);;Oxidative phosphorylation(ko00190);;Riboflavin metabolism(ko00740)
neg_5630	5-Hydroxyconiferaldehyde	97.8905	80.6541	4.3962	139.015	44.8785	68.7261	206.547	186.546	162.961	86.6267	96.0384	113.01	72.5934	141.955	1.95548	0.967521	0.0318129	1.01686	up	--
neg_5631	Methylophiopogonanone B	1.19431e-09	11.5188	2.29765	1.98467	1.77702	1.19431e-09	459.406	1128.83	647.965	1958.94	354.954	293.494	2.92969	807.266	275.546	8.10615	0.027439	1.14985	up	--
neg_5636	Alternariol	52.3568	89.8241	65.1932	51.0646	125.705	57.398	1.19431e-09	9.24741	15.1472	20.9603	16.9016	22.313	73.5902	14.0949	0.191532	-2.38434	0.0032945	1.37222	down	--
neg_5642	Glyceocarpin	56.2495	28.779	0.424008	2.00264	14.7881	1.19431e-09	222.882	391.37	296.755	389.196	191.728	213.113	17.0405	284.174	16.6763	4.05973	0.000525799	1.51181	up	--
neg_5665	5-Amino-5-(4-hydroxybenzyl)-6-(D-ribitylimino)-5,6-dihydrouracil	615.599	1119.58	188.313	282.344	308.059	508.072	2146.22	4193.16	2365.62	5845.12	2177.53	2040.75	503.661	3128.07	6.21066	2.63475	0.00832015	1.29885	up	--
neg_5670	1,11-Undecanedicarboxylic acid	21.0887	6.65441	8.4964	16.9119	32.0541	29.8145	168.379	60.9129	22.1382	156.535	127.571	208.834	19.17	124.062	6.47165	2.69413	0.0140532	1.25162	up	--
neg_5674	3-Methylkaempferol	2.04458	43.7119	14.0624	11.0918	42.5505	16.7936	1046.68	1414.23	362.564	824.874	709.353	952.004	21.7091	884.95	40.764	5.34922	0.00180647	1.47735	up	--
neg_5678	Glabranine	853.676	725.271	445.149	513.055	707.017	768.408	1840.57	1733.12	1528.17	1761.91	1596.53	2394.1	668.762	1809.07	2.70509	1.43568	6.21402e-05	1.54829	up	--
neg_5679	10-Deoxygeniposidic acid	86.4808	271.757	25.08	171.288	39.601	117.052	1105.2	1153.19	928.994	701.544	702.24	759.711	118.543	891.812	7.52311	2.91133	6.18779e-05	1.55668	up	--
neg_5685	5,4鈥?Dihydroxy-3,6,7,3鈥?tetramethoxyflavone	1.19431e-09	1.19431e-09	1.19431e-09	1.19431e-09	1.19431e-09	1.19431e-09	1.19431e-09	193.616	77.1753	173.177	189.151	254.039	1.19431e-09	147.86	1.23803e+11	36.8493	0.0111253	1.32275	up	--
neg_5687	S-(5'-Adenosy)-L-homocysteine	31.5597	223.408	50.8066	174.251	74.4863	29.4779	393.737	576.052	684.888	317.705	454.19	389.917	97.3316	469.415	4.82284	2.26988	0.000404511	1.46881	up	--
neg_5690	7-O-methylaloeresin A	823.652	1879.79	851.328	753.172	510.211	971.015	5435.72	4053.93	2497.2	1841.17	1784.19	2179.07	964.862	2965.22	3.0732	1.61974	0.0190634	1.16526	up	--
neg_5693	Precorrin 3A	9688.7	8289.7	2132.81	3972.93	4035	8102.33	44037.6	91275.3	73116	36163.3	29028	44774.8	6036.91	53065.8	8.79023	3.1359	0.00463715	1.3909	up	Porphyrin metabolism(ko00860)
neg_5696	1-(3,4-Dihydroxyphenyl)-5-hydroxy-3-decanone	4.04761	2.20397	5.94372	3.65151	2.70568	1.02352	118.369	106.877	118.345	134.582	158.96	156.17	3.26267	132.217	40.5242	5.34071	2.46952e-05	1.62676	up	--
neg_5697	2'-O-methylcytidine	1.19431e-09	8.18499	1.19431e-09	1.47681	1.19431e-09	1.19431e-09	179.997	450.546	399.742	216.345	213.235	233.177	1.6103	282.174	175.231	7.45311	0.00174603	1.4835	up	--
neg_5699	Ajmaline	294.752	189.377	311.967	317.832	397.917	342.302	215.724	145.494	120.645	215.859	217.146	283.421	309.024	199.715	0.646276	-0.629778	0.0144295	1.1311	down	--
neg_5703	Mithramycin DK	8698.29	6002.62	1213.93	3334.82	3666.39	7704.66	3443.49	2132.88	1728.55	805.884	1057.68	924.026	5103.45	1682.08	0.329597	-1.60122	0.0313687	1.14895	down	--
neg_5714	2,3-Dinor-8-iso prostaglandin F2alpha	22.5421	32.0779	45.5895	45.6753	82.883	79.4071	96.6947	118.34	100.18	150.663	166.737	243.637	51.3625	146.042	2.84336	1.5076	0.00659894	1.30876	up	Arachidonic acid metabolism(ko00590)
neg_5717	Kankanoside P	40.283	160.012	25.6821	96.8579	127.605	55.72	191.175	175.367	126.023	403.79	301.238	310.938	84.3599	251.422	2.98035	1.57548	0.00912186	1.24205	up	--
neg_5733	Angeloylgomisin Q	859.632	1195.84	911.036	794.707	1337.14	1001.7	3710.1	4917.28	3866.52	4419.92	4036.24	5139.39	1016.68	4348.24	4.27692	2.09657	8.17022e-06	1.6275	up	--
neg_5735	Schisandrol B	355520	223572	29915.6	109494	130604	282346	174257	55888.8	37391.6	8408.15	18571.5	11206.7	188575	50954	0.270205	-1.88787	0.0399603	1.08528	down	--
neg_5745	O-beta-D-Glucosylzeatin	1.19431e-09	8.88398	0.689358	2.34261	8.58697	1.19431e-09	5.4327	19.0653	36.091	6.89944	48.2679	19.268	3.41715	22.5041	6.58562	2.71932	0.0377052	1.08977	up	--
neg_5751	Paspalinine	1035.41	996.374	1075.99	1147.23	1951.82	801.674	42.0027	368.472	78.5485	449.438	1097.17	283.085	1168.08	386.452	0.330843	-1.59578	0.00622409	1.21698	down	--
neg_5756	8-Methyl-6-nonenoic acid	39.8198	32.0378	51.0134	57.3407	59.2382	34.2631	80.4196	70.7756	88.4841	93.3856	107.752	109.885	45.6188	91.7836	2.01197	1.00861	0.000204022	1.47938	up	--
neg_5761	Oxytetracycline	51.1343	183.319	73.0089	81.2847	83.7462	82.9269	706.32	927.859	626.902	580.222	628.817	717.32	92.5701	697.907	7.53923	2.91442	2.02822e-05	1.60793	up	--
neg_5763	Meliarachin B	150.322	267.568	104.943	255.547	176.793	199.601	316.704	363.371	272.963	319.536	484.816	463.253	192.462	370.107	1.92301	0.943368	0.00256595	1.3376	up	--
neg_5767	Cyclohexaneacetic acid	225.26	274.57	239.894	257.376	280.855	194.075	1182.37	1059.05	1215.26	1340.74	1264.67	1345.86	245.338	1234.66	5.03248	2.33127	7.94047e-07	1.64564	up	--
neg_5788	(R)-Mevalonate 3-phosphate	40.7866	17.0988	8.22389	6.6264	22.7316	18.2292	188.498	484.58	398.442	292.058	239.838	304.53	18.9494	317.991	16.7811	4.06876	0.000971123	1.5144	up	Terpenoid backbone biosynthesis(ko00900)
neg_5790	Arteminin	42.3694	39.3811	27.9646	10.2479	16.8972	40.5732	708.767	1644.75	1417.04	926.591	849.608	1054.17	29.5722	1100.15	37.2022	5.21732	0.000748546	1.53554	up	--
neg_5791	QUINALIZARIN	2.0692	9.1004	12.4128	1.11292	23.4923	0.855197	455.87	1124.88	920.418	653.437	585.92	690.186	8.1738	738.451	90.3436	6.49735	0.00071973	1.53837	up	--
neg_5792	Cinnavalininate	14.87	174.377	73.2377	193.692	35.6168	110.925	3556.91	6998.29	6153.22	4247.1	3850.83	4716.1	100.453	4920.41	48.9822	5.61419	0.000335626	1.57066	up	Tryptophan metabolism(ko00380)
neg_5796	dTDP-4-dimethylamino-4,6-dideoxy-5-C-methyl-D-allose	30.7941	133.674	17.1699	111.296	61.998	28.1448	264.794	842.353	702.092	338.66	394.658	461.704	63.8462	500.71	7.84245	2.9713	0.00441688	1.39539	up	Polyketide sugar unit biosynthesis(ko00523)
neg_5797	Kaempferol-3-O-robinobioside(Biorobin)	8.91685	17.8949	1.19431e-09	9.61495	1.74209	5.51879	105.062	357.217	231.361	125.672	139.913	138.408	7.28127	182.939	25.1246	4.65103	0.00637495	1.37019	up	--
neg_5799	Oleuropein	1422.46	1562.34	176.352	673.764	422.239	1382.05	5111.99	8696.56	6420.29	3754.71	3219.18	4364.41	939.868	5261.19	5.5978	2.48486	0.00256919	1.40688	up	--
neg_5801	XANTHOXYLIN	3.58684	35.9032	41.593	6.07606	4.91428	2.22136	799.522	1701.7	1305.68	979.643	878.105	990.392	15.7158	1109.17	70.5769	6.14112	0.000502591	1.55296	up	--
neg_5802	2',4'-Dihydroxy-6'-methoxyacetophenone	1.19431e-09	1.19431e-09	1.19431e-09	1.19431e-09	1.19431e-09	1.19431e-09	18.8906	63.946	51.3103	33.7421	37.3527	47.0114	1.19431e-09	42.0422	3.52019e+10	35.0349	0.00120013	1.51677	up	--
neg_5803	3-Methyl-4,8-dihydroxy-3,4-dihydroisocoumarin	1.19431e-09	1.19431e-09	1.19431e-09	1.19431e-09	1.19431e-09	1.19431e-09	20.259	57.1624	36.5391	26.0705	21.8977	27.6723	1.19431e-09	31.6002	2.64589e+10	34.623	0.00245823	1.46129	up	--
neg_5805	Jaceosidin	981.807	2283.18	1958.96	2154.1	1568.46	1232.91	29440.2	62032	57476	32535.2	29747.8	38682.6	1696.57	41652.3	24.5509	4.6177	0.00106919	1.51662	up	--
neg_5810	UDP-2,6-dideoxy-2-acetamidino-beta-L-galactose	1.19431e-09	1.19431e-09	1.19431e-09	1.1654	1.19431e-09	1.19431e-09	181.257	637.645	564.14	406.176	331.613	444.121	0.194233	427.492	2200.93	11.1039	0.00137255	1.50589	up	--
neg_5819	Purpurin	1.19431e-09	1.19431e-09	0.489545	1.19431e-09	0.265239	1.19431e-09	49.301	105.722	78.3712	54.1435	58.1207	58.5582	0.125797	67.3694	535.539	9.06485	0.000570324	1.54735	up	--
neg_5821	Pyridoxamine phosphate	1.19431e-09	16.265	1.19431e-09	3.26169	1.19431e-09	8.61142	215.592	315.467	292.92	181.935	191.37	250.2	4.68968	241.248	51.4422	5.68488	0.000112445	1.60016	up	Vitamin B6 metabolism(ko00750);;Vitamin digestion and absorption(ko04977)
neg_5828	Cytidine	46.8277	72.7809	57.3548	46.9889	82.6254	78.9035	168.213	504.163	373.813	309.912	157.311	187.8	64.2469	283.535	4.41321	2.14183	0.0113835	1.29285	up	Pyrimidine metabolism(ko00240);;ABC transporters(ko02010)
neg_5836	4-Pyridoxate	276.579	1003.99	261.883	839.742	355.221	265.356	91.4989	138.204	178.903	65.2902	297.754	69.8872	500.463	140.256	0.280253	-1.8352	0.044536	1.02013	down	Vitamin B6 metabolism(ko00750)
neg_5837	Methyl jasmonate	12.8378	29.512	37.2656	27.6254	40.8265	12.2797	180.637	155.109	287.324	242.008	223.724	218.594	26.7245	217.899	8.15355	3.02743	9.32996e-05	1.58295	up	alpha-Linolenic acid metabolism(ko00592)
neg_5839	Curdione	9.4898	13.0678	24.2917	25.6401	42.0239	3.85402	253.945	222.863	297.646	297.521	314.173	307.581	19.7279	282.288	14.3091	3.83886	1.50947e-06	1.63531	up	--
neg_5849	Betanin (Betanidin-5-O-glucoside)	157.285	233.334	58.0942	1118.46	77.8208	393.702	1887.83	1224.8	1319.5	639.502	582.734	728.585	339.782	1063.83	3.1309	1.64658	0.0218534	1.08618	up	--
neg_5887	Isoliquiritigenin	1.19431e-09	8.57659	3.63161	4.78301	3.89349	4.33694	2.3025	21.6794	29.611	33.5038	33.5789	31.6852	4.20361	25.3935	6.04088	2.59476	0.00708652	1.34547	up	--
neg_5889	5-Methylcytidine	1.19431e-09	1.19431e-09	1.94755	1.19431e-09	1.19431e-09	1.19431e-09	130.056	350.642	309.872	151.544	146.466	159.155	0.324591	207.956	640.671	9.32344	0.00320889	1.43612	up	--
neg_5891	1-(2-Aminophenyl)decane-1,3-dione	155.675	92.6467	145.728	142.496	193.007	121.445	7.00769	1.19431e-09	1.19431e-09	9.10163	1.19431e-09	44.8305	141.833	10.1566	0.0716097	-3.8037	4.07943e-05	1.55201	down	--
neg_5895	3,5-Bis(3-methoxy-4-hydroxyphenyl)-2,3-dihydro-2(1H)-pyridinone	1.27738	114.855	1.19431e-09	1.19431e-09	2.51737	1.19431e-09	261.538	728.148	757.109	290.649	335.797	349.48	19.7749	453.787	22.9476	4.52027	0.00474514	1.38119	up	--
neg_5907	gamma-Tocotrienol	459.997	703.022	266.435	330.873	694.465	339.39	211.267	69.751	80.6137	180.835	168.654	222.243	465.697	155.561	0.334038	-1.58191	0.00894715	1.27592	down	Ubiquinone and other terpenoid-quinone biosynthesis(ko00130)
neg_5909	Maduropeptin chromophore	4208.31	3534.63	2013.94	1909.7	1913.7	3920.05	17764.9	29595.3	13575.6	12613.8	10468.2	13475.1	2916.72	16248.8	5.57092	2.47792	0.00500194	1.37407	up	--
neg_5920	hydnocarpin	1.19431e-09	49.9693	63.761	63.9993	43.8521	1.19431e-09	871.846	1161.73	726.04	659.361	577.607	1055.62	36.9303	842.035	22.8006	4.511	0.000317244	1.57351	up	--
neg_5928	3-Indolebutyric acid	1.60484	14.3863	10.087	22.7947	24.0321	3.22093	34.0012	41.3658	34.1938	24.0354	34.0671	21.8816	12.6876	31.5908	2.48989	1.31608	0.00355794	1.3083	up	--
neg_5929	Cyclohexane-1-carboxylate	6.34949	1.19431e-09	1.35707	16.5479	0.307906	0.328593	257.483	173.715	125.297	210.085	180.386	225.132	4.1485	195.35	47.0893	5.55733	0.000130555	1.58261	up	--
neg_5932	9,12,13-TriHOME	44919.6	139376	67955.4	56216.3	181195	59288.5	19840.8	17451.2	21336.4	56118.9	41214	29566.7	91491.8	30921.3	0.337968	-1.56504	0.0432621	1.03655	down	Linoleic acid metabolism(ko00591)
neg_5941	Baicalin	38.5104	214.189	257.116	246.842	149.474	30.9393	1125.1	1802.52	1345.44	911.585	954.071	1078.69	156.179	1202.9	7.70208	2.94525	0.000329496	1.54326	up	--
neg_5942	Taxifolin-3'-O-glucoside	83.0484	211.463	118.094	134.233	74.326	138.693	705.043	1256.49	729.411	703.11	680.246	802.998	126.643	812.883	6.41871	2.68228	0.000465031	1.54128	up	--
neg_5943	Medicarpin 3-O-glucoside-6'-malonate	93.4499	1177.45	100.828	81.9466	106.428	152.247	3003.34	5771.91	5331.32	2627.07	3229.65	3523.62	285.392	3914.49	13.7162	3.77781	0.000618791	1.50258	up	--
neg_5948	8-Demethyl-8-(methylamino)riboflavin	29984.7	17124.9	5022.46	9118.01	16016.4	19995.6	8035.23	3888.08	2715.82	1025.88	1971.55	1143.17	16210.3	3129.96	0.193084	-2.3727	0.012913	1.28816	down	--
neg_5949	Folate	653.886	637.046	101.542	245.243	259.709	578.27	3410.72	6588.68	5245.02	2547.13	2143.93	3312.33	412.616	3874.63	9.39041	3.23119	0.00393957	1.40417	up	Bile secretion(ko04976);;One carbon pool by folate(ko00670);;Vitamin digestion and absorption(ko04977);;Folate biosynthesis(ko00790);;Antifolate resistance(ko01523)
neg_5955	C1'-C9-Glycosylated UWM6	8213.38	8606.57	2394.46	4089.36	3702.95	7844.99	32599.4	44527.5	25142	20147.3	16728.8	21501.9	5808.62	26774.5	4.60944	2.20459	0.00329303	1.38661	up	--
neg_5961	5'-Oxoaverantin	32.9061	108.579	2.50746	13.5484	25.0865	43.8842	781.463	996.23	742.204	942.766	1314.56	1596.5	37.7519	1062.29	28.1386	4.81448	0.000586178	1.54704	up	--
neg_5980	CMP-5-N-acetyl-7-N-(D-alanyl)-legionaminic acid	65.7795	231.621	60.9493	142.387	88.883	153.217	2329.04	3654.22	3494.53	2606.6	2965.56	2895.1	123.806	2990.84	24.1574	4.59439	2.92051e-05	1.6256	up	--
neg_5984	Gardoside	1.19431e-09	8.43159	2.79557	0.898541	1.19431e-09	1.19431e-09	139.514	461.536	463.09	203.689	162.226	202.047	2.02095	272.017	134.599	7.07252	0.00684004	1.36292	up	--
neg_5985	Enantio-7(11)eudesmen-4-ol	30.8877	25.7746	21.7303	16.4214	69.1609	88.6345	209.772	59.5259	301.823	132.746	120.141	129.083	42.1016	158.848	3.77298	1.9157	0.0181609	1.15665	up	--
neg_5986	Alismoxide	392.72	281.369	269.953	319.144	356.457	482.357	1058.63	499.783	1399.6	753.948	653.413	725.814	350.334	848.533	2.42207	1.27624	0.012308	1.2304	up	--
neg_5994	10-hydroxy-2E-decenoic acid	47.8178	66.3464	47.8248	37.186	90.4814	47.2505	82.9907	101.818	112.405	176.951	132.929	144.204	56.1512	125.216	2.22998	1.15703	0.00234474	1.35407	up	--
neg_5995	4-Oxo-9Z,11Z,13E,15E-Octadecatetraenoic Acid	9.93969	62.2984	31.7935	36.3218	118.645	26.1847	201.569	219.428	200.966	327.167	277.058	271.135	47.5305	249.554	5.25039	2.39242	2.25003e-05	1.54612	up	--
neg_5999	Betanidin	16.648	38.8074	5.78156	15.1449	51.1954	7.27121	755.428	917.27	663.062	550.652	452.181	987.388	22.4747	720.997	32.0803	5.00362	0.000404313	1.56585	up	--
neg_6019	Zedoarondiol	40.907	262.202	89.5074	85.4677	109.447	51.4095	310.968	414.049	450.771	616.75	602.668	580.997	106.49	496.034	4.65803	2.21972	0.000140487	1.50711	up	--
neg_6024	tubuloside B	110.556	600.612	68.0662	171.97	103.883	190.194	4988.75	6229.62	5583.67	3705.74	3292.05	3796.79	207.547	4599.44	22.161	4.46995	0.00021052	1.56873	up	--
neg_6041	Precorrin 3B	2565.4	2582.57	310.484	1116.23	1071.28	2163.5	11345.9	20480.7	15005.2	9403.09	8054.47	10761.3	1634.91	12508.4	7.65084	2.93562	0.00173269	1.45808	up	Porphyrin metabolism(ko00860)
neg_6045	Neurosporaxanthin	54.9686	21.433	53.0904	40.9018	127.133	43.166	462.977	418.253	215.291	539.086	539.881	660.651	56.7822	472.69	8.32461	3.05738	0.000796223	1.50448	up	--
neg_6046	Eurycarpin A	106.467	245.559	8.73567	63.0866	38.7289	189.171	1928.64	3055.9	3381.72	1877.23	1532.07	2034.64	108.625	2301.7	21.1895	4.40528	0.00069361	1.52685	up	--
neg_6056	3'-Demethylnobiletin	1198.06	1184.93	152.99	399.604	236.783	641.282	1788.09	2643.63	2897.18	1065.76	998.56	1500.4	635.608	1815.6	2.85648	1.51424	0.0138978	1.15874	up	--
neg_6068	Dihydrojasmone	4796.72	3882.86	3086.19	9221.98	4674.41	2640.55	17751.7	34728.6	27996.9	9301.51	32172.5	28396.9	4717.12	25058	5.31214	2.40929	0.00294713	1.42554	up	--
neg_6072	trans-2-Undecenoic acid	7.62681	0.0482011	1.19431e-09	15.7526	1.19431e-09	1.53017	30.485	68.6798	48.795	21.2456	66.408	67.7498	4.15962	50.5605	12.1551	3.60349	0.00197537	1.4448	up	--
neg_6077	Dodecanedioic acid	2906.97	2756.99	2489.66	5135.51	3497.11	1941.01	7889.3	14921	12401.3	5173.28	14416.8	12775.1	3121.21	11262.8	3.60847	1.85139	0.00285206	1.42185	up	--
neg_6079	Pinosylvin methyl ether	1.19431e-09	5.69891	1.19431e-09	1.19431e-09	1.19431e-09	1.19431e-09	7.22886	31.3885	54.355	34.0252	48.3803	2.34584	0.949818	29.6206	31.1856	4.96281	0.0206255	1.18899	up	--
neg_6081	L-Arginine phosphate	1.19431e-09	3.04832	1.19431e-09	3.24562	1.19431e-09	1.19431e-09	5.43067	21.2932	24.2422	1.19431e-09	18.9981	16.0492	1.04899	14.3356	13.6661	3.77253	0.0184592	1.23421	up	Arginine and proline metabolism(ko00330)
neg_6082	5,2'-Dihydroxy-7-methoxyflavanone	102.793	80.4482	67.1805	221.827	101.677	45.0895	358.727	690.384	656.979	267.788	599.241	617.744	103.169	531.81	5.15474	2.3659	0.00113369	1.47312	up	--
neg_6091	Obscuraminol A	51.7154	37.0352	62.9065	58.0606	74.2156	36.4162	24.3277	7.05006	8.95765	49.8422	5.7398	35.7602	53.3916	21.9463	0.411043	-1.28264	0.00847765	1.18651	down	--
neg_6094	Isolindleyin	1063.87	1001.41	291.898	510.484	220.33	898.011	3414.76	4355.54	2984.95	1865.84	1474.46	2042.37	664.335	2689.66	4.04864	2.01744	0.00482409	1.3293	up	--
neg_6106	13,14-dihydro Prostaglandin E1-d4	7064.23	4510.68	7705.18	6330.47	9428.51	7603.74	2945.49	2773.65	2225.33	3811.98	3207.07	3773.25	7107.13	3122.79	0.439389	-1.18643	0.00113137	1.44774	down	--
neg_6107	(2S,3S)-2,3-Dihydro-2,3-dihydroxybenzoate	83.2194	61.6143	1.19431e-09	25.6464	1.19431e-09	5.62614	350.31	344.827	413.375	270.436	320.751	341.309	29.351	340.168	11.5896	3.53476	2.56344e-07	1.60972	up	--
neg_6111	Salicylacyl Glucuronide	49.5844	28.8774	0.635412	24.6546	15.347	18.8562	282.05	478.568	453.646	214.16	278.544	316.62	22.9925	337.264	14.6684	3.87464	0.000654235	1.52745	up	--
neg_6120	Carthamone	1.19431e-09	41.7461	1.19431e-09	5.80646	23.905	1.19431e-09	136.763	280.682	230.969	92.0896	100.581	116.64	11.9096	159.621	13.4027	3.74445	0.00485997	1.37467	up	--
neg_6124	2',3,4,4',6'-Peptahydroxychalcone 4'-O-glucoside	10.8333	151.035	4.22435	20.0797	22.9205	7.98142	400.21	994.052	721.451	202.06	238.415	738.092	36.179	549.047	15.1758	3.9237	0.0101013	1.31816	up	--
neg_6125	Apigenin-7-O-glucuronide	0.255133	98.2196	46.6772	110.165	29.1083	24.9248	597.272	809.348	571.015	286.49	366.179	428.514	51.5583	509.803	9.88789	3.30566	0.00153626	1.46878	up	--
neg_6129	Melittoside	1305.01	1454.91	61.0732	836.889	226.154	1280.26	5011.84	8721.92	6079.98	3579.65	2969.93	4262.61	860.716	5104.32	5.93032	2.56811	0.00325609	1.38985	up	--
neg_6140	Regaloside F	15.5886	98.217	9.46955	35.426	12.6706	22.4321	126.217	306.092	193.92	243.728	252.205	238.163	32.3007	226.721	7.01908	2.81128	0.000149318	1.52421	up	--
neg_6142	Vanillic acid-4-O-glucoside	136.871	268.332	84.7725	255.971	27.4487	124.677	2201.43	3333.81	2618.37	1826.31	1718.34	2041.07	149.679	2289.89	15.2987	3.93534	0.000272812	1.56596	up	--
neg_6143	Aminopterin	187.345	220.9	56.8233	70.2759	35.2711	176.567	762.456	1893.79	1085.49	1438.6	1164.15	883.388	124.53	1204.65	9.67351	3.27404	0.00111776	1.48621	up	--
neg_6146	6-Aldehydoisoophiopogonanone A	1.19431e-09	46.2632	1.19431e-09	18.2786	5.81578	23.2758	65.0393	224.604	207.826	81.4209	65.3957	119.93	15.6056	127.369	8.16179	3.02888	0.0114043	1.28339	up	--
neg_6155	Leucosceptoside A	21.7678	136.216	17.9952	16.1749	9.29855	24.1098	3331.13	5503.1	4580.4	2498.77	2249.29	2922.57	37.5937	3514.21	93.4786	6.54656	0.00112103	1.50795	up	--
neg_6163	Uralenol	3.72395	15.3106	4.60538	9.75921	6.3894	43.5365	217.394	331.106	113.952	191.882	133.168	125.086	13.8875	185.431	13.3524	3.73903	0.00333157	1.4036	up	--
neg_6164	Artemetin	1.19431e-09	86.245	15.0042	3.44144	0.243427	4.8137	416.879	909.099	357.732	987.65	671.499	985.34	18.2913	721.366	39.4377	5.3015	0.00164828	1.48778	up	--
neg_6178	Indolylmethyl-desulfoglucosinolate	76.0193	122.661	53.5974	17.1019	34.5781	49.072	189.488	292.304	298.024	198.591	156.64	259.125	58.8382	232.362	3.94916	1.98155	0.000232678	1.48456	up	Tryptophan metabolism(ko00380)
neg_6184	Solavetivone	39.5492	46.9355	48.0126	19.8321	116.913	58.6645	537.553	422.089	475.497	589.529	595.57	717.002	54.9845	556.207	10.1157	3.33852	2.816e-05	1.60431	up	--
neg_6187	Gelcohol	761.225	944.54	808.95	492.906	639.276	477.716	946.233	816.801	1354.08	1059.27	769.112	1317.58	687.436	1043.85	1.51846	0.602612	0.0194827	1.11991	up	--
neg_6188	Luteolin	1.19431e-09	18.5283	1.19365	9.8027	10.7368	3.71245	467.941	960.338	724.187	484.921	444.273	634.763	7.32898	619.404	84.5143	6.40112	0.000655899	1.54475	up	--
neg_6192	Salvianolic acid A	9.50645	1.19431e-09	56.8848	44.8022	21.8665	7.8796	2083.09	3372.18	2159.62	1993.83	1382.45	2178.12	23.4899	2194.88	93.4393	6.54596	0.000433593	1.55945	up	--
neg_6205	6-O-Trans-Caffeoyl Ajugol	9258.71	7314.84	2355.65	5200.54	4450.71	10191.1	247.252	49.1654	23.9208	133.08	86.3638	106.235	6461.92	107.67	0.0166622	-5.90728	0.00348463	1.45021	down	--
neg_6213	9,10,18-Trihydroxystearic acid	56645.9	72797.7	85123.2	60935.3	176024	70051.4	2623.21	1108.78	7965.81	55108.9	46196.6	14535	86929.6	21256.4	0.244524	-2.03195	0.0139381	1.17326	down	Cutin, suberine and wax biosynthesis(ko00073)
neg_6224	Lactucopicrin	1.19431e-09	57.6418	1.19431e-09	5.59874	22.0129	4.34221	85.3326	32.9562	122.22	132.155	140.721	115.996	14.9326	104.897	7.02469	2.81244	0.00141822	1.38623	up	--
neg_6226	Cephalosporin C	1542.17	2705.65	770.715	1534.86	1152.55	636.433	312.148	309.409	685.402	400.055	1121.42	223.04	1390.4	508.579	0.365779	-1.45095	0.033727	1.06559	down	Penicillin and cephalosporin biosynthesis(ko00311)
neg_6229	Syringopicroside	587.838	572.626	71.0386	265.925	144.099	488.289	3512.96	2455.96	1056.61	923.42	958.258	1399.01	354.969	1717.71	4.83903	2.27472	0.0236798	1.14584	up	--
neg_6260	3-Hydroxy-2-methylpyridine-5-carboxylate	127.341	94.3584	120.492	120.264	110.924	95.898	69.3754	106.295	80.1166	53.8946	71.3797	90.9642	111.546	78.6709	0.705275	-0.503742	0.00619632	1.21482	down	Vitamin B6 metabolism(ko00750)
neg_6263	Iridotectoral A	377.03	380.852	277.949	352.243	527.931	401.075	1830.42	1882.54	2236.61	1933.31	1459.57	2068.83	386.18	1901.88	4.92485	2.30008	1.05015e-05	1.621	up	--
neg_6288	Maltopentaose	1525.22	1542.59	30.2924	483.796	585.505	1512.23	2922.96	5063.31	3624.76	2658.17	2008.78	2766.02	946.605	3174	3.35304	1.74547	0.00214933	1.33678	up	--
neg_6289	Idescarpin	440.49	523.292	64.3766	204.295	161.047	536.361	2498.05	5264.87	3402.22	2503.61	2184.5	2760.07	321.644	3102.22	9.6449	3.26977	0.00160493	1.47166	up	--
neg_6302	2-Desoxy-4-epi-pulchellin	2.21336	6.01097	5.36097	5.34602	5.27664	3.06994	28.3347	16.7572	54.6421	45.1451	47.7316	45.6374	4.54631	39.708	8.73411	3.12666	0.00166652	1.4741	up	--
neg_6303	Canthin-6-one	3.14031	8.34583	0.573838	1.41031	6.27851	3.12759	31.9282	60.6558	42.7867	47.9941	37.9285	49.6867	3.81273	45.1633	11.8454	3.56626	7.89733e-05	1.59113	up	--
neg_6306	Gibberellin A1	49.7891	16.0669	0.0626779	0.0120237	2.68088	35.0049	201.01	469.414	180.599	509.021	384.969	243.891	17.2694	331.484	19.1949	4.26265	0.00266932	1.42475	up	--
neg_6316	Sec-O-Glucosylhamaudol	507.619	719.992	107.749	334.391	142.542	552.447	967.409	1899.99	897.768	976.398	574.051	810.216	394.124	1020.97	2.59049	1.37322	0.0186836	1.13649	up	--
neg_6319	Rutinose	391.354	287.824	277.894	232.733	174.743	247.841	1185.52	1536.67	825.5	1242.93	406.42	539.158	268.732	956.033	3.55758	1.83089	0.0116728	1.26029	up	--
neg_634	AMINOHYDROXYBUTYRIC ACID	64.6333	142.664	98.5084	84.9817	168.224	81.1188	33.7729	32.9075	37.793	62.581	99.3522	75.6938	106.688	57.0167	0.534424	-0.903944	0.0336804	1.00788	down	--
neg_6347	(13S,14R)-1,8-Dihydroxy-13-O-acetyl-N-methylcanadine	118.654	232.359	42.7609	41.6941	70.531	73.8593	696.732	1912.83	1593.37	1343.34	1032.77	676.114	96.6431	1209.19	12.5119	3.64523	0.00255268	1.43527	up	--
neg_635	Pyroglutamic acid	1535.51	1970.42	2012.54	1982.2	1736.94	2447.74	827.756	1085.72	1029.65	1362.93	997.195	1547.35	1947.56	1141.77	0.586256	-0.770397	0.000686789	1.36905	down	Glutathione metabolism(ko00480)
neg_6350	Uroporphyrin III	8244.33	4587.6	325.115	2171.03	1754.5	2179	9135.31	16176.8	17938.2	6050.65	6042.4	8533.45	3210.26	10646.1	3.31628	1.72957	0.0152558	1.1506	up	Porphyrin metabolism(ko00860)
neg_6352	Kaempferol	2.81896	6.40594	1.60013	7.0124	1.39821	6.7373	437.337	674.458	599.868	331.565	330.021	475.507	4.32882	474.793	109.682	6.77718	0.000433999	1.5597	up	--
neg_6364	Praeroside VI	139.973	286.968	90.3828	201.287	152.19	64.4406	198.726	404.008	345.944	257.11	296.933	234.541	155.874	289.544	1.85755	0.893405	0.0141283	1.15772	up	--
neg_6368	Tricin-7-O-Glucuronide	139.446	228.732	220.639	163.537	245.547	393.898	375.819	592.338	525.199	274.283	287.953	352.844	231.967	401.406	1.73045	0.791145	0.0272442	1.07402	up	--
neg_6372	Folic acid	2852.66	2976.23	127.609	1102.96	1220.86	2218.55	10512.2	15897.4	11725.5	7388.45	6535.73	8407.28	1749.81	10077.8	5.75934	2.5259	0.00130828	1.4461	up	Vitamin digestion and absorption(ko04977);;Bile secretion(ko04976);;One carbon pool by folate(ko00670);;Folate biosynthesis(ko00790);;Antifolate resistance(ko01523)
neg_6374	trans-4-Hydroxycyclohexanecarboxylic acid	20.8806	17.4756	28.9649	32.5641	29.6936	27.2862	153.603	109.789	102.805	132.113	119.955	167.584	26.1442	130.975	5.00972	2.32473	0.000103629	1.58784	up	--
neg_6391	(13S,14R)-1-Hydroxy-13-O-acetyl-N-methylcanadine	467.834	365.122	320.56	364.714	367.656	338.563	243.637	285.569	223.324	241.953	269.122	240.987	370.741	250.765	0.676389	-0.564075	0.00124302	1.44936	down	--
neg_6396	Quercetin 3-O-beta-D-glucosyl-(1->2)-beta-D-glucosyl-(1->2)-beta-D-glucoside	877.245	1114.47	282.086	399.747	458.351	823.358	2863.13	4896.01	5718.8	1771.74	1617.96	2532.64	659.21	3233.38	4.90493	2.29423	0.0128767	1.25904	up	--
neg_6399	Cassiaside	1325.27	1632.02	589.759	1924.32	563.964	1271.75	21081.8	46893.2	56759.1	13727.4	15174.6	24142.4	1217.85	29629.8	24.3296	4.60464	0.0114853	1.29958	up	--
neg_640	D-Tagaturonate	2305.52	2957.71	1609.29	2319.73	2719.24	1908.56	1143.21	1111.14	1182.61	1364.3	2701.78	1100.74	2303.34	1433.96	0.622558	-0.683721	0.0250721	1.07812	down	Inositol phosphate metabolism(ko00562);;Ascorbate and aldarate metabolism(ko00053);;Pentose and glucuronate interconversions(ko00040)
neg_6421	Tenuifoliside A	308.007	519.113	353.708	340.776	80.4785	403.522	13151.8	29655	27730.7	11502.8	9312.41	15522.7	334.267	17812.6	53.2884	5.73575	0.00436971	1.40976	up	--
neg_6441	METHYLNORLICHEXANTHONE	1.19431e-09	7.228	1.19431e-09	1.19431e-09	5.75731	1.19431e-09	100.199	163.729	175.601	159.648	137.834	116.635	2.16422	142.274	65.7394	6.03869	7.07265e-05	1.60396	up	--
neg_6444	Obacunoic acid	1.19431e-09	3.94863	1.19431e-09	1.19431e-09	1.19431e-09	1.19431e-09	159.723	41.785	118.178	221.923	340.332	116.135	0.658105	166.346	252.765	7.98166	0.0112444	1.27268	up	--
neg_6445	Isoligustroside	535.933	660.112	60.1222	308.904	107.23	445.698	2470.16	4332.52	4030.91	2104.11	2386.44	2686.75	353	3001.81	8.50373	3.0881	0.000687382	1.50722	up	--
neg_6447	Stachyose	4709.7	8666.86	2410.49	6355.67	4450.04	5914.95	24737.4	33462.7	27117.1	18064	17103.2	21194.3	5417.95	23613.1	4.35831	2.12377	0.000427675	1.51365	up	Galactose metabolism(ko00052)
neg_6453	Premithramycin A3	515.864	610.654	59.5992	134.106	443.329	440.389	2084.8	4104.41	2890.72	1980.4	1505.92	2107.94	367.323	2445.7	6.65816	2.73512	0.00222182	1.43443	up	--
neg_6454	6'-(2,3-Dihydroxybenzoyl)sweroside	701.277	811.782	122.094	541.188	143.958	644.478	7085.64	15909.2	14823.3	4182.26	3467.16	7046.03	494.13	8752.27	17.7125	4.1467	0.0127172	1.28505	up	--
neg_6461	5a,11a-Dehydrooxytetracycline	181.603	143.379	39.7077	108.426	53.8386	66.4588	776.447	1626.54	1434.09	1003.39	775.182	999.499	98.9022	1102.52	11.1476	3.47867	0.000800647	1.51767	up	--
neg_6466	3-HYDROXYCOUMARIN	13.9716	8.2407	0.355534	5.47461	5.74455	5.53141	33.2654	94.9303	99.6722	40.2256	29.657	24.427	6.55307	53.6962	8.19406	3.03458	0.0193562	1.20629	up	--
neg_6468	尾-L-Fucose 1-phosphate	1.19431e-09	1.19431e-09	1.19431e-09	1.19431e-09	1.19431e-09	1.19431e-09	61.6973	126.433	168.629	58.3265	40.8923	65.0808	1.19431e-09	86.8432	7.27139e+10	36.0815	0.00778048	1.34404	up	Fructose and mannose metabolism(ko00051);;Amino sugar and nucleotide sugar metabolism(ko00520)
neg_6474	Bacampicillin	4.8306	5.43846	1.19431e-09	1.19431e-09	3.53858	1.19431e-09	1942.16	2585.71	6357.12	1330.79	1257.69	771.462	2.30127	2374.16	1031.67	10.0108	0.0364613	1.10277	up	--
neg_6491	Persicoside	493.291	485.526	17.6954	223.793	53.7602	372.88	1432.03	2205.47	2049.6	850.838	673.956	1309.74	274.491	1420.27	5.17421	2.37134	0.00481299	1.33932	up	--
neg_6495	(-)-endo-Fenchol	102.281	229.064	150.108	116.078	263.729	102.18	28.3717	26.9633	45.3414	134.935	99.162	82.7411	160.574	69.5857	0.433357	-1.20637	0.0252969	1.06445	down	--
neg_6496	Dihydrolipoate	13.6577	10.9746	1.42394	13.0284	2.7785	10.4716	1.19431e-09	1.19431e-09	1.84973	1.19431e-09	1.19431e-09	1.19431e-09	8.72244	0.308289	0.0353443	-4.82238	0.0109904	1.30639	down	Lipoic acid metabolism(ko00785)
neg_6503	Hetacillin	1030.91	994.071	4.57566	170.08	186.439	502.672	2297	6840.36	2510.27	2026.42	1425.17	2298.75	481.457	2899.66	6.02268	2.59041	0.0287987	1.13789	up	--
neg_6504	Bilirubin beta-diglucuronide	1567.72	2265.17	365.467	863.76	388.054	1575.59	2530.34	6065.08	2302.28	3206.58	1638.94	2422.15	1170.96	3027.56	2.58554	1.37046	0.0341058	1.05742	up	Porphyrin metabolism(ko00860)
neg_6510	11(Z),14(Z)-Eicosadienoic Acid	110554	202396	179311	139622	242082	123720	34819.4	18811.1	39097	140731	73577.7	57857	166281	60815.5	0.36574	-1.45111	0.0032601	1.27193	down	--
neg_6528	Tatariside D	3738.51	5359.72	469.622	1287.83	1638.84	3292.36	21272.1	39717.6	27674.8	16047.8	13899.8	19780.7	2631.15	23065.5	8.76631	3.13197	0.00279646	1.42577	up	--
neg_6541	19-Oxotestosterone	81.9956	60.0734	84.5354	107.495	291.74	152.527	463.498	328.779	253.883	500.425	589.371	549.865	129.728	447.637	3.45059	1.78684	0.000852563	1.40371	up	Steroid hormone biosynthesis(ko00140)
neg_6543	Pinocembrin 7-O-beta-D-glucoside	294.244	706.709	38.8036	164.877	60.8312	351.164	3685.51	7405.96	7301.82	2370	2049.44	3793.7	269.438	4434.4	16.458	4.04071	0.00742035	1.34724	up	--
neg_6553	Cobalt-precorrin 7	2025.87	1826.35	175.355	513.149	148.01	1777.29	4327.98	13256.1	4798.07	6297.13	3596.04	4917.37	1077.67	6198.77	5.75201	2.52407	0.0158583	1.22231	up	Porphyrin metabolism(ko00860)
neg_6566	Methyl聽Dihydrojasmonate	459.117	468.081	409.093	404.323	402.024	293.052	528.281	956.84	1353.71	859.076	1011.82	916.913	405.948	937.773	2.31008	1.20794	0.00380511	1.39525	up	--
neg_6571	2-Methylbutyl glucosinolate	327.527	426.892	22.5727	141.837	74.0117	238.381	3217.94	7139.97	6291.33	1992.92	1546.19	3866.4	205.204	4009.12	19.5373	4.28816	0.00923529	1.32841	up	--
neg_6607	Zanthoxyloside	252.388	438.839	29.8826	305.61	35.7042	253.475	5141.43	11092.2	11352.8	3258.69	3243.17	5705.29	219.316	6632.27	30.2406	4.91842	0.00801192	1.34452	up	--
neg_6630	Coniferyl aldehyde	1.19431e-09	31.8844	12.9873	21.6798	10.3065	1.19431e-09	19.1746	38.4777	32.9318	48.5788	41.4861	49.976	12.8097	38.4375	3.00066	1.58528	0.00403102	1.30853	up	--
neg_6638	Bilobetin	1.19431e-09	7.70796	1.19431e-09	2.37844	1.19431e-09	5.2381	629.753	931.042	1264.28	548	523.367	746.339	2.55408	773.796	302.964	8.243	0.00113916	1.50859	up	--
neg_6642	Senkyunolide A	11.2764	11.1931	12.4661	11.2392	10.6815	10.825	6.36703	10.6362	9.03677	6.50866	7.76498	9.37004	11.2802	8.28062	0.734084	-0.445983	0.00588226	1.27662	down	--
neg_6644	Cinchonain 1a	1.19431e-09	6.48306	1.19431e-09	1.19431e-09	1.19431e-09	1.19431e-09	43.8524	143.56	109.587	118.83	76.7455	101.96	1.08051	99.0891	91.7059	6.51894	0.000941454	1.52399	up	--
neg_6662	Lipid X	1338.76	1102.67	1255.5	1217.73	1821.27	1607.48	1107.4	875.56	561.318	1070.15	1099.41	1343.95	1390.57	1009.63	0.726057	-0.461845	0.0335747	1.02327	down	--
neg_6674	3-Hexenol	41.793	49.1293	59.8933	51.1852	98.4937	37.7885	5.47674	1.19431e-09	12.7318	34.9249	26.8407	22.331	56.3805	17.0509	0.302425	-1.72535	0.00539578	1.25411	down	alpha-Linolenic acid metabolism(ko00592)
neg_6693	Afzelin	2.34069	33.6243	17.4306	30.9303	3.45643	1.19431e-09	40.6394	64.524	41.5888	28.1469	45.533	38.7416	14.6304	43.1956	2.95246	1.56192	0.00485207	1.29034	up	--
neg_6694	Staphyloferrin B	6309.13	6575.03	4211.26	9062.73	4604.53	4580.79	8836.41	11220.6	9862.18	9024.7	10647.8	8639.86	5890.58	9705.26	1.64759	0.720359	0.00228018	1.35842	up	--
neg_6697	Quercetin-3-O-(6''-malonyl)glucoside	159.537	60.9036	23.648	74.5628	59.1502	21.1358	1.19431e-09	0.211632	1.19431e-09	1.19431e-09	16.1546	2.60964	66.4896	3.16265	0.0475661	-4.39392	0.0271743	1.1888	down	--
neg_6698	Cajanol	1.19431e-09	20.7	1.19431e-09	0.0309957	0.0197308	60.1922	59.6461	152.836	153.099	54.8594	135.86	203.383	13.4905	126.614	9.38542	3.23042	0.00358126	1.37178	up	--
neg_6702	Isonocardicin A	372.594	946.635	1.64702	113.394	42.7223	324.433	2433.17	5022.85	3736.41	1982.39	1413.54	2572.59	300.238	2860.16	9.52631	3.25192	0.00407466	1.38144	up	Monobactam biosynthesis(ko00261)
neg_6703	4-Hydroxy-2-quinolinecarboxylic acid	1.98794	39.0572	1.50293	11.6965	5.51147	0.979755	76.4972	105.099	80.212	22.0281	28.3039	47.3356	10.1226	59.9126	5.91868	2.56528	0.011437	1.22971	up	Tryptophan metabolism(ko00380)
neg_6716	Premithramycin A1	9080.38	12027.4	837.265	3304.05	2108.78	8664.96	23651.5	32375.2	18845.7	13495.3	9568.81	14748.3	6003.81	18780.8	3.12815	1.64531	0.0107058	1.19501	up	--
neg_6758	Muscone	91.7672	154.732	122.893	136.391	168.852	87.7655	16.7796	26.0372	34.1	33.9629	39.4128	35.0043	127.067	30.8828	0.243044	-2.04071	0.000584858	1.48903	down	--
neg_6780	Kadcoccitone A	1377.28	1661.38	1069.81	1584.88	3962.37	1684.39	2955.92	4006.88	2911.74	4224.88	3546.52	4494.54	1890.02	3690.08	1.9524	0.965251	0.00660238	1.26136	up	--
neg_6783	D-Threonic Acid	139.164	127.662	128.863	120.737	136.49	108.511	56.4508	21.4082	11.7054	162.291	69.8028	46.409	126.904	61.3445	0.483391	-1.04874	0.030192	1.14443	down	--
neg_6849	7,8-Dihydro-.alpha.-ionone	736.371	1230.94	802.429	1109.63	2385.57	465.362	1429.17	8531.69	8383.5	15996.8	21316.1	10464	1121.72	11020.2	9.82442	3.29637	0.0165573	1.23775	up	--
neg_6851	Tetradecanedioic acid	901.966	1300.09	831.61	1362.57	2414.8	655.173	1575.48	8140.96	8007.37	14844.6	21123.4	9759.95	1244.37	10575.3	8.49852	3.08721	0.0186801	1.21924	up	--
neg_6853	trans-beta-D-Glucosyl-2-hydroxycinnamate	9.32936	53.3772	11.1439	38.3469	19.9905	1.19431e-09	4.39887	210.655	180.992	292.85	336.006	221.926	22.0313	207.805	9.43224	3.2376	0.0101356	1.30568	up	--
neg_6860	Pinocembrin-7-O-rutinoside	1.19431e-09	1.19431e-09	1.19431e-09	1.19431e-09	1.19431e-09	1.19431e-09	103.337	220.797	257.322	71.1575	108.084	152.094	1.19431e-09	152.132	1.2738e+11	36.8904	0.00375903	1.42574	up	--
neg_6862	Didymin	13.475	1.19431e-09	1.19431e-09	0.343231	1.19431e-09	1.19431e-09	379.815	1008.9	673.579	190.808	274.482	784.146	2.30304	551.954	239.664	7.90487	0.00850878	1.35337	up	--
neg_6870	ilicic acid	5.0979	46.026	13.0668	17.2184	28.3809	1.19431e-09	49.7234	50.8314	65.4359	85.4077	112.346	64.8109	18.2983	71.4259	3.90341	1.96473	0.00158292	1.3617	up	--
neg_6873	Fortuneanoside K	1.19431e-09	45.1132	1.19431e-09	4.04177	1.19431e-09	1.19431e-09	186.716	299.092	196.067	115.382	119.663	194.526	8.19249	185.241	22.6111	4.49896	0.000917416	1.49692	up	--
neg_6877	Ampicillin	1143.13	918.029	43.5664	178.624	13.4911	558.282	2921.56	10702.2	1991.35	2976.1	1852.89	4015.03	475.853	4076.52	8.56676	3.09875	0.0455881	1.07328	up	--
neg_6882	2,3-Dehydro-UWM6	1.19431e-09	1.19431e-09	1.19431e-09	1.19431e-09	2.22695	1.19431e-09	81.9562	244.021	85.4579	102.136	88.8915	124.795	0.371159	121.21	326.571	8.35125	0.00505006	1.40134	up	--
neg_6883	Syringetin-3-O-rutinoside	84.9215	256.422	89.4696	283.389	581.152	398.333	9510.55	22448.4	10250.8	9826.16	8866.27	11973.1	282.281	12145.9	43.0277	5.42719	0.00242116	1.46328	up	--
neg_6978	5-Aza-2'-deoxycytidine	1.19431e-09	13.0344	22.7049	65.9648	12.508	16.7969	818.496	1084.11	678.819	51.4084	69.8643	238.083	21.8348	490.131	22.4472	4.48846	0.0447604	1.07102	up	--
neg_6983	Chrysin-7-O-Glucuronide	1.19431e-09	65.8903	4.81096	18.2442	5.36107	2.20327	421.427	564.185	346.367	56.6041	99.9002	131.615	16.085	270.016	16.7869	4.06926	0.0283209	1.14868	up	--
neg_6984	(7R)-7-(4-Carboxybutanamido)cephalosporanate	1.19431e-09	34.5808	2.95565	29.1528	1.19431e-09	4.81734	791.476	1114.05	613.662	66.1328	105.504	197.382	11.9178	481.368	40.3908	5.33595	0.0428626	1.07829	up	Penicillin and cephalosporin biosynthesis(ko00311)
neg_6985	Precorrin 4	1443.75	1739.58	42.4316	243.136	6.61511	1160.44	3148.05	8609.41	3109.19	3457.68	2319.26	3106.78	772.657	3958.4	5.1231	2.35702	0.0180758	1.18562	up	Porphyrin metabolism(ko00860)
neg_6987	Imperatorin	1.19431e-09	0.277108	1.19431e-09	1.19431e-09	1.19431e-09	1.19431e-09	1.20091	3.33457	1.03827	1.19431e-09	1.28909	1.52918	0.0461847	1.39867	30.2843	4.9205	0.0282024	1.17208	up	--
neg_70	Strophanthidin	97.2298	44.9165	93.7637	61.4697	189.408	122.796	18.3729	35.0008	1.19431e-09	37.5015	1.19431e-09	35.3174	101.597	21.0321	0.207015	-2.2722	0.0101832	1.25954	down	--
neg_7040	2-Ethylpyrazine	96.8822	85.5147	58.4683	62.4786	91.2137	31.7712	10.6698	3.70795	11.0966	20.6977	39.3109	17.9261	71.0548	17.2348	0.242557	-2.0436	0.00178264	1.39546	down	--
neg_7050	Farrerol-7-O-glucoside	2576.37	2854.56	341.894	1005.38	173.393	2847.8	10970.7	42377.4	14564.9	20172.4	13550.1	14092.2	1633.23	19287.9	11.8097	3.5619	0.013827	1.26833	up	--
neg_7058	Bacopaside I	742.724	853.499	402.501	304.373	1240.71	588.378	6244.09	1085.71	9705.1	15861.7	11588.5	488.635	688.697	7495.62	10.8838	3.44411	0.0400939	1.05649	up	--
neg_7061	Carminomycin	23.5905	78.4279	1.19431e-09	19.1384	42.1044	180.575	759.624	1611.4	823.457	613.528	387.587	840.639	57.3061	839.372	14.6472	3.87255	0.00532511	1.37902	up	--
neg_7138	Macrocin	112.283	61.3719	96.2792	46.3606	184.689	82.772	21.9126	21.9839	15.2961	47.9099	82.7892	33.2002	97.2926	37.182	0.382167	-1.38773	0.0298025	1.09024	down	--
neg_7146	Allopurinol	117.055	105.623	106.638	115.542	154.898	116.894	71.9768	27.228	14.8273	99.1396	61.4134	41.6243	119.442	52.7016	0.441233	-1.18039	0.00183808	1.38192	down	--
neg_7148	Portulacaxanthin II	1.19431e-09	1.19431e-09	1.19431e-09	1.19431e-09	1.19431e-09	35.1493	57.9056	72.2496	58.615	52.8534	22.2962	75.5038	5.85822	56.5706	9.65661	3.27152	0.000489946	1.42807	up	--
neg_7179	Cannabigerolate	271.854	408.267	282.053	228.715	483.759	309.443	139.914	84.4547	117.98	199.718	313.273	212.267	330.682	177.934	0.538083	-0.894098	0.0146366	1.1338	down	--
neg_7200	2',7-Dihydroxy-4',5'-methylenedioxyisoflavone	1.19431e-09	1.19431e-09	1.19431e-09	1.19431e-09	1.19431e-09	1.19431e-09	4.96659	26.2791	11.4406	24.4007	6.54966	1.68218	1.19431e-09	12.5531	1.05108e+10	33.2911	0.0317403	1.13051	up	--
neg_7220	Pedunculoside	1604.23	1029.68	640.649	324.864	1409.74	528.757	2607.4	2784.2	3076.45	2838.26	2895.59	3317.53	922.987	2919.9	3.16354	1.66154	4.71381e-05	1.55141	up	--
neg_7238	3',4'-Anhydrovinblastine	1553.79	2647.6	1282.23	1102.61	1948.97	1624.96	8432.36	2459.27	11184.4	18945.4	17556.4	1820.13	1693.36	10066.3	5.94459	2.57158	0.0370484	1.07142	up	--
neg_7278	Poricoic acid A	1411.52	1402	1908.82	860.479	1282.42	1870.21	6399.71	5728.48	5467.64	8228.62	9560.96	9420.23	1455.91	7467.61	5.12918	2.35873	0.000365572	1.54361	up	--
neg_7287	alpha-hydroxy myristic acid	38.9248	123.876	45.8809	63.9913	76.3354	40.4121	219.618	350.557	244.076	287.027	278.704	284.004	64.9034	277.331	4.27298	2.09524	5.20782e-06	1.58963	up	--
neg_7320	Soyasaponin gamma-A	22262.2	28239	25577	25483.6	55637.8	6884.14	1323.93	1502.03	1046.95	2501.49	13610.4	3048.06	27347.3	3838.81	0.140372	-2.83267	0.0134108	1.21497	down	--
neg_7329	Castasterone	1365.7	1584.58	1180.26	1073.35	2485.13	1294.33	2743.34	4522.36	1467.87	4440.84	4123.62	4071.63	1497.22	3561.61	2.37881	1.25024	0.00679285	1.29344	up	--
neg_7337	cis-9,10-Epoxystearic acid	174.003	256.54	219.984	220.357	209.895	165.372	100.44	156.062	135.473	148.477	95.3259	198.168	207.692	138.991	0.669219	-0.57945	0.0080416	1.14712	down	--
neg_7338	Taxa-4(20),11(12)-dien-5alpha-acetoxy-10beta-ol	281.649	385.354	333.923	290.688	419.199	221.719	191.85	147.74	311.099	232.704	223.602	186.844	322.089	215.64	0.669504	-0.578835	0.0182342	1.10211	down	--
neg_7345	Isophorone	86.5379	391.669	100.315	122.902	524.289	87.1962	0.249099	1.19431e-09	0.184305	9.14721	16.9309	3.4762	218.818	4.99796	0.0228407	-5.45225	0.0402445	1.07505	down	--
neg_7346	4-Hydroxynonenal	98.8572	447.918	130.601	162.296	642.316	125.984	0.0239769	1.19431e-09	1.19431e-09	10.9776	27.2453	0.564538	267.995	6.46857	0.0241369	-5.37262	0.0354616	1.09782	down	Hepatocellular carcinoma(ko05225);;Pathways in cancer(ko05200)
neg_7350	(Glutaraldehyde)	140.903	683.475	183.155	233.747	869.607	160.082	1.19431e-09	1.00876	1.19431e-09	5.30381	21.7163	2.05364	378.495	5.01375	0.0132465	-6.23824	0.0337617	1.10623	down	--
neg_7356	Hexadecanoic acid	5244.5	14635.3	5517.01	6828.56	21668.8	5220.93	2276.58	1951.99	2528.8	2946.12	4667.91	1088.52	9852.52	2576.65	0.261522	-1.935	0.0472821	1.03787	down	Cutin, suberine and wax biosynthesis(ko00073);;Fatty acid biosynthesis(ko00061);;Biosynthesis of unsaturated fatty acids(ko01040);;Fatty acid elongation(ko00062);;Fatty acid degradation(ko00071)
neg_7369	15H-11,12-EETA	445.839	1107.13	541.005	520.525	1522.21	477.896	69.3904	73.9213	80.9162	173.281	229.521	107.636	769.102	122.444	0.159204	-2.65105	0.015578	1.22507	down	Arachidonic acid metabolism(ko00590)
neg_7449	Terpinyl Acetate	141.069	298.282	226.307	162.109	680.085	167.202	16.0674	16.1409	16.2292	162.828	146.282	26.6736	279.176	64.037	0.229379	-2.1242	0.0496437	1.00556	down	--
neg_7456	2-Nonanone	22.406	55.1257	19.9581	35.6533	67.0973	16.6509	1.19431e-09	1.19431e-09	1.19431e-09	1.19431e-09	3.86209	1.19431e-09	36.1485	0.643682	0.0178066	-5.81145	0.0084211	1.30949	down	--
neg_7483	Threonate	202.087	181.781	179.31	213.571	388.088	274.79	102.395	93.2898	137.143	121.389	138.012	111.933	239.938	117.36	0.489128	-1.03172	0.012556	1.25857	down	Ascorbate and aldarate metabolism(ko00053)
neg_7495	Lysyl-Proline	514.503	646.507	443.992	415.849	742.405	427.697	906.094	1820.78	1370.42	1626.61	1556.36	1428.91	531.826	1451.53	2.72933	1.44855	0.000327144	1.51127	up	--
neg_7496	Xanthoxic acid	51.9383	125.597	146.543	146.277	304.28	60.9277	447.74	618.599	283.615	477.627	498.565	652.363	139.26	496.418	3.56468	1.83377	0.000423919	1.46483	up	--
neg_7506	(-)-alpha-Bisabolol	2.41291	35.9298	5.664	14.4691	32.8754	4.28715	25.6043	41.7098	40.9454	102.969	97.2467	94.8062	15.9397	67.2136	4.21673	2.07613	0.0132246	1.22283	up	--
neg_7527	Demissine	9.10884	1.19431e-09	18.4564	13.4093	48.1272	5.98669	549.801	551.032	505.031	632.42	803.572	712.506	15.8481	625.727	39.4829	5.30315	3.61923e-05	1.6168	up	--
neg_7554	3-Deoxo-1Beta-methoxyjioglutolide	7739.26	21988.2	8141.47	9422.61	33413.6	8125.4	389.026	317.898	305.704	1930.8	2165.75	683.13	14805.1	965.385	0.0652063	-3.93885	0.0241974	1.16573	down	--
neg_7564	2,4-Dihydroxy-6-pentylbenzoate	47.6569	148.701	65.2053	66.4373	241.168	58.2344	1.19431e-09	1.19431e-09	1.19431e-09	1.19431e-09	8.37008	0.715671	104.567	1.51429	0.0144815	-6.10964	0.021082	1.18723	down	--
neg_7571	LysoPE 16:0(2n isomer)	5062.94	3894.43	3761.62	3010.45	5991.54	6317.13	1131.79	731.031	959.621	4139.19	2409.1	1843.57	4673.02	1869.05	0.399966	-1.32205	0.00388814	1.29566	down	--
neg_7584	6-Deoxocastasterone	399.396	403.931	319.414	299.152	354.248	280.958	4007.42	5611.57	3614.25	3251.31	3978.61	8414.44	342.85	4812.93	14.038	3.81127	0.00241892	1.47523	up	--
neg_7599	2-Propylmalate	591.634	1125.57	661.539	639.654	1043.91	646.084	3520.33	1335.24	4435.26	7477.48	8958.21	997.593	784.732	4454.02	5.67585	2.50484	0.0384419	1.06857	up	Pyruvate metabolism(ko00620)
neg_7600	Benzylsuccinate	106.799	245.976	132.322	139.195	276.78	129.411	852.62	256.148	1013.74	1761.97	2080.35	188.181	171.747	1025.5	5.97099	2.57797	0.0421369	1.04917	up	--
neg_7605	Citrusin I	1.19431e-09	44.4856	15.0586	15.3089	99.2789	53.1419	387.253	34.8694	274.66	691.462	661.08	67.3605	37.879	352.781	9.31337	3.2193	0.0410641	1.04715	up	--
neg_7621	alpha-Bisabolol	3.65744	39.3075	12.8394	20.0801	43.5864	2.47653	92.0017	32.6651	57.4378	38.158	53.24	53.1217	20.3246	54.4374	2.6784	1.42137	0.0123022	1.15745	up	--
neg_7641	Prostaglandin B1	80.4855	38.6682	73.3935	54.134	133.305	30.3567	8.86817e-05	14.783	8.77913	31.6585	25.3189	9.45697	68.3905	14.9994	0.219321	-2.18889	0.0154327	1.21053	down	--
neg_7653	(13E)-Labda-7,13-dien-15-ol	9939.18	21528.4	11914.8	11905.4	28453.4	10870.2	3208.44	3180.62	3776.95	7897.24	6409.3	5751.37	15768.5	5037.32	0.319454	-1.64632	0.0160332	1.19965	down	--
neg_7687	Saponin A	297.363	383.572	238.504	126.184	874.35	230.401	1824.8	1725.23	411.501	2753.34	2227.86	2523.37	358.396	1911.02	5.33214	2.41471	0.00482688	1.34671	up	--
neg_7693	Platanic acid	571.228	908.797	969.397	780.541	1051.8	532.687	6775.99	28070.4	36476.7	5707.44	13674.6	28019.4	802.408	19787.4	24.6601	4.6241	0.0150266	1.28029	up	--
neg_7701	Rubuminatus B	911.656	794.904	701.486	544.924	799.418	515.629	2645.44	3578.04	3918.66	3237.58	3346.73	4444	711.336	3528.41	4.96026	2.31042	5.38213e-05	1.6074	up	--
neg_7741	Mesendanin Q	1792.05	2150.71	1928.5	1467.31	2815.12	1784.39	2359.51	5072.57	1978.7	5981.96	10419.4	6697.89	1989.68	5418.33	2.72322	1.44531	0.0422773	1.08289	up	--
neg_7743	Lasalocid	2113.99	2849.85	2433.44	2384.58	2862.06	2057.99	4144.13	4483.78	3483	3080.17	4862.2	4931.54	2450.32	4164.14	1.69943	0.765048	0.00141166	1.43414	up	--
neg_7786	HHQ	531.274	544.32	384.883	354.35	606.531	409.449	713.224	1177.86	837.239	1989.28	1696.92	1454.22	471.801	1311.46	2.77968	1.47492	0.00818877	1.31206	up	--
neg_7803	9,10-Dihydroxystearate	32235.4	31772.7	34164.7	38384.1	66910.4	44739.8	5916.63	2060.76	8361.42	11427.3	24643.4	13449	41367.8	10976.4	0.265337	-1.9141	0.0013451	1.38363	down	Cutin, suberine and wax biosynthesis(ko00073)
neg_7804	11,12-DHET	188.992	203.194	141.706	157.413	261.081	135.966	58.6615	39.913	23.5794	125.874	122.917	95.2438	181.392	77.6982	0.428344	-1.22316	0.00268885	1.30295	down	Serotonergic synapse(ko04726);;Arachidonic acid metabolism(ko00590)
neg_7865	(-)-Menthone	110.158	336.731	476.71	380.336	187.863	157.456	93.1304	101.712	43.0051	208.211	112.816	90.958	274.876	108.305	0.394015	-1.34368	0.0360703	1.02151	down	--
neg_7873	Avermectin B1b monosaccharide	25785.2	45968.3	31207.9	20927.3	77450.7	10236	3024.24	2423.27	2479.23	5100.96	16436.5	5704.21	35262.6	5861.4	0.166222	-2.58882	0.0283116	1.12169	down	--
neg_7875	Gymnemic acid I	605.071	1454.81	461.062	447.724	1016.03	314.913	101.318	160.878	210.789	254.966	392.886	199.634	716.601	220.079	0.307114	-1.70315	0.0374223	1.07704	down	--
neg_7910	Sodium deoxycholate	562171	191443	481766	104751	287096	74952	30489.5	8616.82	8739.47	20635	113180	61306.4	283696	40494.5	0.142739	-2.80855	0.0303311	1.14632	down	--
neg_7937	13(S)-HpODE	13678.2	33013.9	14210.3	16537.9	19519.9	12272.6	4708.33	3796.05	5331.68	11175.5	5832.72	5928.49	18205.5	6128.79	0.336646	-1.5707	0.0103744	1.24238	down	Linoleic acid metabolism(ko00591)
neg_7938	Carbocyclic Thromboxane A2	659.948	481.012	601.575	474.375	470.181	483.223	968.452	1799.94	2099.26	893.428	483.447	1771.07	528.386	1335.93	2.52833	1.33818	0.0267007	1.1799	up	--
neg_7943	3alpha,7alpha,12alpha,26-Tetrahydroxy-5beta-cholestane	2988.18	3105.12	2387.09	2118.39	3101.41	1982.15	34979.9	51091.1	10671.7	48655.5	65434.2	67784.3	2613.72	46436.1	17.7663	4.15107	0.00390495	1.42175	up	Primary bile acid biosynthesis(ko00120)
neg_7948	L-Urobilinogen	2087.08	2600.01	1854.35	2089.47	2176.05	2209.5	7117.85	3246.09	7233.8	2901.07	5123.65	2465.57	2169.41	4681.34	2.15789	1.10962	0.0342249	1.08531	up	Porphyrin metabolism(ko00860)
neg_7969	cis-9-Palmitoleic acid	1446.96	2195.79	1266.06	1388.1	2099.09	1368.4	1894.97	2093.97	2029.92	3454.11	3362.97	2923.82	1627.4	2626.63	1.614	0.690642	0.0169948	1.14963	up	--
neg_8025	5,6-DiHETrE [(卤)5,6-dihydroxy-8Z,11Z,14Z-eicosatrienoic acid]	116.446	153.834	82.2459	71.8906	260.15	106.457	21.9317	39.1361	41.3263	103.021	83.2917	55.7221	131.837	57.4049	0.435422	-1.19951	0.0471064	1.01288	down	--
neg_804	Itaconate	260.484	243.975	249.362	268.821	353.1	269.179	166.822	122.671	148.003	186.1	168.179	170.369	274.154	160.357	0.584918	-0.773694	0.000321695	1.47761	down	C5-Branched dibasic acid metabolism(ko00660)
neg_8077	9-Hydroxy-12-oxo-15(Z)-octadecenoic acid	10243.2	31543.7	9828.58	11647.8	14357.3	7161.71	2710.84	2317.54	2722.88	5878.92	3120.88	3194.53	14130.4	3324.27	0.235256	-2.08769	0.0299699	1.12199	down	alpha-Linolenic acid metabolism(ko00592)
neg_8090	N(alpha)-Acetyl-L-2,4-diaminobutyrate	20.5413	44.9094	18.8704	23.2428	62.0776	36.9259	1.19431e-09	1.19431e-09	1.19431e-09	13.8454	10.7911	1.19431e-09	34.4279	4.10609	0.119266	-3.06774	0.00557989	1.31515	down	Glycine, serine and threonine metabolism(ko00260)
neg_8094	Avermectin A1b aglycone	8762.64	3667.73	6696.02	7721.77	9285.2	13006	1886.59	1545.77	2039.49	2906.93	4738.99	2151.83	8189.9	2544.94	0.310741	-1.68622	0.00498092	1.34939	down	--
neg_813	S-Allyl-L-cysteine	1040.44	701.295	696.289	904.008	720.363	724.151	435.664	398.893	193.085	472.993	513.48	536.409	797.758	425.087	0.532852	-0.908192	0.000724218	1.40348	down	--
neg_8136	Larixyl acetate	540.177	614.625	603.966	583.113	535.794	431.647	1365.17	2449.55	2827.75	1192.11	610.107	2160.91	551.554	1767.6	3.20477	1.68022	0.0167366	1.25838	up	--
neg_8137	PGF1a	13490.3	2542.78	15951	917.373	5653.46	10826.3	406.642	867.714	628.983	2821.76	3313.87	2420.29	8230.2	1743.21	0.211806	-2.23918	0.0476929	1.06786	down	--
neg_8140	3alpha,7alpha,12alpha-Trihydroxy-5beta-cholestanoate	1014.84	949.83	865.367	721.059	886.581	727.908	1826.44	12005.3	2446.39	15514.2	10960.6	2738.08	860.93	7581.84	8.80657	3.13858	0.0394502	1.08766	up	Primary bile acid biosynthesis(ko00120)
neg_8162	3,6-Nonadienal	643.949	916.918	714.466	1223.39	2696.39	1324.22	22.8196	42.0149	16.3635	371.734	347.513	141.736	1253.22	157.03	0.125301	-2.99653	0.0154888	1.2192	down	alpha-Linolenic acid metabolism(ko00592)
neg_8164	Senkyunolide B	144.108	247.255	166.271	316.231	599.813	317.823	1.88128	3.7385	2.70213	84.6149	75.6058	28.7732	298.584	32.886	0.11014	-3.18259	0.00985307	1.27347	down	--
neg_8173	HU-211	9954.08	14283.2	11364	18490.4	36901	20084.7	1201.96	1414.18	1143.79	6015.81	5534.14	3117.85	18512.9	3071.29	0.1659	-2.59161	0.0110703	1.26137	down	--
neg_8174	1-伪-Linolenoyl-glycerol	1463.81	2081.53	1401.17	2353.51	4529.81	2530.72	386.936	665.128	478.695	1022.35	839.838	1016.45	2393.43	734.9	0.307049	-1.70346	0.0152378	1.21262	down	--
neg_8175	6尾-Testosterone Enanthate	47915.1	66843.8	54624.8	89169.6	191277	98825.7	3890.95	5277.48	3916.4	26524.8	26153.3	12399.9	91442.7	13027.1	0.142462	-2.81135	0.0139825	1.23522	down	--
neg_8188	Anabasine	1161.64	1127.55	1032.06	1002.49	952.336	1062.09	835.658	994.691	962.323	918.469	677.717	866.319	1056.36	875.863	0.829133	-0.270325	0.0108689	1.19268	down	--
neg_8213	Psychosine	357.221	275.557	286.362	217.369	269.44	166.785	1231.09	1330.44	1113.51	1046.3	1365.21	1054.7	262.122	1190.21	4.54065	2.1829	1.40821e-06	1.61904	up	Sphingolipid metabolism(ko00600)
neg_8226	11-鈥婯eto-鈥媌eta-鈥媌oswellic acid	600.684	703.033	467.406	497.941	474.659	414.119	7615.82	11650	11707.2	18835.8	12419.4	18704.6	526.307	13488.8	25.6292	4.67971	0.000816601	1.5325	up	--
neg_824	Mudanoside A	892.374	1022.11	757.489	1180.92	1076.33	914.716	310.592	415.429	678.291	468.758	808.887	453.79	973.99	522.625	0.536581	-0.898133	0.00101491	1.36536	down	--
neg_8240	cis-3-Hexenyl hexanoate	8.04153	8.26511e-05	1.19431e-09	1.19431e-09	0.014246	10.2441	29.7676	81.1993	1.19431e-09	99.7306	34.6563	44.6468	3.04999	48.3334	15.8471	3.98615	0.0279727	1.14671	up	--
neg_8260	thesiuside	882.517	1397.06	753.743	787.227	804.347	946.027	492.651	43.2576	280.921	87.2558	266.355	176.746	928.487	224.531	0.241824	-2.04797	0.000236474	1.47793	down	--
neg_8271	Diphylline	45.0938	511.373	124.694	30.7783	427.714	59.962	1891.05	1192.44	1268.05	2476.16	2380.54	546.303	199.936	1625.76	8.1314	3.0235	0.00468306	1.32925	up	--
neg_829	3-O-Caffeoylquinic acid methyl ester	695.224	845.268	681.642	1135.86	768.909	975.082	178.829	342.071	310.692	326.158	380.624	410.32	850.331	324.782	0.381948	-1.38855	0.000299819	1.48023	down	--
neg_8293	Bisnorbiotin	64.1584	37.6163	19.2057	52.3198	21	31.6077	1.19431e-09	1.19431e-09	0.315729	1.19431e-09	1.19431e-09	1.19431e-09	37.6513	0.0526215	0.0013976	-9.48283	0.00348269	1.43903	down	Biotin metabolism(ko00780)
neg_8332	TOFA	30.0305	44.4137	32.6303	38.7637	42.3309	38.4222	23.7608	22.2143	16.9895	19.9922	18.8011	23.8322	37.7652	20.9317	0.554258	-0.851369	0.00022579	1.48296	down	--
neg_8333	Methyl oleate	1779.59	1863.23	1527.1	1654.4	2763.85	1726.9	628.826	543.046	538.253	1148.36	1182.17	1020.21	1885.84	843.479	0.447269	-1.16079	0.00112352	1.38073	down	--
neg_8351	2-Oxo-4-phenylbutyric acid	1.19431e-09	1.19431e-09	1.19431e-09	1.19431e-09	1.19431e-09	1.19431e-09	241.621	305.222	247.36	314.19	300.368	579.617	1.19431e-09	331.396	2.77478e+11	38.0136	0.00131297	1.5146	up	Phenylalanine, tyrosine and tryptophan biosynthesis(ko00400)
[truncated: 945 more rows]

## Sheet: A_vs_D.diff_final
Table S5. Differential metabolite screening results
[truncated: 1,856 more rows]

## Sheet: B_vs_C.diff_final
Table S5. Differential metabolite screening results
[truncated: 942 more rows]

## Sheet: B_vs_D.diff_final
Table S5. Differential metabolite screening results
[truncated: 1,546 more rows]

[truncated: 1 more sheets: C_vs_D.diff_final]
