# Supplementary material for: Multi-omics reveals effects of diet FNDF/starch level on growth performance and rumen development of Hu sheep
Source: Front Microbiol. 2025 Aug 5;16:1601950. doi: 10.3389/fmicb.2025.1601950 (PMC12361173; doi:10.3389/fmicb.2025.1601950)
Supplement: Supplementary file 6 [file Table_6.xlsx]

## Sheet: Sheet1
Table S6 Transcriptome sequencing data statistics table
#SampleID	ReadSum	BaseSum	GC(%)	N(%)	Q20(%)	Q30(%)	Total Reads	Mapped Reads
A10	23625336	7075586790	44.12	0	99.78	98.66	47250672	46,424,210 (98.25%)
A11	20842676	6241013076	47.76	0	99.12	97.23	41685352	40,665,891 (97.55%)
A12	20678392	6189019248	45.4	0.01	99.78	98.77	41356784	40,650,389 (98.29%)
A7	24431529	7317926960	47.32	0	99.82	98.93	48863058	48,128,291 (98.50%)
A8	22139867	6632181324	45.52	0	99.84	99.02	44279734	43,492,575 (98.22%)
A9	24309508	7281347512	48.2	0	99.8	98.79	48619016	47,599,568 (97.90%)
B10	20751020	6215545834	48.51	0	99.79	98.75	41502040	40,595,205 (97.81%)
B11	21381811	6403133666	50.45	0	99.78	98.65	42763622	41,664,972 (97.43%)
B12	23728997	7107258146	45.37	0.01	99.78	98.77	47457994	46,798,355 (98.61%)
B7	20641563	6181872300	48.47	0	99.2	97.9	41283126	40,236,286 (97.46%)
B8	23100910	6918071000	48.29	0	99.81	98.88	46201820	45,120,585 (97.66%)
B9	22004199	6590565048	48.59	0	99.8	98.81	44008398	43,132,632 (98.01%)
C10	19354309	5796683774	48	0	99.81	98.86	38708618	37,753,504 (97.53%)
C11	22942163	6866041128	45.87	0	98.7	96.66	45884326	44,629,873 (97.27%)
C12	20568380	6159477476	44.61	0.01	99.55	98.41	41136760	40,202,729 (97.73%)
C7	19731332	5910332580	48.26	0	99.81	98.85	39462664	38,484,820 (97.52%)
C8	29409659	8804819704	49.09	0	99.83	98.99	58819318	57,871,519 (98.39%)
C9	22156938	6636361414	47.63	0	99.76	98.57	44313876	43,120,938 (97.31%)
D10	23750898	7102792822	48.52	0	99.8	98.97	47501796	45,836,797 (96.49%)
D11	23096375	6917780688	47.77	0	99.77	98.58	46192750	45,148,219 (97.74%)
D12	20523910	6141998076	44.6	0	99.42	98.15	41047820	39,924,163 (97.26%)
D7	20354054	6096064962	45.78	0	99.48	98.15	40708108	39,889,058 (97.99%)
D8	20672028	6192022644	48.17	0	99.79	98.76	41344056	40,281,090 (97.43%)
D9	23466666	7027873666	48.31	0	99.8	98.8	46933332	45,909,142 (97.82%)
