# Supplementary material for: Multi-omics reveals effects of diet FNDF/starch level on growth performance and rumen development of Hu sheep
Source: Front Microbiol. 2025 Aug 5;16:1601950. doi: 10.3389/fmicb.2025.1601950 (PMC12361173; doi:10.3389/fmicb.2025.1601950)
Supplement: Supplementary file 7 [file Table_7.xlsx]

## Sheet: A_vs_B.DEG
Table S7 Differentially expressed gene results
Gene number	A12_Count	A11_Count	A8_Count	A7_Count	A10_Count	A9_Count	B8_Count	B7_Count	B9_Count	B12_Count	B11_Count	B10_Count	A12_FPKM	A11_FPKM	A8_FPKM	A7_FPKM	A10_FPKM	A9_FPKM	B8_FPKM	B7_FPKM	B9_FPKM	B12_FPKM	B11_FPKM	B10_FPKM	Pvalue	log2FC	regulated
NewGene_16691	185	95	269	546	366	215	34	70	62	38	45	260	3.64851	1.61757	5.06425	8.39812	6.7963	3.31869	0.523689	1.23284	1.06354	0.700555	0.655127	4.83382	0.000154232	-1.88769	down
gene-JEQ12_011834	140	50	120	94	47	99	48	44	42	88	75	52	5.38588	1.81446	4.3641	2.84192	1.6373	3.07095	1.58778	1.59559	1.43012	2.89521	2.47169	1.86825	0.0412164	-0.831567	down
gene-JEQ12_019486	178	52	188	94	77	211	58	29	85	61	128	136	8.21829	2.25941	8.18833	3.41151	3.25805	7.89949	2.29017	1.24953	3.47977	2.42017	5.0414	5.88509	0.0392643	-0.897651	down
gene-JEQ12_011662	908	464	493	1139	1537	825	365	407	559	997	630	744	22.5732	10.9402	11.5659	22.2541	35.0745	16.6188	7.79214	9.60799	12.3968	21.3559	13.4022	17.2922	0.0409331	-0.675391	down
gene-JEQ12_010823	175	309	170	433	241	573	563	551	525	374	804	700	4.35688	7.31443	4.00016	8.48761	5.5196	11.5901	12.0784	13.0338	11.6834	8.02781	17.1704	16.3342	0.000539764	0.811833	up
gene-JEQ12_007658	19	58	37	39	14	89	112	69	122	27	96	129	1.12668	3.3355	2.12573	1.86053	0.754894	4.38071	5.88144	4.00794	6.61113	1.38539	4.98367	7.36779	0.0296879	1.01725	up
gene-JEQ12_009064	251	200	122	271	172	479	301	264	554	245	682	386	2.3684	1.79553	1.08197	2.01621	1.48867	3.67123	2.44971	2.37209	4.68145	1.99518	5.53207	3.41358	0.0413141	0.588556	up
gene-JEQ12_018944	119	90	197	168	210	112	99	107	95	117	40	115	3.82824	2.75853	5.9992	4.25442	6.20918	2.92019	2.72446	3.27634	2.71632	3.24162	1.09706	3.46238	0.0356439	-0.797733	down
NewGene_17685	25	10	46	34	66	57	223	156	18	46	163	25	0.411858	0.158975	0.733555	0.445731	1.02399	0.778013	3.23524	2.50754	0.271654	0.667333	2.35168	0.391142	0.0397627	1.30379	up
NewGene_16086	933	657	1132	720	947	453	304	328	731	547	456	470	30.1343	20.0278	47.6596	18.0144	28.1346	11.4459	8.44406	9.84841	20.7344	15.2027	12.5812	14.071	0.002037	-1.00387	down
gene-JEQ12_014850	1088	576	945	1382	2307	1137	538	822	638	1312	820	1057	28.3084	14.2199	23.1962	28.268	55.121	23.9903	12.0299	20.293	14.8193	29.4003	18.2666	25.7325	0.041371	-0.6622	down
gene-JEQ12_014858	1371	512	753	1820	1223	1018	453	676	520	1410	739	586	40.5365	14.378	21.0024	42.3029	33.2125	24.4022	11.5274	18.9879	13.7153	35.9422	18.7061	16.2009	0.0369523	-0.713317	down
gene-JEQ12_017769	367	270	605	677	1078	575	203	326	205	625	458	514	6.79974	4.7399	10.5832	9.85354	18.3399	8.63664	3.22769	5.72638	3.39234	9.96927	7.25819	8.91225	0.037535	-0.763545	down
gene-JEQ12_017765	2365	1636	2025	2647	3128	2251	1394	978	1574	2606	1496	1890	47.9448	31.4878	38.7286	42.1699	58.2206	36.9911	24.3051	18.8121	28.4794	45.5092	25.9753	35.8557	0.0124364	-0.650154	down
gene-JEQ12_011309	19	141	60	43	3	71	129	206	134	75	209	145	1.33014	9.50237	3.99805	2.40265	0.190605	4.07023	7.90443	13.9418	8.50304	4.5602	12.7665	9.67151	0.0354884	1.24174	up
NewGene_5095	272	139	297	181	180	94	186	60	72	124	65	130	12.3272	5.99087	12.7096	6.45741	7.50259	3.44719	7.25747	2.55279	2.90344	4.82031	2.5276	5.51668	0.0122466	-1.08693	down
NewGene_5090	127	84	158	145	129	118	82	102	63	124	29	36	4.49553	2.81012	6.27586	4.191	4.21131	3.38354	2.50345	3.58256	1.9851	3.79325	0.877678	1.17071	0.0359556	-0.907914	down
gene-JEQ12_008605	0	24	5	73	32	48	55	83	44	61	228	95	0	0.169441	0.029677	0.43916	0.222567	0.292886	0.35811	0.603634	0.296882	0.400669	1.49492	0.675445	0.0216199	1.60063	up
gene-JEQ12_016612	49	113	38	143	78	178	185	133	152	152	206	139	1.25686	2.74856	0.905688	2.88518	1.83601	3.70334	4.09511	3.25168	3.50027	3.35943	4.5459	3.34563	0.0419393	0.638498	up
gene-JEQ12_017563	293	135	206	449	737	262	123	144	170	352	204	239	5.46482	2.37844	3.61133	6.57802	12.6121	3.95616	1.95843	2.54959	2.82129	5.65175	3.26007	4.15696	0.0259493	-0.89799	down
NewGene_10777	83	71	56	71	58	67	42	11	60	41	45	23	0.969795	0.786478	0.615907	0.653189	0.616653	0.631444	0.41554	0.160446	0.621149	0.412298	0.484544	0.250258	0.0132517	-1.04901	down
gene-JEQ12_005872	389	367	446	1104	650	1081	608	1213	701	809	1921	1829	11.2375	10.0713	12.1651	25.0972	17.2447	25.345	15.1224	33.322	18.0897	20.1688	47.5948	49.5012	0.0163252	0.717433	up
gene-JEQ12_005879	60	173	168	247	123	322	77	517	329	167	444	574	2.16827	5.95498	5.73473	7.04274	4.08071	9.47797	2.38005	17.8177	10.6506	5.21162	13.7966	19.4829	0.042346	0.854438	up
gene-JEQ12_011411	125	158	150	196	46	217	300	204	280	170	300	296	8.1385	9.83992	9.26213	10.0784	2.75631	11.4991	16.9166	12.6528	16.3796	9.60678	16.823	18.1426	0.0264564	0.671662	up
gene-JEQ12_011413	1173	991	1110	2097	717	2082	1921	2458	2141	1611	2645	2697	23.3891	18.7436	20.8823	32.8553	13.1285	33.6468	32.9555	46.5399	38.1044	27.6744	45.1833	50.3164	0.00217175	0.628745	up
gene-JEQ12_020121	172	115	181	166	184	187	71	79	54	198	95	91	9.86786	6.26809	9.80255	7.49529	9.67531	8.69158	3.47656	4.26904	2.74192	9.78729	4.6499	4.86772	0.0125654	-0.905271	down
gene-JEQ12_013729	721	957	391	844	309	1445	948	965	2967	514	2972	1286	10.2555	12.9333	5.2436	9.44571	4.0385	16.6828	11.6063	13.0444	37.7096	6.29999	36.2542	17.1301	0.0189906	0.909167	up
gene-JEQ12_002823	70	70	74	178	54	82	97	119	209	74	213	295	1.91781	1.82058	1.89654	3.84007	1.34128	1.81528	2.28927	3.105	5.12118	1.746	4.9962	7.5859	0.0335473	0.776452	up
gene-JEQ12_000445	269	169	203	309	542	410	178	193	229	208	241	308	6.45996	3.84205	4.59351	5.83372	11.9586	7.97663	3.67674	4.38364	4.9137	4.29196	4.94934	6.92752	0.0240098	-0.628349	down
gene-JEQ12_006677	374	410	337	344	751	759	868	1317	523	501	2457	1010	8.20346	8.54481	6.97983	5.93383	15.1428	13.5046	16.3877	27.4693	10.249	9.47091	46.2188	20.7437	0.00464457	0.997036	up
gene-JEQ12_018357	2284	948	2827	3072	4739	1914	794	1179	1243	3742	1518	1554	28.88	11.3849	33.743	30.5367	55.037	19.6237	8.63058	14.1593	14.0285	40.7813	16.446	18.3905	0.0493627	-0.79829	down
gene-JEQ12_010129	374	854	804	377	339	754	1541	1793	1044	401	2456	1194	22.0707	47.9239	44.8675	17.5067	18.3764	36.1483	78.4355	100.744	55.1325	20.4224	124.457	66.098	0.00448405	1.069	up
gene-JEQ12_010128	240	751	708	377	422	622	1447	1588	956	509	2161	1054	14.2931	42.4879	39.8578	17.655	23.1047	30.0545	74.2501	89.9401	50.9124	26.133	110.432	58.8332	0.00135699	1.11634	up
gene-JEQ12_000314	194	108	273	56	93	103	100	76	70	70	85	95	5.16894	2.7248	6.85572	1.16928	2.26593	2.20611	2.27481	1.90469	1.6597	1.60342	1.92282	2.35449	0.0230403	-0.998048	down
gene-JEQ12_001956	147	184	163	394	321	522	307	461	425	299	741	761	3.57446	4.26661	3.74496	7.55415	7.19477	10.338	6.44534	10.693	9.27476	6.27872	15.5048	17.4051	0.0142029	0.701193	up
gene-JEQ12_016006	102	28	61	66	231	49	28	15	43	32	27	45	3.35056	0.857403	1.86974	1.68842	6.98518	1.30988	0.784327	0.457208	1.25849	0.900234	0.758154	1.37394	0.00128636	-1.72334	down
gene-JEQ12_011381	622	944	539	767	365	1024	1506	1097	1537	595	1914	984	24.739	35.6585	20.2296	23.9844	13.3468	33.0372	51.5876	41.4745	54.6235	20.4068	65.2707	36.6539	0.0119919	0.696573	up
gene-JEQ12_003834	167	147	122	173	80	272	229	218	319	183	427	244	2.9144	2.43568	2.00402	2.36372	1.27194	3.84252	3.42952	3.60989	4.96966	2.74944	6.38887	3.9879	0.0185293	0.623654	up
NewGene_14135	962	761	646	315	462	1949	3088	1458	1920	753	1980	2432	32.2687	24.2323	20.4564	8.28576	14.2167	53.0219	89.1466	46.4589	57.5105	21.7497	56.8954	76.3564	0.00361653	1.08058	up
gene-JEQ12_005420	305	212	176	390	139	273	433	579	333	403	866	566	5.31928	3.50069	2.88739	5.33473	2.21724	3.86019	6.48378	9.58833	5.18308	6.0473	12.9359	9.22695	0.000680413	0.942238	up
gene-JEQ12_004779	43	84	92	170	108	277	214	192	283	144	351	318	0.564283	1.06034	1.15598	1.78319	1.3246	3.01091	2.46986	2.44528	3.38334	1.6574	4.02828	3.99415	0.00482348	0.898463	up
gene-JEQ12_016901	26	67	24	52	5	111	109	103	127	66	139	121	1.23219	3.0142	1.07012	1.93148	0.204055	4.26729	4.45446	4.6522	5.37943	2.70959	5.658	5.36732	0.0164008	1.17371	up
gene-JEQ12_001853	18	80	122	89	22	120	151	204	121	78	234	293	0.475791	2.05721	3.11273	1.88263	0.53596	2.63748	3.50758	5.23416	2.915	1.81106	5.43243	7.42946	0.01601	1.12301	up
gene-JEQ12_012597	1355	2812	1381	1752	1150	5427	4923	4002	5198	1543	10648	4484	14.1997	27.9806	13.6576	14.426	11.0601	46.1241	44.3925	39.8332	48.6381	13.9333	95.6135	43.9819	0.003652	1.04827	up
NewGene_1269	297	252	402	633	301	381	314	127	291	167	267	152	4.66463	3.39674	5.79402	7.14717	4.41268	4.47489	3.95217	1.72246	3.82206	2.22559	3.38484	2.05763	0.00166139	-0.91087	down
gene-JEQ12_005625	239	179	266	528	192	593	254	827	356	336	856	688	3.97666	2.82568	4.17462	6.91124	2.93083	8.01039	3.62872	13.0756	5.29002	4.81889	12.2139	10.7229	0.0483252	0.660837	up
gene-JEQ12_002165	131	83	91	157	243	122	52	69	73	74	76	41	4.70981	2.8235	3.08773	4.43629	8.02349	3.54538	1.60014	2.32799	2.33396	2.26608	2.32684	1.36045	0.000405199	-1.24898	down
gene-JEQ12_004577	869	629	1178	1573	1024	983	714	875	610	836	677	794	28.8801	19.8336	36.9609	41.1038	31.2641	26.4874	20.4132	27.5998	18.0979	23.9484	19.2699	24.6957	0.0102504	-0.597723	down
gene-JEQ12_018869	73	39	100	50	25	37	16	28	19	41	37	9	1.63839	0.828131	2.12922	0.887342	0.518348	0.662477	0.310802	0.584303	0.375693	0.787889	0.709233	0.180038	0.0167059	-1.32068	down
gene-JEQ12_003357	664	380	210	1007	298	903	1439	1778	747	574	1939	1743	52.8362	28.6786	15.7303	63.0253	21.762	58.2627	98.5493	134.486	53.1056	39.3326	132.258	129.912	0.000890979	1.16994	up
NewGene_8174	1120	232	786	393	1518	594	368	257	452	654	351	241	35.4385	8.08715	25.9235	9.37107	42.2924	17.3981	10.4002	9.21024	13.5111	18.6032	10.1404	8.63435	0.00625906	-1.19689	down
gene-JEQ12_001467	531	506	515	744	1309	531	300	404	367	654	491	617	36.9522	33.4324	33.813	40.7212	83.7306	29.9875	17.9699	26.6773	22.829	39.2529	29.2977	40.2074	0.0222733	-0.713254	down
gene-JEQ12_001468	330	208	343	457	597	393	168	209	247	386	328	377	6.12568	3.66392	6.01381	6.68206	10.1892	5.91755	2.68157	3.67817	4.09917	6.18534	5.2197	6.56327	0.0412942	-0.596104	down
gene-JEQ12_011490	226	269	230	415	364	290	221	162	290	211	172	254	12.1509	13.7563	11.6738	17.5615	17.9971	12.6385	10.2372	8.27281	13.933	9.77084	7.89476	12.7666	0.0115446	-0.588912	down
gene-JEQ12_011494	55	192	90	42	68	44	148	1470	102	57	5642	70	6.03279	20.166	9.39167	3.60788	6.89785	3.91381	14.0417	154.434	10.025	5.41655	534.843	7.22354	0.000587168	3.56303	up
gene-JEQ12_015448	1400	604	969	1165	1952	1149	604	554	723	1317	902	801	26.4493	10.8308	17.2665	17.2987	33.87	17.6028	9.81632	9.9288	12.1953	21.435	14.594	14.1527	0.0191223	-0.724725	down
gene-JEQ12_012146	2807	2335	2423	4800	2054	4741	5179	8304	4427	3521	6432	6939	64.4728	50.9302	52.5145	86.6622	43.3295	88.3082	102.355	181.156	90.7911	69.6843	126.572	149.176	0.000702397	0.773717	up
gene-JEQ12_000620	1178	740	943	1188	1481	775	609	439	669	1403	662	797	31.3755	18.699	23.7124	24.8688	36.2221	16.7266	13.9472	11.1014	15.9078	32.1955	15.0987	19.874	0.0499945	-0.624302	down
gene-JEQ12_019507	1119	929	1509	1673	2155	1481	588	1022	867	1342	824	1224	87.6691	69.0909	111.573	103.011	155.053	94.0709	39.5881	75.997	60.6401	90.5504	55.2483	89.7479	0.00591547	-0.736477	down
gene-JEQ12_004050	270	499	354	866	305	649	585	1210	744	442	1075	903	10.4664	18.3958	12.9659	26.4289	10.8578	20.4224	19.5559	44.6221	25.8007	14.7934	35.7877	32.825	0.0173645	0.666278	up
gene-JEQ12_000538	1409	748	1451	1481	1836	905	640	604	705	1505	610	866	34.2488	17.2567	33.2964	28.301	40.999	17.8419	13.3919	13.9487	15.3092	31.5372	12.6942	19.6898	0.0120462	-0.829701	down
gene-JEQ12_019300	588	530	596	727	418	1143	1185	1768	903	489	1019	1344	26.2022	22.4239	25.0639	25.4812	17.0874	41.327	45.4453	74.8478	35.9217	18.7797	38.904	56.0659	0.0198245	0.654875	up
gene-JEQ12_014076	3	20	0	30	0	17	58	28	33	29	255	87	0.070599	0.426178	0	0.546762	0	0.317268	1.16482	0.613231	0.673886	0.586274	5.13823	1.9056	0.00202877	2.70535	up
gene-JEQ12_014078	145	123	95	202	134	266	133	106	49	119	87	65	7.32023	5.88799	4.50892	7.99721	6.21276	10.879	5.7555	5.07198	2.16943	5.15234	3.74993	3.02745	0.0110667	-0.837242	down
NewGene_20705	80	48	130	76	123	72	32	39	35	96	53	62	0.849448	0.486482	1.30905	0.63205	1.20775	0.623875	0.28701	0.392397	0.332929	0.87674	0.482337	0.617629	0.0327388	-0.924028	down
gene-JEQ12_016835	2184	1784	2366	2859	5225	2329	1690	1755	1733	2279	1743	1746	72.2667	56.0487	73.8858	74.3623	158.77	62.5021	48.0963	55.1364	51.186	64.9876	49.4048	54.0514	0.00525535	-0.767961	down
gene-JEQ12_003099	228	246	242	247	102	380	410	335	457	242	549	433	10.8306	11.1243	10.8782	9.2386	4.44454	14.668	16.7903	15.1636	19.4394	9.93579	22.4122	19.2978	0.0215756	0.603942	up
gene-JEQ12_010006	349	600	518	805	709	960	855	1623	871	852	2036	1232	5.81915	9.52199	8.16544	10.5761	10.8818	13.0084	12.2865	25.7594	12.993	12.2677	29.1542	19.2775	0.00107085	0.806478	up
gene-JEQ12_010001	295	298	464	387	419	318	267	170	304	390	216	218	19.286	18.5202	28.6618	19.9152	25.1779	16.8728	15.0503	10.5439	17.7693	22.0274	12.1152	13.3249	0.0284767	-0.637283	down
gene-JEQ12_018775	94	68	84	111	199	105	59	48	91	62	78	120	3.07335	2.08728	2.57094	2.83331	5.96694	2.77472	1.65687	1.47815	2.65134	1.74004	2.17505	3.65055	0.0409636	-0.713214	down
gene-JEQ12_017146	272	270	369	593	656	490	185	330	259	320	352	402	9.49568	8.94761	12.1803	16.3103	21.0827	13.8972	5.55729	10.9563	8.07436	9.6403	10.5432	13.1524	0.013715	-0.64871	down
gene-JEQ12_013649	801	254	340	856	1979	681	237	354	430	835	606	577	8.35005	2.51062	3.34826	7.01563	18.9632	5.76198	2.12451	3.50454	3.99852	7.50504	5.41024	5.62616	0.0496444	-0.849694	down
NewGene_5242	4295	6078	2422	5922	3709	5141	21605	17062	5016	3858	16281	11860	296.897	398.938	158.004	321.779	235.48	288.19	1285.15	1120.26	309.627	229.805	964.312	767.328	0.000284442	1.32914	up
gene-JEQ12_014853	251	155	260	329	507	208	130	153	210	270	195	226	16.8106	9.81493	16.4387	17.3112	31.2399	11.3085	7.46758	9.73039	12.5715	15.6054	11.1819	14.1517	0.0334078	-0.701126	down
gene-JEQ12_012250	24	60	111	162	98	141	185	464	142	73	355	484	1.09559	2.60899	4.83866	5.90173	4.15338	5.29351	7.39236	20.4469	5.85351	2.89553	14.1149	21.0072	0.00219819	1.41531	up
gene-JEQ12_014859	168	184	133	311	256	139	106	106	151	200	101	122	5.7914	6.02143	4.30146	8.4176	8.08424	3.87131	3.14084	3.45734	4.65175	5.92392	2.96469	3.9282	0.0234067	-0.726298	down
gene-JEQ12_009567	1836	640	1130	2415	3467	1580	446	963	700	2136	934	1303	16.0761	5.32012	9.33784	16.6195	27.8822	11.2197	3.3591	8.00509	5.47269	16.1208	7.00717	10.6765	0.0267307	-0.894254	down
gene-JEQ12_001793	584	281	769	848	1460	925	319	495	469	771	489	728	7.35077	3.35116	9.1395	8.3852	16.8746	9.43894	3.44969	5.91565	5.26488	8.36144	5.26947	8.57263	0.0360572	-0.707622	down
gene-JEQ12_007798	741	929	1149	1273	1638	811	749	410	745	974	463	797	15.6266	18.609	22.8631	21.104	31.7201	13.8644	13.5927	8.20334	14.025	17.7039	8.36304	15.7246	0.00597252	-0.818164	down
gene-JEQ12_017843	403	333	633	656	610	517	318	265	422	408	397	381	5.5354	4.34112	8.19631	7.08276	7.68556	5.75071	3.75571	3.44691	5.17309	4.83045	4.66837	4.89529	0.00291926	-0.681949	down
gene-JEQ12_017260	9083	8405	19952	9605	10117	12997	6763	13748	8634	6718	7087	6336	350.185	307.642	725.903	291.04	358.174	406.278	224.319	503.342	297.195	223.159	234.069	228.586	0.0282088	-0.667818	down
gene-JEQ12_007986	1727	1173	1803	1731	2809	1809	1097	1042	1369	1605	1303	1638	30.4771	19.6653	30.0364	24.0201	45.5382	25.8991	16.6627	17.4587	21.5683	24.4124	19.7094	27.0619	0.00896178	-0.627497	down
gene-JEQ12_009965	343	712	367	757	323	710	1297	1468	761	337	1221	1494	21.8901	43.1196	22.072	37.9808	18.8919	36.7582	71.2279	88.9837	43.363	18.489	66.7973	89.2777	0.00462529	0.92069	up
gene-JEQ12_009960	131	72	115	241	116	250	145	376	209	174	388	424	3.96822	2.07733	3.29935	5.75993	3.23621	6.15181	3.77732	10.8502	5.68244	4.5603	10.1191	12.0803	0.0135556	0.798509	up
gene-JEQ12_004327	2738	1197	1535	2452	2497	2045	1093	999	1688	2406	1526	1348	64.2016	26.6451	33.9642	45.1945	53.7832	38.8892	22.0413	22.2477	35.3435	48.6134	30.6581	29.5791	0.0307386	-0.608193	down
gene-JEQ12_020198	123	188	204	133	34	185	305	298	348	229	320	264	4.09178	5.96568	6.44351	3.48774	1.03215	4.99721	8.76372	9.45452	10.3747	6.60108	9.174	8.26773	0.0170647	0.861439	up
gene-JEQ12_009157	694	465	621	618	1036	806	465	351	473	639	531	636	8.32772	5.30087	7.03613	5.8336	11.4238	7.84361	4.80009	3.99842	5.06736	6.60574	5.45822	7.14328	0.0116172	-0.615727	down
gene-JEQ12_007913	1344	1299	902	2260	1033	1976	2042	2945	1744	1573	3069	3753	81.1716	74.4918	51.3925	107.247	57.2543	96.7391	106.084	168.922	94.0057	81.817	158.775	212.143	0.00354431	0.665597	up
gene-JEQ12_005513	652	781	422	678	171	918	1347	822	944	634	1518	978	28.9888	32.9422	17.6858	23.6806	6.95858	33.0935	51.5328	34.6753	37.4543	24.2783	57.8209	40.6931	0.0405639	0.649741	up
gene-JEQ12_011598	255	239	542	367	567	311	225	208	237	414	307	258	5.08202	4.51133	10.1869	5.74734	10.365	5.02395	3.84599	3.92661	4.20859	7.09932	5.23899	4.81296	0.0455363	-0.645072	down
gene-JEQ12_011333	1293	667	1280	1722	2588	1576	703	953	1096	1422	1207	1289	20.9378	10.244	19.5594	21.9121	38.4885	20.6928	9.78486	14.6537	15.8349	19.8428	16.7436	19.5308	0.034712	-0.599229	down
gene-JEQ12_011339	85	123	103	209	67	312	235	276	339	193	407	284	1.22674	1.68758	1.39952	2.37219	0.885501	3.65521	2.91518	3.78691	4.37479	2.39557	5.03242	3.83991	0.00216113	0.893519	up
NewGene_3935	118	114	27	98	225	139	64	34	99	24	54	59	4.12015	3.78523	0.877438	2.68776	7.24903	3.94576	1.90684	1.12268	3.08175	0.716115	1.60172	1.91442	0.00602726	-1.27664	down
gene-JEQ12_014530	54	60	38	63	53	24	18	8	13	41	18	17	3.65373	3.85759	2.41984	3.35881	3.25877	1.29869	1.01262	0.468862	0.775613	2.39061	0.995205	1.07646	0.00375515	-1.51178	down
gene-JEQ12_009313	1522	862	1096	1396	2051	1295	718	718	888	1295	923	875	21.2081	11.4008	14.4099	15.2891	26.2396	14.6299	8.60443	9.49361	11.0496	15.5516	11.0118	11.4139	0.00367624	-0.759935	down
gene-JEQ12_008049	124	282	147	402	28	432	354	710	372	203	571	588	6.2096	13.433	6.94114	15.8753	1.29019	17.6071	15.3262	33.8902	16.6909	8.80068	24.5891	27.6916	0.0355215	0.938916	up
gene-JEQ12_019118	180	342	161	271	146	491	602	416	508	325	526	483	5.15036	9.29957	4.34969	6.09899	3.8264	11.4207	14.8662	11.3212	13.0149	8.03315	12.9279	12.9516	0.00380605	0.759865	up
gene-JEQ12_015534	1690	1218	1833	2380	4252	2144	964	1616	1063	2218	1472	1875	21.9227	15.0048	22.4488	24.2676	50.6703	22.5536	10.7584	19.9163	12.3158	24.7955	16.3585	22.7707	0.0256935	-0.695013	down
gene-JEQ12_009882	267	465	421	574	176	767	672	661	1097	398	874	794	4.98069	8.24327	7.40825	8.4236	3.01253	11.6057	10.7861	11.711	18.2959	6.39049	13.9733	13.8642	0.0217844	0.650464	up
gene-JEQ12_004484	76	155	60	156	89	190	190	257	372	60	253	214	2.52702	4.9103	1.88357	4.09998	2.73507	5.14809	5.47529	8.17221	11.1422	1.72536	7.25784	6.71281	0.0345534	0.787357	up
gene-JEQ12_009264	125	92	238	133	116	30	66	43	32	85	76	47	6.40756	4.47273	11.5764	5.37097	5.45576	1.23401	2.90177	2.08412	1.44155	3.74363	3.32539	2.22989	0.00778113	-1.3116	down
gene-JEQ12_001500	1543	625	1075	2073	1826	1622	573	648	917	1741	1032	1166	24.2563	9.32962	15.9396	25.6169	26.3556	20.6686	7.74724	9.67439	12.8671	23.582	13.897	17.1548	0.0369623	-0.646256	down
gene-JEQ12_000678	510	520	638	507	761	596	448	298	541	315	402	516	8.93531	8.66344	10.5622	6.99156	12.2536	8.47485	6.75275	4.96502	8.47085	4.7617	6.03926	8.45864	0.00361752	-0.674738	down
gene-JEQ12_001910	5742	6999	4521	6858	5636	11540	10501	11613	12271	5436	20840	12244	80.9637	93.7017	60.1615	76.008	72.9813	131.942	127.392	155.512	154.491	66.0424	251.759	161.571	0.00309797	0.683658	up
gene-JEQ12_017412	1204	696	1050	1570	1847	1038	831	545	811	1402	729	872	30.674	16.8144	25.2443	31.4287	43.2063	21.4246	18.2097	13.1646	18.4347	30.7659	15.8943	20.7811	0.0269519	-0.652447	down
gene-JEQ12_006147	1913	771	1018	1407	1259	1714	971	1124	711	741	1205	854	12.095	4.62826	6.07104	6.99358	7.30809	8.78824	5.27968	6.74956	4.01015	4.03674	6.52509	5.05077	0.0061153	-0.67375	down
gene-JEQ12_010405	82	199	221	269	112	514	442	378	472	222	520	500	1.20115	2.78069	3.06842	3.1074	1.50636	6.13742	5.59638	5.27835	6.19827	2.81047	6.55898	6.88555	0.0124272	0.800665	up
NewGene_6020	36	87	21	40	35	101	121	67	127	120	101	86	0.820847	1.8858	0.451968	0.715247	0.736218	1.87116	2.37032	1.4478	2.58669	2.36017	1.96936	1.83203	0.0275638	0.874398	up
NewGene_4313	144	145	111	126	133	88	81	78	123	59	43	79	1.39121	1.27796	0.964427	0.916774	1.12756	0.659714	0.6408	0.685174	1.01683	0.471873	0.34145	0.685938	0.013216	-0.874745	down
gene-JEQ12_004839	203	297	329	280	452	250	209	193	232	223	125	191	18.26	25.3625	27.9315	19.7582	37.3252	18.1855	16.1203	16.4884	18.5916	17.2843	9.62306	16.0925	0.00880007	-0.786392	down
gene-JEQ12_005127	2238	2111	3349	3409	3374	2276	1986	1425	2097	2840	1619	1630	100.41	89.9233	141.819	120.25	139.032	82.8191	76.6705	60.7181	83.9972	109.812	62.2483	68.4563	0.00882	-0.680609	down
gene-JEQ12_007718	89	42	22	90	149	620	36	49	84	132	66	52	2.47363	1.10201	0.578786	1.96717	3.83028	14.092	0.850785	1.3012	2.07984	3.18265	1.58461	1.36013	0.0494324	-1.16166	down
gene-JEQ12_011425	667	1860	1195	1303	701	2531	2960	2812	3103	900	2887	2808	19.3497	51.291	32.7363	29.7378	18.6905	59.6162	73.9612	77.573	80.467	22.5045	71.8282	76.3161	0.0104563	0.803361	up
gene-JEQ12_008281	215	121	146	187	215	186	131	102	117	183	108	120	6.19471	3.29862	3.94724	4.2244	5.6892	4.34329	3.22882	2.78886	2.99696	4.53461	2.64478	3.22535	0.028211	-0.63293	down
gene-JEQ12_007138	287	221	389	408	734	242	180	146	307	306	274	272	3.64995	2.6688	4.67633	4.0832	8.59006	2.49616	1.96545	1.76031	3.49113	3.35758	2.98909	3.24047	0.0181415	-0.813868	down
gene-JEQ12_019961	192	264	103	364	235	532	410	494	693	147	653	447	3.75105	4.89266	1.89142	5.59524	4.22137	8.42804	6.89692	9.17197	12.1002	2.46733	10.9373	8.18297	0.0452483	0.674161	up
gene-JEQ12_006642	104	186	158	143	19	223	409	317	307	91	730	291	9.73639	16.5746	13.9479	10.5087	1.59971	16.9895	33.0934	28.3028	25.7809	7.32674	58.8593	25.5699	0.0106785	1.20013	up
NewGene_13453	19	4	0	13	43	37	112	45	33	49	32	109	0.247785	0.051518	0	0.127542	0.528816	0.460865	1.90868	0.768948	0.470485	1.11512	0.435997	2.11799	0.0256339	1.64322	up
gene-JEQ12_017386	351	417	505	478	634	457	404	256	273	453	270	379	17.6583	19.8842	23.9772	18.9035	29.2609	18.6494	17.4571	12.2221	12.263	19.6357	11.642	17.811	0.0163554	-0.630704	down
gene-JEQ12_012600	1191	1404	1347	2178	605	2206	2393	4183	1801	1431	3899	3389	82.1509	92.0052	87.7451	118.123	38.3323	123.455	142.092	274.18	110.972	85.0595	230.554	218.925	0.0046449	0.831591	up
gene-JEQ12_017032	572	389	1017	715	1474	514	300	403	294	790	312	396	20.9146	13.486	35.1191	20.5556	49.5225	15.247	9.42644	13.975	9.59248	24.9014	9.78279	13.5661	0.00626193	-1.07014	down
gene-JEQ12_015958	138	185	79	314	116	449	496	933	244	176	549	895	6.30132	8.04788	3.41342	11.2966	4.86749	16.667	19.5729	40.6184	9.96556	6.95337	21.5533	38.3844	0.00122536	1.33977	up
gene-JEQ12_020449	629	329	468	581	1192	374	277	154	281	764	283	265	18.8209	9.34228	13.2092	13.662	32.7571	9.06604	7.13419	4.36941	7.51119	19.7047	7.25366	7.4071	0.0213034	-0.977778	down
gene-JEQ12_004406	14	15	0	24	0	59	37	43	61	24	122	77	0.418378	0.431484	0	0.573281	0	1.44651	0.949671	1.21329	1.63868	0.608732	3.16576	2.17175	0.0390677	1.7075	up
gene-JEQ12_007329	80	60	0	99	67	61	118	212	125	112	363	79	3.51973	2.52397	0	3.42727	2.72088	2.1956	4.50711	8.94479	4.96241	4.26367	13.8059	3.2537	0.0347601	1.32024	up
gene-JEQ12_008363	1249	1588	1291	1482	2695	1461	750	824	1314	1383	1455	1464	21.4735	25.9271	20.9427	20.0259	42.5551	20.3687	11.0833	13.4446	20.1623	20.4878	21.4315	23.5594	0.0151438	-0.62968	down
gene-JEQ12_007814	156	160	76	208	171	398	321	300	364	236	300	380	8.96356	8.71065	4.10046	9.37801	9.01958	18.5455	15.8405	16.362	18.6516	11.6533	14.7518	20.4125	0.0147151	0.641778	up
gene-JEQ12_005411	1791	4582	2047	3325	1873	5931	8648	7622	5119	2467	7234	6611	54.5139	132.48	58.826	79.5788	52.3664	146.46	226.592	220.411	139.182	64.7138	188.723	188.411	0.00492286	0.863756	up
gene-JEQ12_014883	704	526	408	595	1386	649	483	426	536	707	391	547	18.9641	13.434	10.3662	12.584	34.2906	14.1688	11.1823	10.8769	12.8911	16.4059	9.0184	13.7694	0.049981	-0.620418	down
gene-JEQ12_011072	571	735	595	1235	720	1546	994	1799	1290	907	2014	2027	14.4554	17.6635	14.23	24.5829	16.7408	31.7519	21.6608	43.2784	29.1876	19.8031	43.7148	48.066	0.0039726	0.653464	up
gene-JEQ12_015755	863	327	698	651	1549	825	442	385	614	857	473	600	11.8996	4.27667	9.08355	7.05392	19.6139	9.22105	5.24433	5.03616	7.56084	10.1759	5.58678	7.74317	0.0409002	-0.704287	down
gene-JEQ12_016480	655	1463	363	1048	393	1183	2031	1637	1441	610	2082	1526	6.7383	14.3068	3.52157	8.48249	3.70925	9.88287	17.9956	16.0114	13.2536	5.41437	18.3765	14.7072	0.0282709	0.746651	up
gene-JEQ12_003963	613	587	737	858	1773	694	476	432	575	984	616	647	2.85056	2.59297	3.23618	3.1371	7.57389	2.61616	1.90486	1.90573	2.3875	3.94397	2.4551	2.81494	0.0441004	-0.657938	down
gene-JEQ12_007262	1860	1082	1742	2209	2592	1572	1348	851	1284	2061	1231	1269	25.9219	14.3085	22.9042	24.1952	33.1686	17.7621	16.1564	11.2626	15.9776	24.7514	14.6989	16.5463	0.0274398	-0.608781	down
gene-JEQ12_005654	250	195	265	272	312	292	168	189	209	153	166	254	3.98349	2.94258	3.97414	3.40488	4.56787	3.77228	2.30333	2.86081	2.96848	2.09276	2.25443	3.78504	0.00382355	-0.637862	down
NewGene_15729	43	43	105	11	34	28	17	11	20	36	6	27	1.30747	1.25127	3.05529	0.261156	0.971938	0.696178	0.443359	0.300555	0.539385	0.942742	0.144014	0.774164	0.0294683	-1.42331	down
gene-JEQ12_012742	47	48	96	191	51	179	119	210	222	74	266	220	0.68099	0.664454	1.31989	2.19131	0.677477	2.12725	1.49466	2.92041	2.89829	0.927092	3.34007	3.00928	0.0392124	0.795762	up
gene-JEQ12_000448	572	448	626	615	633	704	338	406	428	434	471	552	15.1389	11.2672	15.6458	12.7932	15.3876	15.1256	7.69192	10.1963	10.1252	9.88768	10.6925	13.6721	0.000671701	-0.612122	down
NewGene_13825	386	354	614	348	287	973	398	240	358	364	156	454	5.40603	4.70858	8.10703	3.83078	3.68236	11.039	4.78626	3.17449	4.46693	4.38153	1.86585	5.94978	0.0393663	-0.680361	down
gene-JEQ12_003368	193	230	261	262	144	440	830	368	592	201	330	298	8.9374	10.0924	11.3947	9.52869	6.10327	16.5194	33.0595	16.1464	24.4612	8.00237	13.0587	12.8803	0.0464734	0.688684	up
gene-JEQ12_018894	1080	796	996	1360	1694	1066	863	793	751	1088	670	895	43.944	30.7434	38.2473	43.5151	63.3373	35.1672	30.2112	30.6618	27.2983	38.1562	23.3534	34.0775	0.0129886	-0.605629	down
NewGene_15312	25	37	143	41	50	44	20	37	24	22	2	6	1.17422	1.6194	6.75577	1.50409	2.13451	1.69247	0.990367	1.63245	0.977106	1.01001	0.080271	0.263945	0.0103112	-1.76763	down
gene-JEQ12_001456	41	41	5	66	22	90	119	159	93	27	188	95	0.836729	0.803596	0.085279	1.06957	0.413631	1.51185	2.12851	3.14012	1.7354	0.47355	3.35224	1.85778	0.013149	1.31611	up
gene-JEQ12_018074	98	93	52	81	191	77	47	69	51	59	63	54	5.22333	4.71239	2.59553	3.38049	9.36949	3.33013	2.13014	3.48205	2.4003	2.69643	2.89164	2.67441	0.0123661	-0.962385	down
gene-JEQ12_010513	42	133	72	170	79	258	218	283	233	109	230	171	1.8763	5.65362	3.0297	5.96295	3.24015	9.37054	8.41061	12.0303	9.32672	4.18261	8.82525	7.15529	0.0495161	0.696365	up
gene-JEQ12_006672	185	96	35	107	9	161	225	271	188	249	141	370	4.22745	2.08532	0.755196	1.92283	0.175943	2.9884	4.43283	5.90617	3.84328	4.9131	2.76302	7.94113	0.0214826	1.17642	up
NewGene_6910	122	116	285	195	142	151	139	113	64	118	94	98	1.9029	1.47212	3.66787	2.49649	1.59786	1.84076	1.5534	1.67682	0.981636	2.48354	1.23948	1.34301	0.015405	-0.846454	down
gene-JEQ12_001619	1694	598	1279	1588	2724	1398	659	618	1139	1772	1292	953	35.3668	11.8442	25.21	26.0603	52.2395	23.6667	11.8406	12.2417	21.2358	31.8851	23.1081	18.6256	0.045597	-0.694775	down
gene-JEQ12_001617	1585	739	1289	2581	3504	2060	699	1091	1010	2330	1225	1319	18.5114	8.18683	14.2056	23.6958	37.5856	19.5058	7.01667	12.0919	10.5235	23.4449	12.2585	14.4175	0.0399619	-0.720411	down
gene-JEQ12_001610	1747	1208	1368	2065	2418	2048	1140	916	1245	2021	988	1470	63.4567	41.6418	46.8818	58.9508	80.6601	60.3136	35.6134	31.6038	40.3805	63.2432	30.7211	49.9705	0.0169798	-0.602957	down
gene-JEQ12_004396	164	372	135	310	162	471	568	289	587	254	492	416	8.66736	18.7154	6.73589	12.9094	7.897	20.2733	25.9262	14.544	27.828	11.5771	22.3758	20.6268	0.0466342	0.599909	up
gene-JEQ12_016078	90	115	42	106	40	116	136	105	231	210	303	149	3.10159	3.78252	1.34922	2.89594	1.26924	3.25008	4.06032	3.45404	7.16284	6.26877	8.99476	4.84494	0.003549	1.01634	up
NewGene_19850	122	523	170	170	31	595	711	370	770	203	847	578	6.12959	25.104	8.0828	6.72932	1.42528	24.3617	30.922	17.7622	34.7381	8.81866	36.6751	27.3144	0.0445212	1.00184	up
gene-JEQ12_019711	361	482	679	391	377	637	456	310	326	216	371	327	8.65204	10.9821	15.3673	7.36539	8.29618	12.393	9.41485	7.05255	6.98124	4.46064	7.62083	7.34138	0.00637789	-0.708813	down
gene-JEQ12_014024	93	43	43	37	60	44	37	31	32	32	20	35	4.39564	1.90387	1.90301	1.35635	2.57418	1.66226	1.47466	1.39314	1.35094	1.27219	0.791948	1.5118	0.0266757	-0.970191	down
gene-JEQ12_010233	204	617	191	442	198	876	865	698	747	366	1558	875	4.10676	11.7927	3.61349	6.98998	3.64458	14.2961	14.9769	13.3312	13.4274	6.33505	26.859	16.4684	0.00909364	0.924014	up
gene-JEQ12_010237	641	1279	387	681	635	1272	1728	1973	1530	624	2087	1349	17.6651	33.4635	10.0455	14.7433	16.0672	28.4194	40.9678	51.6173	37.6232	14.8022	49.2698	34.7698	0.0102972	0.796712	up
gene-JEQ12_016533	395	313	320	394	772	340	223	188	193	407	281	291	8.16254	6.13921	6.23624	6.39754	14.6802	5.70134	3.95662	3.69615	3.56145	7.25514	4.97222	5.62692	0.00832355	-0.848893	down
gene-JEQ12_014267	405	238	231	300	612	262	177	195	243	367	194	216	2.37082	1.32236	1.27634	1.37873	3.28988	1.24012	0.889494	1.0818	1.27032	1.84966	0.971467	1.18194	0.0348567	-0.725321	down
gene-JEQ12_012322	26	38	0	43	29	74	69	96	92	31	132	90	2.34342	3.27297	0	3.06693	2.40572	5.5383	5.47986	8.35571	7.50454	2.43447	10.4246	7.72618	0.0422612	1.22149	up
gene-JEQ12_013059	103	72	65	148	77	111	116	241	142	100	307	177	0.465756	0.308831	0.276922	0.526525	0.318664	0.406951	0.451185	1.03755	0.572876	0.388962	1.19409	0.750735	0.0146497	0.77114	up
gene-JEQ12_020383	789	235	424	1081	1555	829	272	406	296	626	424	629	25.2081	7.11782	12.7687	27.1545	45.6398	21.4704	7.47401	12.315	8.44498	17.241	11.6074	18.8217	0.00735989	-1.0131	down
gene-JEQ12_011754	31	102	29	48	53	26	35	26	27	24	36	24	1.09982	3.52202	0.990813	1.37454	1.75389	0.756984	1.07234	0.89996	0.869146	0.728252	1.10801	0.799855	0.047894	-0.945382	down
gene-JEQ12_007897	127	78	221	188	295	187	59	104	120	113	126	188	2.50952	1.4659	4.13322	2.92815	5.36998	3.00627	0.998581	1.96066	2.12503	1.93282	2.13332	3.49381	0.0234901	-0.805687	down
gene-JEQ12_002065	1364	1067	1348	1688	2361	1495	908	881	1113	1360	1105	1317	22.263	16.5338	20.7637	21.649	35.384	19.7891	12.7459	13.6539	16.218	19.1246	15.4518	20.1175	0.00519857	-0.638088	down
gene-JEQ12_005493	67	16	21	38	19	84	62	78	77	64	88	111	1.04837	0.233734	0.303312	0.463676	0.273076	1.0622	0.837353	1.15423	1.07485	0.862634	1.17942	1.63081	0.0456348	0.869096	up
gene-JEQ12_018204	120	226	162	214	316	207	145	107	116	228	162	125	3.77324	6.73153	4.79709	5.28175	9.10126	5.2645	3.92061	3.17354	3.23725	6.15535	4.36183	3.6736	0.0432273	-0.631463	down
gene-JEQ12_010034	30	34	9	47	69	59	56	97	42	76	163	87	0.653951	0.716385	0.189353	0.823153	1.4242	1.07039	1.08067	2.06132	0.825404	1.47129	3.14821	1.82839	0.0381239	0.950907	up
gene-JEQ12_019551	251616	273072	761036	1002641	960255	461013	238901	279144	201045	745426	242651	274946	2278.27	2347.63	6502.91	7135.57	7984.18	3384.72	1861.11	2400.26	1625.27	5815.63	1882.25	2329.79	0.0139486	-0.99496	down
gene-JEQ12_019554	368	242	615	360	822	309	266	164	247	532	162	218	16.2525	10.1207	25.6424	12.4926	33.3605	11.0732	10.0858	6.87509	9.73829	20.2584	6.12192	8.98465	0.0228867	-0.940795	down
gene-JEQ12_019220	1597	1209	2467	2557	2258	1673	1040	826	1406	1611	1218	1290	52.5865	37.8087	76.6809	66.2115	68.3106	44.6786	29.4607	25.8256	41.3368	45.7083	34.3596	39.7438	0.000874933	-0.831583	down
gene-JEQ12_003123	740	351	716	1058	1098	533	319	426	475	715	572	544	16.1462	7.25831	14.7439	18.1526	22.0019	9.43481	5.98481	8.82522	9.25403	13.4495	10.6907	11.1142	0.0185124	-0.720398	down
gene-JEQ12_017170	167	269	103	325	556	661	673	685	372	300	946	849	4.24937	6.48368	2.45731	6.48861	12.9908	13.6455	14.7493	16.5687	8.4407	6.56975	20.631	20.2422	0.0318019	0.793223	up
gene-JEQ12_002650	171	219	223	274	102	298	410	407	306	345	604	317	2.21922	2.69973	2.72363	2.79679	1.20823	3.13546	4.57581	5.01631	3.53897	3.85386	6.71932	3.8444	0.0028446	0.767659	up
NewGene_5898	84	181	178	277	77	133	181	402	234	156	281	439	1.34384	2.0076	1.70254	2.97198	0.653208	1.3458	2.71574	5.26797	3.10063	1.60396	2.95704	5.79543	0.0439295	0.7235	up
gene-JEQ12_020025	41	59	0	44	16	65	88	78	117	69	271	52	1.27697	1.72406	0	1.05869	0.448889	1.62822	2.35791	2.29895	3.24254	1.84344	7.24942	1.49921	0.0251164	1.45509	up
gene-JEQ12_000991	264	241	455	366	208	275	201	112	211	245	169	140	9.31057	8.06953	15.1222	10.1242	6.71914	7.85487	6.07813	3.74741	6.63728	7.41738	5.09683	4.59846	0.00342638	-0.907541	down
gene-JEQ12_018813	2041	1881	2588	4058	3094	2126	1518	1536	1825	2692	1757	1909	48.0939	42.0911	57.55	75.1698	66.9678	40.6185	30.7827	34.3802	38.3905	54.6638	35.4701	42.1045	0.00963719	-0.622764	down
gene-JEQ12_009764	992	898	1340	1541	1834	1111	820	480	1147	1261	543	815	26.6292	22.8878	33.9378	32.5017	45.1909	24.1688	18.9171	12.2248	27.4712	29.1551	12.4756	20.4692	0.012168	-0.750493	down
gene-JEQ12_013908	135	88	239	237	211	174	74	105	122	111	161	146	5.14914	3.19801	8.64292	7.11449	7.41443	5.40703	2.43528	3.79875	4.17383	3.65995	5.26735	5.21286	0.0114837	-0.764849	down
gene-JEQ12_001109	86	149	142	98	158	174	280	321	186	75	423	303	4.96495	8.14545	7.70817	4.41868	8.3643	8.13287	13.8656	17.5879	9.55487	3.69278	20.8949	16.3513	0.0263577	0.79429	up
gene-JEQ12_015413	354	289	335	275	297	265	245	103	227	316	102	164	7.57756	5.86519	6.75391	4.61587	5.83226	4.59562	4.50206	2.07533	4.32543	5.82637	1.8678	3.27195	0.0219157	-0.809967	down
gene-JEQ12_011247	272	404	165	564	222	609	662	834	645	308	749	960	4.33166	6.12034	2.48284	7.06626	3.24701	7.8771	9.08462	12.6354	9.18462	4.22471	10.2322	14.3419	0.00490274	0.816933	up
gene-JEQ12_011240	383	860	400	460	113	1010	1396	1168	965	390	990	1189	17.9886	38.3885	17.7621	17.0061	4.8585	38.5078	56.4973	52.1675	40.5265	15.809	39.9127	52.3299	0.0375223	0.818821	up
gene-JEQ12_013240	43	75	20	61	31	155	113	91	165	43	209	172	1.81842	3.05858	0.810531	2.04776	1.19555	5.40564	4.18111	3.6931	6.33332	1.56336	7.6961	6.92244	0.0285027	0.964537	up
gene-JEQ12_016809	65	214	146	436	170	150	542	467	320	153	349	611	9.31341	29.4109	19.9239	49.6716	22.6273	17.5932	67.4925	64.2671	41.4087	19.0915	43.2372	82.793	0.0147396	0.949311	up
gene-JEQ12_009938	174	133	193	153	202	179	135	69	132	104	183	116	3.07096	2.21961	3.21489	2.12038	3.26872	2.56617	2.04115	1.15157	2.08231	1.58214	2.76751	1.90966	0.0142136	-0.68074	down
gene-JEQ12_005049	818	735	968	757	994	734	602	442	740	811	401	558	10.1295	8.64529	11.3085	7.37069	11.3028	7.36985	6.40716	5.18966	8.17625	8.65041	4.24748	6.46286	0.0148459	-0.662785	down
gene-JEQ12_000565	970	698	1068	1700	2160	1528	733	919	943	1044	1025	1256	21.382	14.6195	22.2254	29.4779	43.7637	27.328	13.8966	19.2486	18.5578	19.8386	19.3724	25.917	0.0163121	-0.586893	down
gene-JEQ12_007031	959	505	761	2672	1546	1645	1221	4050	1428	2269	5565	5603	15.7286	7.86679	11.7754	34.4702	23.2919	21.8957	17.2462	63.1384	20.917	32.0947	78.2649	86.0694	0.00148083	1.21075	up
gene-JEQ12_007030	150	118	78	282	72	132	180	216	238	348	252	321	3.57193	2.67257	1.76328	5.30837	1.5801	2.54634	3.6953	4.89659	5.07523	7.18124	5.15331	7.19388	0.0125714	0.803134	up
gene-JEQ12_002505	1273	2244	1305	1610	897	1863	2948	2470	3906	1262	3464	2301	83.4488	139.709	80.7421	82.9876	54.0216	99.0448	166.32	153.803	228.708	71.2942	194.613	141.198	0.0131792	0.666819	up
gene-JEQ12_006920	8	13	0	38	48	35	43	90	37	58	145	62	0.224168	0.365444	0	0.927699	1.37979	0.891462	1.14582	2.6641	1.02172	1.57436	3.9029	1.81789	0.0213997	1.54753	up
gene-JEQ12_005527	81	143	52	90	69	124	132	206	218	92	225	195	3.47538	5.8254	2.09764	3.03748	2.70593	4.31602	4.86592	8.42755	8.37792	3.4136	8.29351	7.83374	0.0129652	0.781459	up
gene-JEQ12_018622	60	133	56	90	76	173	256	118	393	44	241	162	2.04831	4.32231	1.80042	2.41375	2.38136	4.82387	7.58212	3.83367	12.0599	1.29455	7.1043	5.20203	0.031685	0.923993	up
NewGene_13244	170	173	298	113	197	96	91	74	208	132	87	97	1.21015	1.38258	1.69597	0.606516	1.40407	0.536418	0.766809	0.530358	1.49156	1.44847	0.531597	0.776493	0.0409565	-0.844898	down
gene-JEQ12_015576	43	187	377	267	215	669	149	260	171	99	166	127	1.30704	5.47078	10.974	6.46475	6.07855	16.7655	3.94317	7.62602	4.71335	2.63199	4.39052	3.6522	0.0416119	-0.887231	down
gene-JEQ12_011654	57	143	31	71	86	127	171	128	181	318	794	136	7.67282	18.4659	3.88281	7.6199	10.7804	14.0651	20.0248	16.4967	22.0902	37.4609	92.9392	17.3569	0.000733405	1.57057	up
gene-JEQ12_015574	72	12	139	63	67	103	6	33	14	8	5	13	8.1773	1.24852	14.9061	5.61563	6.9235	9.4603	0.584658	3.53663	1.39414	0.706818	0.488285	1.32601	2.46594e-05	-2.65412	down
NewGene_5803	372	136	27	378	228	22	120	29	86	128	55	46	3.83102	1.32154	0.262389	3.70519	2.15669	0.241553	1.07192	0.343582	0.868244	1.31188	0.724392	0.620872	0.0198626	-1.4776	down
gene-JEQ12_014501	16450	21515	4645	34020	23061	19691	51765	43645	48446	32038	67648	86766	1411.02	1752.23	375.933	2293.62	1816.45	1369.51	3820.22	3555.21	3710.16	2367.88	4971.11	6965.01	2.28517e-05	1.33424	up
gene-JEQ12_014500	304	223	398	280	483	278	265	163	234	182	119	240	19.6145	13.6796	24.2543	14.2338	28.6733	14.5489	14.7079	9.97778	13.4656	10.1189	6.54992	14.5152	0.00502535	-0.889067	down
gene-JEQ12_009361	16	13	11	24	0	45	24	7	151	27	81	53	2.09175	1.70197	1.36452	2.60454	0	5.02953	2.85183	0.919525	18.7469	3.15068	9.58015	6.86143	0.041994	1.57913	up
gene-JEQ12_004629	529	500	329	1203	1037	1334	880	1650	1017	869	3293	1280	11.1313	9.99832	6.54094	19.9159	20.0601	22.7748	15.9396	33.01	19.13	15.7688	59.4236	25.2249	0.0212506	0.765446	up
gene-JEQ12_001887	310	181	556	23	388	143	136	97	28	20	106	134	12.2791	6.78974	20.8242	0.713605	14.1224	4.58412	4.63969	3.62955	0.962602	0.658409	3.59732	4.96738	0.00189305	-1.92906	down
NewGene_17865	159	90	169	171	240	111	82	111	136	131	112	97	1.25526	0.574301	1.07193	0.902326	1.48636	0.605643	0.471962	0.70662	0.814542	0.75676	0.7153	0.610958	0.0431461	-0.668875	down
gene-JEQ12_018706	211	231	270	317	407	241	184	154	232	305	150	165	11.2643	11.724	13.5968	13.3075	19.9714	10.4231	8.46151	7.79758	11.0498	14.0377	6.84405	8.24592	0.0346495	-0.634488	down
gene-JEQ12_007485	45	56	9	103	0	124	115	76	177	115	293	182	2.44704	2.93947	0.421198	4.46945	0	5.54088	5.46241	3.96301	8.72361	5.44279	13.844	9.42013	0.0269614	1.471	up
gene-JEQ12_017464	2286	2155	1324	2396	2647	1544	1589	1090	739	2018	1469	1362	62.5176	55.9593	34.1699	51.4987	66.4612	34.2216	37.3932	28.2947	18.0418	47.5496	34.4208	34.8615	0.0107234	-0.73706	down
gene-JEQ12_002964	29	73	13	55	32	145	126	105	177	37	134	110	1.84433	4.3986	0.737281	2.74463	1.86796	7.51954	6.94989	6.35975	10.1094	2.0335	7.3415	6.55185	0.0447555	0.956455	up
NewGene_12019	320	537	301	452	112	833	927	678	678	380	626	1022	12.0138	19.1542	10.6441	13.3505	3.83958	25.3648	29.9643	24.1872	22.7344	12.2851	20.1302	35.9295	0.0487788	0.672804	up
gene-JEQ12_014831	856	252	607	580	582	611	251	402	312	538	254	372	53.4795	14.9237	35.786	28.4518	33.3532	30.9516	13.4478	23.825	17.38	28.9452	13.5671	21.704	0.00890615	-0.860071	down
gene-JEQ12_014839	1460	1498	1857	1407	2363	1491	1286	838	1359	1666	674	1228	55.9647	54.5276	67.1762	42.4049	83.2151	46.3375	42.4047	30.4855	46.5156	55.0461	22.1373	44.0544	0.0191188	-0.678986	down
NewGene_1015	38	66	34	99	69	67	102	144	95	167	149	103	1.56055	2.5831	1.32133	3.2292	2.6404	2.23706	3.63143	5.69425	3.53484	5.99693	5.29767	4.01683	0.00362032	0.935432	up
gene-JEQ12_013159	278	221	253	227	400	312	156	137	178	301	223	182	4.17032	3.13552	3.5749	2.66969	5.50706	3.78904	2.00865	1.94136	2.37416	3.88295	2.86006	2.54474	0.0168486	-0.682466	down
gene-JEQ12_000917	288	538	238	419	346	839	666	643	818	299	1099	812	11.4943	20.3729	8.94103	13.1408	12.668	27.1407	22.8505	24.3765	29.1357	10.2769	37.5768	30.334	0.035772	0.587923	up
gene-JEQ12_009537	2045	2103	2433	2837	3426	2149	1807	1156	2315	2481	1319	1931	36.6298	35.7704	41.1413	39.9483	56.3695	31.2191	27.8533	19.6609	37.0291	38.2989	20.2391	32.3646	0.0194811	-0.599915	down
gene-JEQ12_009530	2357	1194	1579	2646	3685	2078	1109	1010	1185	2919	1168	1445	44.5345	21.4155	28.1484	39.2982	63.9486	31.8318	18.0302	18.1168	19.9921	47.5252	18.9092	25.5431	0.0272952	-0.740393	down
gene-JEQ12_002236	328	236	310	325	859	413	198	171	279	378	192	190	13.3319	9.09404	11.8816	10.3748	32.1068	13.6053	6.93426	6.60452	10.1098	13.2413	6.69398	7.22432	0.00795049	-0.953996	down
gene-JEQ12_010669	526	340	422	733	926	580	334	423	404	470	408	499	18.9203	11.5909	14.2972	20.7005	30.5571	16.8892	10.3341	14.4482	12.9499	14.562	12.5612	16.7886	0.0148524	-0.612686	down
gene-JEQ12_000271	1134	2835	1529	2363	888	2965	3560	4441	2921	1673	3516	3137	46.2979	109.89	58.9018	75.8385	33.2981	98.1712	125.062	172.207	106.474	58.845	122.967	119.856	0.0322388	0.618735	up
gene-JEQ12_017238	660	367	203	580	379	694	1385	994	773	283	846	722	38.8706	20.4989	11.289	26.8226	20.4759	33.1311	70.1762	55.601	40.6506	14.3508	42.6927	39.7706	0.045929	0.689075	up
gene-JEQ12_013426	81	87	57	71	43	176	139	103	254	123	232	158	1.7428	1.75899	1.15499	1.18793	0.837605	3.06011	2.55759	2.08923	4.87077	2.27466	4.26294	3.17065	0.00880593	0.8589	up
gene-JEQ12_010300	1460	1574	888	2379	1083	2460	3938	3729	2334	1438	3890	3454	13.5932	13.9195	7.80231	17.4197	9.25965	18.5821	31.562	32.9874	19.4057	11.5372	31.042	30.1101	0.00105782	0.839714	up
NewGene_7191	19	27	0	49	12	29	21	49	51	7	613	20	0.282231	0.375101	0	0.650022	0.137142	0.319497	0.232781	0.626571	0.703928	0.070987	11.2104	0.334502	0.0133916	2.2768	up
gene-JEQ12_016884	37	49	163	44	83	36	31	20	14	84	26	30	0.702051	0.869975	2.91654	0.650432	1.43541	0.541288	0.493762	0.358112	0.230204	1.37659	0.414835	0.517195	0.0432657	-1.21167	down
gene-JEQ12_012437	3019	1333	1734	2501	4795	1612	1143	1206	1418	3019	1273	1919	24.3376	10.2041	13.1873	15.8469	35.4986	10.5322	7.92267	9.23342	10.2066	20.9664	8.7892	14.476	0.0383503	-0.757571	down
gene-JEQ12_010149	222	406	209	463	153	610	873	992	412	272	1056	766	21.8891	37.9406	19.4371	35.8842	13.8472	48.7508	73.9995	92.8639	36.2316	23.0326	89.1742	70.653	0.00353418	1.00756	up
gene-JEQ12_001063	82	124	51	97	60	281	257	182	242	150	335	298	1.92984	2.78614	1.14039	1.80687	1.29762	5.40145	5.23046	4.08141	5.11379	3.05117	6.79068	6.61648	0.00249259	1.01042	up
gene-JEQ12_001930	129	45	125	162	336	78	22	51	39	180	69	52	2.95088	0.971988	2.70006	2.92198	7.07442	1.44977	0.429447	1.10364	0.782575	3.54382	1.34818	1.11111	0.0293034	-1.2296	down
gene-JEQ12_007574	125	204	129	203	95	292	308	257	528	103	372	283	2.28159	3.53137	2.21705	2.90661	1.58105	4.33063	4.8427	4.45929	8.62803	1.60864	5.82773	4.83945	0.0339965	0.703487	up
gene-JEQ12_010801	318	331	719	529	588	282	392	229	254	359	216	275	26.3209	25.977	56.1437	34.4332	44.6914	18.9092	27.9108	17.9548	18.7602	25.5582	15.2794	21.2649	0.0106832	-0.856614	down
gene-JEQ12_008012	240	1085	746	748	493	1046	2814	3646	405	391	7374	1666	19.687	84.8351	57.9794	48.3883	37.286	69.8046	199.399	285.149	29.7352	27.7169	520.289	128.408	0.00729784	1.73245	up
gene-JEQ12_005725	0	30	2	14	0	25	54	178	27	63	89	9	0	1.92782	0.089917	0.725005	0	1.36969	3.12217	11.453	1.60335	3.63811	5.18567	0.542653	0.00625824	2.58963	up
gene-JEQ12_004457	1357	1113	2095	1887	2382	1427	923	964	942	1822	895	1175	86.6325	67.4854	126.211	94.6751	139.635	73.8774	50.7101	58.4351	53.6608	100.201	48.9223	70.1823	0.00826405	-0.762133	down
gene-JEQ12_008836	23	47	0	72	0	71	101	135	77	96	190	110	0.436912	0.855808	0	1.10188	0	1.11136	1.69792	2.49028	1.33444	1.61485	3.18375	2.00321	0.0277018	1.73699	up
gene-JEQ12_018960	178	122	182	148	234	170	93	112	89	209	113	111	8.83212	5.73401	8.55361	5.77328	10.6909	6.8642	3.96967	5.26739	3.94677	8.96631	4.81578	5.15738	0.047415	-0.661375	down
gene-JEQ12_010752	3392	1784	3335	3958	6478	2687	1479	1286	1936	4394	1555	2338	130.045	64.9517	120.686	119.288	228.111	83.5377	48.7857	46.8282	66.2759	145.19	51.0679	83.8959	0.0151029	-0.885607	down
gene-JEQ12_016962	727	524	649	707	1160	1103	1282	1800	914	873	2925	1590	10.9142	7.47265	9.19247	8.33699	15.9923	13.4252	16.5684	25.6674	12.2476	11.2895	37.6364	22.3459	0.00635036	0.778524	up
gene-JEQ12_004221	4223	1572	3478	4046	5975	2709	1588	1580	1870	5212	2124	2235	87.6996	30.9817	68.1516	66.0443	113.948	45.6051	28.3578	31.1463	34.6605	93.2528	37.7848	43.4388	0.046351	-0.743285	down
gene-JEQ12_019249	143	130	197	260	101	425	190	186	357	339	815	427	5.80179	5.0102	7.53643	8.31951	3.75483	14.0079	6.6402	7.1758	12.9544	11.8657	28.4262	16.2584	0.0276918	0.768666	up
gene-JEQ12_019862	186	236	345	310	568	251	226	205	158	284	141	196	3.66951	4.40736	6.4276	4.81113	10.2876	4.00873	3.82384	3.84384	2.77297	4.82324	2.38324	3.6183	0.0203417	-0.79312	down
gene-JEQ12_005891	492	363	528	659	649	541	275	228	427	392	367	395	8.10332	5.67702	8.21551	8.53294	9.81444	7.22342	3.8892	3.5707	6.27814	5.55659	5.1825	6.08102	0.000349208	-0.792491	down
gene-JEQ12_005894	326	109	257	413	607	170	58	224	95	255	212	278	5.15534	1.63843	3.83925	5.14639	8.83168	2.18267	0.778084	3.36328	1.3342	3.48252	2.87938	4.1211	0.0419309	-0.926466	down
gene-JEQ12_001407	64	80	120	116	321	113	47	87	51	84	91	76	0.353945	0.423051	0.628852	0.505286	1.64628	0.511819	0.223556	0.458951	0.249676	0.403101	0.43177	0.395788	0.0122538	-1.06726	down
gene-JEQ12_011477	191	122	129	175	313	265	113	105	175	118	135	234	8.12107	4.90107	5.18535	5.83505	12.2473	9.13019	4.13309	4.21643	6.64922	4.32102	4.9088	9.32751	0.0459238	-0.597964	down
gene-JEQ12_011519	236	399	380	546	902	285	201	281	269	279	199	287	4.07812	6.54212	6.1936	7.41849	14.3219	3.99416	2.98124	4.61514	4.1487	4.14943	2.94529	4.63208	0.00260259	-1.01561	down
gene-JEQ12_013296	169	271	351	741	259	451	399	769	496	333	993	938	5.41453	8.24468	10.6445	18.7119	7.6358	11.7474	11.031	23.4596	14.2334	9.21249	27.3355	28.1991	0.0260193	0.700913	up
gene-JEQ12_014218	72	98	193	165	267	168	85	39	68	141	99	117	0.876212	1.12849	2.21381	1.57903	2.98967	1.66219	0.891797	0.443107	0.733162	1.48053	1.03028	1.32829	0.0140392	-0.963853	down
gene-JEQ12_002804	539	582	299	1302	620	462	1559	1270	859	894	1632	1894	17.0862	17.5122	8.92746	32.4563	18.0343	11.8673	42.5212	38.2505	24.3193	24.4165	44.3396	56.2045	0.00103911	0.966266	up
gene-JEQ12_008431	353	1100	919	446	188	1720	251	483	558	238	317	58	54.3321	161.004	133.686	53.9443	26.6088	215.008	33.2895	70.6099	76.8073	31.564	41.8706	8.31346	0.0057034	-1.37762	down
gene-JEQ12_002377	55	202	72	164	136	260	289	173	302	358	456	344	0.489745	1.70075	0.601135	1.14199	1.10836	1.87252	2.21391	1.45804	2.3983	2.74259	3.47722	2.86608	0.00146221	1.02132	up
NewGene_6949	168	173	99	127	176	189	107	54	187	88	104	115	5.85489	5.73556	3.23425	3.48316	5.62643	5.34699	3.1929	1.77426	5.82325	2.62152	3.08809	3.73341	0.0319508	-0.68093	down
gene-JEQ12_019461	968	650	1099	1275	1482	1420	488	543	768	1196	693	1043	19.1354	12.2	20.5095	19.8107	26.9095	22.7626	8.28661	10.1834	13.5592	20.3642	11.7274	19.2983	0.0114081	-0.674353	down
gene-JEQ12_012378	754	664	979	1686	1623	3168	2857	2903	3426	1424	2895	8171	2.78438	2.32777	3.41091	4.89495	5.50558	9.49142	9.08002	10.185	11.3015	4.5326	9.16156	28.2563	0.000468995	1.21373	up
gene-JEQ12_009082	671	504	551	1202	1188	895	378	665	444	666	685	720	15.0754	10.7551	11.6756	21.2255	24.5032	16.2936	7.29851	14.1832	8.89872	12.8901	13.1747	15.1244	0.0153595	-0.613727	down
gene-JEQ12_009621	696	446	420	628	1084	516	241	191	375	653	327	395	12.4729	7.58963	7.09973	8.85128	17.851	7.49465	3.71992	3.25055	5.99868	10.0944	5.02437	6.62276	0.00555203	-0.961032	down
gene-JEQ12_007435	128	209	299	151	312	224	172	141	149	129	152	181	3.44335	5.35947	7.62054	3.19975	7.76103	4.90925	4.00442	3.61735	3.58354	2.99339	3.51617	4.58812	0.0202552	-0.704214	down
gene-JEQ12_017781	944	777	916	1039	1463	941	777	611	708	923	573	754	28.6624	22.3952	26.2506	24.7983	40.8096	23.1829	20.3087	17.6336	19.1853	24.1479	14.9131	21.417	0.00836985	-0.635292	down
gene-JEQ12_017121	825	244	409	734	1455	594	287	444	354	679	500	569	6.98713	1.96198	3.2622	4.88737	11.3173	4.08057	2.09086	3.56923	2.67579	4.94986	3.62319	4.5082	0.0468475	-0.750661	down
NewGene_15011	39	14	84	38	33	7	10	11	26	0	10	22	0.960867	0.308026	1.95635	0.725919	0.727335	0.129386	0.197342	0.254643	0.570596	0	0.201023	0.487986	0.0283831	-1.7494	down
gene-JEQ12_011940	878	1120	1910	1388	819	870	1140	653	969	859	514	520	106.012	128.364	217.704	131.777	90.8123	85.18	118.456	74.8518	104.483	89.3117	53.0984	58.6771	0.0221546	-0.747901	down
NewGene_5226	787	1484	253	2476	1653	4043	4172	3435	1415	1626	11173	5126	51.0997	91.5769	15.4618	126.502	98.6684	213.086	233.333	212.046	82.0721	91.0446	622.219	311.786	0.00614896	1.27456	up
gene-JEQ12_002684	402	579	609	1067	745	566	443	406	498	664	336	467	29.7244	40.5926	42.4674	61.9829	50.5375	33.9369	28.139	28.5042	32.8809	42.2886	21.2492	32.2742	0.0212745	-0.604839	down
gene-JEQ12_007143	1027	620	1090	1811	1661	1164	611	632	708	1209	557	1174	7.44334	4.26501	7.45136	10.316	11.0534	6.84005	3.80693	4.34351	4.57574	7.54924	3.45822	7.96146	0.014669	-0.714767	down
gene-JEQ12_013931	179	96	167	136	118	162	61	68	86	167	79	77	1.85638	0.945708	1.63528	1.10436	1.11892	1.36309	0.537662	0.667977	0.796737	1.49368	0.695756	0.747218	0.021411	-0.819295	down
gene-JEQ12_000287	342	399	60	851	96	404	501	1207	1505	631	1717	2083	4.95855	5.48701	0.814242	9.70082	1.27761	4.7495	6.24833	16.6311	19.4903	7.88546	21.3443	28.2839	0.000164098	1.73047	up
gene-JEQ12_011215	30	50	52	56	32	129	134	87	124	71	115	103	1.18932	1.90575	1.9635	1.75004	1.16258	4.20671	4.6547	3.31161	4.46155	2.44547	3.97132	3.89203	0.0183844	0.798889	up
gene-JEQ12_019119	204	203	266	237	63	515	455	421	515	163	530	616	6.58875	6.22357	8.13123	6.03472	1.84994	13.5265	12.6928	12.9492	14.8924	4.5458	14.724	18.6901	0.0393271	0.752761	up
gene-JEQ12_001640	1787	942	1189	1298	2895	1511	891	679	1158	1519	776	1276	20.093	10.054	12.6122	11.4724	29.8873	13.7764	8.61177	7.24134	11.6245	14.7174	7.47401	13.4278	0.0135324	-0.77936	down
gene-JEQ12_009131	399	305	230	524	399	356	226	239	223	345	240	338	26.4937	19.2368	14.414	27.3547	24.3613	19.1509	12.9029	15.0883	13.2237	19.7562	13.6286	20.9934	0.0154451	-0.588954	down
gene-JEQ12_006917	102	176	186	221	319	212	68	110	113	199	139	179	3.46479	5.69496	5.95815	5.91521	9.96532	5.86154	1.994	3.53176	3.42721	5.82621	4.0485	5.70275	0.027762	-0.733447	down
gene-JEQ12_002685	61	285	151	160	53	420	442	410	419	87	501	457	3.54965	15.769	8.32436	7.34236	2.82051	19.871	22.1994	22.7531	21.8157	4.35325	25.0724	24.9511	0.034701	0.954002	up
gene-JEQ12_001364	330	416	286	283	670	333	259	243	297	350	165	333	8.46442	10.1327	6.92761	5.70385	15.7944	6.93545	5.72029	5.92029	6.80552	7.743	3.62882	7.99579	0.0387637	-0.661615	down
gene-JEQ12_012041	438	164	462	469	445	471	195	210	255	376	360	432	9.53343	3.38257	9.49046	8.0282	8.89144	8.30846	3.64478	4.3437	4.94662	7.06161	6.72121	8.80199	0.0465149	-0.586577	down
gene-JEQ12_012044	4683	3656	5974	5697	5835	4565	3552	3435	3123	5352	2529	3559	131.295	97.3214	158.07	125.541	150.228	103.785	85.6674	91.4522	78.1671	129.28	60.7413	93.379	0.0124393	-0.639581	down
gene-JEQ12_020480	326	261	605	603	729	768	273	344	250	278	463	443	7.36942	5.59493	12.9144	10.7301	15.1479	14.097	5.31267	7.39141	5.051	5.42288	8.98237	9.38662	0.00202696	-0.818443	down
NewGene_7899	77	275	184	137	125	149	141	101	111	58	64	103	2.19952	7.50134	4.99379	3.09305	3.29609	3.4718	3.49372	2.75164	2.83606	1.43232	1.55628	2.76127	0.020989	-0.880409	down
gene-JEQ12_003074	277	171	79	325	85	390	251	299	374	367	708	387	2.43576	1.43041	0.652622	2.24971	0.68803	2.78606	1.90148	2.49882	2.9433	2.78503	5.35078	3.19424	0.0324751	0.748806	up
gene-JEQ12_008579	92	343	152	376	264	612	981	886	514	259	843	915	6.48687	23.1211	10.1869	20.9703	17.1674	35.2443	59.9303	59.7461	32.5499	15.8406	51.2652	60.8231	0.000824215	1.2117	up
gene-JEQ12_004792	317	411	194	258	150	578	727	425	451	320	609	690	8.91295	10.9592	5.14944	5.69683	3.86876	13.1888	17.5893	11.3505	11.3284	7.75663	14.6695	18.175	0.0340758	0.635751	up
NewGene_20244	0	0	0	0	0	11	29	36	31	41	28	24	0	0	0	0	0	0.168032	0.493539	0.685367	0.551511	0.707258	0.481352	0.447739	0.00010914	4.31672	up
gene-JEQ12_011730	268	156	204	450	677	232	111	111	129	340	214	225	9.23831	5.1082	6.61712	12.2036	21.4353	6.48527	3.27368	3.62843	3.95798	10.089	6.30984	7.2541	0.0184575	-0.961509	down
gene-JEQ12_004130	186	59	160	127	176	126	59	97	75	134	81	106	3.05508	0.907613	2.47237	1.63115	2.65309	1.67134	0.824509	1.51087	1.0902	1.89464	1.13207	1.62242	0.0399175	-0.770091	down
gene-JEQ12_011089	64	154	94	79	32	270	327	560	151	83	475	249	0.904227	2.06093	1.24993	0.872127	0.413738	3.09571	3.97282	7.52129	1.89884	1.00925	5.74961	3.29098	0.00528486	1.34928	up
gene-JEQ12_001904	2487	4259	2541	3983	3037	6822	6900	5555	5331	3510	10082	7032	20.1831	32.8168	19.4564	25.4083	22.6333	44.8932	48.1818	42.8122	38.631	24.542	70.0994	53.4113	0.00520676	0.618476	up
gene-JEQ12_014390	701	337	607	793	1428	697	410	328	434	761	313	547	31.2336	14.2621	25.5348	27.7817	58.4635	25.1865	15.7202	13.861	17.2786	29.2229	11.9539	22.8311	0.0140728	-0.847768	down
gene-JEQ12_014976	66853	54856	37791	116696	77908	90740	105595	169332	91863	81405	198123	216225	393.468	306.547	209.899	539.839	421.068	433.046	534.715	946.442	482.722	412.827	998.981	1190.97	0.00113534	0.83086	up
gene-JEQ12_020070	236	539	312	409	224	347	648	849	365	424	1145	541	9.00863	19.5387	11.2609	12.2675	7.84959	10.7492	21.3005	30.8075	12.4487	13.9653	37.5029	19.3528	0.0134889	0.775745	up
NewGene_4822	199	119	177	149	226	137	115	130	65	96	88	216	1.77439	0.742053	1.09438	0.914439	1.36056	0.72138	0.67469	0.807319	0.391326	1.31471	0.51532	1.33836	0.0481629	-0.703276	down
gene-JEQ12_003551	426	462	373	241	389	115	301	177	187	194	217	184	22.1193	22.7545	18.2537	9.83501	18.542	4.83097	13.4346	8.71576	8.66523	8.6509	9.63964	8.91422	0.0170519	-0.915104	down
gene-JEQ12_015925	169	68	27	128	107	184	125	122	258	272	396	185	2.10379	0.795096	0.307845	1.2455	1.21308	1.85236	1.33002	1.44153	2.8668	2.91583	4.2172	2.15554	0.033972	0.863059	up
gene-JEQ12_015923	50	155	89	91	11	204	381	320	296	108	274	277	3.64479	10.8754	6.21148	5.23579	0.730787	12.192	24.2087	22.4629	19.5245	6.86559	17.334	19.1087	0.00359366	1.38704	up
gene-JEQ12_006454	239	292	140	558	271	559	548	584	325	469	604	799	8.04198	9.332	4.43283	14.7646	8.3769	15.2757	15.8747	18.6767	9.78083	13.6175	17.4322	25.1801	0.0197793	0.634607	up
gene-JEQ12_007263	2660	1546	2029	3414	3937	2197	1214	1224	1644	2977	2262	2212	26.9965	14.8932	19.4334	27.2351	36.7003	18.0827	10.6006	11.7976	14.8987	26.0361	19.6678	21.0083	0.0341326	-0.611055	down
gene-JEQ12_017241	4268	3536	5879	7001	6354	4189	3040	3585	3268	5931	2830	3196	417.953	328.84	543.399	538.919	571.477	332.633	256.156	333.454	285.744	500.515	237.428	292.921	0.0186163	-0.645596	down
gene-JEQ12_014743	328	148	377	287	340	330	186	146	262	218	242	245	5.99243	2.56303	6.49912	4.11653	5.69355	4.88671	2.92068	2.52182	4.27352	3.43185	3.78751	4.17687	0.0157734	-0.660854	down
gene-JEQ12_004343	748	515	766	1085	1275	932	456	506	417	959	652	787	13.4203	8.76838	12.9724	15.3149	21.0256	13.5653	7.0347	8.62848	6.67447	14.8357	10.0271	13.2228	0.0223483	-0.628188	down
gene-JEQ12_004340	224	245	421	361	729	358	181	226	311	318	229	258	6.50588	6.76887	11.5524	8.24727	19.4758	8.42699	4.51189	6.23018	8.07945	7.96239	5.6977	7.02606	0.015259	-0.778759	down
gene-JEQ12_002494	871	1246	931	1077	616	2495	1755	2302	2107	750	2569	2098	15.1627	20.6034	15.3076	14.7457	9.84461	35.2482	26.2988	38.0885	32.7659	11.2575	38.3458	34.1976	0.0399952	0.585549	up
gene-JEQ12_007938	134	175	354	244	215	220	113	84	103	191	118	168	4.19703	5.19239	10.4756	6.01101	6.17373	5.58768	3.02736	2.5007	2.86737	5.15197	3.14848	4.90531	0.00357867	-0.952587	down
gene-JEQ12_010194	199	327	233	392	85	707	439	511	635	285	698	691	2.43966	3.81435	2.70333	3.78449	0.951505	7.04172	4.64267	5.95917	6.96421	3.01162	7.34341	7.94552	0.0426528	0.680119	up
gene-JEQ12_010195	195	442	247	215	233	531	733	451	806	240	613	556	15.3283	32.991	18.3181	13.2622	16.8451	33.8992	49.6607	33.709	56.6421	16.2695	41.3414	40.9758	0.0184118	0.734437	up
gene-JEQ12_010190	771	277	316	767	1461	1064	948	2585	658	659	1665	2580	16.8132	5.74116	6.50471	13.1612	29.2851	18.8233	17.8032	53.5798	12.8087	12.3916	31.1346	52.7058	0.0474068	0.837992	up
gene-JEQ12_000017	152	278	114	303	94	507	332	387	477	211	576	403	5.5687	9.70083	3.93139	8.74047	3.15563	15.1055	10.4994	13.5067	15.6458	6.6885	18.1543	13.8651	0.0437081	0.657198	up
gene-JEQ12_011318	41	286	385	211	134	456	705	493	501	253	552	450	2.43344	16.4577	22.0319	10.0272	7.41726	22.4201	36.7701	28.3672	27.1193	13.1881	28.6697	25.5189	0.0396378	0.85716	up
gene-JEQ12_015361	653	195	216	413	529	277	165	141	175	483	274	240	31.4379	8.8928	9.79524	15.6189	23.3821	10.7802	6.80326	6.41274	7.51562	20.0115	11.2717	10.8062	0.0479482	-0.803107	down
NewGene_2620	0	0	0	25	0	19	18	32	28	42	27	47	0	0	0	1.03507	0	1.15795	0.792593	2.17276	1.71708	1.92783	1.45175	2.35408	0.0396482	2.33269	up
gene-JEQ12_002746	179	182	426	475	137	394	586	695	356	267	823	479	3.80545	3.66097	8.55608	7.94677	2.6587	6.79616	10.7164	14.0323	6.7578	4.88302	14.9964	9.5358	0.0351133	0.72084	up
gene-JEQ12_005771	146	14	110	262	42	359	1138	159	203	31	194	923	2.93345	0.252755	2.08648	4.15008	0.762787	5.86225	19.7265	3.03868	3.64445	0.531067	3.33997	17.4089	0.0286442	1.49646	up
gene-JEQ12_008806	43	8	96	35	20	56	12	12	11	26	33	18	1.63476	0.271407	3.46518	1.02335	0.675773	1.71633	0.372303	0.414808	0.355837	0.849186	1.06627	0.612572	0.0219673	-1.40582	down
gene-JEQ12_017430	124	80	39	72	154	74	30	29	53	55	89	49	3.32103	2.02042	0.984506	1.51554	3.77929	1.59282	0.69024	0.725048	1.24945	1.26384	2.03594	1.20751	0.0142668	-1.053	down
gene-JEQ12_006160	491	526	478	732	261	1109	1035	922	1025	670	1249	1032	11.3593	11.5588	10.4324	13.3174	5.54826	20.8225	20.6037	20.2676	21.19	13.3669	24.7633	22.3575	0.00596412	0.634854	up
gene-JEQ12_013841	3	55	68	32	36	44	17	19	12	8	21	30	0.133629	2.3277	2.86722	1.09813	1.47032	1.56	0.627207	0.785478	0.440476	0.270116	0.770183	1.22069	0.0307389	-1.34917	down
gene-JEQ12_014314	107	134	35	147	46	222	184	218	245	109	196	288	4.74231	5.6496	1.44043	5.15124	1.86474	8.01173	7.05995	9.19963	9.73048	4.17814	7.45404	12.0004	0.0374382	0.772334	up
gene-JEQ12_018156	949	471	629	709	1209	605	427	330	600	765	491	529	12.7515	6.00279	7.98192	7.48464	14.9263	6.58793	4.93192	4.21101	7.20202	8.86061	5.64735	6.64915	0.0188482	-0.723506	down
gene-JEQ12_004856	128	254	180	286	169	190	277	422	234	324	497	267	12.8825	24.4236	17.1395	22.7698	15.6607	15.5909	24.1349	40.6253	21.1191	28.2311	43.1336	25.3017	0.0261544	0.60471	up
gene-JEQ12_007777	765	921	588	610	449	868	1219	1351	1323	869	1633	880	36.2478	41.4698	26.2767	22.7042	19.5296	33.3477	49.7271	60.8122	55.9906	35.4725	66.3277	39.034	0.0100457	0.628069	up
gene-JEQ12_017571	256	335	513	348	395	272	280	181	269	281	189	240	8.99407	11.201	17.0456	9.64448	12.7864	7.76478	8.48691	6.06057	8.44589	8.5159	5.68102	7.89531	0.0113887	-0.738645	down
gene-JEQ12_019286	332	292	752	770	450	611	303	401	410	390	425	306	20.7867	17.3568	44.4934	37.9388	25.8822	31.0619	16.3338	23.889	22.9604	21.0403	22.8318	17.9471	0.0144853	-0.6448	down
gene-JEQ12_013471	140	136	124	150	26	245	364	286	184	265	221	163	4.5532	4.2047	3.82594	3.85688	0.774465	6.50013	10.2376	8.87586	5.36102	7.46448	6.18427	4.98636	0.0472969	0.788383	up
gene-JEQ12_011704	5861	3123	6869	8189	9864	5288	3458	3454	3770	7527	5876	5145	61.8732	31.3029	68.4317	67.955	95.6319	45.2656	31.4106	34.6235	35.5335	68.475	53.1456	50.8284	0.0479509	-0.585465	down
gene-JEQ12_003180	56	263	169	299	173	445	350	354	354	356	681	486	0.799134	3.61388	2.30968	3.39741	2.30258	5.22355	4.35283	4.86895	4.57449	4.438	8.44791	6.58351	0.0122835	0.801622	up
gene-JEQ12_008402	149	40	59	100	81	37	17	6	68	65	19	27	0.51432	0.130677	0.191791	0.269922	0.253971	0.10327	0.04828	0.019374	0.207868	0.193366	0.055156	0.086757	0.0207445	-1.40196	down
gene-JEQ12_002580	185	310	116	443	399	435	375	485	497	407	665	636	5.94113	9.46611	3.52424	11.1924	11.7912	11.3579	10.3788	14.8347	14.2918	11.2793	18.3293	19.1599	0.0237784	0.595473	up
gene-JEQ12_016738	187	282	261	205	170	241	626	528	447	169	692	589	10.3794	14.8771	13.7167	8.94718	8.68096	10.8695	30.0189	27.944	22.2381	8.0763	33.0406	30.6881	0.00136563	0.986559	up
gene-JEQ12_000686	621	1734	1150	1278	668	2385	2471	2526	2454	1000	2988	1847	13.6364	36.1422	23.8259	22.0502	13.4673	42.4639	46.683	52.6768	48.1147	18.9166	56.2091	37.9596	0.0263417	0.6629	up
NewGene_16196	160	234	98	206	113	260	372	233	416	195	290	325	3.92294	5.44087	2.27329	3.96798	2.54842	5.17939	7.86043	5.4359	9.13053	4.11788	6.10209	7.46631	0.015999	0.654328	up
gene-JEQ12_005318	128	396	102	317	96	573	558	606	610	164	693	547	7.675	22.7072	5.80309	15.022	5.29437	28.0497	28.9731	34.7395	32.8768	8.53109	35.8575	30.9033	0.0213866	0.925381	up
gene-JEQ12_016012	146	134	74	249	118	404	213	283	262	207	440	381	4.50015	3.90489	2.15423	6.0439	3.32708	10.1179	5.65632	8.28675	7.22746	5.49214	11.6438	10.9994	0.0406589	0.61152	up
gene-JEQ12_003841	9	23	0	35	17	21	61	82	72	39	81	65	0.460201	1.21036	0	1.54662	0.847303	0.948438	3.0016	4.44604	3.66195	1.93241	3.95306	3.44631	0.00117941	1.86307	up
gene-JEQ12_008880	392	948	700	982	525	2437	3248	734	1634	1695	3054	1245	21.0451	48.3086	35.4477	41.4089	25.8705	106.062	150.006	37.3868	78.287	78.3718	140.454	62.5116	0.0120496	0.924494	up
gene-JEQ12_008883	184	209	94	133	39	294	265	184	586	189	348	299	6.28711	6.79892	3.03596	3.56238	1.20467	8.15909	7.80515	5.95676	17.9031	5.56024	10.1966	9.58451	0.0357887	0.840895	up
gene-JEQ12_007300	3535	984	3309	3770	5799	2009	995	1455	1071	4473	1809	1693	47.7497	12.6192	42.1816	40.0314	71.9314	21.9979	11.5654	18.6574	12.9094	52.0659	20.9358	21.3926	0.0363562	-0.906977	down
gene-JEQ12_011932	1356	1289	1493	1633	2205	1448	1033	915	969	1363	888	1291	22.1212	19.9661	22.9973	20.9493	33.0407	19.1539	14.5049	14.178	14.1159	19.1628	12.412	19.7131	0.00214111	-0.70169	down
gene-JEQ12_002174	473	1243	614	1136	590	1794	1863	1961	1232	948	2922	2118	18.9308	47.2265	23.1884	35.7434	21.6762	58.2307	64.1782	74.5483	44.0265	32.6905	100.224	79.3542	0.00399404	0.824527	up
NewGene_8624	209	16	147	15	37	6	483	447	2	291	540	640	2.44592	0.154006	1.28516	0.084198	0.206031	0.02262	4.96705	3.66936	0.027944	2.13379	3.361	4.94362	0.0414824	2.10977	up
gene-JEQ12_008921	401	719	271	525	296	927	933	499	1000	484	1455	972	27.0059	45.9675	17.1921	27.7864	18.2868	50.6584	54.0906	31.9039	60.1683	28.089	84.0234	61.2789	0.0304446	0.637016	up
gene-JEQ12_020081	98	85	150	95	208	65	72	46	108	109	50	63	2.92298	2.41093	4.22179	2.21129	5.69633	1.55449	1.84658	1.28477	2.87353	2.80305	1.25641	1.75029	0.0488955	-0.843232	down
gene-JEQ12_020088	183	140	176	177	244	148	110	171	110	143	141	106	2.12551	1.54641	1.92874	1.61538	2.61308	1.39162	1.09518	1.88691	1.13884	1.43597	1.40489	1.15203	0.036068	-0.616631	down
gene-JEQ12_007119	858	620	732	1327	1702	1121	491	764	637	939	889	917	14.3438	9.82833	11.537	17.4358	26.1301	15.1893	7.05118	12.1188	9.4971	13.5264	12.7232	14.3392	0.0229887	-0.589528	down
gene-JEQ12_018872	2331	1102	1713	3484	3915	2119	1165	1425	1486	2715	1784	1894	16.3913	7.35864	11.37	19.2556	25.2816	12.0804	7.04613	9.51697	9.32769	16.4523	10.7481	12.463	0.0424037	-0.61674	down
gene-JEQ12_003342	89	747	172	565	270	402	1812	1979	642	604	3369	735	12.0967	96.9246	22.0914	60.6789	33.8914	44.5337	213.162	257.011	78.3095	71.1485	394.636	94.0035	6.00376e-05	1.89556	up
gene-JEQ12_003346	7344	21220	5358	18473	6517	11119	41156	23884	14843	8881	31419	26449	1132.53	3107.05	779.682	2239.13	922.853	1390.29	5460.61	3497.83	2043.63	1180.01	4150.88	3817.17	0.0117788	0.934485	up
gene-JEQ12_001470	71	132	120	289	158	456	313	230	323	178	512	451	2.42957	4.29859	3.85813	7.79109	4.97623	12.686	9.24623	7.48975	9.89714	5.24467	15.0421	14.4862	0.0439415	0.665087	up
gene-JEQ12_001476	1059	455	856	707	453	963	578	409	510	652	382	494	37.6035	15.3266	28.6925	19.7166	14.7632	27.7413	17.6451	13.7671	16.1523	19.9603	11.6033	16.4023	0.0132392	-0.713868	down
gene-JEQ12_015479	76	74	16	121	77	165	112	215	132	86	198	402	4.69045	4.33547	0.878498	5.8687	4.33637	8.24919	5.95791	12.627	7.28623	4.54253	10.4557	23.2749	0.0177045	1.03196	up
gene-JEQ12_013224	150	175	282	354	458	105	94	142	168	215	154	134	3.93998	4.35149	6.99672	7.31586	11.0623	2.22829	2.11092	3.53554	3.93329	4.85607	3.45387	3.28605	0.0186775	-0.920649	down
gene-JEQ12_005398	415	531	209	649	217	555	1204	1438	403	395	1744	1624	19.7516	24.0126	9.37637	24.3126	9.49921	21.4365	49.3929	65.1043	17.1168	16.1951	71.2084	72.4468	0.000696029	1.27249	up
gene-JEQ12_007099	3667	3102	4078	5063	7303	4405	2848	2549	3288	4666	3218	3543	50.475	40.535	52.9737	54.7807	92.3224	49.1703	33.7275	33.3194	40.4051	55.3396	37.9474	45.6365	0.0135218	-0.604662	down
gene-JEQ12_006941	231	129	209	120	207	198	70	118	115	152	146	193	7.53505	3.96883	6.41678	3.05986	6.20075	5.22613	1.94275	3.63611	3.32914	4.27475	4.07739	5.88933	0.040418	-0.666297	down
NewGene_12174	79	47	42	32	68	49	42	19	29	36	22	29	2.90887	1.63159	1.45466	0.923897	2.28356	1.46601	1.43958	0.641108	0.936529	1.2345	0.680621	0.979124	0.0201291	-1.02689	down
NewGene_3145	0	41	120	25	37	38	24	0	9	8	25	18	0	1.03475	2.95401	0.494718	0.904276	0.853109	0.523581	0	0.186492	0.17848	0.537644	0.43002	0.0423756	-1.9121	down
gene-JEQ12_010013	13	74	14	22	8	96	62	156	157	4	272	182	0.575147	3.28281	0.577413	0.792891	0.344031	3.63395	2.4842	6.95531	6.5859	0.123284	10.9467	7.97417	0.0121015	1.76986	up
gene-JEQ12_005212	1787	3778	3065	2679	1750	4912	9380	8036	6646	1406	5906	7270	258.927	519.989	419.181	305.163	232.884	577.346	1169.85	1106.18	860.073	175.583	733.359	986.156	0.00474251	0.987061	up
gene-JEQ12_016757	270	559	252	430	171	534	571	540	563	427	973	614	15.4246	30.3791	13.595	19.3537	8.97709	24.7848	28.1045	29.358	28.7596	21.0761	47.744	32.8798	0.0284965	0.597419	up
gene-JEQ12_016754	12	18	155	26	26	27	18	13	28	13	27	25	0.236266	0.327983	2.89195	0.394721	0.457406	0.418754	0.296181	0.244027	0.486512	0.206075	0.445623	0.450977	0.0408009	-1.38934	down
gene-JEQ12_017489	175	68	183	211	262	116	44	79	76	168	111	101	1.82225	0.664272	1.79619	1.72675	2.50175	0.973765	0.385697	0.773602	0.700502	1.49881	0.984718	0.984175	0.0169795	-0.980045	down
gene-JEQ12_006491	56	88	57	119	60	169	83	227	151	94	225	274	2.27082	3.43266	2.21319	3.83079	2.24106	5.6301	2.91327	8.85482	5.52783	3.31545	7.93217	10.5576	0.0127189	0.852487	up
NewGene_2788	302	0	181	309	411	247	111	88	5	106	108	68	7.896	0	4.45453	6.35877	9.89257	5.24407	2.49686	2.18221	0.093618	2.37525	2.4055	1.65102	0.0276152	-1.69724	down
gene-JEQ12_009531	3145	1839	5210	4585	5164	2738	1607	2010	1784	4372	1992	1877	99.9491	55.4864	156.273	114.543	150.74	70.562	43.9387	60.6585	50.6155	119.745	54.2397	55.8315	0.0102721	-0.881845	down
NewGene_13074	5	19	27	25	11	25	31	33	71	36	52	53	0.094804	0.401359	0.563687	0.446248	0.21687	0.454902	0.597325	0.699447	1.43833	0.697706	1.01433	1.12548	0.0138229	1.16352	up
NewGene_5252	534	127	120	651	232	202	702	1034	526	212	820	569	20.7624	4.6596	4.3912	19.887	8.2757	6.35192	23.4688	38.196	18.2382	7.10473	27.318	20.6974	0.0375616	0.917898	up
gene-JEQ12_011325	81	122	127	98	103	187	216	187	185	202	271	116	2.50198	3.57375	3.67879	2.37313	2.91609	4.6666	5.72696	5.46508	5.08378	5.36768	7.16057	3.35021	0.0332988	0.590544	up
gene-JEQ12_000971	349	273	307	415	319	595	521	332	718	609	1063	629	4.17181	3.09454	3.468	3.9028	3.50363	5.76901	5.36198	3.76479	7.66879	6.27652	10.8932	7.04044	0.00458625	0.639264	up
gene-JEQ12_006461	43	172	124	241	200	391	445	264	239	133	670	451	0.847395	3.26989	2.34278	3.80762	3.68421	6.36874	7.68881	5.02973	4.28442	2.30317	11.5357	8.47936	0.0359544	0.829229	up
gene-JEQ12_001166	590	342	409	482	732	358	215	165	213	610	152	257	22.493	12.3842	14.6974	14.4341	25.6307	11.0574	7.04596	5.95916	7.23653	20.026	4.94865	9.15346	0.0112899	-1.00058	down
gene-JEQ12_000783	90	177	121	92	164	119	286	324	210	83	431	184	2.84048	5.31526	3.59498	2.28278	4.76057	3.04672	7.79033	9.75156	5.94493	2.26598	11.6956	5.43385	0.0367985	0.788838	up
gene-JEQ12_017832	533	398	719	784	1074	532	346	400	419	765	499	473	11.8319	8.38198	15.082	13.6952	21.9092	9.58712	6.60489	8.43277	8.31327	14.6475	9.4928	9.83877	0.0364848	-0.63362	down
gene-JEQ12_006409	257	237	208	199	343	196	208	96	111	193	94	136	10.1965	8.92745	7.8025	6.21544	12.5334	6.31757	7.09899	3.60322	3.9238	6.60721	3.18789	5.05283	0.00548792	-0.945785	down
gene-JEQ12_013363	345	764	327	611	271	820	1155	1093	837	395	1154	934	24.3765	51.2344	21.7767	33.9551	17.5949	46.9988	70.2337	73.3795	52.8345	24.06	69.8778	61.7563	0.015961	0.721825	up
NewGene_5192	19212	44130	26230	75831	25725	25169	39366	69584	50840	42265	86598	68403	1037.88	2263.62	1337.25	3219.93	1276.18	1102.5	1829.72	3569.89	2452.16	1967.37	4007.89	3458.25	0.0422515	0.592194	up
gene-JEQ12_002579	28	119	40	89	35	204	149	164	180	62	267	181	2.0958	8.69207	2.86558	5.35314	2.46881	12.7033	9.83209	11.945	12.3626	4.05701	17.5989	13.0107	0.0375479	0.905544	up
gene-JEQ12_010472	55	122	64	184	64	196	242	199	249	78	185	243	2.27556	4.83782	2.50225	6.05307	2.441	6.65676	8.69551	7.9068	9.31072	2.79342	6.6139	9.52099	0.0316024	0.745577	up
gene-JEQ12_013341	38	99	0	108	65	101	173	219	192	77	278	214	0.848253	2.13571	0	1.93583	1.36496	1.86177	3.39832	4.74582	3.90842	1.5019	5.45312	4.5824	0.017906	1.40486	up
gene-JEQ12_014698	494	378	512	829	779	698	293	304	436	617	498	488	15.724	11.4289	15.3658	20.7468	22.7852	18.0062	8.02389	9.18829	12.3825	16.9293	13.5915	14.5353	0.0115322	-0.612168	down
gene-JEQ12_014694	756	587	769	834	946	801	610	412	561	751	402	691	4.16835	3.0765	4.00179	3.61605	4.79115	3.58165	2.89595	2.15642	2.76304	3.57053	1.90051	3.56733	0.0127885	-0.600637	down
gene-JEQ12_003791	50	238	30	92	57	178	243	209	267	106	241	225	3.58126	16.1848	2.01005	5.1662	3.7352	10.303	14.9757	14.1815	17.0565	6.52995	14.7647	15.0973	0.0433842	0.887674	up
gene-JEQ12_005741	38	77	0	61	29	87	83	165	79	107	313	95	0.362633	0.703372	0	0.4586	0.253035	0.676542	0.686362	1.50123	0.672943	0.885125	2.57726	0.84842	0.0222881	1.43569	up
gene-JEQ12_005740	23	32	0	30	33	31	185	91	77	27	202	58	0.732852	0.98177	0	0.777592	0.970938	0.827897	5.23125	2.83063	2.24948	0.760438	5.71293	1.79071	0.00217088	1.96943	up
gene-JEQ12_005745	211	196	160	294	131	360	445	478	468	271	502	303	4.77714	4.20878	3.40125	5.22662	2.70672	6.5987	8.65583	10.2772	9.45925	5.27618	9.73461	6.41298	0.00134821	0.7764	up
gene-JEQ12_009898	1743	1442	2058	2577	2094	2457	1426	1119	1492	1633	1085	1182	35.0404	27.5191	39.0325	40.7242	38.6603	40.0482	24.6564	21.3477	26.7797	28.2876	18.6754	22.2239	0.000119416	-0.755334	down
gene-JEQ12_008850	72	133	75	164	217	157	112	64	114	67	122	70	2.47316	4.36541	2.43953	4.46291	6.88835	4.3991	3.31828	2.08472	3.50504	1.98216	3.61686	2.27079	0.0315685	-0.706348	down
gene-JEQ12_004167	1571	540	1441	2263	2434	1678	562	853	781	1891	1261	1369	13.4	4.37359	11.6003	15.1751	19.0672	11.6027	4.12439	6.90881	5.94702	13.8995	9.212	10.9251	0.0435139	-0.694979	down
gene-JEQ12_002750	292	456	342	864	319	1048	719	1083	1057	449	1326	1044	3.98802	5.90958	4.40106	9.27421	3.99469	11.6071	8.44603	14.0441	12.8849	5.28451	15.5129	13.3424	0.0100746	0.716305	up
gene-JEQ12_006159	246	347	182	354	182	600	469	352	728	350	707	502	5.03249	6.73685	3.50019	5.69521	3.41192	9.94632	8.25543	6.83336	13.2918	6.1618	12.3953	9.61088	0.0190733	0.60331	up
gene-JEQ12_009392	24	58	0	33	31	83	140	105	110	25	94	112	0.759757	1.7501	0	0.823036	0.899737	2.1282	3.81506	3.17243	3.10946	0.681539	2.54058	3.33483	0.0429865	1.30218	up
gene-JEQ12_001277	989	796	1052	1288	1886	1196	723	845	663	967	678	1147	66.9451	51.1816	67.1888	68.5445	117.279	65.6849	42.0994	54.3574	40.0408	56.4204	39.3089	72.6774	0.00785742	-0.667485	down
gene-JEQ12_011182	92	138	113	124	205	240	279	378	219	165	579	280	1.98973	2.84236	2.31455	2.11558	4.09373	4.22206	5.21151	7.80021	4.23927	3.07727	10.7791	5.69874	0.00315381	0.919036	up
gene-JEQ12_014812	133	151	183	202	199	197	222	499	180	255	587	278	9.97117	10.7255	12.9029	11.87	13.7228	11.9826	14.3263	35.5363	12.0094	16.4514	37.7671	19.4821	0.0131608	0.768597	up
NewGene_13346	198	190	134	802	81	120	130	267	485	1663	1187	118	35.052	31.9152	22.42	111.85	13.1813	17.2357	19.7571	44.9536	76.8409	254.291	180.455	19.4498	0.0366373	1.28991	up
NewGene_20456	234	195	153	79	94	161	115	89	162	69	97	94	4.63803	3.66601	2.84709	1.21847	1.69441	2.579	2.01859	1.66289	2.8678	1.17764	1.64171	1.80748	0.0426211	-0.764477	down
gene-JEQ12_013131	39	55	35	64	58	63	23	31	28	42	21	27	1.11053	1.47775	0.92245	1.429	1.51426	1.45953	0.563179	0.840104	0.706272	1.01715	0.501169	0.696957	0.00855474	-0.969179	down
gene-JEQ12_009649	537	208	444	626	921	418	165	271	276	619	324	358	11.6548	4.2773	9.1043	10.6815	18.3754	7.35858	3.07593	5.58513	5.33669	11.5915	6.0297	7.27279	0.0347963	-0.796614	down
gene-JEQ12_009517	135	150	96	311	158	322	95	71	72	101	94	112	4.67112	4.93255	3.13506	8.49215	5.04843	9.07407	2.83964	2.34625	2.23427	3.01096	2.77955	3.64595	1.72476e-05	-1.16095	down
NewGene_8182	376	883	1308	1354	1897	1440	800	1324	543	374	701	610	9.60057	19.9705	29.0728	27.2133	42.2494	28.697	17.3628	30.8326	12.2735	8.14037	14.5286	13.6106	0.0189454	-0.842218	down
gene-JEQ12_004826	1515	602	1045	1596	2318	1033	611	740	704	1612	937	922	26.7071	10.073	17.3797	22.1201	37.53	14.7641	9.26297	12.3908	11.0739	24.4801	14.1547	15.2166	0.0387735	-0.706325	down
gene-JEQ12_005152	102	134	139	232	85	250	280	229	222	199	320	296	5.26734	6.57396	6.74729	9.419	4.02268	10.4704	12.466	11.2376	10.2589	8.8612	14.163	14.3086	0.00789235	0.62352	up
gene-JEQ12_005155	929	589	827	816	894	698	639	472	648	691	455	531	25.5379	15.3614	21.4646	17.6219	22.5616	15.5572	15.1212	12.3051	15.905	16.3666	10.7133	13.6631	0.0102158	-0.633749	down
gene-JEQ12_015307	769	1581	979	1977	982	2691	4362	3878	2590	1495	5279	4021	33.551	65.5279	40.3299	67.8175	39.358	95.2726	163.853	160.765	100.952	56.2164	197.445	164.285	1.95437e-05	1.1882	up
gene-JEQ12_011152	301	707	315	418	182	851	1016	1073	902	359	608	809	21.4498	47.9141	21.183	23.4304	11.9215	49.2215	62.3982	72.7481	57.4943	22.0331	37.1905	54.0158	0.0439122	0.700605	up
gene-JEQ12_007709	4524	5516	7521	12893	8962	8716	11787	22277	8455	8435	21551	19779	81.3629	94.1954	127.644	182.26	148.002	127.1	182.395	380.487	135.762	130.71	332.061	332.903	0.00373075	0.814821	up
gene-JEQ12_018539	187	87	219	266	415	224	85	123	112	125	139	252	1.44061	0.638575	1.59291	1.61603	2.94232	1.40477	0.565075	0.900718	0.768685	0.830663	0.91731	1.82074	0.0112687	-0.915748	down
gene-JEQ12_010361	2560	2358	3025	3246	3568	2613	2343	1595	1614	2814	1664	2045	183.657	160.624	204.854	183.054	235.109	152.036	144.619	108.651	103.386	173.95	102.254	137.321	0.00501739	-0.671337	down
gene-JEQ12_012453	12	36	0	16	4	10	29	67	27	11	112	37	0.317175	0.915014	0	0.326541	0.086409	0.212994	0.662687	1.72632	0.636752	0.244021	2.60752	0.926862	0.0379579	1.65048	up
gene-JEQ12_005589	274	725	287	628	240	1414	1119	1407	1221	378	1546	1406	15.0905	37.9348	14.8983	27.2031	12.122	63.1787	53.038	73.6447	60.0596	17.9197	72.992	72.4854	0.00977291	0.945793	up
gene-JEQ12_004981	3014	3294	1210	3689	5040	5749	5907	5497	6193	4047	8930	8526	65.999	68.4829	24.9866	63.4798	101.328	102.069	111.28	114.304	121.068	76.354	167.52	174.709	0.00729074	0.704608	up
gene-JEQ12_018313	4646	3720	4827	4782	10036	5199	3422	2334	3803	5899	2626	3509	45.4085	34.5246	44.5205	36.7393	90.083	41.2067	28.7725	21.6599	33.1864	49.6805	21.9859	32.0961	0.0123364	-0.769824	down
gene-JEQ12_015536	3766	2611	3446	4544	6439	3880	2215	2059	2872	4144	2637	2936	46.3765	30.5319	40.0424	43.982	72.8154	38.7459	23.4644	24.0755	31.5729	43.9701	27.8152	33.8329	0.00692312	-0.69818	down
gene-JEQ12_007518	12	121	6	171	16	85	23	131	309	124	817	13	1.01369	9.90482	0.423436	11.5542	1.18934	5.88923	1.6342	10.672	23.7498	9.19339	60.3278	0.980964	0.0383141	1.67349	up
gene-JEQ12_007519	12	49	0	82	0	89	93	106	87	303	406	23	0.391539	1.51753	0	2.09637	0	2.35185	2.60721	3.27881	2.52397	8.50946	11.3526	0.67812	0.0153161	2.18482	up
gene-JEQ12_017971	1047	770	307	862	312	1952	1201	921	1642	1153	2062	1877	40.7643	28.4631	11.2889	26.3768	11.1477	61.6714	40.2653	34.0725	57.1278	38.7062	68.8069	68.439	0.0449656	0.669113	up
gene-JEQ12_012615	153	162	116	231	131	371	308	292	340	225	445	264	4.77899	4.81314	3.41425	5.6777	3.7386	9.39922	8.29644	8.65688	9.48913	6.04747	11.9193	7.72186	0.00911173	0.608264	up
NewGene_1890	809	91	202	459	951	287	199	234	173	301	105	223	4.05012	0.39149	0.91559	1.87043	4.22294	1.36269	1.00121	1.30984	2.45752	1.3562	0.638979	1.04594	0.00615589	-1.34257	down
gene-JEQ12_007353	4422	4580	3408	5029	4023	10130	10031	10229	9903	4530	8794	10100	123.037	120.977	89.4848	109.965	102.77	228.539	240.116	270.278	245.993	108.586	209.611	262.968	0.00238834	0.678974	up
gene-JEQ12_000888	7719	4358	1862	5556	2923	5497	16745	8371	5701	5429	11593	11560	924.747	495.65	210.51	523.106	321.495	533.96	1726.01	952.33	609.78	560.423	1189.81	1296.04	0.00559481	0.937599	up
gene-JEQ12_000887	24176	35429	15139	34765	17479	36820	81583	87085	23584	24809	94499	51370	1884.18	2621.68	1113.46	2129.61	1250.91	2326.84	5470.56	6445.4	1641.01	1666	6309.55	3746.75	0.00247743	1.03181	up
gene-JEQ12_000883	1265	3656	756	6566	1762	2383	1687	6921	8759	3045	7892	4624	83.3383	228.705	46.9702	340.021	106.587	127.283	95.6062	433.038	515.241	172.825	445.465	285.116	0.0293296	0.919914	up
gene-JEQ12_005464	162	149	37	90	35	200	181	148	631	118	302	141	3.68737	3.229	0.795457	1.61243	0.729167	3.71128	3.55148	3.20999	12.8828	2.32448	5.91554	3.01945	0.036147	1.03179	up
gene-JEQ12_000148	221	178	92	481	179	200	255	523	623	255	421	501	5.46525	4.17886	2.15167	9.37387	4.07057	4.02052	5.43441	12.3216	13.7906	5.45281	8.94693	11.6182	0.0131999	0.828401	up
gene-JEQ12_000149	365	197	135	331	409	302	151	127	225	307	244	173	27.4962	14.0565	9.61513	19.6107	28.3235	18.4402	9.74981	9.05691	15.1009	19.9279	15.7316	12.2012	0.0454077	-0.647814	down
gene-JEQ12_017721	291	403	598	445	694	355	266	235	318	359	220	229	5.59728	7.35856	10.874	6.73819	12.2705	5.5334	4.40203	4.29004	5.46006	5.95768	3.62821	4.11963	0.00195088	-0.944579	down
gene-JEQ12_019607	89	40	72	132	102	44	71	18	20	44	23	36	5.94514	2.50677	4.49179	6.88923	6.19804	2.35341	4.0295	1.10343	1.17252	2.52038	1.27949	2.19813	0.00743377	-1.3121	down
NewGene_1516	124	25	34	72	22	40	13	2	11	32	17	22	6.13798	0.85285	0.804096	2.73181	1.01684	1.35725	0.264541	0.047236	0.27887	1.36116	0.523605	0.640889	0.0034099	-1.90114	down
NewGene_5282	1795	688	872	614	482	108	3468	7761	280	90	7002	3502	58.6417	21.3389	26.8682	15.7406	14.4839	2.81348	97.4617	240.836	8.12766	2.52685	198.118	107.086	0.0306405	1.97044	up
gene-JEQ12_004208	2205	888	1963	3156	5477	2063	698	1253	1359	2670	1901	1986	33.1532	12.6683	27.8499	37.2969	75.6179	25.1477	9.02873	17.88	18.2443	34.5877	24.4831	27.9477	0.0293152	-0.832791	down
gene-JEQ12_008959	102	70	0	48	23	11	143	295	169	92	282	147	7.67117	5.03912	0	2.85744	1.59741	0.617876	9.32852	21.2483	11.4103	5.96301	18.3129	10.4335	0.00675321	1.90515	up
gene-JEQ12_017522	414	394	519	627	711	543	335	318	466	399	292	355	8.70748	7.86174	10.2904	10.3584	13.7283	9.26313	6.05207	6.33987	8.75354	7.23059	5.24738	6.9834	0.00182394	-0.706727	down
gene-JEQ12_017529	0	9	0	19	0	18	30	42	29	29	31	31	0	0.289296	0	0.491109	0	0.50141	0.868197	1.3624	0.892703	0.862717	0.903021	0.979322	0.0215723	2.15833	up
gene-JEQ12_017299	244	52	358	145	112	165	140	45	89	70	108	65	13.4994	2.71765	18.7428	6.32401	5.66336	7.40273	6.65252	2.35541	4.40711	3.30706	5.09544	3.34566	0.00580721	-1.28193	down
gene-JEQ12_018148	16	36	0	34	0	21	2343	27	28	0	1717	16	1.009	2.14989	0	1.67044	0	1.05048	128.722	1.60831	1.55901	0	93.928	0.945459	0.0026642	5.16172	up
gene-JEQ12_019268	2351	1980	3071	3125	4249	2134	1704	1777	1888	2612	1736	1960	32.919	26.323	40.5799	34.397	54.6462	24.2332	20.5257	23.6291	23.6081	31.5193	20.8274	25.6871	0.00699213	-0.698226	down
gene-JEQ12_003313	231	356	320	707	354	202	249	333	186	197	163	112	33.7486	49.3929	44.0983	81.2642	47.535	23.8745	31.2823	46.27	24.3025	24.7617	20.3789	15.2473	0.0129498	-0.90256	down
NewGene_17727	215	105	60	112	156	85	72	29	98	141	41	28	1.76242	0.815013	0.465046	0.744588	1.17752	0.565848	0.63255	0.222481	0.751337	1.30835	0.28591	0.213243	0.049446	-1.00304	down
NewGene_2248	53	68	41	39	126	32	25	17	31	32	15	12	1.45934	1.80615	1.05639	0.856966	3.22257	0.707383	0.596807	0.450199	0.772727	0.762136	0.344919	0.314278	0.0019152	-1.62869	down
gene-JEQ12_001428	1371	1184	1483	1619	1888	1114	976	934	870	1443	648	985	77.8882	63.8819	79.5561	72.3141	98.538	51.3173	47.7294	50.3751	44.1383	70.6338	31.5162	52.3532	0.00864209	-0.714334	down
gene-JEQ12_011454	239	182	276	363	252	232	154	140	147	241	196	205	12.5621	9.08892	13.689	15.0205	12.1969	9.8787	6.9692	7.00635	6.9051	10.9024	8.83421	10.1088	0.00874187	-0.660467	down
gene-JEQ12_011450	87	45	150	28	113	66	37	41	42	72	18	48	1.33041	0.650472	2.1576	0.326723	1.58718	0.811502	0.480213	0.590141	0.573161	0.942121	0.236302	0.67932	0.0313609	-1.12925	down
gene-JEQ12_012100	14	46	43	64	30	41	65	116	72	93	65	94	0.522931	1.65144	1.53037	1.90784	1.03149	1.23575	2.0995	4.17101	2.41314	3.01388	2.09888	3.32813	0.010947	0.988253	up
gene-JEQ12_008250	69	48	48	106	124	67	22	56	47	38	67	71	2.05747	1.36111	1.36803	2.49702	3.41853	1.6239	0.563331	1.60054	1.24088	0.982594	1.72158	2.00555	0.0435527	-0.783736	down
NewGene_15328	69	72	107	73	81	56	49	24	41	58	34	33	4.35611	4.31876	6.38851	3.6474	4.721	2.86471	2.63158	1.42816	2.30091	3.14968	1.80475	1.93578	0.00445452	-1.1201	down
gene-JEQ12_007960	1190	1732	1714	1565	2128	1510	1423	920	1323	1153	677	1052	76.61	105.914	104.157	79.2413	125.842	78.8502	78.8343	56.2842	76.0774	63.9947	37.3374	63.3714	0.00418807	-0.741007	down
gene-JEQ12_005366	216	322	265	276	201	360	393	549	355	229	810	563	9.55709	13.5268	11.0782	9.5902	8.14961	12.9247	14.9876	23.0946	14.0263	8.74241	30.7339	23.323	0.0153651	0.651049	up
gene-JEQ12_001620	1911	1325	2178	1899	3417	1638	1382	881	1225	1919	564	1154	11.2462	7.40274	12.097	8.78477	18.464	7.81671	6.99526	4.922	6.4364	9.729	2.83982	6.35186	0.00514244	-0.946978	down
gene-JEQ12_001992	277	282	315	552	1029	352	217	209	261	487	329	334	3.40192	3.2849	3.64706	5.32956	11.6273	3.50797	2.29449	2.44001	2.86265	5.15862	3.46239	3.8411	0.0380676	-0.760099	down
gene-JEQ12_013566	442	486	745	942	1378	725	481	449	571	735	547	478	7.35081	7.68491	11.7122	12.3276	21.0814	9.7821	6.88417	7.09492	8.48204	10.5454	7.80131	7.43834	0.0205033	-0.668045	down
gene-JEQ12_015924	51	18	21	21	6	66	69	49	25	24	230	92	0.961181	0.318369	0.379524	0.305547	0.103184	1.02074	1.1224	0.875271	0.419666	0.38364	3.77444	1.64782	0.0478528	1.23236	up
gene-JEQ12_015927	114	87	33	113	0	51	178	167	147	201	195	192	2.59328	1.89473	0.704215	2.03228	0	0.93713	3.49829	3.63387	2.99968	3.95694	3.81531	4.11626	0.0381296	1.28696	up
gene-JEQ12_015922	176	596	324	290	263	561	871	908	757	362	958	669	4.51467	14.5854	7.88342	5.86092	6.2112	11.722	19.3189	22.2359	17.4247	8.04274	21.1598	16.1288	0.00379438	0.89962	up
gene-JEQ12_020394	35	52	210	101	128	76	34	36	50	43	34	27	3.16805	4.43603	17.9245	7.18484	10.6144	5.51625	2.6197	3.05499	3.99496	3.28503	2.60489	2.2164	0.000700641	-1.60946	down
gene-JEQ12_009603	1993	1150	2178	2122	4029	1728	1246	818	1319	2990	981	1385	31.0657	17.0168	32.0285	25.9867	57.6632	21.8383	16.7022	12.0975	18.3512	40.1455	13.0967	20.1932	0.0440971	-0.743356	down
gene-JEQ12_005977	353	309	170	443	225	570	383	360	966	371	835	472	3.85842	3.21202	1.75641	3.81077	2.25733	5.05706	3.60995	3.74388	9.44233	3.50111	7.83263	4.83312	0.0422841	0.591716	up
gene-JEQ12_018210	1983	1127	1291	3872	2394	2015	3236	4160	2002	2275	5603	5208	65.4649	35.3241	40.2299	100.494	72.5762	53.9259	91.9196	130.446	59.0167	64.7291	158.501	160.928	0.0164231	0.693082	up
gene-JEQ12_001815	120	80	186	365	245	217	149	415	218	312	510	611	4.10821	2.59026	6.04732	9.87521	7.74067	6.06994	4.40083	13.5836	6.697	9.25158	15.0619	19.7354	0.0412924	0.743488	up
gene-JEQ12_007417	83	112	63	241	146	303	213	182	202	207	328	380	0.662575	0.852581	0.471621	1.51797	1.07212	1.96883	1.46952	1.38472	1.44609	1.42644	2.25592	2.85366	0.0405937	0.617691	up
gene-JEQ12_017102	151	92	127	99	145	120	73	81	80	102	77	92	1.76761	1.01455	1.39361	0.910472	1.5591	1.1316	0.732272	0.899509	0.830059	1.0214	0.76696	1.0062	0.0173341	-0.716294	down
gene-JEQ12_011967	858	442	1009	1194	1344	573	464	486	568	849	638	585	14.2344	6.96604	15.8024	15.5757	20.4935	7.7085	6.62148	7.6548	8.41608	12.1379	9.06787	9.08197	0.0130946	-0.764882	down
NewGene_5208	15273	16330	5308	32096	13304	16115	54618	47333	16454	7688	54891	37132	1264.83	1264.8	409.37	2081.22	987.235	1054.42	3849.68	3733.71	1212.6	527.534	3792.83	2841.69	0.0101989	1.04234	up
NewGene_5201	11978	11837	5434	19380	13729	15438	24435	24600	13053	11749	32189	22212	551.736	530.63	217.211	665.087	579.74	534.846	907.448	1023.26	538.085	441.547	1242.8	925.099	0.0232969	0.601385	up
gene-JEQ12_004283	149	169	213	360	339	250	142	168	133	204	180	152	8.75732	9.40354	11.8253	16.6568	18.3386	11.9033	7.18187	9.36768	6.98938	10.3288	9.08204	8.35542	0.00770659	-0.709048	down
gene-JEQ12_015400	25	178	52	185	16	113	558	80	134	38	491	1094	3.42801	23.4282	6.76267	20.2451	2.0417	12.7136	66.8238	10.586	16.6751	4.55507	58.5478	142.636	0.00386712	1.92258	up
gene-JEQ12_015406	104	117	155	172	191	157	138	91	107	108	78	119	3.55005	3.81861	5.01133	4.64554	6.02981	4.37882	4.08702	2.97477	3.28372	3.18387	2.27338	3.81973	0.0247063	-0.617375	down
gene-JEQ12_000770	78	124	56	135	13	184	126	190	292	129	321	431	1.12627	1.69779	0.752618	1.52578	0.165457	2.15392	1.55886	2.60203	3.75552	1.60008	3.96459	5.82157	0.00619031	1.22667	up
gene-JEQ12_013277	27	103	38	99	75	191	188	141	120	88	187	200	0.869349	3.14749	1.1502	2.51566	2.20872	4.99012	5.23297	4.31184	3.44213	2.44162	5.17237	6.03883	0.0469553	0.744989	up
gene-JEQ12_013278	461	608	313	751	929	1238	1143	1053	867	654	1950	1661	11.8748	14.8703	7.59619	15.2165	21.9876	25.8902	25.3625	25.7896	19.9575	14.5233	43.0814	40.077	0.017557	0.653934	up
gene-JEQ12_013491	101	141	100	199	129	321	212	256	341	208	455	348	2.45185	3.25895	2.30276	3.8148	2.87928	6.34462	4.44579	5.91585	7.42096	4.36793	9.51109	7.92762	0.00141509	0.788822	up
NewGene_665	1464	1115	1588	1764	1758	2144	1346	898	1288	1332	859	1167	16.7509	14.9616	20.7906	18.8549	19.4274	24.5512	16.3515	12.0511	16.2923	16.5303	10.0596	15.2088	0.00195706	-0.631751	down
gene-JEQ12_006936	1557	978	960	2128	2368	1547	636	938	861	1725	1208	1096	21.0058	12.5302	12.2268	22.5679	29.3475	16.9307	7.38094	12.018	10.3691	20.0597	13.9643	13.8377	0.0172588	-0.687691	down
gene-JEQ12_019344	396	356	391	482	1079	770	265	363	364	434	396	478	11.6803	9.96485	10.869	11.1649	29.2395	18.4126	6.73063	10.1685	9.5794	11.025	10.0031	13.2037	0.0114754	-0.727846	down
gene-JEQ12_003213	104	109	42	122	75	247	221	154	226	173	358	289	1.79957	1.79898	0.680336	1.66874	1.19064	3.48474	3.31614	2.54731	3.50734	2.58841	5.34251	4.7087	0.0025716	0.938134	up
NewGene_18005	344	4	0	68	693	70	3	29	23	113	31	21	4.32893	0.021206	0	0.672218	7.86052	0.728989	0.015537	0.33183	0.254007	1.27029	0.340046	0.230287	0.0382023	-2.60375	down
gene-JEQ12_018633	11472	8146	16240	17368	17393	6972	7839	5006	6030	15527	5449	7020	511.655	344.989	683.56	608.89	712.37	252.145	300.81	212.04	240.128	596.735	208.209	293.024	0.0133574	-0.878243	down
gene-JEQ12_017611	430	419	810	587	873	431	389	265	441	470	272	332	16.2745	15.0569	28.9207	17.4542	30.339	13.2218	12.6616	9.52266	14.872	15.3203	8.79642	11.7478	0.00438268	-0.886684	down
gene-JEQ12_012394	277	101	178	299	290	224	121	141	96	180	180	206	12.9968	4.47718	7.88628	11.0484	12.5257	8.54231	4.88687	6.29619	4.0097	7.28808	7.22587	9.03834	0.0208248	-0.72022	down
gene-JEQ12_018557	400	193	226	363	621	260	96	119	153	461	224	222	13.5067	6.17295	7.18622	9.62431	19.2432	7.10654	2.78547	3.79983	4.59358	13.4214	6.47062	7.01306	0.0423672	-0.854317	down
gene-JEQ12_009686	22	60	3	46	4	85	64	77	66	70	175	124	0.756361	1.98686	0.066896	1.25844	0.117603	2.41832	1.94942	2.57556	2.05985	2.11781	5.2842	4.09842	0.0300897	1.33258	up
gene-JEQ12_019529	549	437	867	625	583	480	401	362	330	664	341	476	7.35904	5.56036	10.9751	6.58862	7.17536	5.21711	4.6256	4.61145	3.95249	7.6764	3.91337	5.9673	0.0342423	-0.629802	down
gene-JEQ12_016720	214	416	282	201	92	594	714	443	764	266	625	431	10.6389	19.6493	13.2183	7.84316	4.18809	23.9647	30.5655	20.9294	33.9465	11.4024	26.6552	20.0788	0.0446682	0.736761	up
gene-JEQ12_001899	95	233	209	201	168	227	332	486	251	217	893	464	1.73822	4.05392	3.60425	2.88608	2.81325	3.36167	5.2248	8.4449	4.10249	3.41768	14.0066	7.95776	0.00156229	1.03911	up
gene-JEQ12_017453	289	275	55	756	386	422	560	517	462	457	777	1205	9.89726	8.9324	1.75504	20.3508	12.136	11.7259	16.4857	16.8143	14.1286	13.4727	22.8101	38.6427	0.045605	0.775009	up
gene-JEQ12_013608	229	634	434	505	817	851	827	1076	1380	736	1744	1322	5.52115	14.5165	9.86526	9.55752	18.0926	16.6334	17.1579	24.6379	29.7181	15.2827	36.0221	29.8259	0.00122438	0.883804	up
gene-JEQ12_008083	274	499	317	437	171	674	641	480	1003	378	933	734	19.6939	34.122	21.5495	24.7523	11.3024	39.3849	39.74	32.8558	64.545	23.4351	57.6324	49.52	0.0152902	0.688447	up
NewGene_15610	249	150	203	356	677	265	188	153	162	317	142	253	1.8849	1.07584	1.45211	2.12388	4.71798	1.63055	1.22645	1.12724	1.09774	2.0699	0.921125	1.81914	0.0403411	-0.779667	down
gene-JEQ12_002229	1053	392	1330	1353	873	1192	878	740	621	487	470	728	50.1907	17.7251	59.843	50.6849	38.1883	46.0695	35.985	33.5097	26.4178	19.9817	19.1596	32.4646	0.00764464	-0.785826	down
gene-JEQ12_015339	634	781	327	963	801	1367	533	1198	1047	1270	2002	1905	22.524	26.3353	10.95	26.8895	26.1273	39.3814	16.2765	40.4111	33.2113	38.877	60.9275	63.3396	0.0368169	0.59726	up
gene-JEQ12_015480	39	60	62	78	18	82	69	140	68	107	212	224	0.502224	0.738656	0.762109	0.79768	0.206455	0.867319	0.778075	1.74483	0.786806	1.20701	2.37778	2.74623	0.00545729	1.13227	up
gene-JEQ12_013416	10	19	0	25	13	36	42	35	168	24	68	62	0.310104	0.584758	0	0.643899	0.386205	0.957586	1.1841	1.11215	5.01368	0.68814	1.93819	1.92441	0.00427808	1.90025	up
gene-JEQ12_020153	171	59	221	201	165	142	49	78	76	123	108	173	3.78707	1.24016	4.616	3.48776	3.34843	2.53762	0.919592	1.63934	1.48557	2.33992	2.0385	3.56901	0.0275642	-0.849334	down
gene-JEQ12_009195	1504	660	1048	1328	2773	1080	658	363	665	1799	789	788	41.0328	17.0862	26.9817	28.4906	69.5139	23.9069	15.4534	9.39978	16.2063	42.3009	18.4314	20.1235	0.0265965	-0.886929	down
gene-JEQ12_003295	571	313	571	1016	1629	680	284	386	435	813	512	602	12.4401	6.47564	11.7373	17.4011	32.5979	12.0089	5.3085	7.97258	8.4569	15.2672	9.55075	12.2671	0.0294026	-0.793919	down
gene-JEQ12_003432	1141	1417	1512	2589	2860	1596	1021	1320	1162	1725	1534	1257	34.8725	41.1349	43.6371	62.234	80.3194	39.5681	26.8604	38.3236	31.7126	45.4412	40.1848	35.9727	0.0164229	-0.602765	down
gene-JEQ12_002520	243	331	141	403	303	455	546	425	427	356	725	607	6.93723	8.98124	3.78793	9.05647	7.95074	10.5604	13.449	11.5605	10.9002	8.77568	17.7827	16.2739	0.00759436	0.602117	up
gene-JEQ12_002521	160	106	175	192	79	389	324	149	264	269	440	443	4.01232	2.50713	4.12033	3.78143	1.81397	7.904	6.98861	3.54216	5.90503	5.80806	9.43515	10.3833	0.0344783	0.68134	up
gene-JEQ12_005554	965	1836	637	968	478	2375	2549	1486	2047	990	3570	2084	39.3748	71.1612	24.5219	31.0679	17.9227	78.6322	89.537	57.6123	74.608	34.8043	124.863	79.6306	0.0417364	0.686927	up
gene-JEQ12_006706	538	731	259	565	320	1219	782	1061	786	566	1367	1415	18.7218	24.1632	8.49798	15.4715	10.2283	34.4258	23.4307	35.1091	24.453	16.9856	40.7875	46.1298	0.0376492	0.619452	up
gene-JEQ12_000389	169	40	87	204	315	114	32	67	58	130	75	72	2.93307	0.652798	1.43051	2.7812	5.03766	1.60804	0.467311	1.10275	0.890429	1.94215	1.10607	1.17053	0.0099472	-1.23628	down
gene-JEQ12_015696	214	355	213	476	234	267	230	251	179	190	245	155	60.5928	95.7597	56.9778	106.281	60.9277	61.4702	56.197	67.5058	45.2164	46.5026	59.457	41.1919	0.0196295	-0.608977	down
gene-JEQ12_017924	88	238	182	250	142	362	405	288	298	353	436	310	2.48325	6.38414	4.84384	5.55745	3.6895	8.29766	9.86333	7.74029	7.52814	8.58892	10.555	8.20471	0.0128993	0.6475	up
gene-JEQ12_000036	159	247	166	192	83	402	371	409	451	186	450	328	3.54644	5.24353	3.49616	3.37362	1.70497	7.31037	7.15444	8.70367	9.02296	3.5809	8.64172	6.88725	0.0201817	0.715875	up
gene-JEQ12_019146	428	615	701	794	388	1290	908	959	1468	804	1293	1437	3.87088	5.27855	5.98524	5.64333	3.21789	9.46172	7.06628	8.23922	11.8588	6.26342	10.0226	12.1666	0.00734693	0.60261	up
gene-JEQ12_016341	122	323	98	329	180	550	398	403	425	361	485	483	5.66534	14.2385	4.28063	12.0082	7.6679	20.7135	15.8916	17.7612	17.6001	14.4176	19.2889	20.9608	0.0334992	0.631695	up
gene-JEQ12_008004	11	0	0	31	0	29	13	94	42	24	66	76	0.055265	0	0	0.126384	0	0.123725	0.055903	0.473289	0.197654	0.10911	0.300421	0.378006	0.0257503	2.22901	up
NewGene_12407	729	682	584	1117	467	1350	1473	1418	1305	953	2113	1660	7.51332	6.61155	6.35653	8.77439	5.55464	11.023	12.7798	13.4729	11.8238	8.29097	18.4713	15.6134	0.000218169	0.753554	up
gene-JEQ12_009846	349	146	381	512	467	271	156	214	201	227	233	236	11.4099	4.51841	11.7634	13.151	14.0309	7.18435	4.39169	6.62952	5.8499	6.39963	6.50592	7.21924	0.00252755	-0.907406	down
gene-JEQ12_007362	81	104	114	88	128	128	101	62	77	43	69	85	3.13084	3.83612	4.16922	2.69851	4.57431	4.0548	3.38488	2.29589	2.67272	1.4459	2.29054	3.09673	0.0170654	-0.720189	down
gene-JEQ12_005421	86	188	25	133	32	204	265	351	241	165	279	191	7.75856	16.1089	2.08624	9.41568	2.60799	14.9202	20.5845	30.1419	19.4812	12.8778	21.5892	16.1903	0.0118094	1.10297	up
NewGene_11373	193	501	239	259	79	608	847	560	713	160	698	755	7.51055	18.3286	8.78698	7.81446	2.75941	19.0631	27.9645	20.4118	24.5287	5.25206	23.0718	27.2319	0.0339956	0.878763	up
gene-JEQ12_001225	26	3	21	83	3	62	39	92	102	52	284	488	1.6643	0.18149	1.24898	4.17241	0.146861	3.17404	2.13243	5.6024	5.79441	2.87321	15.5945	29.2424	0.000889776	2.33978	up
gene-JEQ12_014842	77	134	106	118	417	280	191	90	108	50	101	61	5.11001	8.46349	6.67033	6.17444	25.523	15.1399	10.9319	5.65374	6.38782	2.87418	5.73335	3.77148	0.0245646	-1.02034	down
gene-JEQ12_016990	236	677	346	497	255	643	1182	1043	741	249	704	797	48.7684	132.971	67.4801	80.8497	48.3584	107.924	210.476	204.933	136.957	44.3488	124.758	154.294	0.037446	0.725939	up
gene-JEQ12_018175	10	88	45	136	88	214	168	215	137	126	327	204	0.276204	2.40467	1.21937	3.08875	2.33488	5.02909	4.16674	5.89276	3.5399	3.13214	8.10374	5.51588	0.026877	0.995377	up
gene-JEQ12_000170	200	371	295	406	169	434	598	711	469	264	681	813	8.97092	15.8373	12.5265	14.3515	6.96703	15.8171	23.1305	30.3548	18.8221	10.2309	26.2285	34.2518	0.00477813	0.788839	up
NewGene_6067	152	119	136	222	87	324	318	204	279	177	364	423	1.10156	0.819886	0.931349	1.26761	0.582564	1.91189	1.99088	1.40881	1.81462	1.10654	2.27023	2.88617	0.0146533	0.665351	up
gene-JEQ12_020633	91	52	13	40	58	41	26	23	22	21	34	32	5.02799	2.72151	0.63946	1.72263	2.92892	1.82787	1.23751	1.19836	1.08136	0.963994	1.58291	1.62657	0.0236123	-1.11185	down
gene-JEQ12_008484	598	406	197	506	328	881	589	647	1004	658	1004	878	7.33017	4.7211	2.27626	4.87241	3.68554	8.76056	6.20985	7.52843	10.9912	6.94754	10.5408	10.0685	0.0207683	0.605016	up
gene-JEQ12_003648	1130	965	552	736	786	1557	1725	1174	2970	818	1861	1665	81.0582	65.7132	37.3177	41.5058	51.7609	90.5459	106.467	79.9669	190.254	50.5218	114.386	111.797	0.0160706	0.685748	up
gene-JEQ12_002114	858	948	1010	1311	1679	1052	767	662	856	663	1001	988	14.4575	15.1576	16.0591	17.3686	25.9809	14.3657	11.1127	10.5876	12.8752	9.62857	14.4547	15.5846	0.00150853	-0.64761	down
NewGene_4358	119	120	178	46	48	86	54	52	20	52	110	63	5.56615	5.28178	7.71547	1.67177	1.93358	3.25452	2.15411	2.31521	0.841974	2.07518	4.44175	2.75976	0.0340996	-1.03431	down
gene-JEQ12_004870	45	112	52	116	16	127	114	215	140	71	270	203	1.21298	2.8567	1.31368	2.44316	0.386214	2.76393	2.62463	5.49716	3.37264	1.63998	6.22739	5.10333	0.0203296	1.01092	up
gene-JEQ12_004873	192	154	137	241	92	349	290	354	274	268	373	373	6.55457	4.98253	4.41683	6.46574	2.88756	9.66123	8.52096	11.4688	8.35767	7.87115	10.905	11.9269	0.00885054	0.645177	up
gene-JEQ12_019233	139	101	187	204	185	140	85	106	90	121	116	143	5.38735	3.72256	6.82765	6.22136	6.59068	4.39861	2.81412	3.89716	3.11294	4.02021	3.83713	5.17654	0.0122369	-0.695935	down
gene-JEQ12_003329	134	75	225	201	151	201	98	127	101	80	175	151	1.51972	0.809873	2.42209	1.80282	1.57847	1.85763	0.962231	1.3658	1.02733	0.780057	1.70763	1.60488	0.0497879	-0.593189	down
gene-JEQ12_005869	337	261	448	542	734	431	262	248	282	461	314	381	9.75448	7.17619	12.2528	12.3364	19.5222	10.1188	6.51444	6.81208	7.2987	11.5024	7.79119	10.3218	0.0242248	-0.644419	down
NewGene_4964	73	54	0	39	261	52	20	23	15	9	38	54	0.894025	0.62243	0	0.374954	2.9501	0.518271	0.207227	0.262265	0.157039	0.08921	0.393346	0.616871	0.0229904	-1.83847	down
gene-JEQ12_010138	2543	2301	1883	3172	1731	6281	2900	2871	5952	3524	9487	5760	8.33928	7.16462	5.82765	8.17641	5.21428	16.7051	8.18285	8.9435	17.4298	9.95899	26.6617	17.6831	0.0179833	0.658004	up
gene-JEQ12_005338	454	395	293	700	375	515	392	1029	800	631	967	1182	13.2851	10.9678	8.07918	16.0981	10.0667	12.223	9.8599	28.6064	20.8928	15.8976	24.2547	32.3939	0.00345936	0.738964	up
gene-JEQ12_019412	13675	15639	14800	10151	13752	23636	10977	7655	11970	7235	7355	4471	555.27	602.948	567.127	323.967	512.754	778.215	383.467	295.157	433.949	253.119	255.829	169.902	0.000157022	-1.00857	down
gene-JEQ12_000301	97	67	403	173	368	126	69	106	95	223	129	86	1.07947	0.712954	4.26739	1.52748	3.78982	1.14477	0.657711	1.12258	0.946786	2.15129	1.23927	0.900845	0.0449739	-0.992476	down
gene-JEQ12_003828	228	399	226	345	246	559	697	387	697	343	905	536	7.35751	12.2016	6.87404	8.74501	7.28598	14.6216	19.3363	11.8395	20.0631	9.53533	25.0042	16.1664	0.00481968	0.707769	up
gene-JEQ12_003822	422	300	254	324	237	668	554	457	951	323	987	684	14.7508	9.95442	8.38747	8.90343	7.60163	18.9475	16.6749	15.1781	29.7064	9.72538	29.5952	22.4104	0.0116364	0.701019	up
gene-JEQ12_013511	74	124	121	191	114	270	203	323	234	87	368	273	1.64472	2.63069	2.56257	3.37631	2.35271	4.91282	3.91353	6.88919	4.683	1.67628	7.08918	5.74019	0.0437177	0.646406	up
gene-JEQ12_010897	56	48	98	83	148	94	15	65	33	67	72	67	5.24692	4.23765	8.6991	6.09897	12.7165	7.13663	1.19162	5.77414	2.73028	5.36664	5.75441	5.8388	0.0456203	-0.886918	down
gene-JEQ12_015007	1633	3373	1410	2456	1953	2045	4057	4747	4945	1727	7441	4057	31.1051	61.0015	25.3453	36.7609	34.1478	31.5808	66.4769	85.8594	84.089	28.331	121.422	72.3148	0.00221342	0.880712	up
gene-JEQ12_009098	190	251	152	324	515	322	133	158	217	174	190	362	5.5333	6.94884	4.18041	7.42754	13.7939	7.60939	3.31473	4.35548	5.64346	4.36426	4.73896	9.8641	0.0355873	-0.661758	down
gene-JEQ12_000859	222	258	161	234	288	894	833	257	2100	1064	849	691	4.61741	5.10602	3.14959	3.82322	5.50563	15.1149	14.9405	5.07174	39.091	19.1078	15.1692	13.4696	0.000369066	1.46183	up
gene-JEQ12_000850	433	526	1060	1301	836	813	652	637	518	507	325	691	26.0381	30.0082	60.1496	61.4733	46.1547	39.6048	33.7026	36.3326	27.8029	26.2386	16.7212	38.8615	0.0173834	-0.687499	down
gene-JEQ12_006720	107	101	97	147	226	157	161	274	139	191	424	257	1.74076	1.56967	1.49746	1.885	3.38655	2.07515	2.2553	4.25436	2.02125	2.69548	5.94606	3.92764	0.0463652	0.629737	up
gene-JEQ12_018248	1277	1316	1669	2947	2852	1805	795	1000	1203	2283	1577	1761	23.3427	22.8286	28.7864	42.338	47.8709	26.7433	12.4921	17.3507	19.6235	35.9445	24.692	30.1125	0.0405318	-0.591281	down
NewGene_12641	586	1273	542	1318	723	2379	2043	1701	2065	807	2703	2354	11.6934	24.1417	10.204	20.6981	13.258	38.5463	35.1204	32.2724	36.8418	13.8819	46.2642	44.0152	0.0154637	0.705984	up
gene-JEQ12_007535	187	201	200	224	34	381	403	391	459	234	516	478	4.73851	4.83862	4.77092	4.46639	0.783473	7.83429	8.79641	9.4191	10.4015	5.09935	11.2105	11.3341	0.0129502	0.905732	up
gene-JEQ12_017130	992	462	824	962	1910	677	456	390	573	902	502	690	12.1241	5.3518	9.49743	9.23384	21.4284	6.70765	4.79047	4.5214	6.25259	9.49476	5.24687	7.88286	0.0091058	-0.907059	down
gene-JEQ12_002108	333	185	371	359	634	258	205	177	316	347	182	253	1.46547	0.771828	1.54106	1.24039	2.56432	0.920697	0.774553	0.736776	1.24307	1.31742	0.683668	1.04081	0.0404503	-0.705333	down
gene-JEQ12_008121	26	3	10	24	8	30	45	44	49	24	59	40	0.940441	0.094757	0.332038	0.680584	0.24193	0.882074	1.40297	1.51361	1.58542	0.732071	1.81979	1.35652	0.016645	1.27496	up
NewGene_5234	1781	246	353	1313	1582	882	5971	2817	1462	2730	3958	2971	62.8058	8.22907	11.7179	36.3822	51.2246	25.2211	181.191	94.3332	46.039	82.9407	119.576	98.0446	0.000428954	1.5428	up
NewGene_8604	640	1025	502	787	255	1469	1297	1373	1583	556	1912	1773	9.95224	15.1461	7.37333	9.62051	3.63848	18.534	17.3648	20.2907	21.9867	7.44895	25.4903	25.8125	0.0207722	0.745918	up
NewGene_5230	3268	3774	1693	5292	4787	4127	13866	9249	2161	3174	11257	6380	199.786	222.27	89.3809	243.716	251.625	194.197	678.41	494.958	108.612	158.375	582.612	348.87	0.0196586	0.887797	up
NewGene_5238	16796	8377	4724	16864	11775	8572	28418	31463	9067	13756	37699	21641	723.167	432.787	217.95	629.926	501.392	361.424	1285.69	1485.59	412.226	547.047	1580.49	1032.98	0.0099218	0.919269	up
gene-JEQ12_013948	2333	3581	2704	2504	2859	2529	2701	1281	2573	2538	1325	1846	98.3024	143.258	107.496	82.917	110.626	86.3915	97.9001	51.2465	96.7897	92.1389	47.8126	72.7784	0.0314417	-0.589679	down
gene-JEQ12_001497	763	468	264	1134	477	770	1388	1079	1236	641	850	1148	34.1991	19.9104	11.1418	39.9902	19.6379	27.9933	53.5954	45.9761	49.5014	24.7622	32.6717	48.1922	0.0306956	0.620491	up
gene-JEQ12_000729	361	329	357	363	311	371	181	210	206	302	262	327	12.1412	10.5066	11.3275	9.61376	9.61376	10.1263	5.23623	6.71171	6.19856	8.77035	7.54078	10.2919	0.00307191	-0.658932	down
gene-JEQ12_015458	93	72	203	82	125	113	49	37	81	61	52	57	4.12766	3.00804	8.51936	2.86052	5.07921	4.05992	1.84641	1.56725	3.2034	2.32902	1.97736	2.37404	0.00124145	-1.23247	down
gene-JEQ12_013200	182	137	270	238	665	216	214	164	154	180	189	239	6.64776	4.75085	9.32404	6.8556	22.3948	6.42327	6.73061	5.69302	5.01432	5.67464	5.93398	8.20779	0.0415518	-0.766648	down
gene-JEQ12_010964	0	48	29	15	0	61	59	144	43	53	132	134	0	2.69607	1.6405	0.694669	0	2.9612	3.03682	8.18939	2.26738	2.71511	6.77944	7.53822	0.0304505	1.80457	up
gene-JEQ12_014268	306	120	325	500	918	413	108	173	219	395	299	293	4.82715	1.79473	4.85061	6.21066	13.3386	5.29659	1.46744	2.58837	3.08881	5.37705	4.05082	4.33693	0.0226301	-0.941458	down
gene-JEQ12_009445	123	52	118	215	301	105	41	26	61	139	80	63	1.45679	0.578707	1.3243	2.00947	3.28823	1.00947	0.419777	0.290423	0.641704	1.42331	0.808734	0.696241	0.00671021	-1.30052	down
gene-JEQ12_002657	24	14	3	22	0	32	76	36	168	39	20	30	1.29627	0.723098	0.134514	0.946417	0	1.43685	3.63799	1.88761	8.34592	1.8535	0.934383	1.54066	0.0127959	1.91544	up
NewGene_9762	53	157	21	151	163	416	428	353	293	132	389	375	1.0752	3.05352	0.407944	2.44263	3.0728	6.95093	7.57948	6.8969	5.37666	2.34054	6.85776	7.2304	0.0241712	1.0347	up
gene-JEQ12_002032	287	679	478	666	700	706	859	1336	732	636	1581	829	6.62153	14.8745	10.3968	12.0789	14.8343	13.2074	17.0517	29.2696	15.0733	12.6387	31.2594	17.8974	0.0189728	0.626962	up
gene-JEQ12_003241	1662	626	1134	1418	2518	738	647	282	685	1941	483	573	43.2481	15.4453	27.8312	28.9972	60.1755	15.5702	14.4752	6.96213	15.9047	43.5054	10.7542	13.9464	0.034818	-0.965445	down
gene-JEQ12_003247	64	222	95	172	16	323	452	256	489	95	358	360	2.33259	7.69186	3.27911	4.94026	0.513197	9.56986	14.2174	8.89857	15.9609	2.97609	11.2147	12.3104	0.024981	1.11171	up
gene-JEQ12_006039	1519	1883	1456	2973	3265	1373	1901	1044	1517	2040	988	1251	47.0327	55.352	42.5406	72.3647	92.8575	34.4702	50.6511	30.7074	41.9506	54.4418	26.2072	36.2413	0.0363223	-0.639762	down
NewGene_10558	336	161	334	369	260	197	129	192	231	194	220	167	3.4979	1.59013	3.28785	3.01896	2.49033	1.66372	1.15488	1.89288	2.14336	1.74221	1.96106	1.62913	0.0138084	-0.732243	down
gene-JEQ12_011503	525	436	1185	851	966	662	353	530	461	598	455	660	7.19367	5.67027	15.348	9.17861	12.1752	7.3579	4.16113	6.9005	5.64566	7.06319	5.34382	8.4727	0.00899617	-0.771029	down
gene-JEQ12_014541	341	205	307	289	203	41	140	51	46	242	27	78	31.452	17.943	26.7382	20.9329	17.1424	3.02512	11.0859	4.46341	3.73001	19.2155	2.07719	6.66171	0.0147758	-1.41947	down
gene-JEQ12_011692	200	62	187	179	324	143	72	134	44	164	129	105	4.60841	1.34635	4.06551	3.23759	6.84549	2.66209	1.42007	2.9202	0.897412	3.24756	2.54619	2.25832	0.033019	-0.923217	down
gene-JEQ12_008508	49	82	42	81	116	99	35	37	60	24	74	83	1.3495	2.13735	1.08471	1.73422	2.92656	2.21084	0.828482	0.966091	1.46183	0.547276	1.73433	2.13235	0.0461292	-0.752917	down
gene-JEQ12_002023	460	437	826	694	807	544	433	355	433	647	386	444	26.6307	24.0369	45.1988	31.5892	42.9366	25.5475	21.5758	19.5437	22.41	32.2874	19.155	24.0547	0.0203189	-0.63838	down
gene-JEQ12_016770	12	36	0	44	42	58	132	154	83	52	152	96	0.381449	1.08066	0	1.08607	1.22872	1.50187	3.61191	4.65201	2.34558	1.40788	4.14594	2.84843	0.00328201	1.7641	up
gene-JEQ12_014381	526	304	274	521	775	526	278	269	329	423	355	339	15.1669	8.33161	7.45237	11.816	20.5326	12.309	6.89487	7.35369	8.477	10.5099	8.78055	9.14519	0.0104542	-0.695907	down
gene-JEQ12_012248	167	169	37	342	61	398	405	734	263	213	862	924	8.19388	7.9076	1.69809	13.2395	2.71668	15.8887	17.1682	34.3336	11.5758	9.02354	36.4066	42.613	0.00117329	1.49306	up
gene-JEQ12_003548	1395	1585	2045	2017	2620	1627	1511	947	1260	1187	823	1124	61.4359	66.2692	85.0012	69.8263	105.99	58.1171	57.2617	39.5996	49.5622	45.0386	31.0617	46.3242	0.000461236	-0.874616	down
gene-JEQ12_001409	185	167	166	108	135	172	265	341	182	150	556	233	5.55673	4.75115	4.69878	2.5489	3.70943	4.19176	6.85242	9.73016	4.86584	3.87105	14.3086	6.54017	0.0445595	0.674291	up
gene-JEQ12_011287	943	1562	782	1263	764	2424	2433	1876	2376	1316	2904	2375	29.6328	46.6167	23.1807	31.2031	22.0455	61.7985	65.7988	56.0178	66.7061	35.6303	78.2134	69.8662	0.0037946	0.678765	up
gene-JEQ12_017857	697	1072	400	729	514	1265	1560	1384	1336	804	1436	1203	19.0437	27.8242	10.3174	15.6506	12.8941	28.0343	36.701	35.9479	32.6107	18.9278	33.634	30.7762	0.0155136	0.613224	up
gene-JEQ12_007784	12	161	111	111	58	119	227	161	169	299	212	102	0.797746	10.2211	7.02633	5.83483	3.54035	6.4613	13.0716	10.2216	10.0841	17.2586	12.1357	6.3971	0.0471866	0.933343	up
gene-JEQ12_019285	548	211	652	911	847	520	301	283	361	642	385	320	40.4571	14.7774	45.4552	52.9338	57.4646	31.1738	19.1136	19.8358	23.7733	40.8647	24.3605	22.1284	0.0162996	-0.814833	down
gene-JEQ12_002040	623	554	781	698	827	859	672	486	501	520	379	615	33.3148	28.1231	39.4065	29.3389	40.5949	37.2375	30.9019	24.6486	23.922	23.9442	17.3608	30.7478	0.0075289	-0.591972	down
gene-JEQ12_014191	293	278	333	420	491	326	204	288	204	176	295	356	5.85452	5.26285	6.27486	6.59409	9.00094	5.28122	3.49625	5.45802	3.62751	3.02554	5.05302	6.64644	0.00689561	-0.663616	down
gene-JEQ12_015820	188	384	274	384	213	255	551	546	397	383	586	375	6.67289	12.9492	9.18227	10.7214	6.92851	7.33231	16.8144	18.3899	12.569	11.7006	17.8289	12.4678	0.0203998	0.596197	up
gene-JEQ12_015824	979	2390	960	2131	472	1937	4669	3882	2732	1016	4513	3875	98.519	228.353	91.1434	168.557	43.6181	158.037	404.362	371.085	245.507	88.0958	389.192	365.015	0.00267875	1.10108	up
gene-JEQ12_004356	329	344	215	284	187	518	578	306	685	388	665	633	6.92265	6.88414	4.27214	4.70795	3.61955	8.86201	10.4829	6.12789	12.8869	7.04298	12.0039	12.4977	0.00906541	0.653976	up
NewGene_3335	329	269	258	239	341	367	233	172	249	210	155	244	6.01292	3.34539	3.09941	2.57402	6.69622	4.83263	3.00126	2.72904	2.86717	2.30351	2.62949	3.11144	0.0057283	-0.668194	down
NewGene_19899	84	90	242	126	137	101	78	35	43	145	71	56	1.31672	1.33699	3.58614	1.55025	1.97299	1.28687	1.04991	0.611651	0.798457	1.9574	0.951226	0.823102	0.0218248	-1.03807	down
gene-JEQ12_002519	251	291	134	423	151	179	406	255	527	318	517	589	3.63777	3.99933	1.82915	4.82257	1.99894	2.09474	5.06773	3.50834	6.81888	3.96715	6.41462	7.99616	0.018412	0.704767	up
gene-JEQ12_005567	165	238	115	236	93	314	388	270	388	223	657	431	5.66876	7.78497	3.71365	6.39029	2.94063	8.77626	11.4924	8.83028	11.9529	6.61675	19.4245	13.919	0.00186374	0.890657	up
gene-JEQ12_010184	171	251	176	434	145	609	388	483	700	286	996	787	2.00029	2.78608	1.93955	3.99112	1.55218	5.77429	3.90711	5.36423	7.31381	2.88226	9.98165	8.61509	0.00231719	0.950745	up
gene-JEQ12_011857	593	1897	3007	2260	1731	1076	957	1370	801	1231	1337	1336	17.2412	52.4192	82.5767	51.6875	46.263	25.374	23.9501	37.8596	20.8055	30.8511	33.325	36.3731	0.0247252	-0.772388	down
gene-JEQ12_018664	171	236	367	476	568	252	230	247	241	224	280	319	8.39144	11.0356	17.0674	18.4474	25.6787	10.0548	9.71678	11.5628	10.6052	9.50787	11.8099	14.7078	0.0492022	-0.587918	down
gene-JEQ12_018660	108	118	321	172	522	103	86	83	88	203	179	111	1.36959	1.41677	3.84342	1.71518	6.08521	1.05814	0.935257	0.990473	0.996996	2.21853	1.94495	1.30939	0.0253402	-1.06156	down
gene-JEQ12_010452	408	583	360	560	448	932	1274	1338	953	451	1468	1428	22.8031	30.9758	18.9724	24.6035	22.9914	42.2704	61.3142	71.0971	47.5846	21.7187	70.3578	74.7595	0.000193911	0.958511	up
gene-JEQ12_010454	1219	1975	1207	1186	2145	2683	2988	4985	2779	1501	4439	3598	36.884	56.7348	34.448	28.2038	59.5838	65.8198	77.7877	143.264	75.0637	39.1362	115.079	101.881	0.00344275	0.825055	up
gene-JEQ12_011585	601	53	570	1080	330	701	73	276	251	662	160	127	10.8816	0.908425	9.74205	15.374	5.48543	10.2939	1.13342	4.74448	4.05655	10.3341	2.48297	2.15117	0.0409172	-1.1284	down
gene-JEQ12_015662	80	20	89	27	88	44	30	19	10	47	18	28	4.5205	1.06427	4.75972	1.19173	4.56268	1.99671	1.45674	1.01857	0.464712	2.27978	0.831194	1.45526	0.0152751	-1.39829	down
gene-JEQ12_015666	329	261	219	369	482	428	132	142	215	323	200	264	9.1389	6.88077	5.7303	8.05967	12.3086	9.64389	3.15757	3.74027	5.3382	7.7397	4.75291	6.85242	0.00292998	-0.841185	down
gene-JEQ12_001826	440	235	341	414	730	400	203	243	293	359	345	343	3.36765	1.7097	2.46331	2.49248	5.14009	2.48166	1.33743	1.76327	1.9997	2.37	2.26068	2.45586	0.0167882	-0.693492	down
gene-JEQ12_020431	43	72	24	57	10	74	67	135	73	72	190	104	1.61502	2.59891	0.834699	1.69015	0.323768	2.26902	2.17943	4.8451	2.47258	2.35278	6.17028	3.69115	0.018183	1.07168	up
gene-JEQ12_003009	117	206	96	153	155	199	439	347	186	101	473	230	2.22852	3.72968	1.72886	2.28978	2.72061	3.08384	7.22079	6.29727	3.16602	1.66619	7.74911	4.11553	0.0254496	0.79528	up
gene-JEQ12_004495	1287	1677	923	2622	1275	2071	2921	3693	1788	1291	4040	3133	50.8156	62.8877	34.3733	81.3915	46.239	66.317	99.2669	138.494	63.035	43.9361	136.692	115.8	0.0123181	0.666887	up
gene-JEQ12_008873	383	287	259	223	639	349	274	194	301	264	192	290	8.89356	6.30865	5.6716	4.06555	13.6191	6.5708	5.46248	4.26994	6.23529	5.26781	3.81394	6.29355	0.0315681	-0.67821	down
gene-JEQ12_020370	218	92	128	229	423	181	95	93	107	204	154	175	8.6133	3.45479	4.75395	7.11873	15.3577	5.79767	3.21053	3.46367	3.77199	6.95311	5.21892	6.4545	0.0416769	-0.781533	down
gene-JEQ12_020372	272	340	293	360	774	913	1058	1027	649	483	824	791	6.76911	8.03556	6.87796	7.05693	17.7267	18.4669	22.7024	24.3138	14.4355	10.37	17.5954	18.453	0.039743	0.633355	up
gene-JEQ12_019037	15	36	44	71	31	109	99	96	100	85	99	198	0.792608	1.79218	2.19251	2.93961	1.46771	4.65469	4.48164	4.80362	4.71087	3.8512	4.48874	9.82606	0.00436161	1.09934	up
gene-JEQ12_014305	28	199	168	169	189	195	268	472	255	247	671	393	0.351658	2.40961	2.01837	1.69076	2.21041	2.00978	2.93566	5.71801	2.8998	2.71756	7.33301	4.69737	0.00351657	1.12932	up
gene-JEQ12_001253	297	268	201	453	987	522	235	283	209	477	238	322	10.5045	9.01313	6.69206	12.6119	32.1198	14.9997	7.15158	9.51262	6.5824	14.5553	7.20596	10.6651	0.0498755	-0.730988	down
gene-JEQ12_016432	489	428	726	934	533	946	1765	1836	619	745	1749	1504	19.4556	16.1795	27.2786	29.234	19.4895	30.541	60.47	69.4024	21.9883	25.5595	59.6397	56.0393	0.00167949	0.913306	up
gene-JEQ12_016438	4492	1672	935	7237	2369	9924	27779	8859	20090	4340	6320	983	307.103	108.53	60.3011	388.919	148.703	550.196	1634.27	575.232	1226.48	255.663	370.223	62.8856	0.0486999	1.40502	up
gene-JEQ12_014461	561	300	478	743	1173	613	161	332	332	501	609	548	8.91249	4.51788	7.16333	9.27599	17.1157	7.89093	2.18958	5.00884	4.70443	6.85833	8.28633	8.15105	0.0178403	-0.812895	down
gene-JEQ12_014464	923	647	925	1374	2798	1197	504	603	724	1264	681	852	38.1079	25.3406	36.0347	44.5909	106.094	40.0713	17.8939	23.6378	26.668	44.9456	24.0853	32.925	0.00926592	-0.902396	down
gene-JEQ12_014469	261	150	310	201	535	225	180	137	183	271	112	172	58.1087	31.6121	65.2337	35.1384	109.371	40.5148	34.3634	28.812	36.3098	52.0263	21.3658	35.8485	0.0256139	-0.844394	down
gene-JEQ12_007768	118	96	186	181	236	94	43	55	97	121	134	102	1.78727	1.37919	2.65814	2.15792	3.28375	1.14875	0.556066	0.792795	1.31407	1.57472	1.7371	1.43816	0.0150817	-0.930208	down
gene-JEQ12_018558	1318	1384	1370	1543	2415	1317	968	939	1303	1695	841	1040	74.0188	73.7897	72.622	68.1177	124.598	59.9867	46.7796	50.0958	65.3403	82.0572	40.4457	54.6686	0.0248647	-0.614139	down
gene-JEQ12_013464	165	167	86	199	260	456	339	303	436	98	1002	494	1.51084	1.45392	0.742089	1.43126	2.18513	3.38963	2.67168	2.63372	3.57219	0.773115	7.87355	4.24362	0.0309103	0.870747	up
gene-JEQ12_012479	241	908	274	531	301	832	1248	1336	888	446	1594	868	5.32387	19.038	5.69454	9.20675	6.0958	14.9004	23.7272	28.0215	17.5107	8.48816	30.1632	17.9345	0.00718335	0.940349	up
gene-JEQ12_008291	2571	767	1704	3408	2104	2239	858	1363	812	2073	1187	1002	90.226	25.5314	56.4316	94.0155	67.7896	63.7026	25.9036	45.4178	25.4295	62.6778	35.6635	32.8996	0.00575381	-0.903504	down
gene-JEQ12_020253	852	881	1598	2847	1600	1487	871	1214	1146	1010	1115	913	35.0729	34.4312	62.0837	92.129	60.4925	49.6346	30.8459	47.444	42.1357	35.8119	39.3116	35.1672	0.00818306	-0.663169	down
gene-JEQ12_002590	1208	1266	1926	1867	2725	1737	1364	1203	1269	1358	983	1707	38.2917	38.1081	57.6361	46.5287	79.3615	44.6536	37.2149	36.2157	35.9298	37.1035	26.7102	50.6458	0.0148072	-0.597566	down
gene-JEQ12_004650	3407	1573	3338	3988	4965	2584	1970	1639	2269	4138	1717	2074	26.2568	11.5038	24.2717	24.153	35.1361	16.1446	13.0579	11.9905	15.6077	27.4764	11.334	14.9515	0.0393756	-0.667363	down
gene-JEQ12_000371	33	12	0	15	0	39	28	22	137	44	90	68	0.841062	0.283362	0	0.293475	0	0.806007	0.599794	0.52118	3.14155	0.957169	1.973	1.6344	0.0290361	1.86335	up
gene-JEQ12_001977	130	279	128	223	175	345	309	388	344	248	492	289	3.33905	6.81176	3.09162	4.51023	4.12751	7.20054	6.8328	9.47494	7.90046	5.4938	10.8461	6.94533	0.0188112	0.586424	up
gene-JEQ12_016398	276	281	168	205	212	244	343	431	258	389	613	342	3.63415	3.51356	2.09025	2.11574	2.5602	2.60601	3.88434	5.39291	3.03475	4.41418	6.92282	4.21654	0.0243696	0.599633	up
NewGene_14110	237	207	452	175	152	178	120	146	150	169	151	187	1.9952	1.65906	3.60193	1.15533	1.17849	1.21662	0.86572	1.16986	1.13007	1.22563	1.08884	1.47077	0.0192342	-0.83168	down
gene-JEQ12_017041	617	435	453	1009	1186	718	345	373	456	818	561	623	15.232	10.1953	10.5465	19.5757	26.8734	14.3631	7.30942	8.72466	10.0539	17.3928	11.8683	14.3846	0.0423264	-0.603416	down
gene-JEQ12_014090	189	369	121	251	180	475	451	500	447	446	474	686	10.1986	18.9276	6.14352	10.6633	8.91258	20.8106	20.9655	25.6802	21.5846	20.7645	21.9563	34.6785	0.00199522	0.831202	up
gene-JEQ12_011859	505	313	601	667	1204	982	284	366	358	763	612	581	18.8604	11.1026	21.1811	19.5841	41.3076	29.7371	9.12298	12.9787	11.916	24.5378	19.5886	20.2907	0.0436451	-0.653407	down
NewGene_5348	674	252	531	528	919	473	353	306	298	570	218	355	2.39649	0.850265	1.77945	1.47585	2.99911	1.36258	1.08021	1.03054	0.945304	1.74523	0.663087	1.17914	0.0172153	-0.83778	down
gene-JEQ12_011905	85	42	56	89	180	101	43	37	34	91	37	78	1.17663	0.540199	0.722108	0.968504	2.28809	1.13577	0.507882	0.486457	0.410119	1.08515	0.435517	1.00456	0.0392025	-0.918402	down
gene-JEQ12_004416	30	41	23	87	50	71	53	98	81	105	126	149	0.463427	0.592949	0.337143	1.06002	0.706916	0.892311	0.704044	1.4451	1.113	1.39918	1.67512	2.16644	0.0072698	0.933672	up
gene-JEQ12_007330	499	544	473	561	252	1023	900	923	938	463	1334	1040	12.2542	12.6766	10.9473	10.817	5.66569	20.3744	19.0133	21.5274	20.5548	9.79927	28.0783	23.9068	0.0166465	0.621089	up
gene-JEQ12_008311	377	210	497	625	714	405	181	245	244	485	299	371	12.2579	6.48218	15.2557	15.9935	21.3303	10.6855	5.05337	7.56657	7.0854	13.6127	8.32511	11.3052	0.0187377	-0.776982	down
gene-JEQ12_007807	257	231	408	308	785	290	247	192	250	341	226	237	6.50837	5.56057	9.76497	6.14369	18.2794	5.96209	5.38223	4.61114	5.65215	7.4493	4.91019	5.62452	0.0245316	-0.785206	down
NewGene_8012	28	35	0	17	19	42	12	62	139	161	66	48	0.366619	0.43691	0	0.172106	0.224934	0.448164	0.138367	0.784379	1.66087	1.85576	0.759033	0.601429	0.0174123	1.71271	up
gene-JEQ12_016926	995	568	809	1178	1345	896	461	527	770	1033	673	781	12.8975	6.98534	9.88894	11.999	16.0075	9.40995	5.1387	6.48917	8.90824	11.5373	7.46873	9.47078	0.025902	-0.598146	down
gene-JEQ12_012828	177	207	306	314	257	256	192	169	222	186	119	152	8.77551	9.74738	14.3748	12.2705	11.7399	10.332	8.2077	7.98877	9.83241	7.95507	5.07515	7.04594	0.0107752	-0.67554	down
gene-JEQ12_009206	251	217	429	261	737	245	188	164	200	276	154	207	3.80433	3.12368	6.12911	3.10767	10.2619	3.00287	2.44297	2.34989	2.70514	3.60442	1.99406	2.93662	0.00537763	-1.03462	down
gene-JEQ12_003607	284	118	172	324	512	315	145	124	129	325	149	231	7.3436	2.8913	4.19022	6.59422	12.1885	6.61066	3.23025	3.04183	2.96978	7.25364	3.28834	5.59107	0.0431186	-0.764168	down
gene-JEQ12_005643	76	41	25	73	22	44	14	24	29	22	47	32	2.3562	1.199	0.731771	1.77342	0.62255	1.0991	0.357986	0.698682	0.796042	0.568569	1.23912	0.921148	0.0473049	-0.921689	down
gene-JEQ12_002140	13012	57357	20815	24851	12639	39707	22183	26147	17003	13857	16801	12686	1171.52	4903.42	1768.58	1758.67	1045.01	2898.92	1718.42	2235.69	1366.79	1074.99	1295.9	1068.91	0.0349172	-0.737644	down
gene-JEQ12_017503	154	40	218	53	519	116	65	69	64	182	106	62	6.41181	1.58002	8.58294	1.70986	19.8753	3.9283	2.31845	2.70224	2.36648	6.53711	3.76268	2.40102	0.0359271	-1.21221	down
gene-JEQ12_000453	450	284	617	549	656	381	220	200	314	522	243	283	23.9598	14.3704	31.0186	22.9933	32.0868	16.456	10.0561	10.0729	14.9216	23.9468	11.092	14.102	0.00752061	-0.882499	down
gene-JEQ12_007100	824	239	822	1177	1290	777	360	501	431	758	705	714	17.1689	4.72254	16.1666	19.287	24.6904	13.1363	6.45597	9.91892	8.01687	13.6118	12.589	13.9268	0.0328307	-0.716101	down
gene-JEQ12_001442	221	151	320	366	624	316	81	172	166	375	260	235	4.36095	2.81948	5.95662	5.67968	11.3128	5.04791	1.36304	3.21966	2.92304	6.37969	4.38619	4.34085	0.0462591	-0.780351	down
gene-JEQ12_015460	907	841	1049	1107	1697	1031	866	421	859	1115	582	811	21.1257	18.5999	23.0709	20.2698	36.3106	19.4669	17.3648	9.3104	17.864	22.3823	11.6099	17.6833	0.0195863	-0.663291	down
gene-JEQ12_018215	2380	1067	1922	2240	3596	1597	1041	1008	1357	2436	1166	1384	33.4193	14.2251	25.4675	24.7291	46.377	18.1821	12.5778	13.4412	17.0138	29.4764	14.0255	18.1821	0.0194864	-0.771686	down
gene-JEQ12_014780	637	348	239	502	814	551	1188	1511	561	1073	3933	551	31.9337	16.544	11.2759	19.7537	37.4841	22.3743	51.2544	71.9431	25.0904	46.336	168.975	25.8234	0.0018296	1.31652	up
gene-JEQ12_013780	1492	1383	1117	3274	2167	2290	1058	1106	1237	2078	1290	1190	67.5518	59.4786	47.7123	116.545	90.1134	84.0945	41.2343	47.5701	50.0295	81.1105	50.0601	50.4343	0.010609	-0.63304	down
gene-JEQ12_013787	489	151	527	443	807	246	325	151	229	349	245	273	13.9473	4.07447	14.1889	9.9339	21.1457	5.67405	7.96188	4.09018	5.82725	8.57107	5.97025	7.27854	0.0150356	-0.958814	down
gene-JEQ12_003173	46	140	56	232	192	138	240	510	276	186	365	378	0.753408	2.20785	0.874673	3.04242	2.93421	1.8704	3.44251	8.09767	4.11856	2.67878	5.22195	5.9019	0.0013756	1.19194	up
gene-JEQ12_003175	149	121	61	242	99	366	304	502	260	146	745	670	2.40282	1.84736	0.918618	3.06757	1.45836	4.78489	4.2128	7.68604	3.74727	2.0201	10.2965	10.1129	0.00107014	1.26829	up
gene-JEQ12_009987	34	48	28	55	40	113	58	73	93	92	111	113	4.08474	5.4582	3.09326	5.13108	4.40545	11.0315	5.97076	8.35774	10.0039	9.49217	11.4172	12.6936	0.0316685	0.693555	up
gene-JEQ12_004389	70	57	68	63	101	31	29	50	40	20	42	38	5.7654	4.45692	5.24905	4.08251	7.65159	2.06161	2.03452	3.93064	2.92479	1.36659	2.92142	2.88639	0.0143692	-1.05207	down
gene-JEQ12_011635	29	85	84	95	50	207	188	90	284	124	230	175	1.29542	3.57411	3.51661	3.33965	2.04086	7.49018	7.22699	3.81352	11.3104	4.75209	8.79552	7.31074	0.014697	0.921069	up
gene-JEQ12_017335	614	428	576	996	1404	985	399	464	390	878	659	662	7.21089	4.76379	6.38352	9.19291	15.1445	9.3754	4.03243	5.17434	4.09018	8.87947	6.62951	7.27627	0.0297042	-0.652387	down
gene-JEQ12_013544	483	296	438	672	1078	423	246	292	266	692	288	288	19.8526	11.5483	16.9951	21.726	40.7629	14.1036	8.68347	11.4048	9.77452	24.5365	10.1505	11.0885	0.0255353	-0.838648	down
gene-JEQ12_012083	154	289	210	219	132	551	492	451	317	217	507	527	10.8598	19.3614	13.9765	12.1389	8.50696	31.5668	29.9316	30.2807	19.9851	13.1686	30.6893	34.863	0.0448173	0.608631	up
NewGene_1165	38	41	78	38	58	25	14	19	23	37	45	16	1.70305	1.58607	3.63792	1.57704	2.22511	1.10513	0.53556	0.91545	0.926836	1.85648	1.75208	0.567887	0.0317504	-1.09009	down
gene-JEQ12_000826	34	11	43	19	12	59	112	66	72	69	71	56	2.63337	0.800545	3.16494	1.12995	0.856748	3.70254	7.52923	4.83993	4.9947	4.64606	4.73847	4.09389	0.00972121	1.22124	up
gene-JEQ12_008397	662	691	436	623	548	1354	1894	883	1272	891	2397	1681	3.73139	3.6976	2.31707	2.76004	2.83925	6.1947	9.19306	4.7282	6.40717	4.32749	11.5873	8.87392	0.000247094	0.93987	up
gene-JEQ12_008399	110	160	59	276	101	686	321	311	409	178	873	492	1.78548	2.48094	0.906355	3.5413	1.50416	9.09482	4.5102	4.82254	5.971	2.49831	12.2347	7.519	0.0403799	0.889046	up
gene-JEQ12_006286	255	477	795	631	657	782	433	631	400	288	329	424	21.5919	38.3724	63.583	42.011	51.0813	53.6955	31.5177	50.7473	30.2025	21.0008	23.8716	33.5794	0.0306516	-0.636666	down
NewGene_18458	71	56	34	59	25	81	19	39	36	21	38	37	2.08439	1.674	0.923856	1.51948	0.658837	1.93119	0.455546	1.09857	1.22195	0.515501	1.12253	0.997109	0.0226947	-0.915537	down
gene-JEQ12_010027	2092	1460	1809	2666	2458	1671	1477	1009	1414	1951	1233	1029	84.2112	55.7963	68.7201	84.3659	90.8556	54.5506	51.1697	38.5499	50.8017	67.6613	42.5322	38.7546	0.00439432	-0.723623	down
gene-JEQ12_015216	29	13	0	70	36	78	71	134	34	125	152	103	0.410388	0.173788	0	0.794201	0.481464	0.922781	0.88549	1.85397	0.444321	1.57205	1.89752	1.40688	0.0231949	1.47455	up
gene-JEQ12_010798	1064	357	875	1170	1619	707	353	518	388	1269	562	635	35.0292	11.1574	27.1983	30.2775	48.9711	18.8819	9.99426	16.203	11.4109	36.009	15.856	19.5714	0.0451518	-0.781781	down
gene-JEQ12_001839	152	108	85	400	144	163	139	393	37	175	1790	256	3.17701	2.14187	1.67547	6.60062	2.76305	2.76132	2.49506	7.83076	0.684835	3.16272	32.2007	5.0293	0.0452706	1.2223	up
gene-JEQ12_016749	140	85	54	153	153	164	250	292	236	160	452	259	1.73349	0.998867	0.629236	1.49611	1.75101	1.65293	2.67666	3.44677	2.61587	1.71167	4.8195	3.01313	0.000724451	0.999753	up
gene-JEQ12_016295	137	61	79	156	186	55	37	59	31	61	47	40	10.3807	4.33554	5.63397	9.30069	12.9561	3.37165	2.36407	4.21113	2.06156	3.95972	3.04081	2.80513	0.000700223	-1.45281	down
gene-JEQ12_017165	476	560	647	710	700	513	487	378	404	514	333	498	6.9445	7.76922	8.92029	8.14568	9.38397	6.07832	6.11468	5.23364	5.26452	6.46305	4.15878	6.80317	0.00835787	-0.617147	down
gene-JEQ12_017163	795	413	1243	880	1486	626	373	311	363	1034	274	411	25.0855	12.3628	37.0324	21.8212	43.0678	16.0091	10.1121	9.31937	10.2118	28.1347	7.40045	12.1437	0.00587829	-1.1301	down
gene-JEQ12_013665	197	77	115	46	283	68	41	39	51	46	46	79	20.6233	7.66729	11.344	3.74404	27.2833	5.75796	3.69469	3.84994	4.71187	4.15811	4.06707	7.69479	0.000801419	-1.64611	down
gene-JEQ12_011980	57	103	83	130	50	209	125	125	177	146	288	252	3.99881	6.94633	5.53223	7.25502	3.23745	11.991	7.62684	8.37501	11.1687	8.90446	17.4962	16.7562	0.0207377	0.721289	up
gene-JEQ12_011981	141	296	166	267	195	577	511	325	582	266	565	463	10.9159	21.783	12.1093	16.2139	13.8129	36.2438	34.0638	23.8971	40.2477	17.7349	37.4571	33.5855	0.0186336	0.648992	up
gene-JEQ12_004512	133	52	62	133	54	193	126	171	142	208	297	173	6.08048	2.24652	2.64948	4.79004	2.26595	7.1738	4.96621	7.44551	5.79502	8.21261	11.6949	7.42975	0.0283349	0.743742	up
gene-JEQ12_018802	333	351	403	467	522	456	304	306	320	314	263	314	6.74803	6.75844	7.72059	7.44027	9.72702	7.49413	5.29868	5.8808	5.78745	5.48327	4.56639	5.94758	0.00192544	-0.613413	down
NewGene_10023	18	38	14	54	13	57	234	26	46	114	46	122	0.358861	0.706502	0.258068	0.880112	0.230712	0.915607	4.04634	0.477185	0.816594	1.99662	0.803418	2.32009	0.00523637	1.58791	up
gene-JEQ12_006780	553	689	793	732	806	861	477	485	605	679	463	533	22.0119	26.0374	29.8011	22.8977	29.4532	27.7743	16.3439	18.3282	21.5061	23.2768	15.7847	19.8392	0.00386013	-0.590561	down
gene-JEQ12_002000	487	35	218	140	13	55	2	22	126	145	27	39	17.6785	1.19288	7.46688	3.98608	0.4157	1.60005	0.05439	0.749964	4.07342	4.53711	0.831669	1.31039	0.0473373	-1.65155	down
gene-JEQ12_002006	411	356	804	623	923	601	382	304	538	580	322	463	13.3164	10.9317	24.5973	15.8623	27.4708	15.7853	10.6337	9.3553	15.5589	16.1972	8.93104	14.0262	0.0242155	-0.678303	down
gene-JEQ12_004891	268	622	416	378	135	797	1133	1024	1000	344	1250	906	16.0919	35.5169	23.5777	17.8477	7.41186	38.8578	58.6005	58.4589	53.6792	17.8224	64.3839	50.9995	0.005071	0.994907	up
gene-JEQ12_001110	11	52	38	68	25	63	80	105	78	63	151	93	0.511257	2.45571	1.79087	2.70108	1.16361	2.58734	3.48817	5.05009	3.51563	2.71824	6.52678	4.40716	0.00770918	1.05245	up
gene-JEQ12_015390	178	303	251	352	319	241	186	146	237	163	178	159	7.72267	12.4998	10.2989	12.0247	12.751	8.47624	6.95251	6.03434	9.17697	6.08927	6.60806	6.4385	0.00137305	-0.772616	down
gene-JEQ12_019735	162	126	212	185	312	176	89	96	81	216	126	107	1.79013	1.31666	2.212	1.60043	3.16023	1.57434	0.839413	0.998686	0.795152	2.05077	1.18541	1.10469	0.0150921	-0.868003	down
gene-JEQ12_019731	1632	1006	1470	3114	3258	2439	859	1527	1002	1852	1769	1764	60.4859	35.4111	51.4125	90.7292	110.887	73.2988	27.4002	53.7315	33.1403	59.1521	56.1782	61.1988	0.017687	-0.670124	down
gene-JEQ12_011257	84	105	90	140	74	36	51	59	42	41	47	38	4.46686	5.28093	4.51448	5.86188	3.57557	1.52836	2.29453	2.97564	1.96836	1.85186	2.10614	1.86903	0.00569806	-1.09784	down
gene-JEQ12_011253	278	744	450	453	316	627	946	593	1313	404	1244	738	9.05868	23.043	13.8614	11.6023	9.46153	16.5823	26.57	18.3775	38.2735	11.363	34.7799	22.5228	0.0215418	0.698902	up
gene-JEQ12_017823	6	39	19	12	14	23	316	18	257	273	121	185	0.501403	3.08206	1.50107	0.785066	1.06024	1.58016	23.1437	1.43225	19.5335	19.9987	8.79071	14.7554	2.9494e-08	3.2253	up
gene-JEQ12_013255	158	56	175	17	38	40	18	40	28	24	59	15	10.4012	3.47075	10.9046	0.851512	2.28549	2.14084	0.98829	2.4658	1.6134	1.31256	3.34387	0.876752	0.00652434	-1.72078	down
gene-JEQ12_013252	45	37	110	23	47	50	36	19	26	24	27	26	2.42363	1.87629	5.58985	0.937309	2.28585	2.16273	1.64684	0.934883	1.21442	1.11825	1.2073	1.28779	0.0142246	-1.20743	down
NewGene_5182	244	96	50	298	335	434	1025	288	123	226	1343	300	18.1226	6.70978	2.31479	16.6807	22.832	26.0194	44.8394	20.185	5.492	14.3259	61.281	20.8081	0.0420469	1.08024	up
gene-JEQ12_019531	230	176	151	247	303	255	105	123	116	223	124	172	8.6525	6.27553	5.36902	7.31527	10.4994	7.79985	3.39566	4.40525	3.88145	7.24152	4.0102	6.04408	0.00627018	-0.787463	down
gene-JEQ12_018655	21398	7370	15033	33493	30299	19914	6825	10142	8442	23248	14182	19929	809.895	264.844	536.934	996.377	1053.07	611.165	222.245	364.518	285.274	758.148	459.857	705.909	0.0329049	-0.747932	down
gene-JEQ12_012000	419	469	396	543	574	618	370	367	374	303	323	444	22.1159	23.5539	19.7428	22.5474	27.8445	26.5042	16.8321	18.4001	17.6647	13.8096	14.63	21.9689	0.00037	-0.603603	down
gene-JEQ12_012918	467	360	500	467	788	571	487	196	280	398	225	341	23.4199	17.1166	23.6228	18.3951	36.2641	23.2169	20.9806	9.31162	12.5008	17.1749	9.65761	15.9823	0.00460328	-0.852641	down
gene-JEQ12_010872	447	445	755	994	1255	582	339	437	453	544	480	578	19.4268	18.3819	30.9797	33.9853	50.1458	20.5216	12.6879	18.0406	17.5957	20.3896	17.8864	23.5106	0.00443629	-0.816568	down
gene-JEQ12_001722	49	38	55	163	83	70	29	21	24	86	25	16	2.97584	2.16336	3.15728	7.86022	4.66701	3.44298	1.49104	1.17092	1.28403	4.54249	1.284	0.887942	0.0194383	-1.21896	down
gene-JEQ12_003034	637	330	816	1563	1196	601	364	637	430	548	571	610	39.0807	19.2348	47.2811	75.4312	67.4151	29.9215	19.2089	37.1205	23.5699	28.9976	30.0131	35.0546	0.00898841	-0.831125	down
gene-JEQ12_001523	45	36	31	81	122	67	23	19	23	44	63	56	0.681093	0.516611	0.434991	0.970212	1.71505	0.82049	0.292338	0.274067	0.307011	0.570924	0.823208	0.791225	0.049764	-0.903387	down
gene-JEQ12_008847	244	46	58	146	359	80	34	30	72	135	60	90	7.56215	1.33013	1.67568	3.54924	10.2523	2.00649	0.904641	0.863994	1.97917	3.60834	1.59173	2.61739	0.0155378	-1.34544	down
gene-JEQ12_004171	99	116	135	199	265	190	104	109	77	145	124	148	1.92479	2.13342	2.46943	3.04359	4.74046	2.99495	1.73394	2.00316	1.32245	2.4247	2.0675	2.68822	0.0347566	-0.630108	down
gene-JEQ12_002992	2038	1814	1303	2138	670	3015	3499	2119	2910	1964	4491	3148	114.048	96.3803	68.7748	94.0488	34.4128	136.808	168.452	112.583	145.389	94.709	215.34	164.873	0.0260027	0.59642	up
NewGene_10407	152	25	32	114	206	84	68	44	63	50	66	51	2.15539	0.361585	0.451845	1.40853	3.79165	1.0299	0.888771	0.630351	1.06859	0.658652	0.861635	0.808544	0.0403744	-1.00946	down
gene-JEQ12_002940	1990	1967	2147	2636	2949	3140	1621	1597	1584	2075	1442	2141	84.0987	78.8944	85.6033	87.5496	114.426	107.575	58.9227	64.0961	59.7409	75.5537	52.2103	84.6712	0.000505905	-0.626894	down
gene-JEQ12_014351	9702	6435	5293	15013	7923	15324	26131	28067	10834	9897	47123	35483	301.149	189.64	155.035	366.271	225.819	385.683	697.877	827.35	300.239	264.692	1253.13	1030.76	6.70485e-05	1.28391	up
gene-JEQ12_013885	1899	2002	2426	2690	3227	1840	1846	1194	1895	2556	1214	1496	85.4737	85.5364	103.039	95.167	133.375	67.1674	71.4966	51.0243	76.1292	99.1294	46.8166	63.0036	0.0255153	-0.614151	down
gene-JEQ12_013882	19	34	14	46	33	67	112	63	61	62	116	41	1.25818	2.21181	0.897753	2.47031	2.03987	3.70496	6.56282	4.05511	3.72536	3.63865	6.79024	2.62496	0.0114981	1.04191	up
gene-JEQ12_014841	1147	526	576	758	1878	818	441	347	534	742	386	709	37.5114	16.3364	17.7682	19.4937	56.4171	21.6971	12.4103	10.7537	15.5948	20.8977	10.8027	21.6986	0.00325189	-1.02914	down
gene-JEQ12_009502	211	252	437	222	259	257	144	150	219	153	166	225	7.1086	8.04074	13.9015	5.87107	8.0083	7.02067	4.15627	4.77363	6.56905	4.43697	4.78575	7.09571	0.00370431	-0.837465	down
gene-JEQ12_008670	12197	15225	12083	13694	10755	29206	33488	16873	31196	10436	35824	25683	209.48	248.282	195.841	184.858	169.621	406.742	494.871	275.203	478.384	154.442	527.125	412.819	0.0220536	0.600269	up
gene-JEQ12_008676	1496	1909	2795	2614	2681	3033	1615	1747	1620	1928	1578	1842	42.9234	52.008	75.6887	58.9704	70.6528	70.5953	39.882	47.6102	41.5038	47.6703	38.7881	49.4647	0.00133482	-0.617831	down
gene-JEQ12_003595	1475	2684	1966	2368	1526	1514	862	777	1914	1614	2002	1030	16.2906	28.1541	20.492	20.5611	15.4762	13.5629	8.19337	8.1454	18.8808	15.3605	18.9473	10.6436	0.0166588	-0.683811	down
gene-JEQ12_015312	67	247	104	207	94	452	409	297	339	258	667	688	1.49	5.27692	2.20527	3.65432	1.92345	8.24087	7.91422	6.34096	6.80413	4.98719	12.8543	14.4883	0.00226479	1.11476	up
gene-JEQ12_017208	127	102	308	273	205	255	78	174	146	150	169	158	7.74536	5.88489	17.7259	13.0778	11.4758	12.6258	4.06996	10.0634	7.9401	7.88136	8.80215	8.99721	0.0343552	-0.67289	down
gene-JEQ12_003283	195	241	196	325	118	431	345	899	323	172	903	599	2.44484	2.86069	2.32043	3.20175	1.35146	4.37774	3.72228	10.7035	3.61539	1.85885	9.70665	7.03157	0.00659595	1.00325	up
gene-JEQ12_010317	53	124	37	140	154	144	251	246	172	113	363	170	1.1522	2.59749	0.755155	2.42227	3.10499	2.5719	4.7513	5.1375	3.37389	2.13994	6.84482	3.50019	0.0137102	0.901834	up
gene-JEQ12_007978	254	214	234	269	459	296	167	153	182	159	234	200	5.85942	4.68518	5.09711	4.87917	9.72854	5.53882	3.32101	3.34258	3.74146	3.15194	4.63359	4.32507	0.000734587	-0.830212	down
gene-JEQ12_004663	78	82	142	217	73	244	493	471	289	274	744	262	3.10728	3.11832	5.35083	6.8309	2.67907	7.91812	17.0167	17.9306	10.3517	9.45515	25.5921	9.82387	4.77705e-06	1.52898	up
gene-JEQ12_003220	7408	5901	10584	11990	12419	7824	5240	5844	5340	8738	5103	6247	419.447	317.271	565.575	533.646	645.773	359.228	255.28	314.261	269.944	426.327	247.541	331.035	0.00285805	-0.761395	down
gene-JEQ12_015506	363	190	296	372	371	352	122	162	225	291	327	291	3.69461	1.8293	2.84206	2.97281	3.46358	2.89956	1.06337	1.56264	2.04054	2.54576	2.85303	2.7739	0.0232498	-0.627146	down
gene-JEQ12_019163	47	145	69	139	40	123	220	417	99	111	486	140	3.59324	10.5988	5.01464	8.38708	2.78933	7.6312	14.574	30.4623	6.81141	7.3265	32.0525	10.0819	0.00507338	1.27722	up
gene-JEQ12_007505	31	29	0	144	26	21	36	75	121	99	366	53	1.5593	1.38112	0	5.78614	1.21946	0.866946	1.55107	3.62662	5.53393	4.37983	16.0776	2.52774	0.0486811	1.48183	up
gene-JEQ12_007501	26	57	99	566	13	81	83	27	152	883	3204	178	0.930453	1.93516	3.35489	15.9926	0.42486	2.34926	2.55078	0.901819	4.86379	27.3599	98.7273	5.97839	0.0276148	2.33061	up
gene-JEQ12_007503	59	114	43	248	28	15	66	93	303	268	1372	302	1.77804	3.29711	1.23999	5.96067	0.78407	0.362602	1.72273	2.67926	8.28837	7.0586	36.0064	8.66084	0.00195934	2.02622	up
gene-JEQ12_007502	63	96	0	292	0	37	128	213	265	379	1621	219	5.32747	7.67087	0	19.3925	0	2.53817	9.28945	17.1412	20.0039	27.6722	117.687	17.3672	0.0466332	2.41595	up
gene-JEQ12_016366	121	367	181	229	106	454	439	453	366	246	436	463	7.26781	20.9506	10.257	10.8046	5.80083	22.1341	22.7042	25.8515	19.6297	12.7231	22.4587	26.0449	0.0471037	0.630891	up
gene-JEQ12_018489	149	110	383	394	422	249	233	186	175	130	142	192	11.4854	8.02361	27.9982	23.9734	30.0171	15.6189	15.4761	13.683	12.1045	8.62186	9.39594	13.8609	0.0191661	-0.828523	down
gene-JEQ12_012990	198	198	205	383	346	508	178	254	181	214	224	228	31.5202	29.9103	30.6979	47.9397	50.5895	65.5215	24.3534	38.4027	25.6601	29.2793	30.533	33.934	0.00846171	-0.594378	down
gene-JEQ12_012993	2578	2238	2993	2923	4612	3690	2047	1809	1614	2860	1354	1697	137.348	113.246	150.529	122.438	225.668	159.46	93.8505	91.5401	76.7898	131.295	61.81	84.6301	0.00109719	-0.860556	down
gene-JEQ12_012994	1185	511	916	1351	1376	844	344	364	635	1245	951	654	9.74786	3.99347	7.1144	8.73778	10.3988	5.62984	2.43222	2.84105	4.66077	8.82501	6.70114	5.03487	0.0354472	-0.726311	down
gene-JEQ12_002706	957	797	376	1042	402	1843	1413	1364	2144	863	2160	1624	34.401	27.2106	12.7569	29.436	13.2631	53.7289	43.7093	46.5776	68.8551	26.7403	66.5599	54.658	0.0125027	0.738022	up
gene-JEQ12_020328	202	102	231	332	437	274	114	169	142	160	210	297	2.58608	1.2321	2.7869	3.34159	5.13676	2.84252	1.25558	2.05018	1.61585	1.7618	2.30294	3.55554	0.0367527	-0.688705	down
gene-JEQ12_019183	45	130	96	269	238	311	270	392	323	286	472	352	0.504227	1.38784	1.02099	2.38246	2.46452	2.84638	2.62366	4.20568	3.25298	2.77591	4.56809	3.71948	0.00741499	0.891672	up
gene-JEQ12_007346	330	381	228	470	279	604	636	443	736	523	991	610	8.21592	8.99241	5.33577	9.18884	6.37667	12.1958	13.6227	10.4622	16.3531	11.2037	21.1406	14.2023	0.0011133	0.663924	up
gene-JEQ12_005478	122	102	41	134	98	162	208	158	214	109	243	165	4.65805	3.68987	1.4706	4.03317	3.43022	5.04577	6.86152	5.7399	7.33497	3.59544	8.00153	5.93499	0.0356888	0.616717	up
NewGene_10485	4	14	21	22	15	26	75	22	32	41	26	65	0.147425	0.510827	0.78855	0.687937	0.536488	0.857407	2.64561	0.824945	1.14213	1.42016	0.879406	2.47137	0.0165314	1.26731	up
gene-JEQ12_010724	139	80	244	130	201	183	30	129	102	91	127	120	2.84958	1.55966	4.71562	2.08373	3.78209	3.04438	0.528099	2.51266	1.85414	1.60503	2.22311	2.28796	0.0220903	-0.895776	down
gene-JEQ12_016978	29	40	7	37	21	76	77	49	96	40	89	72	6.77446	9.02257	1.54295	6.81645	4.57982	14.5986	15.7369	10.8962	20.2867	8.0445	18.0205	15.9074	0.0349495	0.94125	up
gene-JEQ12_016976	1092	652	1308	1670	1795	1135	663	571	686	1514	878	808	37.5975	21.2992	42.4818	45.173	56.7436	31.6895	19.6408	18.6469	21.0666	44.9072	25.8987	26.0113	0.0190018	-0.715773	down
gene-JEQ12_000154	91	163	264	278	283	175	141	176	90	78	153	189	4.67356	7.97937	12.8426	11.2624	13.3773	7.29415	6.23362	8.61829	4.12721	3.43158	6.75547	9.10279	0.026745	-0.76183	down
gene-JEQ12_017737	407	308	698	683	1256	1880	366	584	712	511	289	605	29.3403	21.087	47.4975	38.671	83.1341	109.914	22.6528	39.9536	45.817	31.7423	17.855	40.7975	0.0227283	-0.813596	down
gene-JEQ12_017736	2106	1319	3004	2779	3896	2005	1311	1615	1516	2302	1543	1864	146.062	86.863	196.568	151.469	248.141	112.762	78.1775	106.334	93.8447	137.544	91.6679	120.975	0.00934604	-0.738514	down
NewGene_14667	250	132	264	186	369	290	184	163	218	206	152	147	5.78262	2.90342	5.75489	3.38322	7.85003	5.43559	3.65623	3.57281	4.50958	4.10041	3.01655	3.18436	0.0378054	-0.631161	down
NewGene_1509	309	451	145	320	75	339	30	20	31	78	11	79	3.45427	5.39666	1.58645	2.38991	0.616115	2.91474	0.182442	0.317694	0.355084	0.474029	0.064908	1.26728	2.82533e-08	-2.83975	down
gene-JEQ12_009581	2146	1126	954	2658	3365	2747	1035	962	1186	2648	1333	1747	21.2755	10.593	8.92023	20.7117	30.6387	22.0846	8.82543	9.05297	10.4948	22.6229	11.3181	16.2065	0.0486139	-0.642179	down
gene-JEQ12_008187	748	2377	1145	1268	608	2805	3463	3517	2966	1017	3796	2680	25.4986	76.9759	36.856	33.9675	19.0326	77.5621	101.607	113.906	90.3222	29.8825	110.899	85.5322	0.0138727	0.860125	up
gene-JEQ12_005671	15	8	21	23	0	13	39	47	33	35	79	40	0.337001	0.158952	0.462481	0.406384	0	0.241155	0.770867	1.02967	0.685821	0.700146	1.57621	0.865181	0.0108598	1.60631	up
gene-JEQ12_000424	15	16	78	57	52	37	18	19	27	15	34	29	0.922415	0.958156	4.75918	2.8807	3.06883	1.92024	0.988502	1.13122	1.52731	0.834194	1.83328	1.7075	0.0450208	-1.03481	down
gene-JEQ12_017533	25	30	14	88	86	76	122	173	69	68	248	241	0.446614	0.525471	0.241292	1.27903	1.46469	1.1344	1.95052	3.03957	1.14352	1.08017	3.94326	4.19366	0.00197051	1.43591	up
gene-JEQ12_019255	934	679	576	679	1175	843	646	340	570	765	462	625	13.1062	9.05375	7.62479	7.49108	15.1461	9.59701	7.79799	4.5262	7.14834	9.25402	5.55261	8.20521	0.0136082	-0.679942	down
gene-JEQ12_003309	50	84	62	48	17	119	93	128	147	50	192	170	3.13044	5.03468	3.73123	2.39574	0.986359	6.15717	5.07939	7.71323	8.3386	2.71822	10.4542	10.1494	0.0342776	0.889252	up
gene-JEQ12_019879	1350	2579	1587	12834	7276	1497	2667	1346	1730	1360	819	1006	134.03	243.052	148.694	1001.51	663.335	120.453	227.827	126.853	153.291	116.284	69.6156	93.4248	0.00715572	-1.63762	down
NewGene_9271	111	88	36	77	58	119	100	130	104	181	160	188	1.0001	0.752195	0.306264	0.935286	0.475023	0.935595	0.848658	1.54495	1.21863	2.548	2.1788	3.57574	0.0389751	0.686535	up
gene-JEQ12_014207	2526	4600	2314	5142	2645	5830	7778	10603	5908	3502	8654	8253	237.702	411.119	205.513	380.37	228.602	444.979	629.897	947.745	496.468	284.001	697.861	726.963	0.000793446	0.8654	up
gene-JEQ12_002819	1126	1403	850	1440	493	1879	1598	1568	2683	1099	3027	2031	31.8766	37.7077	22.6907	32.0253	12.7953	43.128	38.9115	42.155	67.8059	26.7922	73.414	53.7908	0.0247317	0.601358	up
gene-JEQ12_002816	39	54	40	113	29	179	60	158	148	115	219	221	2.79296	3.67499	2.68315	6.38631	1.87474	10.4881	3.70551	10.8434	9.52205	7.12048	13.5396	14.9557	0.0145815	0.992388	up
gene-JEQ12_002812	1336	1123	1841	2265	4069	1772	1010	1233	920	2033	1474	1678	12.6248	10.0804	16.423	16.8299	35.3281	13.5838	8.21258	11.0708	7.76143	16.5622	11.9376	14.8411	0.0238391	-0.72268	down
gene-JEQ12_006517	227	139	63	204	69	191	244	331	242	252	352	295	12.3215	7.18316	3.238	8.69824	3.42669	8.43549	11.4392	17.0979	11.7369	11.826	16.3928	15.0001	0.0114808	0.816931	up
gene-JEQ12_019471	78	42	116	87	155	94	24	53	61	82	47	56	3.75218	1.90756	5.29888	3.32349	6.89843	3.67082	0.991086	2.42498	2.62588	3.42262	1.95176	2.54194	0.0185872	-0.9826	down
gene-JEQ12_001636	13	25	51	96	36	58	94	157	56	25	103	169	0.52846	0.992388	1.99747	3.13213	1.36093	1.96949	3.36824	6.22061	2.06384	0.90226	3.66205	6.59339	0.0402715	1.03561	up
gene-JEQ12_001988	122	119	201	192	233	137	106	104	113	148	98	137	1.84528	1.7012	2.86428	2.27237	3.22937	1.67122	1.3782	1.487	1.52466	1.91836	1.26152	1.93931	0.025588	-0.668584	down
gene-JEQ12_016059	1698	2992	2515	2742	1520	4590	4464	4887	4308	2404	6093	4377	59.5782	99.6958	83.2817	75.6269	48.9675	130.61	134.809	162.867	134.995	72.6777	183.198	143.762	0.00858806	0.610785	up
gene-JEQ12_013578	439	56	251	169	292	186	78	122	74	174	139	215	13.0103	1.56367	6.9981	3.93763	7.94058	4.45228	1.96683	3.43287	1.93707	4.42408	3.52625	5.94273	0.0246416	-1.02539	down
gene-JEQ12_014521	91	204	217	263	145	291	322	427	244	249	379	432	1.45402	3.10563	3.27186	3.30635	2.12428	3.7804	4.42968	6.50209	3.48182	3.4281	5.20106	6.48052	0.0132246	0.655671	up
gene-JEQ12_009808	1213	2997	1602	1555	921	2983	6940	3615	4941	1626	1395	2324	45.8869	107.694	57.1899	46.2367	31.9861	91.5318	225.974	129.928	166.949	53.0006	45.2194	82.2908	0.0461318	0.796084	up
gene-JEQ12_005969	8	84	55	94	15	86	121	190	86	99	214	84	0.62875	6.81592	4.41351	6.35168	1.13203	5.96467	8.94836	15.5085	6.5648	7.34616	15.7973	6.71425	0.0251265	1.14622	up
NewGene_19479	243	69	138	130	359	132	34	78	106	122	74	82	3.64895	0.981658	1.95203	1.52975	5.03579	1.61286	0.435254	1.12351	1.41907	1.58278	0.979628	1.15208	0.00374526	-1.30483	down
gene-JEQ12_018199	0	20	0	29	0	31	44	152	79	17	141	130	0	0.733327	0	0.879051	0	0.967834	1.47936	5.70646	2.79608	0.554834	4.79566	4.81053	0.00252378	2.85056	up
gene-JEQ12_015266	256	336	221	309	81	631	632	529	672	285	663	721	5.51602	6.8842	4.49647	5.24501	1.59569	11.0412	11.7427	10.8387	12.9495	5.29278	12.2664	14.5657	0.0108881	0.844529	up
gene-JEQ12_001867	0	25	0	5	0	38	108	318	271	10	41	227	0	3.26963	0	0.47028	0	4.36104	13.1546	42.7886	34.2857	1.11926	4.87751	30.186	0.00230324	3.89934	up
gene-JEQ12_007428	3	21	0	14	0	20	40	31	40	28	30	25	0.170406	1.17341	0	0.622869	0	0.94675	2.01253	1.71378	2.09407	1.39181	1.4913	1.34408	0.0404828	1.73149	up
gene-JEQ12_017113	351	282	310	635	593	346	185	278	303	363	401	304	7.56546	5.77268	6.31928	10.7658	11.7463	6.04427	3.42693	5.69169	5.84213	6.74301	7.41606	6.13942	0.0242501	-0.602754	down
gene-JEQ12_014493	995	704	527	1421	2128	1152	644	714	808	1076	840	783	26.6448	17.8905	13.3048	29.9193	52.3381	25.0261	14.8356	18.1566	19.3274	24.837	19.2618	19.6164	0.0325298	-0.633881	down
gene-JEQ12_003974	166	83	147	193	159	180	120	94	111	114	120	107	8.52576	4.04298	7.1037	7.78479	7.50115	7.4824	5.28052	4.55398	5.09154	5.03552	5.26017	5.10998	0.013982	-0.614349	down
NewGene_5219	268	132	71	533	325	214	1453	814	550	390	1273	304	18.1313	8.4525	4.53691	28.3504	20.1865	11.7431	84.6589	52.2901	33.2081	22.8139	73.8177	19.1678	0.000488354	1.53996	up
gene-JEQ12_004545	52	132	64	74	22	106	190	162	160	71	284	139	1.36216	3.29089	1.58787	1.53597	0.529069	2.25922	4.31401	4.06941	3.76525	1.5978	6.42019	3.42937	0.0149396	1.0018	up
gene-JEQ12_018835	608	340	266	792	1249	647	1970	970	1586	638	1136	2046	27.2555	14.4762	11.2647	27.914	51.4491	23.539	76.0469	41.3404	63.5178	24.6577	43.6539	85.9113	0.00785029	0.947291	up
gene-JEQ12_018839	102	274	197	245	258	171	89	115	226	145	151	98	2.38243	6.13122	4.3762	4.53547	5.58184	3.25441	1.79628	2.56615	4.74241	2.92598	3.03616	2.14179	0.0214642	-0.76198	down
gene-JEQ12_010570	99	105	69	159	240	190	189	407	129	116	352	413	4.04696	4.07918	2.64665	5.10883	9.00887	6.29758	6.6399	15.8023	4.70111	4.07062	12.3327	15.8119	0.0457954	0.767863	up
gene-JEQ12_011190	141	488	191	240	91	611	799	492	742	206	610	429	12.0768	39.6822	15.4401	16.1246	7.1227	42.4898	58.9518	40.0317	56.8185	15.1676	44.7599	34.3573	0.0452769	0.816291	up
gene-JEQ12_011197	0	0	0	38	0	21	57	97	44	0	118	70	0	0	0	0.311601	0	0.172284	0.51722	0.967199	0.41322	0	1.06296	0.688548	0.0293207	2.86065	up
NewGene_10650	37	36	22	86	101	97	96	58	168	154	90	138	0.350934	0.318526	0.18979	0.646487	0.884813	0.751027	0.783955	0.536944	1.43053	1.26152	0.735204	1.22796	0.0435347	0.823334	up
gene-JEQ12_013264	17	56	45	15	0	35	78	105	50	63	138	108	0.589729	1.8745	1.48785	0.401052	0	0.991261	2.36457	3.48972	1.55564	1.89598	4.16838	3.54991	0.0242499	1.47953	up
gene-JEQ12_011035	459	226	177	239	489	178	179	92	156	195	112	126	8.85904	4.12975	3.21926	3.6183	8.65836	2.77484	2.95687	1.67629	2.68734	3.24046	1.83799	2.25864	0.00135989	-1.23516	down
gene-JEQ12_002672	1901	2067	1678	2915	1476	3599	3856	4014	3301	2580	5462	3888	46.8618	48.3645	39.0265	56.4678	33.4057	71.9399	81.7907	93.9556	72.6472	54.7883	115.356	89.6878	0.000280308	0.654333	up
gene-JEQ12_000662	159	174	46	103	158	187	271	330	194	157	564	288	5.39241	5.6155	1.46996	2.73973	4.93276	5.16632	7.93217	10.6783	5.89769	4.59027	16.4642	9.17647	0.0088644	0.950204	up
gene-JEQ12_004088	416	337	239	491	671	390	272	155	252	425	235	304	6.99456	5.36765	3.78889	6.4831	10.3495	5.30694	3.92621	2.4663	3.77739	6.15662	3.38252	4.7756	0.0126307	-0.770508	down
gene-JEQ12_000505	712	701	807	760	657	675	541	600	494	505	403	574	44.673	41.735	47.734	37.4437	37.8342	34.33	29.2074	35.739	27.658	27.262	21.6485	33.7083	0.00430344	-0.628126	down
gene-JEQ12_017363	1555	641	1345	2170	4227	1470	521	939	768	2063	1154	1198	16.8426	6.58403	13.747	18.4773	42.0524	12.9107	4.85076	9.65902	7.42838	19.2541	10.7069	12.1442	0.0226093	-0.92352	down
gene-JEQ12_006012	345	433	299	557	158	678	537	758	817	354	818	730	17.6408	21.0474	14.4086	22.406	7.40158	28.1512	23.6333	36.8333	37.3574	15.6216	35.8544	34.9736	0.0298571	0.600031	up
NewGene_18013	326	136	268	419	173	415	147	59	154	87	68	260	5.19104	2.39721	5.49151	5.63461	2.27357	5.26806	1.929	0.882673	1.71223	1.03347	0.795161	3.89186	0.000607801	-1.29191	down
gene-JEQ12_001378	1034	1090	761	997	1499	1187	553	654	1039	950	495	921	18.0878	18.1134	12.5696	13.7176	24.0915	16.8497	8.32248	10.8607	16.2331	14.3214	7.41791	15.0825	0.0110411	-0.659134	down
gene-JEQ12_001370	1307	667	1176	1775	2028	1141	575	849	817	1610	921	1037	111.374	53.9236	94.6145	118.904	158.753	78.8309	42.1399	68.7044	62.193	118.258	67.2441	82.7306	0.0450526	-0.617469	down
gene-JEQ12_011778	22	10	0	15	0	31	48	52	73	15	49	45	0.118192	0.049044	0	0.062805	0	0.137931	0.22662	0.270476	0.357336	0.068595	0.232392	0.229033	0.0275762	1.80472	up
gene-JEQ12_010430	27	56	16	34	48	79	99	103	60	44	112	92	2.02023	4.03012	1.09199	2.00445	3.37042	4.91518	6.51566	7.50904	4.09896	2.91979	7.39019	6.63162	0.0293323	0.872779	up
gene-JEQ12_010433	441	259	318	770	1564	610	844	1640	802	832	1885	2849	5.09967	2.84592	3.4688	7.0093	16.6381	5.72916	8.41339	18.0419	8.29085	8.30527	18.7097	30.8906	0.0164801	0.986423	up
gene-JEQ12_010436	4	25	70	85	10	22	57	130	94	87	64	107	0.261906	1.9552	5.62806	5.72439	0.720462	1.51069	4.20417	10.5146	7.13709	6.3606	4.68003	8.58344	0.0435006	1.21395	up
gene-JEQ12_011523	279	141	239	458	119	466	112	169	165	147	152	378	3.57606	1.70544	2.88824	4.61235	1.39245	4.84366	1.22898	2.05765	1.88857	1.62445	1.66226	4.52947	0.0467755	-0.69406	down
gene-JEQ12_014292	221	58	113	101	286	89	88	53	100	95	117	92	9.40556	2.33826	4.53943	3.36747	11.1866	3.07367	3.22445	2.13325	3.7894	3.45794	4.24681	3.65346	0.036535	-0.906052	down
gene-JEQ12_015600	6917	7960	11430	14090	11328	10485	7312	6899	8097	8403	6670	7741	283.214	309.477	441.689	453.5	425.941	348.143	257.618	268.258	296.015	296.458	233.987	296.635	0.00184488	-0.593367	down
NewGene_13483	111	142	222	165	242	115	52	91	81	175	51	86	2.13192	2.51769	3.806	2.4999	4.41065	1.85935	0.873006	1.67758	1.4168	2.88028	0.843464	1.62924	0.0112955	-1.04894	down
gene-JEQ12_013386	2541	1718	1132	3064	2729	4489	2802	3851	4666	2070	8340	4784	19.6709	12.628	8.26829	18.643	19.4055	28.1822	18.6622	28.3129	32.2552	13.8081	55.3223	34.6655	0.0255123	0.629887	up
gene-JEQ12_013380	146	79	88	155	29	314	173	216	273	197	376	264	1.79459	0.925893	1.02429	1.50151	0.327895	3.13885	1.83508	2.53303	3.00458	2.09355	3.9726	3.04905	0.0313932	0.821544	up
gene-JEQ12_012925	2243	1112	2084	2050	4254	1812	1380	911	1403	2535	1048	1772	28.2645	13.3023	24.7799	20.3037	49.2356	18.5122	14.9574	10.8996	15.79	27.5327	11.3139	20.9015	0.0305911	-0.747724	down
gene-JEQ12_014560	315	329	188	319	133	502	439	269	537	537	674	476	12.8774	12.7798	7.2392	10.2648	4.96796	16.6494	15.4468	10.4485	19.6045	18.9276	23.6215	18.2237	0.03089	0.596777	up
gene-JEQ12_009343	656	332	897	547	572	391	346	248	300	685	180	253	74.8543	35.9309	96.5797	49.0179	59.8937	36.1067	33.9495	26.8687	30.5562	67.29	17.6004	26.9311	0.0201643	-0.920317	down
gene-JEQ12_008568	22	68	15	34	66	101	74	89	64	99	158	154	0.486319	1.42896	0.300421	0.580225	1.33145	1.81098	1.4041	1.87487	1.25132	1.89291	2.99476	3.18639	0.0282821	0.955963	up
gene-JEQ12_002003	899	669	487	568	868	594	552	213	597	595	283	542	29.2535	20.69	14.9532	14.5397	25.9392	15.6748	15.4624	6.58622	17.3529	16.6999	7.8743	16.5187	0.0235151	-0.735828	down
gene-JEQ12_019534	1989	1347	1239	1653	2196	1677	994	625	1120	1816	633	1396	38.1757	24.5489	22.4421	24.9439	38.7041	26.102	16.4195	11.3882	19.1852	30.0296	10.3982	25.0808	0.0116124	-0.766004	down
gene-JEQ12_011090	66	219	98	136	42	248	293	258	203	151	388	270	1.63694	5.1783	2.28631	2.66094	0.938379	4.99044	6.27186	6.09333	4.5114	3.22567	8.2755	6.28231	0.0234491	0.847086	up
gene-JEQ12_011092	55	97	0	119	12	84	158	221	119	180	275	121	1.58758	2.68602	0	2.71877	0.299872	1.9804	3.95291	6.12272	3.10189	4.5218	6.87619	3.29831	0.0218803	1.49639	up
gene-JEQ12_018726	392	540	342	355	621	481	483	237	392	316	209	366	11.8931	15.5786	9.79299	8.45732	17.3081	11.8424	12.616	6.83154	10.6325	8.25297	5.42965	10.401	0.0368462	-0.603501	down
gene-JEQ12_018723	2216	920	2362	3030	3550	1767	624	1164	1013	2930	1134	1562	161.369	63.582	162.344	173.464	237.469	104.334	39.0879	80.5166	65.8317	183.848	70.7168	106.475	0.0252658	-0.852563	down
gene-JEQ12_017199	909	668	543	1067	1753	870	725	346	646	1160	455	592	21.346	14.8848	12.0361	19.6865	37.8194	16.5608	14.6415	7.70205	13.5354	23.4657	9.15511	13.0034	0.0461336	-0.69195	down
gene-JEQ12_017197	820	398	499	669	921	577	274	366	378	724	626	387	24.1087	11.0885	13.8305	15.4396	24.8647	13.7348	6.91904	10.213	9.92156	18.328	15.7602	10.636	0.031968	-0.666886	down
gene-JEQ12_019090	2231	1406	1437	3068	3339	2173	1069	1148	1405	2286	1678	2101	15.4352	9.23703	9.38232	16.6853	21.2119	12.1896	6.36306	7.54213	8.67394	13.6285	9.94117	13.6034	0.0174783	-0.63607	down
gene-JEQ12_014366	85	426	61	291	0	42	44	42	55	30	37	24	2.61348	12.5481	1.77189	7.07604	0	1.05344	1.15986	1.22434	1.51968	0.789021	0.961697	0.674878	0.00749855	-2.11674	down
gene-JEQ12_020043	157826	61385	144484	126653	164981	62039	61238	65851	53133	159259	51257	60479	19894.7	7346.9	17187.6	12548.4	19097.2	6341.14	6641.52	7882.79	5979.83	17297.7	5535.23	7134.55	0.0298033	-0.838026	down
gene-JEQ12_003561	304	322	297	414	277	289	236	192	333	203	201	213	14.2795	14.3485	13.1701	15.3116	11.9682	11.003	9.52415	8.56005	13.9827	8.2069	8.0909	9.35856	0.00680868	-0.620374	down
gene-JEQ12_002219	941	521	944	1090	1676	877	596	440	653	1129	664	780	13.859	7.28136	13.1119	12.6195	22.6703	10.4742	7.55257	6.14993	8.58867	14.3261	8.37676	10.7495	0.0311291	-0.662519	down
gene-JEQ12_018094	37	40	0	87	0	104	47	62	219	114	288	142	1.04063	1.08765	0	1.96063	0	2.41245	1.1527	1.69039	5.61576	2.80312	7.08615	3.79893	0.043919	1.68075	up
gene-JEQ12_011110	80	208	108	214	120	318	275	325	251	174	375	337	1.98275	4.94284	2.54372	4.20074	2.75454	6.4518	5.90893	7.71022	5.60125	3.73999	8.02824	7.88994	0.0198978	0.650114	up
gene-JEQ12_017876	9	57	41	43	0	104	79	203	130	38	135	132	0.355611	2.14908	1.54763	1.33892	0	3.38444	2.71935	7.78205	4.6644	1.31633	4.66987	4.98666	0.0325414	1.46446	up
gene-JEQ12_010328	3	11	26	30	0	52	45	66	26	58	128	85	0.006121	0.030432	0.070274	0.066953	0	0.12303	0.111709	0.181389	0.067236	0.144856	0.320896	0.232721	0.0163876	1.71625	up
gene-JEQ12_016865	334	278	510	1050	241	502	422	855	602	786	1680	821	12.9377	10.2035	18.6259	31.9813	8.55297	15.775	14.0503	31.4485	20.8132	26.2218	55.7529	29.7637	0.0375537	0.706118	up
NewGene_4422	59	111	9	78	22	157	211	78	362	86	175	118	1.62601	3.3196	0.247431	1.79685	0.542752	3.79431	5.31563	2.08921	9.16926	2.03	4.37935	3.42981	0.0289091	1.17892	up
gene-JEQ12_009189	189	98	140	195	378	99	63	81	52	234	93	82	11.705	5.77146	8.18512	9.50558	21.5039	4.9714	3.31432	4.73341	2.84326	12.4764	4.91587	4.74376	0.0334482	-1.01361	down
gene-JEQ12_007058	1599	1493	1680	1692	2090	1352	1217	843	1207	849	645	771	69.3995	61.5234	68.8005	57.7091	83.2746	47.5505	45.4105	34.7437	46.748	31.7409	23.9534	31.28	8.58459e-05	-1.00495	down

## Sheet: A_vs_C.DEG
Table S7 Differentially expressed gene results
Gene number	A12_Count	A11_Count	A8_Count	A7_Count	A10_Count	A9_Count	C11_Count	C10_Count	C12_Count	C7_Count	C9_Count	C8_Count	A12_FPKM	A11_FPKM	A8_FPKM	A7_FPKM	A10_FPKM	A9_FPKM	C11_FPKM	C10_FPKM	C12_FPKM	C7_FPKM	C9_FPKM	C8_FPKM	Pvalue	log2FC	regulated
NewGene_16691	185	95	269	546	366	215	61	207	95	86	234	49	3.64851	1.61757	5.06425	8.39812	6.7963	3.31869	1.0496	4.51076	2.08364	1.57298	4.27144	0.536476	0.0152689	-1.18624	down
NewGene_19931	126	210	208	258	78	129	357	382	373	279	127	282	9.63929	15.2781	15.0768	15.5783	5.43712	7.9847	24.8449	30.728	29.2481	20.6357	8.8097	13.9124	0.0436479	0.840257	up
NewGene_2039	0	11	0	47	0	29	71	85	37	306	50	108	0	0.182449	0	0.635952	0	0.500968	1.36372	1.71987	0.643456	5.94241	0.779486	1.21201	0.00202029	3.1309	up
NewGene_5095	272	139	297	181	180	94	71	84	71	50	99	111	12.3272	5.99087	12.7096	6.45741	7.50259	3.44719	2.90085	4.00309	3.29279	2.15741	4.05125	3.2295	0.000310159	-1.44447	down
NewGene_5090	127	84	158	145	129	118	20	37	38	78	65	87	4.49553	2.81012	6.27586	4.191	4.21131	3.38354	0.653748	1.40911	1.3832	2.67429	2.08618	1.9734	0.000416969	-1.37678	down
gene-JEQ12_002293	82	39	271	15	209	381	14	46	8	45	15	25	9.33244	4.1899	29.1235	1.27277	21.8173	35.2225	1.36719	5.49107	0.873398	4.92746	1.51526	1.76055	7.40548e-05	-2.71968	down
gene-JEQ12_013725	65	84	39	95	62	132	49	191	166	152	152	117	8.18854	10.0338	4.53788	9.32058	7.06564	13.4736	5.53626	25.1362	21.3064	18.4283	17.3175	9.4682	0.0418641	0.85861	up
gene-JEQ12_001956	147	184	163	394	321	522	444	386	300	360	509	776	3.57446	4.26661	3.74496	7.55415	7.19477	10.338	9.83422	9.88885	7.4729	8.49539	11.2947	12.1747	0.0104968	0.633596	up
gene-JEQ12_011381	622	944	539	767	365	1024	1271	1622	667	1234	789	1867	24.739	35.6585	20.2296	23.9844	13.3468	33.0372	45.8656	67.7269	27.0857	47.4672	28.5072	47.7395	0.00948685	0.725781	up
NewGene_14135	962	761	646	315	462	1949	1542	1858	802	1479	1808	2850	32.2687	24.2323	20.4564	8.28576	14.2167	53.0219	46.884	65.3695	27.475	47.93	55.0773	61.3927	0.0063002	0.919574	up
NewGene_13723	168	63	28	46	66	80	24	53	0	31	40	51	2.43762	0.864269	0.379007	0.585216	0.878218	0.971985	0.312115	0.957424	0	0.432523	0.603115	0.480195	0.0451458	-1.41091	down
gene-JEQ12_000849	1399	2859	1306	2132	1309	4260	609	742	744	1909	1472	2542	81.389	157.983	71.7197	97.5541	69.9492	201.063	32.1215	45.3	44.2016	107.357	77.8001	95.0135	0.00974566	-0.826075	down
gene-JEQ12_008330	22	16	0	23	2	34	30	21	77	31	55	70	0.50681	0.35256	0	0.426106	0.039065	0.658274	0.644086	0.528321	1.8796	0.707174	1.19732	1.07712	0.0415605	1.61243	up
gene-JEQ12_005420	305	212	176	390	139	273	472	652	216	416	261	561	5.31928	3.50069	2.88739	5.33473	2.21724	3.86019	7.45718	11.9127	3.84668	7.00218	4.12674	6.28331	0.0272799	0.724444	up
gene-JEQ12_016901	26	67	24	52	5	111	45	150	44	99	122	182	1.23219	3.0142	1.07012	1.93148	0.204055	4.26729	1.93682	7.47086	2.14022	4.53683	5.25151	5.55262	0.0448478	1.13417	up
gene-JEQ12_001851	12	12	0	46	0	23	52	47	72	32	37	90	0.256218	0.259424	0	0.83823	0	0.421278	1.08126	1.129	1.70401	0.699523	0.764208	1.32731	0.0256571	1.93821	up
NewGene_1269	297	252	402	633	301	381	266	126	200	182	325	383	4.66463	3.39674	5.79402	7.14717	4.41268	4.47489	3.41234	2.04549	2.75462	2.68165	4.37054	3.6075	0.00671886	-0.7217	down
gene-JEQ12_002169	255	202	217	269	104	485	516	304	261	290	445	773	3.63027	2.73591	2.9189	3.00699	1.3607	5.60487	6.66143	4.53779	3.79149	3.9958	5.7636	7.07957	0.0226997	0.653925	up
gene-JEQ12_002165	131	83	91	157	243	122	51	101	40	73	153	106	4.70981	2.8235	3.08773	4.43629	8.02349	3.54538	1.64754	3.78254	1.45088	2.50333	4.96786	2.43429	0.0411017	-0.79981	down
gene-JEQ12_004577	869	629	1178	1573	1024	983	672	658	553	650	1093	739	28.8801	19.8336	36.9609	41.1038	31.2641	26.4874	20.2531	22.9325	18.7605	20.8508	32.9763	15.7648	0.0127125	-0.59538	down
gene-JEQ12_020544	75	176	95	111	26	267	349	160	172	206	149	398	3.68387	8.1759	4.40056	4.26983	1.13263	10.632	15.5432	8.23556	8.61667	9.75558	6.63638	12.527	0.0393281	0.890127	up
gene-JEQ12_003357	664	380	210	1007	298	903	1537	2132	606	1491	621	1188	52.8362	28.6786	15.7303	63.0253	21.762	58.2627	110.969	178.038	49.2317	114.691	44.891	60.7355	0.00262903	1.17693	up
NewGene_8174	1120	232	786	393	1518	594	448	215	407	481	318	734	35.4385	8.08715	25.9235	9.37107	42.2924	17.3981	12.6449	6.81421	12.5922	15.7046	9.5202	16.2639	0.0187247	-1.01492	down
gene-JEQ12_011494	55	192	90	42	68	44	7440	6545	21	68	63	60	6.03279	20.166	9.39167	3.60788	6.89785	3.91381	746.31	759.514	2.35883	7.1917	6.23598	4.20065	0.000133671	4.77295	up
gene-JEQ12_004050	270	499	354	866	305	649	413	1066	292	860	1173	1241	10.4664	18.3958	12.9659	26.4289	10.8578	20.4224	14.5185	43.4102	11.5517	32.2599	41.3748	30.9452	0.0284356	0.698024	up
gene-JEQ12_014078	145	123	95	202	134	266	104	73	51	71	101	96	7.32023	5.88799	4.50892	7.99721	6.21276	10.879	4.74227	3.8285	2.62701	3.43575	4.61443	3.08866	0.000174485	-1.00172	down
gene-JEQ12_011368	0	27	0	19	0	50	59	70	52	58	32	129	0	0.519022	0	0.296426	0	0.819207	1.08261	1.49809	1.07255	1.13603	0.578637	1.69067	0.0346293	2.15624	up
gene-JEQ12_010006	349	600	518	805	709	960	948	1183	808	1584	718	1914	5.81915	9.52199	8.16544	10.5761	10.8818	13.0084	14.3594	20.7434	13.7921	25.5721	10.8951	20.5461	0.00136198	0.809776	up
NewGene_5242	4295	6078	2422	5922	3709	5141	10580	18569	4975	16886	4760	13582	296.897	398.938	158.004	321.779	235.48	288.19	663.084	1346.44	351.233	1127.79	298.827	602.982	0.000220879	1.28704	up
gene-JEQ12_012250	24	60	111	162	98	141	119	690	61	141	252	207	1.09559	2.60899	4.83866	5.90173	4.15338	5.29351	4.98759	33.5826	2.89064	6.30415	10.6277	6.16925	0.0153911	1.32341	up
gene-JEQ12_007797	1129	2590	1377	1925	1284	1505	1235	5793	1168	4264	2640	2270	92.9693	202.495	107.003	124.609	97.0678	100.462	92.1386	500.401	98.2265	339.233	197.39	120.033	0.0495908	0.777257	up
NewGene_7918	903	819	855	583	630	1115	832	537	218	536	554	989	14.3818	12.3885	12.8546	7.30148	9.21442	14.4056	12.0054	8.96042	3.54115	8.24183	8.01434	10.114	0.0296333	-0.594287	down
gene-JEQ12_004326	178	170	92	350	178	485	800	161	203	231	336	1032	1.59217	1.45047	0.772811	2.47114	1.46294	3.5271	6.51534	1.50988	1.8599	2.00274	2.73525	5.95127	0.0440719	0.817606	up
NewGene_19885	52	164	85	114	68	73	318	110	136	70	248	376	0.693576	2.10365	1.06065	1.23287	0.818537	0.776741	4.17217	1.55647	1.83105	0.916272	2.98343	3.25519	0.0195867	0.980547	up
gene-JEQ12_007913	1344	1299	902	2260	1033	1976	2448	3153	1303	2778	1770	2255	81.1716	74.4918	51.3925	107.247	57.2543	96.7391	134.005	199.674	80.3488	162.091	97.0491	87.4248	0.0143979	0.636086	up
gene-JEQ12_009312	25	151	144	334	55	155	323	385	700	100	119	338	0.382371	2.19466	2.08334	4.02063	0.765801	1.91931	4.49607	6.19569	10.9648	1.46962	1.65547	3.3267	0.0196876	1.35431	up
gene-JEQ12_002761	21864	29872	46697	27210	39675	52407	9872	26376	7471	26810	38759	37259	663.04	860.162	1336.45	648.574	1104.89	1288.73	271.388	838.877	231.333	785.431	1067.28	725.561	0.0225766	-0.739194	down
gene-JEQ12_015534	1690	1218	1833	2380	4252	2144	1214	1613	1030	1133	2575	2148	21.9227	15.0048	22.4488	24.2676	50.6703	22.5536	14.2702	21.9509	13.6465	14.1976	30.3421	17.8958	0.0357388	-0.610771	down
gene-JEQ12_000678	510	520	638	507	761	596	467	423	135	321	567	544	8.93531	8.66344	10.5622	6.99156	12.2536	8.47485	7.42129	7.77518	2.41407	5.43609	9.03525	6.12856	0.0115917	-0.700507	down
NewGene_17656	31	17	5	107	174	18	154	315	122	178	71	139	0.24648	0.122139	0.031164	0.664578	1.26745	0.116121	1.11161	2.62964	0.988511	1.37003	0.510235	0.711726	0.0311835	1.49628	up
gene-JEQ12_001260	100	144	99	199	177	87	213	274	161	287	140	273	2.39298	3.26745	2.22937	3.74741	3.89506	1.69448	4.63152	6.89611	3.95229	6.65112	3.0499	4.20662	0.0498554	0.676053	up
gene-JEQ12_004839	203	297	329	280	452	250	203	205	187	146	315	223	18.26	25.3625	27.9315	19.7582	37.3252	18.1855	16.5372	19.2669	17.1567	12.6244	25.7055	12.8591	0.0443329	-0.612347	down
gene-JEQ12_015040	284	268	689	724	326	435	245	208	260	225	357	409	6.02047	5.38859	13.797	12.0746	6.33571	7.48325	4.69508	4.62511	5.61433	4.59484	6.86862	5.56237	0.0100473	-0.773005	down
gene-JEQ12_006642	104	186	158	143	19	223	112	541	153	441	147	697	9.73639	16.5746	13.9479	10.5087	1.59971	16.9895	9.53871	53.3129	14.6463	40.016	12.5379	42.1089	0.0194224	1.21681	up
gene-JEQ12_016388	136	194	193	284	313	418	73	176	151	92	270	241	4.70882	6.3715	6.31304	7.73623	9.99136	11.7699	2.26996	6.38336	5.34175	3.05937	8.52155	5.35962	0.0452265	-0.672047	down
NewGene_15853	92	63	48	115	47	89	86	148	321	84	107	165	1.26277	0.810518	0.62275	1.24087	0.590061	0.983724	1.06805	2.13392	4.49446	1.10526	1.32534	1.4535	0.0218674	1.09339	up
NewGene_12190	84	41	59	109	54	169	144	196	158	155	122	134	1.20979	1.12541	1.21469	1.54321	0.829502	2.57706	2.5263	3.38745	2.42357	2.97504	1.99634	1.67875	0.016437	0.895023	up
gene-JEQ12_007329	80	60	0	99	67	61	259	145	198	214	40	135	3.51973	2.52397	0	3.42727	2.72088	2.1956	10.4168	6.74642	8.98878	9.17356	1.59164	3.8415	0.0313636	1.49305	up
gene-JEQ12_018289	366	271	172	427	446	528	133	236	104	253	481	327	3.41554	2.4022	1.51552	3.13246	3.82501	3.99559	1.12295	2.30753	0.984875	2.27576	4.07246	1.95808	0.0478221	-0.641146	down
gene-JEQ12_003963	613	587	737	858	1773	694	709	334	227	469	829	762	2.85056	2.59297	3.23618	3.1371	7.57389	2.61616	2.98867	1.62872	1.07821	2.10573	3.50157	2.27451	0.0110889	-0.845904	down
gene-JEQ12_004217	87	72	92	110	191	131	51	42	33	88	72	124	2.26499	1.78667	2.27181	2.24396	4.58446	2.76406	1.20908	1.13209	0.855029	2.21821	1.69293	2.07564	0.0138679	-0.897039	down
NewGene_18910	40	14	24	9	108	4	180	228	83	107	67	116	0.583883	0.194963	0.332016	0.099538	1.45153	0.046285	2.40158	3.51974	1.24441	1.51751	0.894707	1.08935	0.00946878	1.82729	up
NewGene_13825	386	354	614	348	287	973	184	255	94	295	543	477	5.40603	4.70858	8.10703	3.83078	3.68236	11.039	2.33563	3.74653	1.33248	3.97878	6.88595	4.28253	0.0173905	-0.829828	down
gene-JEQ12_010516	0	23	0	15	0	26	40	40	152	25	7	22	0	2.38504	0	1.28234	0	2.36384	4.06363	4.72373	17.6304	2.73168	0.667462	1.55532	0.0288481	2.54074	up
gene-JEQ12_006672	185	96	35	107	9	161	805	273	110	137	89	169	4.22745	2.08532	0.755196	1.92283	0.175943	2.9884	16.7437	6.56777	2.56251	3.02626	1.85258	2.48147	0.0307856	1.39423	up
NewGene_6910	122	116	285	195	142	151	102	39	65	154	120	78	1.9029	1.47212	3.66787	2.49649	1.59786	1.84076	1.76847	0.539031	0.816094	2.6229	1.67718	0.845836	0.0210436	-0.954457	down
NewGene_13988	248	634	448	494	764	574	2809	1234	810	798	819	1290	6.21053	15.0861	10.5777	9.73063	17.5721	11.6489	63.8204	32.4177	20.7141	19.3044	18.6315	20.7503	0.000659905	1.22483	up
gene-JEQ12_010239	69	77	61	109	146	49	202	130	217	168	85	165	3.96426	4.19684	3.31814	4.93345	7.72116	2.26003	10.5597	7.81637	12.7661	9.33854	4.41029	6.08672	0.0362553	0.901238	up
NewGene_14221	2	6	0	14	52	28	0	265	8	56	91	68	0.032128	0.130272	0	0.239362	1.11112	0.524292	0	6.46894	0.173068	1.22695	1.90859	1.07535	0.0399867	2.28847	up
gene-JEQ12_013055	26	19	46	65	9	71	204	65	175	46	38	120	0.75962	0.528722	1.313	1.52379	0.233442	1.72578	5.57892	2.03364	5.39469	1.33724	1.03231	2.31993	0.00856862	1.56249	up
gene-JEQ12_013059	103	72	65	148	77	111	225	184	110	185	135	280	0.465756	0.308831	0.276922	0.526525	0.318664	0.406951	0.924455	0.873173	0.506234	0.809393	0.554644	0.816191	0.00189471	0.877964	up
gene-JEQ12_005942	274	383	396	380	319	575	228	231	78	281	402	502	8.51005	11.3135	11.6327	9.28681	9.1174	14.5063	6.41666	7.52314	2.47235	8.43484	11.3624	10.0363	0.0300955	-0.609269	down
gene-JEQ12_019551	251616	273072	761036	1002641	960255	461013	212101	238648	247795	470095	419576	500490	2278.27	2347.63	6502.91	7135.57	7984.18	3384.72	1740.89	2266.19	2291.09	4111.91	3449.56	2909.92	0.00630593	-0.930227	down
gene-JEQ12_007401	86	75	110	137	121	158	238	109	289	141	153	247	1.18712	0.987921	1.44028	1.50013	1.54485	1.78264	3.00536	1.59292	4.10338	1.89519	1.93475	2.20557	0.0261277	0.784059	up
gene-JEQ12_017170	167	269	103	325	556	661	836	699	222	679	421	702	4.24937	6.48368	2.45731	6.48861	12.9908	13.6455	19.2977	18.665	5.77496	16.7057	9.72659	11.4727	0.048934	0.766597	up
gene-JEQ12_001108	104	192	37	259	67	173	305	207	169	312	324	223	2.33997	4.09501	0.775781	4.57032	1.37858	3.15288	6.20976	4.87522	3.86801	6.76928	6.60792	3.21316	0.0249775	0.891124	up
gene-JEQ12_002650	171	219	223	274	102	298	339	409	368	386	297	603	2.21922	2.69973	2.72363	2.79679	1.20823	3.13546	3.99027	5.56266	4.87207	4.84189	3.49279	5.0276	0.00180788	0.850172	up
NewGene_16534	239	151	311	286	231	242	171	126	120	90	310	251	6.25595	3.75293	7.67594	5.88299	5.53752	5.1296	4.05733	3.43846	3.19096	2.25328	7.36429	4.21898	0.044796	-0.617099	down
NewGene_5898	84	181	178	277	77	133	317	569	295	291	298	221	1.34384	2.0076	1.70254	2.97198	0.653208	1.3458	2.82581	7.3825	2.75025	3.70148	3.75617	2.12027	0.00486325	1.11969	up
gene-JEQ12_020025	41	59	0	44	16	65	134	162	91	105	21	167	1.27697	1.72406	0	1.05869	0.448889	1.62822	3.78854	5.30525	2.88546	3.14625	0.591565	3.34578	0.0241595	1.6051	up
gene-JEQ12_007173	123	188	72	158	121	161	315	282	237	178	183	204	8.17181	11.8494	4.4601	8.24093	7.36461	8.65058	18.981	19.6112	16.0599	11.389	11.0184	8.70769	0.0245431	0.761189	up
gene-JEQ12_013908	135	88	239	237	211	174	177	66	50	122	136	195	5.14914	3.19801	8.64292	7.11449	7.41443	5.40703	6.14626	2.63976	1.92618	4.50125	4.70897	4.7993	0.0465688	-0.705431	down
gene-JEQ12_004886	232	138	156	310	198	343	386	275	353	267	427	585	7.23504	4.07779	4.59075	7.60931	5.65443	8.66466	10.9312	8.99015	11.2437	8.04651	12.1058	11.7273	0.00356994	0.677738	up
gene-JEQ12_015413	354	289	335	275	297	265	198	194	130	211	284	187	7.57756	5.86519	6.75391	4.61587	5.83226	4.59562	3.83172	4.3464	2.82818	4.35314	5.51193	2.56732	0.0106394	-0.717527	down
gene-JEQ12_016809	65	214	146	436	170	150	337	478	16	891	201	965	9.31341	29.4109	19.9239	49.6716	22.6273	17.5932	44.1591	72.5953	2.32501	124.653	26.332	89.8072	0.047694	1.16021	up
gene-JEQ12_000565	970	698	1068	1700	2160	1528	883	711	483	987	1295	1546	21.382	14.6195	22.2254	29.4779	43.7637	27.328	17.659	16.4494	10.8772	21.0211	25.9264	21.9001	0.0191439	-0.595156	down
gene-JEQ12_000569	711	1280	1938	1270	817	1173	556	846	572	1041	1160	929	47.2665	80.7948	121.581	66.351	49.8541	63.2447	33.4943	58.9783	38.8265	66.8626	70.0304	39.6458	0.0416225	-0.607727	down
gene-JEQ12_007031	959	505	761	2672	1546	1645	2462	2261	1309	2242	1443	3902	15.7286	7.86679	11.7754	34.4702	23.2919	21.8957	36.6334	38.9188	21.9317	35.5419	21.5068	41.1305	0.0196662	0.707412	up
gene-JEQ12_006920	8	13	0	38	48	35	71	47	29	100	60	174	0.224168	0.365444	0	0.927699	1.37979	0.891462	2.00692	1.55094	0.916909	3.02565	1.70333	3.51548	0.0176005	1.66128	up
gene-JEQ12_014970	140	183	76	204	272	381	717	632	106	503	144	250	1.61748	2.01475	0.827402	1.86476	2.90522	3.59035	7.559	7.70956	1.25383	5.65012	1.51846	1.86366	0.0488751	0.947951	up
gene-JEQ12_011654	57	143	31	71	86	127	136	768	9	361	720	1113	7.67282	18.4659	3.88281	7.6199	10.7804	14.0651	16.8017	110.08	1.19914	47.6362	89.3846	97.7087	0.000150009	2.36746	up
gene-JEQ12_015574	72	12	139	63	67	103	22	11	0	40	37	19	8.1773	1.24852	14.9061	5.61563	6.9235	9.4603	2.1922	1.22662	0	4.35187	3.74359	1.33592	0.00703223	-1.98507	down
NewGene_3294	0	8	22	39	0	35	79	56	163	39	28	50	0	0.149988	0.421646	0.663391	0	0.564054	1.36462	1.9404	3.28404	1.06963	0.587338	0.634375	0.0136502	2.2802	up
gene-JEQ12_014501	16450	21515	4645	34020	23061	19691	30255	61355	16687	67332	19235	68347	1411.02	1752.23	375.933	2293.62	1816.45	1369.51	2352.5	5519.43	1461.57	5579.34	1498.11	3764.5	0.00607587	1.08247	up
gene-JEQ12_008098	98	97	31	176	79	274	158	149	86	258	296	698	0.754594	0.708627	0.223836	1.06863	0.556802	1.7203	1.10637	1.20953	0.680402	1.92842	2.0807	3.46883	0.021165	0.985472	up
gene-JEQ12_003046	21	31	0	72	67	127	197	79	96	159	68	177	0.496011	0.69762	0	1.34225	1.45577	2.46895	4.26872	1.97808	2.35209	3.68089	1.47347	2.71415	0.0402973	1.3741	up
gene-JEQ12_003047	31	38	37	46	0	36	77	43	81	90	54	149	0.497343	0.584416	0.566291	0.578028	0	0.47313	1.13069	0.728005	1.3414	1.40732	0.786257	1.55281	0.0446518	1.29423	up
gene-JEQ12_001887	310	181	556	23	388	143	259	15	32	124	173	21	12.2791	6.78974	20.8242	0.713605	14.1224	4.58412	9.31062	0.618398	1.25992	4.75237	6.22337	0.521954	0.0295501	-1.58134	down
gene-JEQ12_014831	856	252	607	580	582	611	373	416	327	370	440	390	53.4795	14.9237	35.786	28.4518	33.3532	30.9516	21.1147	27.2235	20.8148	22.2803	24.9558	15.6426	0.0264938	-0.67413	down
gene-JEQ12_016470	508	606	671	1010	585	1123	664	1349	888	1442	1145	1372	20.4441	23.1457	25.4728	31.9472	21.6269	36.6377	24.2342	56.9505	36.4934	56.0645	41.8391	35.4518	0.0122009	0.59568	up
NewGene_1015	38	66	34	99	69	67	57	173	103	126	120	211	1.56055	2.5831	1.32133	3.2292	2.6404	2.23706	2.15216	7.524	4.37354	5.03577	4.52176	5.64024	0.00621117	1.02468	up
gene-JEQ12_002236	328	236	310	325	859	413	230	193	150	282	411	341	13.3319	9.09404	11.8816	10.3748	32.1068	13.6053	8.46041	8.21352	6.19662	11.0664	15.1736	8.89761	0.0235453	-0.767711	down
gene-JEQ12_018512	84	177	106	203	123	327	282	246	155	259	358	341	3.12052	6.29209	3.72395	5.95783	4.20197	9.91643	9.54623	9.65273	5.89991	9.36995	12.1461	8.19117	0.0143358	0.658152	up
gene-JEQ12_010300	1460	1574	888	2379	1083	2460	1960	3732	1197	3588	2339	4367	13.5932	13.9195	7.80231	17.4197	9.25965	18.5821	16.5474	36.456	11.3813	32.2869	19.7784	26.1218	0.00601793	0.746214	up
gene-JEQ12_003280	734	595	884	1264	573	679	409	297	241	454	756	567	43.3868	33.3997	49.3064	58.7551	31.118	32.535	21.9064	18.4213	14.5103	25.9002	40.573	21.5135	0.000368033	-0.933065	down
gene-JEQ12_010149	222	406	209	463	153	610	501	1197	112	771	527	1048	21.8891	37.9406	19.4371	35.8842	13.8472	48.7508	44.6983	123.705	11.238	73.4216	47.1073	66.313	0.021198	0.959116	up
gene-JEQ12_009004	69	54	180	25	75	69	62	37	33	36	27	38	3.30178	2.4448	8.18003	0.922784	3.31699	2.68366	2.67882	1.82623	1.59754	1.6495	1.14515	1.16108	0.0340741	-1.1607	down
NewGene_15516	11	10	0	26	0	9	30	56	58	25	40	17	0.238851	0.29846	0	0.654464	0	0.232286	0.831159	1.8131	1.32107	0.764893	1.09728	0.35264	0.0177426	2.17478	up
gene-JEQ12_016960	133	201	156	155	141	177	207	262	204	282	195	476	11.3655	16.3284	12.5874	10.4397	11.0658	12.2501	16.0442	23.5159	17.8607	23.3304	15.1701	26.1963	0.0178978	0.625866	up
gene-JEQ12_016962	727	524	649	707	1160	1103	1905	869	734	1573	964	2362	10.9142	7.47265	9.19247	8.33699	15.9923	13.4252	25.9397	13.6897	11.2443	22.816	13.1423	22.7767	0.0152735	0.657219	up
gene-JEQ12_000417	71	57	10	91	51	130	209	46	319	49	101	110	1.0917	0.827118	0.142126	1.10238	0.71335	1.63395	2.92869	0.733179	5.04528	0.730943	1.41824	1.0891	0.0492011	1.2013	up
gene-JEQ12_008255	93	36	35	159	107	162	109	111	353	101	176	263	1.79842	0.655587	0.622662	2.42186	1.89287	2.54548	1.9115	2.24295	6.98653	1.87981	3.08692	3.27333	0.0369172	1.00213	up
gene-JEQ12_019249	143	130	197	260	101	425	855	347	461	139	391	879	5.80179	5.0102	7.53643	8.31951	3.75483	14.0079	31.5543	14.7961	19.1379	5.43005	14.4442	22.9743	0.00127671	1.25791	up
gene-JEQ12_003338	24	151	19	92	12	77	95	187	141	133	119	221	4.2595	25.9475	3.12594	13.0442	1.92355	11.3087	15.5039	35.5233	26.0552	23.1543	19.574	25.6324	0.026901	1.22964	up
gene-JEQ12_011472	929	440	438	1216	1560	1228	2271	1865	1442	1479	953	1483	12.8322	5.76068	5.70345	13.2011	19.793	13.7563	28.4389	27.0177	20.3432	19.7322	11.9553	13.1588	0.0338852	0.725551	up
gene-JEQ12_011519	236	399	380	546	902	285	198	235	150	189	578	278	4.07812	6.54212	6.1936	7.41849	14.3219	3.99416	3.09122	4.24838	2.64576	3.1467	9.07131	3.08346	0.0170614	-0.910659	down
gene-JEQ12_013296	169	271	351	741	259	451	621	716	303	563	873	751	5.41453	8.24468	10.6445	18.7119	7.6358	11.7474	18.0761	24.126	9.94154	17.4621	25.4563	15.4964	0.0110555	0.729492	up
gene-JEQ12_014218	72	98	193	165	267	168	194	60	23	58	88	96	0.876212	1.12849	2.21381	1.57903	2.98967	1.66219	2.14075	0.755843	0.282669	0.680729	0.973026	0.745984	0.0269395	-1.02872	down
gene-JEQ12_017081	7781	6277	8879	10748	11664	20739	3424	4975	2188	6383	15984	6575	451.128	345.554	485.858	489.824	621.068	975.057	179.959	302.528	129.534	357.539	841.529	244.776	0.0126233	-0.83811	down
NewGene_3436	38	54	75	63	30	63	166	50	116	132	56	112	0.845073	1.13447	1.57281	1.10126	0.613242	1.12415	3.34145	1.16568	2.63226	2.84018	1.12694	1.59257	0.0363316	0.939962	up
NewGene_3431	93	194	98	66	121	101	23	20	0	10	6	44	1.61917	3.23193	1.61988	0.910321	1.94229	1.42742	0.359435	0.363574	0	0.153376	0.093276	0.492996	2.25864e-06	-3.01279	down
gene-JEQ12_012378	754	664	979	1686	1623	3168	2097	2562	751	3743	1872	3574	2.78438	2.32777	3.41091	4.89495	5.50558	9.49142	7.02339	9.92493	2.83239	13.359	6.27888	8.4786	0.0356945	0.706193	up
gene-JEQ12_007435	128	209	299	151	312	224	152	149	17	129	165	168	3.44335	5.35947	7.62054	3.19975	7.76103	4.90925	3.73296	4.21083	0.443066	3.35361	4.04938	2.92182	0.0280557	-0.95371	down
gene-JEQ12_005606	251	429	1145	869	585	1320	474	182	392	194	250	382	8.69225	14.0953	37.4672	23.6729	18.6286	37.1007	14.8769	6.60789	13.8746	6.48155	7.87158	8.48733	0.000854636	-1.28302	down
NewGene_5226	787	1484	253	2476	1653	4043	8684	13182	3748	4270	1576	6100	51.0997	91.5769	15.4618	126.502	98.6684	213.086	511.719	898.647	248.79	268.134	92.9985	254.602	7.26226e-05	1.94732	up
NewGene_10971	1193	833	597	904	1058	1392	471	485	197	685	798	821	10.2088	6.76754	4.82054	6.16655	8.31178	9.68895	3.65168	4.37894	1.7157	5.67495	6.21527	4.69706	0.000433019	-0.933955	down
gene-JEQ12_020480	326	261	605	603	729	768	295	255	181	269	554	551	7.36942	5.59493	12.9144	10.7301	15.1479	14.097	6.03832	6.04973	4.17929	5.87391	11.3797	8.00546	0.00500321	-0.783902	down
gene-JEQ12_008579	92	343	152	376	264	612	288	1290	61	818	624	684	6.48687	23.1211	10.1869	20.9703	17.1674	35.2443	18.5361	96.0913	4.39921	56.1018	40.203	31.1677	0.0397131	1.04671	up
gene-JEQ12_005912	534	4679	632	559	434	557	725	670	363	191	534	793	43.9409	365.855	49.0649	36.1527	32.7867	37.1627	54.0837	57.8242	30.4509	15.1242	39.8889	41.8946	0.0142532	-1.39152	down
gene-JEQ12_011737	105	451	284	429	759	575	807	632	596	1098	363	1308	2.00084	8.1687	5.11739	6.42645	13.3085	8.89077	13.9709	12.6455	11.6058	20.2502	6.27809	16.0346	0.0333343	0.82411	up
gene-JEQ12_004130	186	59	160	127	176	126	60	65	67	69	152	114	3.05508	0.907613	2.47237	1.63115	2.65309	1.67134	0.879825	1.11403	1.12279	1.08782	2.25387	1.20011	0.0312371	-0.828042	down
NewGene_16542	238	284	201	277	208	550	496	428	456	363	466	681	3.58581	4.06053	2.84697	3.27827	2.86447	6.71517	6.76963	6.75406	7.0024	5.28373	6.36443	6.58843	0.00273703	0.691891	up
NewGene_13622	370	181	187	518	173	460	102	95	226	223	112	122	4.22984	2.07374	2.61327	4.63897	1.71344	4.36854	1.0314	1.18059	2.49177	2.80333	1.21439	1.02857	0.0153966	-1.00217	down
gene-JEQ12_010190	771	277	316	767	1461	1064	2459	2648	656	1307	553	2787	16.8132	5.74116	6.50471	13.1612	29.2851	18.8233	48.6569	60.6156	14.6028	27.5501	10.9443	39.0592	0.0132274	1.07746	up
gene-JEQ12_001059	391	288	480	483	391	639	78	223	88	275	402	377	3.90721	2.72926	4.52146	3.78835	3.5878	5.17821	0.699088	2.3338	0.888502	2.64883	3.64519	2.41641	0.00224814	-1.04062	down
gene-JEQ12_011827	34	62	78	105	47	118	85	169	77	96	139	190	1.44789	2.53335	3.20497	3.58269	1.85723	4.16113	3.34931	7.71542	3.39986	4.02697	5.47586	5.30598	0.0372052	0.714967	up
gene-JEQ12_000013	109	147	99	443	153	343	220	357	388	292	675	521	3.91884	5.05047	3.38062	12.6004	5.06645	10.0547	7.20442	13.5406	14.3243	10.2184	22.2044	12.1026	0.00633063	0.949438	up
gene-JEQ12_016097	76	57	175	73	31	124	159	356	491	77	111	363	6.21118	4.39041	13.5481	4.66764	2.34166	8.22075	11.8695	30.7035	41.2496	6.08984	8.29574	19.1472	0.00506335	1.55023	up
gene-JEQ12_016098	0	105	92	77	18	91	119	404	204	203	42	226	0	9.22189	8.0047	5.60032	1.45747	6.78391	9.94317	39.3013	19.308	18.223	3.4988	13.469	0.0232294	1.68996	up
gene-JEQ12_016327	116	57	80	153	128	261	360	166	104	180	199	394	1.9775	0.919558	1.29206	2.05595	2.01411	3.62173	5.59198	2.97962	1.81877	2.97505	3.0885	4.34101	0.0270723	0.746357	up
gene-JEQ12_016322	81	89	0	95	11	136	105	182	318	177	82	236	2.17129	2.28525	0	2.01755	0.259102	2.98365	2.57297	5.14746	8.78828	4.6144	2.01418	4.09573	0.0351882	1.54663	up
gene-JEQ12_002746	179	182	426	475	137	394	369	753	576	413	284	717	3.80545	3.66097	8.55608	7.94677	2.6587	6.79616	7.11338	16.8008	12.506	8.47987	5.48845	9.7933	0.0323634	0.80494	up
gene-JEQ12_005771	146	14	110	262	42	359	333	834	273	659	1232	287	2.93345	0.252755	2.08648	4.15008	0.762787	5.86225	6.07017	17.634	5.61832	12.8319	22.5423	3.71386	0.00023078	2.03806	up
gene-JEQ12_020363	148	193	158	172	130	263	187	351	119	290	285	615	18.7647	23.2622	18.8815	17.1202	15.0878	27.0739	21.551	46.7754	15.3472	35.5421	32.7953	50.1386	0.0283209	0.635819	up
NewGene_2023	32	69	109	52	32	68	59	199	83	190	268	160	0.400988	0.826403	1.3006	0.510782	0.364489	0.69545	0.678025	2.63695	1.0632	2.33017	3.0823	1.2996	0.00596361	1.27817	up
gene-JEQ12_004856	128	254	180	286	169	190	551	348	399	389	167	474	12.8825	24.4236	17.1395	22.7698	15.6607	15.5909	50.5521	36.9524	41.2467	38.0462	15.3583	30.8512	0.00672172	0.920027	up
gene-JEQ12_007777	765	921	588	610	449	868	897	1512	776	1360	688	1711	36.2478	41.4698	26.2767	22.7042	19.5296	33.3477	38.5547	75.1824	37.5585	62.2734	29.6013	52.0786	0.029796	0.628389	up
gene-JEQ12_016738	187	282	261	205	170	241	468	575	322	575	197	540	10.3794	14.8771	13.7167	8.94718	8.68096	10.8695	23.6197	33.5642	18.3284	30.9206	9.95943	19.3139	0.0061446	0.91975	up
gene-JEQ12_000091	26	44	24	60	30	76	51	126	79	104	59	98	1.89228	3.10273	1.65581	3.50162	2.0347	4.58524	3.44565	9.89436	6.02027	7.49342	3.97882	4.69539	0.0132817	1.04432	up
gene-JEQ12_003840	5	0	21	31	0	30	31	66	102	45	48	64	0.230348	0	1.01172	1.25974	0	1.24987	1.42272	3.59171	5.38733	2.2249	2.22398	2.11359	0.0128894	2.21427	up
gene-JEQ12_017056	168	43	151	118	157	210	96	30	0	66	76	82	0.917723	0.223092	0.780782	0.505255	0.78591	0.931131	0.473319	0.171284	0	0.349674	0.377614	0.286369	0.0231121	-1.46425	down
gene-JEQ12_008926	184	123	168	231	451	162	114	122	24	104	165	187	2.36778	1.50183	2.03851	2.33696	5.33884	1.6938	1.33054	1.64684	0.311256	1.28475	1.92584	1.54472	0.00969053	-1.08761	down
gene-JEQ12_008922	451	269	358	719	395	834	1349	308	707	525	523	1829	9.64255	5.45127	7.20937	12.0663	7.74162	14.4508	26.1294	6.88714	15.4219	10.8289	10.1387	25.11	0.0412474	0.700394	up
gene-JEQ12_020081	98	85	150	95	208	65	72	41	60	61	47	111	2.92298	2.41093	4.22179	2.21129	5.69633	1.55449	1.94935	1.26097	1.81743	1.73456	1.25656	2.11913	0.017333	-1.01401	down
gene-JEQ12_003342	89	747	172	565	270	402	460	5283	160	1949	264	2868	12.0967	96.9246	22.0914	60.6789	33.8914	44.5337	56.9941	757.713	22.2655	257.434	32.7801	251.815	0.00489377	2.24238	up
gene-JEQ12_001476	1059	455	856	707	453	963	359	377	340	387	497	589	37.6035	15.3266	28.6925	19.7166	14.7632	27.7413	11.542	14.0364	12.3075	13.2676	16.026	13.4182	0.00049028	-0.934159	down
gene-JEQ12_005398	415	531	209	649	217	555	813	1292	622	936	405	1350	19.7516	24.0126	9.37637	24.3126	9.49921	21.4365	35.1288	64.601	30.2751	43.1102	17.4995	41.3283	0.00209421	1.04024	up
gene-JEQ12_019431	72	165	59	149	113	178	687	157	181	133	164	250	2.80484	6.08836	2.16119	4.57217	4.04555	5.63635	24.3225	6.41949	7.19006	5.01483	5.80762	6.26667	0.0154154	1.07303	up
NewGene_14241	346	335	365	373	577	384	232	279	93	277	426	491	2.90882	2.93348	2.89899	2.58087	4.45799	2.75688	2.67276	2.71506	0.7986	2.24866	3.25766	2.95885	0.0377881	-0.606963	down
gene-JEQ12_013073	61	59	45	59	137	132	158	131	226	148	101	234	1.29944	1.18772	0.903775	0.979936	2.68338	2.29655	3.06955	2.94002	4.94344	3.05963	1.95282	3.21857	0.0108145	1.01952	up
NewGene_3145	0	41	120	25	37	38	3	8	0	14	25	29	0	1.03475	2.95401	0.494718	0.904276	0.853109	0.058018	0.203377	0	0.340292	0.602503	0.505944	0.0386021	-2.09206	down
gene-JEQ12_010013	13	74	14	22	8	96	30	104	20	91	123	257	0.575147	3.28281	0.577413	0.792891	0.344031	3.63395	1.26942	5.11542	0.938785	4.11387	5.2249	7.75444	0.048512	1.29986	up
gene-JEQ12_016754	12	18	155	26	26	27	25	3	0	19	16	33	0.236266	0.327983	2.89195	0.394721	0.457406	0.418754	0.433006	0.062223	0	0.362866	0.270094	0.416532	0.0408003	-1.82912	down
gene-JEQ12_018667	523	333	570	826	602	652	229	337	287	295	626	629	11.0792	6.69526	11.4124	13.7642	11.7198	11.2181	4.39462	7.49612	6.21973	6.03316	12.0494	8.55961	0.00724567	-0.670667	down
gene-JEQ12_012506	71	37	69	54	47	61	104	107	58	114	78	197	5.59786	2.71821	5.11925	3.35177	3.37667	3.88388	7.45409	8.88371	4.63278	8.70538	5.56046	9.98397	0.0253754	0.789866	up
gene-JEQ12_006496	244	133	266	230	202	184	108	161	144	114	144	152	4.86388	2.51602	4.98975	3.59006	3.69079	2.95979	1.95213	3.35584	2.91832	2.18168	2.59983	1.94244	0.0324773	-0.691028	down
NewGene_5252	534	127	120	651	232	202	3810	1058	2125	495	189	608	20.7624	4.6596	4.3912	19.887	8.2757	6.35192	134.325	43.1598	84.4001	18.5956	6.64295	15.183	0.00209816	2.2395	up
gene-JEQ12_001166	590	342	409	482	732	358	383	217	242	238	425	392	22.493	12.3842	14.6974	14.4341	25.6307	11.0574	13.2102	8.66764	9.39815	8.75907	14.6997	9.58217	0.00900342	-0.768209	down
gene-JEQ12_005500	89	35	85	38	78	90	49	37	10	55	38	46	1.91761	0.710521	1.74324	0.638928	1.54557	1.57702	0.954843	0.826811	0.207149	1.15171	0.749707	0.6351	0.0455367	-0.969642	down
gene-JEQ12_014993	176	67	127	129	412	182	468	817	114	417	76	854	2.29129	0.820798	1.56021	1.31479	4.93042	1.92543	5.53194	11.1801	1.51228	5.25979	0.890517	7.15545	0.0302035	1.17149	up
gene-JEQ12_017645	40	107	87	123	47	200	92	210	127	190	154	304	2.60402	6.73553	5.42734	6.40291	2.83943	10.7443	5.4942	14.5903	8.58103	12.1984	9.2795	12.9618	0.0310633	0.81084	up
gene-JEQ12_005740	23	32	0	30	33	31	124	197	18	95	25	90	0.732852	0.98177	0	0.777592	0.970938	0.827897	3.70655	6.80226	0.583566	3.01951	0.730095	1.88777	0.0121067	1.86507	up
gene-JEQ12_005745	211	196	160	294	131	360	187	438	142	328	571	641	4.77714	4.20878	3.40125	5.22662	2.70672	6.5987	3.83436	10.4045	3.2825	7.15541	11.7432	9.31479	0.0361294	0.650049	up
gene-JEQ12_009898	1743	1442	2058	2577	2094	2457	1111	903	1170	1104	2089	2285	35.0404	27.5191	39.0325	40.7242	38.6603	40.0482	20.2464	19.0349	24.0053	21.4324	38.122	29.4898	0.000975174	-0.637701	down
gene-JEQ12_017403	242	498	653	765	682	1483	194	280	478	301	808	488	4.99682	9.78084	12.7526	12.4367	12.9616	24.894	3.6311	6.0803	10.0999	6.02041	15.1933	6.48703	0.0397956	-0.751218	down
gene-JEQ12_018981	1165	2366	865	2566	935	3056	1134	3680	1578	2842	3977	4824	75.693	146.027	53.045	131.084	55.7545	161.066	66.7892	250.861	104.7	178.469	234.723	201.349	0.0429299	0.655471	up
gene-JEQ12_002750	292	456	342	864	319	1048	440	964	524	599	1251	1432	3.98802	5.90958	4.40106	9.27421	3.99469	11.6071	5.4439	13.802	7.30443	7.90053	15.5179	12.5567	0.0386356	0.610138	up
NewGene_9347	54	53	111	89	51	202	14	57	0	30	52	84	2.4983	2.15347	4.61813	3.07173	2.05803	7.27568	0.544632	2.61239	0	1.29189	2.03889	2.31898	0.0374747	-1.40042	down
gene-JEQ12_011182	92	138	113	124	205	240	218	402	110	363	191	462	1.98973	2.84236	2.31455	2.11558	4.09373	4.22206	4.28647	9.15854	2.43466	7.61748	3.76178	6.44637	0.014181	0.849642	up
gene-JEQ12_014818	63	78	69	190	70	128	190	426	168	102	85	367	2.79332	3.32103	2.90344	6.71276	2.89248	4.66867	7.73591	20.0771	7.68851	4.42573	3.46127	10.6016	0.00750866	1.16009	up
NewGene_10864	528	754	470	367	683	591	428	414	211	378	434	490	5.99058	8.1253	5.03476	3.27152	7.1125	5.43471	4.39553	4.92223	2.44333	4.14187	4.46748	3.56599	0.0122909	-0.67061	down
NewGene_8182	376	883	1308	1354	1897	1440	946	722	174	757	897	1184	9.60057	19.9705	29.0728	27.2133	42.2494	28.697	21.9587	19.6827	4.52292	19.1213	20.7806	18.1902	0.0277744	-0.781757	down
NewGene_8186	1336	1243	905	645	1536	1074	1067	697	719	524	605	800	69.9931	61.7903	44.7439	26.5432	73.8838	45.6029	50.6328	38.2745	38.433	26.515	28.7426	26.8964	0.0236715	-0.710449	down
gene-JEQ12_015307	769	1581	979	1977	982	2691	1468	4865	1104	3797	1825	3242	33.551	65.5279	40.3299	67.8175	39.358	95.2726	58.0909	222.753	49.1836	160.134	72.3471	90.8733	0.0128159	0.879268	up
gene-JEQ12_003930	36	61	56	151	129	175	189	156	139	235	169	265	0.718142	1.14599	1.05612	2.37594	2.36743	2.83221	3.42144	3.26699	2.83241	4.5436	3.05578	3.39746	0.00692945	0.931493	up
NewGene_1918	91	128	174	141	32	126	56	39	99	15	28	97	2.7327	3.625	4.92066	3.32454	0.869576	3.03219	1.47816	1.22254	3.03414	0.428332	0.76137	1.85197	0.0470027	-1.09658	down
gene-JEQ12_007519	12	49	0	82	0	89	50	227	84	418	64	122	0.391539	1.51753	0	2.09637	0	2.35185	1.46343	7.75733	2.7765	13.1833	1.8725	2.54336	0.0146405	2.26519	up
gene-JEQ12_008037	106	116	55	191	117	182	205	120	276	241	132	252	10.9137	11.3429	5.3138	15.4996	11.1058	15.2701	19.1536	12.9849	29.0795	24.0407	12.3773	16.7437	0.0468659	0.720229	up
gene-JEQ12_020317	8	23	10	20	8	26	49	20	116	50	38	50	0.286475	0.798219	0.342472	0.563303	0.261028	0.756041	1.63298	0.751106	4.35471	1.77859	1.26881	1.1824	0.00208522	1.89145	up
gene-JEQ12_000888	7719	4358	1862	5556	2923	5497	15219	10339	12797	14194	3825	13507	924.747	495.65	210.51	523.106	321.495	533.96	1652.74	1298.97	1565.46	1642.71	415.997	1039.04	0.000547442	1.31012	up
gene-JEQ12_000884	1978	5209	4435	7723	2478	1714	1087	1449	550	2873	3066	1922	318.584	796.552	674.109	977.674	366.43	223.812	158.7	244.753	90.3693	446.881	448.401	198.762	0.00221672	-1.24038	down
gene-JEQ12_000887	24176	35429	15139	34765	17479	36820	45777	88212	32053	57477	29320	66797	1884.18	2621.68	1113.46	2129.61	1250.91	2326.84	3234.08	7210.18	2550.85	4327.42	2074.83	3342.87	0.00179296	0.938626	up
gene-JEQ12_018906	38	39	17	64	66	92	47	56	188	60	93	168	1.8362	1.81872	0.77135	2.45569	2.97732	3.66153	2.07223	2.86093	9.39678	2.81312	4.13948	5.28427	0.0463976	1.00562	up
gene-JEQ12_018290	158	92	201	170	123	215	17	58	72	57	106	102	6.75924	3.72606	8.10399	5.70192	4.83476	7.44968	0.64667	2.57433	3.12141	2.32183	4.08965	2.79364	0.00133557	-1.31515	down
NewGene_7615	65	35	31	84	8	30	32	152	94	150	84	171	0.965196	0.70787	0.434466	0.979403	0.105508	0.362102	0.429568	2.37354	1.43013	2.34366	1.12873	1.69325	0.0142911	1.36719	up
NewGene_6058	63	60	28	170	126	35	162	88	339	120	183	189	1.14478	1.00504	0.468136	2.44061	2.05255	0.515533	2.6166	1.63609	6.17859	2.06175	3.04008	2.16495	0.0193873	1.21285	up
NewGene_5282	1795	688	872	614	482	108	13015	15384	2863	2303	1333	4480	58.6417	21.3389	26.8682	15.7406	14.4839	2.81348	393.371	527.87	95.5162	72.6644	39.5374	93.977	0.000105703	2.95873	up
gene-JEQ12_008956	324	295	445	507	232	305	261	207	75	191	358	313	3.43045	2.96429	4.44801	4.21873	2.25339	2.61653	2.50148	2.29025	0.811262	1.94853	3.43818	2.12831	0.0142005	-0.757055	down
gene-JEQ12_008959	102	70	0	48	23	11	55	290	0	444	170	162	7.67117	5.03912	0	2.85744	1.59741	0.617876	3.77688	23.0705	0	32.5119	11.6514	7.84901	0.0490791	1.97181	up
gene-JEQ12_017524	28	82	62	68	47	68	164	120	414	37	32	66	3.89008	10.8892	8.12314	7.46249	6.06567	7.7195	20.8934	17.6553	59.3641	5.02146	4.04167	5.94507	0.0297204	1.4292	up
gene-JEQ12_017522	414	394	519	627	711	543	391	270	112	397	560	497	8.70748	7.86174	10.2904	10.3584	13.7283	9.26313	7.43944	5.94966	2.40452	8.05628	10.6965	6.70147	0.0146748	-0.689215	down
gene-JEQ12_018148	16	36	0	34	0	21	26	1042	0	1205	756	36	1.009	2.14989	0	1.67044	0	1.05048	1.49469	69.7528	0	74.2894	43.831	1.46051	0.00166177	4.89044	up
NewGene_2248	53	68	41	39	126	32	29	23	29	25	38	27	1.45934	1.80615	1.05639	0.856966	3.22257	0.707383	0.71065	0.673867	0.800146	0.64937	0.953406	0.476205	0.0202834	-1.1913	down
gene-JEQ12_011454	239	182	276	363	252	232	201	158	81	190	267	232	12.5621	9.08892	13.689	15.0205	12.1969	9.8787	9.58606	8.70981	4.3414	9.6262	12.7335	7.85127	0.0280874	-0.586987	down
NewGene_15328	69	72	107	73	81	56	32	53	42	45	43	39	4.35611	4.31876	6.38851	3.6474	4.721	2.86471	1.82088	3.49005	2.72508	2.76024	2.44664	1.57591	0.0243987	-0.931881	down
NewGene_19840	32	59	91	57	3	65	15	13	0	22	15	47	0.627011	1.78155	1.69583	0.942553	0.051287	1.18503	0.316682	0.280484	0	0.503806	0.287644	0.618605	0.0305051	-1.73459	down
gene-JEQ12_017315	20	47	52	66	0	60	333	22	175	8	104	124	0.357246	0.810064	0.894145	0.940709	0	0.87903	5.5174	0.409901	3.26021	0.126525	1.71941	1.45731	0.048125	1.6678	up
gene-JEQ12_015927	114	87	33	113	0	51	156	189	224	205	86	224	2.59328	1.89473	0.704215	2.03228	0	0.93713	3.24097	4.53944	5.22513	4.52113	1.77391	3.29076	0.0377335	1.42328	up
gene-JEQ12_015921	27	179	8	70	90	59	131	233	97	244	99	338	0.433072	2.80662	0.114392	0.904024	1.36295	0.778624	1.95968	4.03393	1.63071	3.88162	1.48127	3.58523	0.0278572	1.26234	up
gene-JEQ12_015922	176	596	324	290	263	561	313	1067	269	1015	475	1023	4.51467	14.5854	7.88342	5.86092	6.2112	11.722	7.31682	28.8589	7.07614	25.2905	11.1196	16.9342	0.0357123	0.829365	up
gene-JEQ12_003720	62	114	11	160	51	83	42	106	44	159	183	1395	4.13265	7.25669	0.683382	8.39537	3.11922	4.48466	2.53568	7.4223	2.95576	10.2912	11.1415	60.1001	0.0189167	1.58829	up
NewGene_5208	15273	16330	5308	32096	13304	16115	33532	58355	18325	44225	14422	39444	1264.83	1264.8	409.37	2081.22	987.235	1054.42	2479.52	5026.38	1527.71	3591.31	1083.26	2074.62	0.00339202	1.08897	up
NewGene_5201	11978	11837	5434	19380	13729	15438	29282	34308	13950	17945	9190	28852	551.736	530.63	217.211	665.087	579.74	534.846	1173.43	1705.49	675.882	795.812	382.572	826.729	0.018323	0.756934	up
gene-JEQ12_013917	289	71	119	544	155	344	319	521	305	336	719	809	9.51441	2.1966	3.70603	14.0938	4.6863	9.19091	9.53169	18.0386	10.2603	10.709	21.5308	17.1491	0.0145386	0.927577	up
gene-JEQ12_015400	25	178	52	185	16	113	74	135	34	1567	327	942	3.42801	23.4282	6.76267	20.2451	2.0417	12.7136	9.34356	19.7188	4.7897	210.905	41.3379	84.2799	0.00135896	2.33651	up
NewGene_14482	287	194	92	363	431	218	177	186	42	166	108	203	5.73508	4.35048	1.60835	5.99455	8.97879	3.98515	4.15052	5.13621	0.772305	3.77224	2.7	3.35038	0.0184878	-0.961427	down
NewGene_665	1464	1115	1588	1764	1758	2144	1009	998	806	1152	1342	1301	16.7509	14.9616	20.7906	18.8549	19.4274	24.5512	12.9976	14.7856	10.0815	15.7355	16.5181	11.802	0.000141823	-0.647438	down
gene-JEQ12_000579	434	165	275	448	538	469	206	197	167	133	352	401	9.36853	3.37981	5.59986	7.60627	10.6582	8.21472	4.02553	4.4592	3.67222	2.75688	6.90208	5.55673	0.00651043	-0.818996	down
gene-JEQ12_009116	1942	897	5167	7597	8229	2057	6341	10361	5322	9543	18321	12884	81.0934	35.5504	203.677	249.425	315.661	69.665	240.13	453.911	227.025	385.109	694.959	345.6	0.00857278	1.14246	up
gene-JEQ12_019343	40	102	158	103	164	99	31	68	10	83	76	56	1.09241	2.64903	4.09906	2.21667	4.14188	2.19579	0.750877	1.93669	0.252797	2.19386	1.87908	0.981599	0.0204204	-1.18297	down
gene-JEQ12_001899	95	233	209	201	168	227	239	317	354	425	185	691	1.73822	4.05392	3.60425	2.88608	2.81325	3.36167	3.96338	6.08585	6.62447	7.511	3.06774	8.12143	0.00902514	0.871094	up
gene-JEQ12_007492	192	200	135	462	175	499	281	303	444	286	594	742	1.7304	1.70964	1.14574	3.27906	1.45195	3.65702	2.29571	2.86485	4.09769	2.49729	4.87356	4.30768	0.0312182	0.65897	up
NewGene_63	57	45	81	123	8	55	117	220	99	72	134	174	0.75487	0.560212	1.00358	2.4696	0.090585	0.940065	2.08137	4.01165	1.33405	1.27018	1.88248	1.81943	0.0327031	1.09024	up
gene-JEQ12_015134	77	175	108	348	78	275	454	168	323	140	294	541	2.68176	5.82978	3.56485	9.62858	2.52092	7.85916	14.4838	6.19369	11.6253	4.76292	9.39665	12.2522	0.0311199	0.847009	up
gene-JEQ12_013165	24	88	30	32	13	0	55	151	59	180	134	84	1.90639	6.7354	2.2296	1.98004	0.925129	0	3.99704	12.7933	4.86311	14.0456	9.78892	4.35747	0.0276136	1.66946	up
gene-JEQ12_002220	285	384	300	769	425	761	627	753	536	726	803	1162	12.823	16.3745	12.741	27.2096	17.5674	27.7521	25.579	35.5164	24.6255	31.5634	32.7912	33.5702	0.00209953	0.624857	up
gene-JEQ12_002229	1053	392	1330	1353	873	1192	452	728	413	608	706	652	50.1907	17.7251	59.843	50.6849	38.1883	46.0695	19.5299	36.3954	20.0972	28.0004	30.5259	19.9393	0.00287798	-0.867281	down
NewGene_18737	17	14	52	22	144	124	31	31	0	26	2	7	0.146636	0.116497	0.429041	0.267721	1.16284	0.975267	0.244145	0.285231	0	0.217272	0.015984	0.045407	0.0379646	-1.90344	down
gene-JEQ12_015339	634	781	327	963	801	1367	3201	778	2890	767	1536	1434	22.524	26.3353	10.95	26.8895	26.1273	39.3814	103.095	28.9634	104.818	26.3235	49.5308	32.7085	0.00292021	1.21022	up
gene-JEQ12_015480	39	60	62	78	18	82	194	148	48	127	89	153	0.502224	0.738656	0.762109	0.79768	0.206455	0.867319	2.31053	2.03645	0.643821	1.60031	1.06169	1.28918	0.00924112	1.10352	up
gene-JEQ12_011107	81	108	199	65	149	73	227	940	360	214	1182	243	0.855536	1.09517	1.99824	0.541094	1.45419	0.629616	2.19303	10.5288	3.91888	2.20113	11.4648	1.66068	5.1204e-05	2.08969	up
gene-JEQ12_013413	60	9	110	53	50	136	17	211	326	98	113	198	1.97114	0.28179	3.43269	1.37562	1.5178	3.64647	0.508991	7.30746	11.0199	3.13939	3.3964	4.1984	0.0475044	1.29618	up
gene-JEQ12_015819	39	81	138	97	43	68	97	302	95	208	113	183	2.7678	5.41508	9.25414	5.37176	2.76017	3.88548	6.1924	22.4553	6.83082	14.2487	7.26589	8.31074	0.0256728	1.02633	up
gene-JEQ12_001078	21	79	0	49	5	21	117	51	201	76	22	53	0.862795	3.19888	0	1.61644	0.17749	0.713818	4.52781	2.27972	8.75266	3.13429	0.828848	1.44066	0.0482459	1.70853	up
NewGene_12407	729	682	584	1117	467	1350	1113	1424	737	965	1279	2510	7.51332	6.61155	6.35653	8.77439	5.55464	11.023	10.154	15.1203	7.50805	9.47941	11.7327	16.3244	0.00563345	0.607002	up
gene-JEQ12_004191	155	67	14	125	316	313	949	88	503	219	329	563	2.11113	0.863305	0.170392	1.33969	3.94794	3.45861	11.7305	1.25448	7.00271	2.88048	4.06912	4.92774	0.0157674	1.42396	up
gene-JEQ12_000631	691	267	624	920	1278	1185	483	288	290	452	853	1171	3.43695	1.25739	2.92667	3.59776	5.83596	4.77958	2.17508	1.5019	1.47122	2.17117	3.85071	3.74151	0.0420618	-0.664646	down
gene-JEQ12_020341	12	19	0	20	8	26	22	60	57	32	29	48	0.61342	0.97679	0	0.864549	0.386142	1.12759	1.07366	3.46654	3.16393	1.70987	1.45493	1.67316	0.0214009	1.64251	up
gene-JEQ12_007362	81	104	114	88	128	128	59	65	33	62	125	99	3.13084	3.83612	4.16922	2.69851	4.57431	4.0548	2.06545	2.6628	1.31402	2.30983	4.41252	2.47824	0.0322742	-0.699204	down
gene-JEQ12_001225	26	3	21	83	3	62	40	184	58	181	189	216	1.6643	0.18149	1.24898	4.17241	0.146861	3.17404	2.28161	12.3621	3.76006	11.1833	10.9891	8.87435	0.00117897	2.16432	up
gene-JEQ12_014842	77	134	106	118	417	280	61	28	0	120	67	50	5.11001	8.46349	6.67033	6.17444	25.523	15.1399	3.66246	1.91218	0	7.71269	4.06325	2.12937	0.00593104	-1.89426	down
gene-JEQ12_004870	45	112	52	116	16	127	138	221	96	304	121	285	1.21298	2.8567	1.31368	2.44316	0.386214	2.76393	3.35999	6.25422	2.63839	7.91329	2.94441	4.9347	0.00484043	1.29088	up
gene-JEQ12_019233	139	101	187	204	185	140	104	80	53	72	151	127	5.38735	3.72256	6.82765	6.22136	6.59068	4.39861	3.64089	3.25936	2.08852	2.67288	5.30037	3.1519	0.00500403	-0.853043	down
gene-JEQ12_012488	215	131	279	240	172	250	193	141	74	111	195	207	12.6996	7.34774	15.5616	11.1217	9.31894	11.9649	10.3129	8.71003	4.44725	6.31643	10.4594	7.83874	0.0289428	-0.624475	down
gene-JEQ12_004930	272	421	293	503	378	522	246	288	82	267	365	361	15.5621	22.8773	15.8323	22.6489	19.8848	24.2254	12.7588	17.2785	4.77938	14.7749	18.9812	13.2519	0.00904752	-0.682958	down
gene-JEQ12_005335	0	25	0	42	50	18	165	193	266	68	32	55	0	0.563292	0	0.792775	1.11749	0.343815	3.65616	4.94381	6.65679	1.60749	0.693324	0.860285	0.00275116	2.73574	up
gene-JEQ12_019412	13675	15639	14800	10151	13752	23636	5004	5058	6086	9863	14731	24449	555.27	602.948	567.127	323.967	512.754	778.215	184.155	215.377	252.346	386.888	543.125	637.473	0.0130815	-0.715002	down
gene-JEQ12_015919	8	30	0	44	0	37	21	56	147	49	33	109	0.398314	1.41559	0	1.72808	0	1.50359	0.935367	2.92061	7.51614	2.35894	1.47166	3.51179	0.0331625	1.99571	up
gene-JEQ12_017320	101	255	177	132	426	259	80	42	42	159	159	165	2.66094	6.43482	4.43206	2.7542	10.3828	5.57145	1.91172	1.14855	1.14076	4.07544	3.82869	2.80393	0.00431758	-1.24536	down
NewGene_2395	752	694	1409	689	1658	634	113	609	592	640	711	897	3.92636	3.44363	6.94997	2.82829	7.95463	2.68694	0.535424	3.33737	3.15549	3.22782	3.37224	3.01089	0.0415298	-0.867281	down
gene-JEQ12_017326	539	526	677	1378	494	1176	297	326	432	342	980	697	6.88874	6.38198	8.15611	13.8424	5.79033	12.1851	3.43282	4.3601	5.63703	4.22192	11.3663	5.71562	0.0183359	-0.696343	down
gene-JEQ12_006720	107	101	97	147	226	157	253	238	275	255	171	386	1.74076	1.56967	1.49746	1.885	3.38655	2.07515	3.75108	4.08107	4.59302	4.03217	2.53026	4.05779	0.00553302	0.864805	up
NewGene_5234	1781	246	353	1313	1582	882	10342	3489	7857	747	516	3833	62.8058	8.22907	11.7179	36.3822	51.2246	25.2211	330.66	129.031	282.952	25.4376	16.5215	86.8067	0.00494757	2.16667	up
NewGene_5230	3268	3774	1693	5292	4787	4127	10315	17085	4201	11589	3205	9456	199.786	222.27	89.3809	243.716	251.625	194.197	572.353	1023.09	250.176	663.561	170.877	375.094	0.00067432	1.27252	up
NewGene_5238	16796	8377	4724	16864	11775	8572	53403	53697	46325	27204	10040	24871	723.167	432.787	217.95	629.926	501.392	361.424	2222.94	2638.49	1833.31	1360.28	445.959	814.643	6.64441e-05	1.72796	up
NewGene_16267	29	128	43	190	136	273	111	248	280	160	294	405	0.377743	1.58846	0.527749	1.95339	1.62886	2.89751	1.3079	3.4059	3.73556	2.02588	3.48945	3.40076	0.0327024	0.949825	up
gene-JEQ12_001496	988	829	475	380	1001	126	319	408	59	182	87	856	92.3619	73.6147	41.8939	27.886	85.9068	9.54888	27.0129	39.9315	5.61484	16.3882	7.37875	51.3952	0.0149909	-1.3608	down
gene-JEQ12_013204	23	20	31	60	38	31	125	73	60	76	40	78	0.839686	0.695286	1.04824	1.70515	1.27972	0.905239	4.14472	2.78993	2.22727	2.66417	1.3216	1.83294	0.0100197	1.1416	up
gene-JEQ12_002032	287	679	478	666	700	706	993	1258	484	1443	948	1694	6.62153	14.8745	10.3968	12.0789	14.8343	13.2074	20.773	30.4377	11.4044	32.168	19.8491	25.1056	0.0013329	0.854105	up
gene-JEQ12_005001	96	116	34	126	82	153	135	218	114	164	151	451	0.740717	0.853924	0.24623	0.765124	0.58076	0.95616	0.94786	1.77277	0.898827	1.22648	1.06212	2.2436	0.0108884	0.893757	up
gene-JEQ12_009120	85	77	71	201	61	185	379	93	140	72	235	375	5.06493	4.36467	3.98762	9.43313	3.3371	8.94599	20.5626	5.80901	8.56354	4.13752	12.7337	14.4027	0.0377734	0.853741	up
gene-JEQ12_003245	162	128	342	259	228	262	164	131	94	120	167	362	3.72579	2.77909	7.41093	4.66706	4.80406	4.87604	3.40214	3.14986	2.1861	2.65053	3.48435	5.33725	0.0473416	-0.607104	down
gene-JEQ12_011503	525	436	1185	851	966	662	488	554	204	493	892	724	7.19367	5.67027	15.348	9.17861	12.1752	7.3579	6.06657	7.9715	2.85812	6.52724	11.1092	6.37554	0.0429884	-0.642999	down
gene-JEQ12_007284	2384	1392	2980	3175	2558	3381	1169	1437	697	1962	2126	1214	88.8287	49.2207	104.791	92.9838	87.5105	102.144	39.4678	56.1296	26.5092	70.6095	71.9102	29.0424	0.000492105	-0.950371	down
gene-JEQ12_012248	167	169	37	342	61	398	229	1515	296	420	750	399	8.19388	7.9076	1.69809	13.2395	2.71668	15.8887	10.2066	78.3356	14.889	19.9783	33.5525	12.615	0.00106347	1.73339	up
gene-JEQ12_012243	31	44	17	151	51	191	162	70	179	82	139	275	0.805061	1.09069	0.413371	3.08734	1.21103	4.03335	3.82869	1.89755	4.7618	2.07143	3.29463	4.60999	0.0494513	0.985047	up
gene-JEQ12_006446	18	10	7	42	26	87	104	96	72	102	72	53	1.06742	0.527997	0.364433	1.92001	1.40228	4.16061	5.56543	5.93419	4.32109	5.83725	3.88048	2.01645	0.00429609	1.56981	up
gene-JEQ12_001409	185	167	166	108	135	172	287	294	224	365	147	443	5.55673	4.75115	4.69878	2.5489	3.70943	4.19176	7.82248	9.25591	6.87537	10.5771	4.00434	8.54435	0.0156771	0.795334	up
gene-JEQ12_007784	12	161	111	111	58	119	228	358	137	422	119	201	0.797746	10.2211	7.02633	5.83483	3.54035	6.4613	13.8485	25.1776	9.36773	27.3444	7.21389	8.64711	0.00925712	1.35802	up
gene-JEQ12_014191	293	278	333	420	491	326	234	257	147	223	371	325	5.85452	5.26285	6.27486	6.59409	9.00094	5.28122	4.23864	5.38553	2.99675	4.29414	6.72726	4.16022	0.0152936	-0.588563	down
gene-JEQ12_015824	979	2390	960	2131	472	1937	1423	5052	1108	5270	2707	2534	98.519	228.353	91.1434	168.557	43.6181	158.037	129.795	533.298	113.814	512.464	247.355	163.76	0.0156655	1.02348	up
gene-JEQ12_010452	408	583	360	560	448	932	688	1003	733	1280	782	1792	22.8031	30.9758	18.9724	24.6035	22.9914	42.2704	34.8947	58.8497	41.8802	69.1692	39.6932	64.3894	0.000258846	0.867815	up
gene-JEQ12_019689	54	68	158	61	29	111	31	43	19	49	38	39	1.81198	2.16549	5.05667	1.62468	0.875811	3.03036	0.948371	1.50203	0.633823	1.59935	1.16019	0.84423	0.0118449	-1.23738	down
gene-JEQ12_008058	99	487	354	170	8	252	98	92	40	193	40	62	4.63883	21.6595	15.6336	6.26692	0.330281	9.55595	4.13558	4.5032	1.9095	8.71943	1.68233	1.84041	0.0306308	-1.44789	down
gene-JEQ12_004495	1287	1677	923	2622	1275	2071	2838	4469	1703	3525	1816	2763	50.8156	62.8877	34.3733	81.3915	46.239	66.317	101.589	185.103	68.6866	134.488	65.1114	70.0748	0.00547625	0.810893	up
gene-JEQ12_014305	28	199	168	169	189	195	352	408	103	423	203	677	0.351658	2.40961	2.01837	1.69076	2.21041	2.00978	4.07367	5.45432	1.33133	5.21459	2.34292	5.54837	0.0156329	1.04878	up
gene-JEQ12_016432	489	428	726	934	533	946	969	1935	790	1214	539	1240	19.4556	16.1795	27.2786	29.234	19.4895	30.541	34.9761	80.7792	32.0896	46.6748	19.4757	31.7052	0.0222354	0.731867	up
gene-JEQ12_005133	276	118	33	404	94	114	156	10	0	16	10	147	9.92157	4.03881	1.10985	11.4243	3.09062	3.31892	5.07161	0.35726	0	0.53879	0.302327	3.39636	0.0287793	-1.87822	down
gene-JEQ12_019204	11	106	28	79	53	66	43	120	660	62	80	41	0.510774	5.11562	1.33447	3.13133	2.44799	2.722	1.96402	6.41243	34.3666	3.01758	3.66856	1.32198	0.0143519	1.87012	up
gene-JEQ12_012474	91	60	59	77	57	85	147	67	294	110	53	174	1.28491	0.801419	0.782264	0.853766	0.738007	0.976161	1.88582	0.988053	4.25464	1.49905	0.682004	1.57819	0.0381232	1.022	up
gene-JEQ12_008291	2571	767	1704	3408	2104	2239	1605	627	1388	1069	1591	1653	90.226	25.5314	56.4316	94.0155	67.7896	63.7026	51.0638	23.0747	49.7452	36.2361	50.6837	37.2433	0.0167092	-0.744683	down
gene-JEQ12_014090	189	369	121	251	180	475	364	508	283	521	457	704	10.1986	18.9276	6.14352	10.6633	8.91258	20.8106	17.8423	28.7887	15.5811	27.2205	22.3966	24.4396	0.00689316	0.784393	up
gene-JEQ12_016921	1171	362	1126	1612	1098	1631	814	484	592	659	755	1182	23.2814	6.83015	21.1122	25.1837	20.0336	26.2875	14.6664	10.0791	12.0154	12.6547	13.6254	15.0834	0.00849228	-0.721491	down
gene-JEQ12_009206	251	217	429	261	737	245	272	94	195	174	220	229	3.80433	3.12368	6.12911	3.10767	10.2619	3.00287	3.73073	1.48119	3.00585	2.53857	3.0287	2.22873	0.0139425	-0.982438	down
gene-JEQ12_003607	284	118	172	324	512	315	232	149	154	145	212	252	7.3436	2.8913	4.19022	6.59422	12.1885	6.61066	5.43998	4.04754	4.06249	3.62949	4.97555	4.1811	0.041863	-0.679592	down
gene-JEQ12_017503	154	40	218	53	519	116	147	48	36	58	87	113	6.41181	1.58002	8.58294	1.70986	19.8753	3.9283	5.558	2.07732	1.52662	2.31138	3.29206	3.02735	0.017053	-1.39901	down
gene-JEQ12_014780	637	348	239	502	814	551	2435	1933	466	484	417	568	31.9337	16.544	11.2759	19.7537	37.4841	22.3743	110.697	101.661	23.8322	23.4523	18.9534	18.2888	0.0386236	1.00567	up
gene-JEQ12_003175	149	121	61	242	99	366	271	421	122	309	196	439	2.40282	1.84736	0.918618	3.06757	1.45836	4.78489	3.96418	7.11306	2.00413	4.80515	2.87146	4.54781	0.0396413	0.768807	up
gene-JEQ12_011708	121	361	143	123	55	246	242	503	191	657	186	338	9.6297	27.279	10.7372	7.64494	4.00913	15.8379	17.4014	41.9912	15.5125	50.5364	13.3932	17.2674	0.0407407	0.974863	up
gene-JEQ12_004386	85	40	67	114	126	111	133	91	170	134	188	260	1.33746	0.594996	0.980641	1.39895	1.80699	1.41096	1.88622	1.49753	2.71752	2.02709	2.6776	2.62133	0.0230213	0.766094	up
gene-JEQ12_018450	41	132	35	133	63	125	121	112	137	181	168	189	1.39811	4.29598	1.12165	3.56632	1.98225	3.47117	3.74688	4.03062	4.77662	5.9969	5.23742	4.16234	0.0386942	0.770905	up
gene-JEQ12_000823	147	150	270	171	130	125	149	99	48	97	127	130	3.62804	3.50841	6.29976	3.3186	2.93222	2.49016	3.33736	2.56049	1.19331	2.31455	2.83844	2.05905	0.0268824	-0.783713	down
gene-JEQ12_015216	29	13	0	70	36	78	245	77	63	130	52	107	0.410388	0.173788	0	0.794201	0.481464	0.922781	3.2478	1.17765	0.938102	1.83522	0.686056	0.99867	0.0163178	1.67768	up
gene-JEQ12_001839	152	108	85	400	144	163	103	735	1139	188	129	314	3.17701	2.14187	1.67547	6.60062	2.76305	2.76132	1.9527	16.1867	24.4208	3.81082	2.45468	4.22901	0.0102588	1.54839	up
gene-JEQ12_013665	197	77	115	46	283	68	76	25	80	53	30	33	20.6233	7.66729	11.344	3.74404	27.2833	5.75796	7.16584	2.68809	8.55553	5.32419	2.83793	2.17422	0.0138307	-1.46038	down
gene-JEQ12_011980	57	103	83	130	50	209	193	100	146	144	168	341	3.99881	6.94633	5.53223	7.25502	3.23745	11.991	12.3719	7.43238	10.5711	9.86589	10.8126	15.5336	0.0269923	0.730894	up
NewGene_20916	13	40	128	59	56	45	4	6	0	23	37	61	0.259343	0.776172	2.50032	0.961661	1.06316	0.749365	0.072134	0.128591	0	0.449328	0.679685	0.803416	0.0310701	-1.78079	down
NewGene_10023	18	38	14	54	13	57	166	27	50	34	109	235	0.358861	0.706502	0.258068	0.880112	0.230712	0.915607	3.00587	0.549446	1.01473	0.643042	2.03191	3.08144	0.00511071	1.5391	up
gene-JEQ12_001110	11	52	38	68	25	63	57	186	21	164	37	168	0.511257	2.45571	1.79087	2.70108	1.16361	2.58734	2.61682	9.84569	1.08657	8.00181	1.66635	5.4563	0.0300226	1.26249	up
gene-JEQ12_013252	45	37	110	23	47	50	30	13	0	35	29	31	2.42363	1.87629	5.58985	0.937309	2.28585	2.16273	1.45954	0.727631	0	1.79368	1.40337	1.06955	0.0448165	-1.43432	down
gene-JEQ12_005075	469	318	518	478	346	579	344	262	103	367	368	527	14.0697	9.04644	14.661	11.2525	9.51693	14.0707	9.34899	8.22583	3.13727	10.6331	10.0242	10.1559	0.0210065	-0.62371	down
NewGene_5182	244	96	50	298	335	434	903	1377	582	554	201	254	18.1226	6.70978	2.31479	16.6807	22.832	26.0194	60.6362	107.34	43.5278	39.7732	13.4819	12.0884	0.00333912	1.55529	up
gene-JEQ12_018380	1226	1984	4193	884	1152	1995	480	490	842	2691	935	591	129.656	199.227	418.602	73.5118	111.921	171.164	45.9997	54.3169	90.9116	275.007	89.7394	40.1134	0.0469277	-0.994667	down
gene-JEQ12_017673	44	74	12	70	26	147	91	89	174	85	117	196	1.8337	2.92707	0.441553	2.26894	0.968522	4.95289	3.42644	3.88124	7.40078	3.4134	4.43473	5.24592	0.0289282	1.0778	up
gene-JEQ12_012918	467	360	500	467	788	571	259	268	245	311	382	299	23.4199	17.1166	23.6228	18.3951	36.2641	23.2169	11.7656	14.098	12.4998	15.0669	17.3869	9.61381	0.000455073	-0.91869	down
gene-JEQ12_003032	824	463	967	952	830	3084	3746	2889	943	4304	1122	3733	64.517	34.4156	71.446	58.5833	59.6602	195.907	266.079	237.348	75.4049	325.737	79.7677	187.813	0.00149123	1.25741	up
gene-JEQ12_000694	0	29	26	24	0	22	36	65	90	62	24	69	0	2.43332	2.12711	1.61368	0	1.531	2.84449	5.9391	8.09093	5.21218	1.9102	3.88364	0.0392827	1.83326	up
gene-JEQ12_014351	9702	6435	5293	15013	7923	15324	23145	30840	9395	18362	9907	25563	301.149	189.64	155.035	366.271	225.819	385.683	651.247	1003.97	297.791	550.604	279.234	509.515	0.00141295	0.9646	up
gene-JEQ12_014353	20530	23398	36037	40280	22842	37012	10368	12702	13214	28734	20909	36601	120.293	130.173	199.267	185.507	122.902	175.85	55.0662	78.0506	79.0608	162.643	111.24	137.71	0.00851397	-0.679427	down
NewGene_2852	4	39	3	16	42	53	441	24	29	2	53	26	0.106213	1.17553	0.090047	0.400952	1.24672	1.37377	12.9259	0.793323	0.931148	0.057142	1.5362	0.529675	0.0474442	1.88813	up
gene-JEQ12_017200	68	41	28	86	96	96	133	81	174	92	162	109	0.417432	0.235133	0.158222	0.413435	0.540175	0.475703	0.736758	0.519906	1.08708	0.540622	0.899887	0.428113	0.031583	0.885414	up
gene-JEQ12_003283	195	241	196	325	118	431	511	448	252	307	412	674	2.44484	2.86069	2.32043	3.20175	1.35146	4.37774	5.80355	5.8904	3.22113	3.71821	4.69424	5.42505	0.00454321	0.726019	up
gene-JEQ12_004663	78	82	142	217	73	244	364	940	0	200	313	487	3.10728	3.11832	5.35083	6.8309	2.67907	7.91812	13.2485	39.5515	0	7.73253	11.4112	12.5566	0.0491998	1.43386	up
gene-JEQ12_010157	401	432	573	826	1080	604	1214	1749	683	1354	448	1620	37.2227	38.059	50.2053	60.2799	92.1548	45.4688	102.18	170.403	64.7681	121.505	37.7803	96.6368	0.0249805	0.787831	up
gene-JEQ12_007500	0	57	71	159	28	86	87	532	46	457	107	390	0	2.62068	3.29145	6.10812	1.22618	3.40432	3.83631	27.4127	2.28162	21.6726	4.75054	12.2798	0.0066067	2.03574	up
gene-JEQ12_018489	149	110	383	394	422	249	232	133	87	162	225	237	11.4854	8.02361	27.9982	23.9734	30.0171	15.6189	16.2393	10.7796	6.83985	12.0783	15.7978	11.7708	0.0275074	-0.798917	down
gene-JEQ12_012993	2578	2238	2993	2923	4612	3690	1543	1931	1751	2053	3245	2357	137.348	113.246	150.529	122.438	225.668	159.46	74.5252	107.921	95.2773	105.691	157.011	80.6474	0.00525222	-0.652066	down
gene-JEQ12_009865	606	787	782	907	606	882	437	592	179	614	684	711	33.883	41.8162	41.2934	39.8629	31.1361	40.0078	22.1456	34.7406	10.2022	33.1781	34.7605	25.5487	0.0110646	-0.636478	down
NewGene_5223	613	304	228	1408	1357	1269	3760	6616	2684	1436	981	1046	27.4052	12.5254	9.82141	49.5467	54.7476	48.345	139.129	287.753	123.04	57.9587	38.8562	28.3881	0.000435771	1.83404	up
gene-JEQ12_010724	139	80	244	130	201	183	119	41	63	105	120	185	2.84958	1.55966	4.71562	2.08373	3.78209	3.04438	2.19918	0.875435	1.30387	2.06753	2.2353	2.43633	0.0293967	-0.820036	down
gene-JEQ12_016978	29	40	7	37	21	76	57	73	27	56	123	143	6.77446	9.02257	1.54295	6.81645	4.57982	14.5986	12.2618	18.0942	6.39347	12.6877	26.5368	21.7859	0.0276217	1.08735	up
gene-JEQ12_017737	407	308	698	683	1256	1880	463	389	307	340	782	1201	29.3403	21.087	47.4975	38.671	83.1341	109.914	30.2591	29.4179	22.5737	23.6868	51.1983	55.6004	0.0431281	-0.709973	down
gene-JEQ12_003863	68	110	132	259	143	177	252	161	485	157	208	262	1.2069	1.85659	2.20406	3.60707	2.33198	2.54362	4.05638	3.00095	8.7971	2.69305	3.35065	2.98435	0.0345136	0.873665	up
NewGene_1508	85	63	45	277	125	174	35	35	0	54	139	18	1.30522	0.50915	0.358023	1.96528	0.983415	1.99681	0.267279	1.31974	0	0.441681	3.07345	0.363964	0.0389649	-1.49683	down
NewGene_1509	309	451	145	320	75	339	6	72	0	16	282	4	3.45427	5.39666	1.58645	2.38991	0.616115	2.91474	0.250856	0.846361	0	0.103736	2.19738	0.07641	0.0112777	-2.29598	down
gene-JEQ12_009588	777	699	422	217	183	747	245	107	50	220	13	101	91.5384	78.2143	46.8791	20.0157	19.7093	71.3175	26.1099	13.2106	5.92188	25.0066	1.37334	7.62411	0.000228241	-2.11965	down
gene-JEQ12_005671	15	8	21	23	0	13	51	64	84	66	15	61	0.337001	0.158952	0.462481	0.406384	0	0.241155	1.06793	1.55415	1.98993	1.49059	0.308969	0.902421	0.00390427	2.12898	up
gene-JEQ12_017533	25	30	14	88	86	76	128	187	15	149	98	151	0.446614	0.525471	0.241292	1.27903	1.46469	1.1344	2.14312	3.63144	0.274771	2.67051	1.65556	1.80187	0.0341767	1.16722	up
gene-JEQ12_017532	44	97	25	195	123	201	161	196	274	95	240	359	0.318612	0.671039	0.171446	1.12118	0.820969	1.19087	1.06267	1.50281	2.04264	0.668738	1.58843	1.68248	0.0245726	0.993729	up
gene-JEQ12_017288	13	47	0	18	15	65	81	40	183	32	39	50	1.0321	3.5026	0	1.08715	1.06298	4.17553	5.87583	3.30884	14.9537	2.43921	2.77071	2.5534	0.0402849	1.66565	up
NewGene_9271	111	88	36	77	58	119	135	116	148	256	220	211	1.0001	0.752195	0.306264	0.935286	0.475023	0.935595	1.20862	1.73606	1.3669	4.14642	3.89982	2.47707	0.00233109	1.08754	up
gene-JEQ12_014167	353	271	370	422	339	316	149	246	237	224	315	250	13.6534	9.95082	13.5025	12.8327	12.0608	9.9154	5.21625	9.96386	9.34311	8.37663	11.051	6.2161	0.0259633	-0.614246	down
gene-JEQ12_014207	2526	4600	2314	5142	2645	5830	6884	9978	3860	9013	5645	7634	237.702	411.119	205.513	380.37	228.602	444.979	587.331	985.02	370.99	819.534	482.431	461.425	0.000730335	0.896167	up
gene-JEQ12_002816	39	54	40	113	29	179	50	123	99	173	161	304	2.79296	3.67499	2.68315	6.38631	1.87474	10.4881	3.26066	9.32406	7.30069	12.0435	10.5848	14.129	0.0261701	0.989163	up
gene-JEQ12_006517	227	139	63	204	69	191	324	343	214	298	242	421	12.3215	7.18316	3.238	8.69824	3.42669	8.43549	15.9945	19.5804	11.8718	15.6724	11.9302	14.7272	0.00449621	0.979836	up
gene-JEQ12_002369	4	13	0	19	0	25	23	28	34	24	35	49	0.076628	0.252243	0	0.291771	0	0.409821	0.420504	0.585266	0.695832	0.473948	0.635294	0.641954	0.0480712	1.76188	up
NewGene_6976	39	46	12	35	25	58	148	37	90	42	89	65	0.653094	0.732158	0.180917	0.457173	0.382306	0.783265	2.25785	0.644627	1.54598	0.676883	1.35416	0.703842	0.0261301	1.13115	up
gene-JEQ12_005358	1006	904	745	2053	396	1470	513	295	827	459	664	1128	116.65	99.4407	81.5138	187.048	42.1638	138.216	53.9088	35.7942	97.8651	51.3142	69.8878	83.9759	0.0222116	-0.782905	down
gene-JEQ12_005969	8	84	55	94	15	86	60	132	237	152	73	164	0.62875	6.81592	4.41351	6.35168	1.13203	5.96467	4.66706	11.9405	20.8084	12.6063	5.67249	9.03365	0.0200542	1.36943	up
NewGene_19479	243	69	138	130	359	132	112	89	75	90	91	115	3.64895	0.981658	1.95203	1.52975	5.03579	1.61286	1.52679	1.41629	1.14912	1.33042	1.23232	1.11231	0.0145059	-1.03715	down
gene-JEQ12_018199	0	20	0	29	0	31	18	175	42	30	77	82	0	0.733327	0	0.879051	0	0.967834	0.626436	7.25389	1.66601	1.14487	2.77612	2.08629	0.0147727	2.55876	up
gene-JEQ12_007420	116	126	60	210	184	153	241	216	333	278	230	357	2.4291	2.49923	1.18893	3.45743	3.54799	2.59672	4.58185	4.76555	7.15299	5.63401	4.38196	4.81681	0.00292893	0.955939	up
NewGene_5219	268	132	71	533	325	214	787	1320	339	410	458	914	18.1313	8.4525	4.53691	28.3504	20.1865	11.7431	48.2935	93.6717	24.1759	26.7509	28.0966	39.6955	0.000864188	1.42462	up
gene-JEQ12_004545	52	132	64	74	22	106	132	302	42	227	108	306	1.36216	3.29089	1.58787	1.53597	0.529069	2.25922	3.16002	8.36883	1.11236	5.78811	2.59283	5.18834	0.0159884	1.19288	up
gene-JEQ12_018839	102	274	197	245	258	171	52	102	7	184	45	185	2.38243	6.13122	4.3762	4.53547	5.58184	3.25441	1.10731	2.521	0.155488	4.17164	0.957987	2.78507	0.0162717	-1.30305	down
gene-JEQ12_013923	136	99	65	121	126	155	266	153	122	108	184	353	2.32113	1.60629	1.03743	1.62931	1.97864	2.15521	4.13423	2.74927	2.12411	1.78919	2.85939	3.88749	0.0397615	0.614975	up
gene-JEQ12_004169	59	42	47	50	36	38	139	64	301	44	32	64	3.75365	2.50513	2.8438	2.48281	2.06469	1.95734	8.0804	4.27212	19.6531	2.70122	1.85003	2.60651	0.0298103	1.36586	up
gene-JEQ12_005023	47	67	85	87	24	88	101	115	66	144	113	182	2.53995	3.43514	4.33448	3.69904	1.16903	3.84891	4.94425	6.57277	3.63018	7.57158	5.58953	6.35134	0.0370948	0.758234	up
gene-JEQ12_000662	159	174	46	103	158	187	215	354	146	361	177	437	5.39241	5.6155	1.46996	2.73973	4.93276	5.16632	6.64479	12.6553	5.07355	11.8672	5.46185	9.56034	0.0140642	0.928245	up
gene-JEQ12_000509	306	438	177	318	390	399	861	621	431	640	475	528	8.07086	10.9853	4.41271	6.59248	9.44972	8.5439	20.6366	17.2171	11.6313	16.3479	11.4023	8.96029	0.00943289	0.767563	up
gene-JEQ12_010292	87	129	104	298	364	257	1576	287	133	409	359	761	2.74333	3.86114	3.10335	7.40914	10.5742	6.59163	45.1918	9.49663	4.29063	12.4922	10.2921	15.4468	0.00323314	1.4209	up
gene-JEQ12_010433	441	259	318	770	1564	610	2031	1531	841	1172	517	1414	5.09967	2.84592	3.4688	7.0093	16.6381	5.72916	21.3255	18.5997	9.94202	13.1167	5.43567	10.5158	0.0381056	0.882876	up
NewGene_13483	111	142	222	165	242	115	108	92	79	96	125	112	2.13192	2.51769	3.806	2.4999	4.41065	1.85935	1.93801	1.91413	1.69053	1.82489	2.20364	1.40254	0.0145969	-0.829018	down
gene-JEQ12_012929	231	478	232	328	506	340	887	654	350	878	400	628	22.3153	43.8002	21.1144	24.9095	44.8464	26.6094	77.6718	66.2568	34.4883	81.9518	35.0338	38.9164	0.0207703	0.772568	up
gene-JEQ12_009343	656	332	897	547	572	391	598	278	254	200	251	342	74.8543	35.9309	96.5797	49.0179	59.8937	36.1067	61.8478	33.2114	29.5797	22.0335	25.9136	24.996	0.0100405	-0.95195	down
gene-JEQ12_003063	97	91	95	199	0	170	20	9	0	22	37	52	2.00505	1.78251	1.854	3.23089	0	2.85173	0.368191	0.17375	0	0.422118	0.678192	0.689623	0.00587258	-2.43128	down
gene-JEQ12_003061	705	347	285	514	265	525	2145	344	890	495	498	1392	7.92744	3.69851	3.01652	4.54381	2.73118	4.79072	21.88	4.06038	10.2231	5.38125	5.08579	10.0572	0.0139209	1.02895	up
gene-JEQ12_008568	22	68	15	34	66	101	122	101	93	107	65	182	0.486319	1.42896	0.300421	0.580225	1.33145	1.81098	2.44851	2.33192	2.09399	2.28723	1.30122	2.58242	0.0157791	1.10318	up
NewGene_4579	21	12	27	52	11	64	32	55	118	40	76	77	1.0616	0.5557	1.26554	2.04905	0.495812	2.60385	1.43613	2.91573	6.11038	1.94796	3.47851	2.50807	0.0292121	1.21599	up
gene-JEQ12_004120	45	45	66	144	166	162	189	206	94	193	134	252	1.42584	1.34434	1.98399	3.58663	4.8289	4.17923	5.45327	6.86824	3.04144	5.92637	3.85623	5.13541	0.0485883	0.740719	up
gene-JEQ12_017440	369	312	750	639	723	557	273	470	235	326	586	550	7.29688	5.85397	13.9993	9.94237	13.1299	8.93098	4.88991	9.75705	4.73416	6.2179	10.5315	6.98869	0.0412368	-0.590881	down
gene-JEQ12_017195	54	13	0	101	34	42	34	147	65	133	88	191	1.44232	0.318113	0	2.12085	0.811476	0.908401	0.807195	4.11026	1.77013	3.42544	2.11688	3.26346	0.0486259	1.40731	up
gene-JEQ12_015349	179	156	195	438	263	237	159	112	144	157	191	181	6.85109	5.68815	7.05567	13.2338	9.25442	7.38107	5.50773	4.47839	5.63602	5.80165	6.63488	4.45556	0.0146454	-0.673428	down
NewGene_2460	97	38	37	38	45	43	36	11	0	28	31	29	3.35772	1.50545	0.937275	1.05693	1.73432	1.53836	1.16722	0.324159	0	1.32015	0.954736	0.561018	0.0452026	-1.38932	down
gene-JEQ12_012832	1085	944	700	1608	1097	2351	1491	2133	1022	1881	2752	2882	36.3858	30.0505	22.1375	42.405	33.7806	63.9608	45.3506	75.0363	34.9974	60.9645	83.8355	62.0946	0.00650125	0.587635	up

## Sheet: A_vs_D.DEG
Table S7 Differentially expressed gene results
Gene number	A12_Count	A11_Count	A8_Count	A7_Count	A10_Count	A9_Count	D12_Count	D11_Count	D8_Count	D10_Count	D9_Count	D7_Count	A12_FPKM	A11_FPKM	A8_FPKM	A7_FPKM	A10_FPKM	A9_FPKM	D12_FPKM	D11_FPKM	D8_FPKM	D10_FPKM	D9_FPKM	D7_FPKM	Pvalue	log2FC	regulated
gene-JEQ12_005546	110	384	170	244	312	334	61	238	182	246	193	153	6.78788	22.5773	9.89733	11.8364	17.7076	16.7718	4.03276	12.9827	10.6795	12.64	10.046	9.55061	0.0315831	-0.731462	down
NewGene_16697	282	232	287	443	218	679	75	340	247	235	356	212	12.8101	9.96917	11.3491	14.9957	4.51435	21.7216	1.83356	9.38163	8.09917	6.56775	9.18806	4.84833	0.0229864	-0.685741	down
NewGene_16691	185	95	269	546	366	215	118	78	119	64	166	186	3.64851	1.61757	5.06425	8.39812	6.7963	3.31869	2.58685	1.43148	2.18719	1.00707	2.86487	3.83921	0.00247066	-1.27652	down
gene-JEQ12_004631	102	33	61	292	126	23	604	257	390	195	179	109	1.57697	0.48206	0.882364	3.5465	1.79037	0.28638	10.1167	3.50952	5.75318	2.51481	2.32879	1.70418	0.0145996	1.44123	up
gene-JEQ12_000394	318	345	415	595	542	482	626	582	1009	821	835	684	9.16276	9.42812	11.2659	13.4675	14.3361	11.2537	19.5198	14.7893	27.6707	19.6763	20.2818	19.9842	0.00242712	0.613838	up
gene-JEQ12_017933	34	142	82	156	237	102	230	334	249	476	176	99	0.9847	3.91125	2.23416	3.57523	6.32982	2.41009	7.24688	8.5853	6.89365	11.537	4.31388	2.91504	0.0483119	0.877879	up
gene-JEQ12_017687	718	641	852	2238	684	1765	1156	2504	1719	2283	2462	1335	13.1908	11.1789	14.7836	32.3587	11.546	26.3229	23.0035	40.6625	30.085	34.948	38.187	24.8846	0.0114045	0.635051	up
gene-JEQ12_010823	175	309	170	433	241	573	488	490	647	627	689	247	4.35688	7.31443	4.00016	8.48761	5.5196	11.5901	13.167	10.7822	15.349	13.0061	14.479	6.2273	0.01576	0.659613	up
gene-JEQ12_009855	109	117	137	79	37	249	23	41	48	32	99	27	3.77299	3.83676	4.48091	2.13143	1.16262	7.00379	0.857648	1.25233	1.55886	0.9235	2.88722	0.945116	0.000494961	-1.61565	down
gene-JEQ12_002085	141	146	96	56	79	174	88	425	179	242	265	207	2.00163	1.96061	1.28112	0.618774	1.02996	2.00156	1.35299	5.32999	2.41659	2.85461	3.16988	2.97619	0.0365551	0.799211	up
gene-JEQ12_011913	3015	2409	3774	4536	3456	3823	2537	2135	1777	1930	2899	2742	66.1077	50.1439	78.0994	78.1787	69.5921	67.978	60.1944	41.3342	37.0814	35.2199	53.6171	60.959	0.00187463	-0.698685	down
gene-JEQ12_008811	61	35	64	87	25	84	84	98	202	160	102	81	4.01484	2.19763	3.96498	4.50729	1.50137	4.48707	5.94633	5.68017	12.6672	8.81005	5.64108	5.37689	0.0189889	0.889933	up
gene-JEQ12_007395	185	79	183	226	61	243	193	542	247	284	240	303	1.10121	0.444237	1.02456	1.05581	0.328743	1.17372	1.24412	2.85114	1.39938	1.40817	1.20487	1.82606	0.0366078	0.76203	up
gene-JEQ12_009064	251	200	122	271	172	479	328	548	369	512	596	315	2.3684	1.79553	1.08197	2.01621	1.48867	3.67123	3.35241	4.57812	3.32386	4.02771	4.75893	3.01495	0.00377544	0.72253	up
gene-JEQ12_018941	1557	1123	1209	1655	1491	1875	2061	2444	2237	2381	2834	3000	2.66821	1.82597	1.95366	2.22914	2.34605	2.60525	3.82123	3.69735	3.64717	3.39631	4.09586	5.21169	0.000390229	0.614565	up
gene-JEQ12_018944	119	90	197	168	210	112	54	137	109	109	145	58	3.82824	2.75853	5.9992	4.25442	6.20918	2.92019	1.88231	3.90024	3.32553	2.92852	3.94502	1.88559	0.0231525	-0.794141	down
gene-JEQ12_001238	308	426	66	789	758	1197	615	647	2049	2771	1248	671	4.59644	6.04442	0.921052	9.26708	10.4075	14.5117	9.94338	8.53984	29.173	34.5	15.7395	10.1661	0.0196551	1.07511	up
NewGene_16086	933	657	1132	720	947	453	522	610	433	304	676	708	30.1343	20.0278	47.6596	18.0144	28.1346	11.4459	16.7836	16.8379	13.2657	8.07675	17.9563	23.1698	0.0248678	-0.773775	down
gene-JEQ12_014857	10	45	18	16	16	49	85	73	59	81	72	49	0.617461	2.77439	1.11423	0.808747	0.916362	2.60015	6.03116	4.19557	3.68058	4.38491	3.97873	3.21325	0.00496917	1.35295	up
gene-JEQ12_014858	1371	512	753	1820	1223	1018	894	597	646	536	706	815	40.5365	14.378	21.0024	42.3029	33.2125	24.4022	28.6019	15.5664	18.1864	13.1968	17.6007	24.419	0.0156683	-0.754552	down
NewGene_5090	127	84	158	145	129	118	7	62	79	41	83	17	4.49553	2.81012	6.27586	4.191	4.21131	3.38354	0.252261	2.07037	2.65862	1.20868	2.46849	0.605044	0.000495797	-1.67882	down
gene-JEQ12_008605	0	24	5	73	32	48	48	57	154	112	71	97	0	0.169441	0.029677	0.43916	0.222567	0.292886	0.390461	0.381983	1.11947	0.710785	0.455102	0.749282	0.027841	1.56245	up
gene-JEQ12_005110	511	437	887	1228	1000	1164	380	535	606	750	728	564	7.52934	6.10583	12.3409	14.2243	13.5405	13.9087	6.05757	6.9582	8.49558	9.19907	9.04958	8.43008	0.00206582	-0.689147	down
gene-JEQ12_004244	220	243	311	193	142	487	51	181	213	181	219	124	11.5626	12.1547	15.4257	7.98543	6.82626	20.7849	2.8961	8.40198	10.6624	7.91657	9.72895	6.57669	0.00648207	-0.913951	down
gene-JEQ12_016618	287	383	427	357	218	403	78	408	173	217	260	301	6.29322	7.96702	8.83469	6.15273	4.38274	7.14998	1.84656	7.8821	3.60571	3.95991	4.79393	6.67128	0.0301748	-0.732014	down
gene-JEQ12_001749	5275	8724	8190	8464	9270	13576	2862	9352	5312	5512	8316	5425	294.095	461.789	430.904	370.903	474.579	613.761	172.616	460.3	281.857	255.807	391.081	306.667	0.00115783	-0.710741	down
gene-JEQ12_017568	0	11	0	36	81	22	240	35	111	172	36	40	0	0.333402	0	0.950113	2.49083	0.591085	8.7174	1.03013	3.55106	4.79462	0.994914	1.33957	0.0312583	2.1041	up
gene-JEQ12_017566	126	777	244	295	55	195	30	286	49	48	64	11	8.5365	50.2065	15.6582	15.7774	3.39647	10.7563	2.15921	17.1502	3.12829	2.71121	3.61841	0.718589	0.00227357	-2.0708	down
gene-JEQ12_017564	2838	3397	3447	3254	4369	4455	2086	3702	2365	2051	3213	2305	101.078	114.861	115.836	91.0756	142.874	128.646	80.395	116.382	80.1515	60.799	96.4986	83.2202	0.00118068	-0.633264	down
gene-JEQ12_006832	57	15	0	63	18	92	223	56	108	139	87	68	1.11066	0.269163	0	0.968254	0.324674	1.4567	4.75273	0.971796	2.02413	2.279	1.44043	1.34519	0.0330736	1.55318	up
NewGene_10772	30	32	34	35	81	62	210	169	0	71	170	310	0.300697	0.286058	0.304833	0.264069	0.714494	0.49722	2.18056	1.43419	0	0.565798	1.37607	3.02122	0.0249738	1.72573	up
gene-JEQ12_005872	389	367	446	1104	650	1081	1188	691	2646	2760	1656	626	11.2375	10.0713	12.1651	25.0972	17.2447	25.345	37.1766	17.6462	72.8455	66.4722	40.3918	18.3629	0.00103604	1.13832	up
gene-JEQ12_005871	354	300	549	321	404	458	310	256	251	419	268	272	10.4085	8.35091	15.2151	7.39983	10.9001	10.9161	9.83198	6.6431	7.01096	10.2539	6.63526	8.10042	0.029523	-0.593992	down
gene-JEQ12_011419	41	201	126	293	57	221	92	226	463	1059	578	190	1.23083	5.74388	3.57203	6.92197	1.57158	5.38349	2.98957	6.00914	13.2781	26.5565	14.6878	5.79828	0.0106794	1.27906	up
gene-JEQ12_011415	626	421	780	761	469	825	349	577	505	528	632	300	16.8103	10.7283	19.7933	16.0765	11.5755	17.9791	10.1294	13.6778	12.9206	11.8006	14.3312	8.1753	0.0049904	-0.606263	down
gene-JEQ12_013726	500	301	615	600	459	503	62	417	410	365	424	403	8.59176	4.9053	9.96879	8.09827	7.2374	7.0065	1.14484	6.32608	6.7032	5.22149	6.13739	7.01025	0.0335209	-0.742865	down
gene-JEQ12_009766	120	29	67	147	325	101	32	36	67	81	74	86	3.12784	0.702889	1.64261	2.99583	7.76263	2.13341	0.894512	0.82309	1.65007	1.74553	1.62546	2.2631	0.0162564	-1.24828	down
gene-JEQ12_018353	436	510	483	771	602	918	1100	621	1601	1500	948	539	8.08361	8.97099	8.44719	11.2342	10.2561	13.8058	22.0746	10.1746	28.2665	23.1754	14.8354	10.1328	0.0160014	0.653685	up
gene-JEQ12_019409	12432	21844	17717	20389	17333	24331	9962	11502	11430	16873	13213	7353	1325.04	2210.7	1782.15	1708.09	1696.5	2102.9	1148.94	1082.3	1159.5	1497.05	1187.86	794.653	9.58231e-07	-0.863257	down
gene-JEQ12_001956	147	184	163	394	321	522	519	337	777	999	642	379	3.57446	4.26661	3.74496	7.55415	7.19477	10.338	13.7267	7.25867	18.0652	20.3281	13.2204	9.38715	0.00103582	0.995721	up
gene-JEQ12_011381	622	944	539	767	365	1024	872	1647	2144	1238	1472	562	24.739	35.6585	20.2296	23.9844	13.3468	33.0372	37.5641	57.8894	81.2501	41.0248	49.4328	22.6728	0.0126393	0.72556	up
gene-JEQ12_018430	69	14	81	90	38	52	228	79	172	142	137	46	0.928739	0.178898	1.025	0.950134	0.467567	0.567838	3.32585	0.940551	2.20155	1.5886	1.56171	0.621026	0.0318996	1.11971	up
NewGene_14135	962	761	646	315	462	1949	897	2282	2859	1838	2144	851	32.2687	24.2323	20.4564	8.28576	14.2167	53.0219	32.542	67.582	91.2874	51.3272	60.6714	28.9506	0.010591	0.929381	up
gene-JEQ12_013526	2310	2089	3078	2957	3676	4263	1650	2473	2529	2540	2335	1856	51.5164	44.2222	64.7763	51.8195	75.2717	77.0855	39.8128	48.6731	53.6695	47.1521	43.9127	41.956	0.000211121	-0.610657	down
gene-JEQ12_000849	1399	2859	1306	2132	1309	4260	627	2268	884	401	1724	969	81.389	157.983	71.7197	97.5541	69.9492	201.063	39.4603	116.525	48.9465	19.4309	84.6177	57.1617	0.00327105	-1.06696	down
gene-JEQ12_000848	647	383	160	535	246	932	78	263	404	382	374	222	11.2087	6.30006	2.61277	7.28055	3.90425	13.0965	1.45251	4.01988	6.66342	5.50951	5.46385	3.90071	0.016126	-0.911111	down
gene-JEQ12_010088	770	804	182	439	445	590	764	903	1084	1103	1293	800	39.7086	39.3401	8.85792	17.7684	21.0512	24.6496	42.6055	41.1212	53.2222	47.3306	56.2597	41.8223	0.0313741	0.679318	up
NewGene_17062	218	415	615	542	276	466	85	291	146	232	316	143	1.67462	3.76116	4.32816	3.43851	1.92961	3.15788	0.845211	1.99833	1.16786	1.45514	2.16711	1.09904	6.84057e-05	-1.28425	down
gene-JEQ12_000100	270	143	102	245	277	229	530	267	443	472	269	333	3.14733	1.5815	1.11718	2.23873	2.96109	2.16343	6.68728	2.75002	4.91851	4.5789	2.64345	3.93891	0.0239513	0.773863	up
gene-JEQ12_011924	86	122	113	103	232	260	84	99	78	75	141	118	5.15973	6.93874	6.40417	4.86048	12.7899	12.6773	5.40655	5.22236	4.44916	3.72493	7.14978	7.16054	0.034047	-0.73288	down
gene-JEQ12_002169	255	202	217	269	104	485	314	365	470	606	540	363	3.63027	2.73591	2.9189	3.00699	1.3607	5.60487	4.84648	4.59051	6.37681	7.19019	6.49715	5.24147	0.0129722	0.669699	up
gene-JEQ12_004577	869	629	1178	1573	1024	983	810	638	689	840	802	740	28.8801	19.8336	36.9609	41.1038	31.2641	26.4874	29.1113	18.699	21.7952	23.2421	22.4708	24.9219	0.0112486	-0.594017	down
gene-JEQ12_008911	248	497	305	327	239	496	208	826	497	832	755	580	9.08559	17.3061	10.557	9.42746	8.05246	14.7335	8.23108	26.7518	17.3508	25.3892	23.3584	21.5476	0.0357376	0.60365	up
gene-JEQ12_020544	75	176	95	111	26	267	135	309	317	351	364	242	3.68387	8.1759	4.40056	4.26983	1.13263	10.632	7.16023	13.3973	14.818	14.3392	15.0573	12.0265	0.00782	1.06549	up
gene-JEQ12_018869	73	39	100	50	25	37	9	32	14	54	31	8	1.63839	0.828131	2.12922	0.887342	0.518348	0.662477	0.219261	0.621041	0.28499	1.01105	0.589169	0.177023	0.0132465	-1.46998	down
gene-JEQ12_003357	664	380	210	1007	298	903	1706	943	4444	2993	2150	627	52.8362	28.6786	15.7303	63.0253	21.762	58.2627	147.017	66.2755	336.867	198.421	144.397	50.625	1.43049e-05	1.78969	up
NewGene_16275	9	4	25	26	0	22	70	13	115	107	58	18	0.120458	0.043357	0.334344	0.29533	0	0.259427	1.10696	0.164204	1.60952	1.36833	0.715785	0.265928	0.0110341	2.04478	up
gene-JEQ12_010546	1422	1481	1640	2480	828	1751	681	1005	1610	1285	1346	1085	140.219	138.62	152.605	192.151	74.9297	139.955	72.5779	87.4193	151.073	105.464	111.876	108.447	0.00682687	-0.616953	down
gene-JEQ12_001462	623	672	541	1027	689	1361	277	704	508	400	859	770	6.79744	6.96457	5.56921	8.8131	6.90672	12.0528	3.27123	6.78096	5.27395	3.63241	7.90849	8.52315	0.0195022	-0.593621	down
gene-JEQ12_011494	55	192	90	42	68	44	105	104	134	151	5018	17	6.03279	20.166	9.39167	3.60788	6.89785	3.91381	12.5252	10.135	14.0642	13.8976	468.278	1.85694	0.00541725	3.00559	up
gene-JEQ12_012146	2807	2335	2423	4800	2054	4741	4788	3251	7184	8591	7125	4688	64.4728	50.9302	52.5145	86.6622	43.3295	88.3082	119.005	65.9239	157.079	164.291	138.051	109.187	0.00051334	0.778856	up
gene-JEQ12_003117	74	167	58	164	55	116	368	234	364	265	181	62	1.77027	3.82262	1.30444	3.09754	1.21061	2.26704	9.59931	4.9666	8.34445	5.31084	3.66443	1.49283	0.0122396	1.13342	up
gene-JEQ12_001663	109	194	61	162	123	201	199	279	177	340	287	231	3.95436	6.69517	2.08872	4.62162	4.10883	5.92573	7.83947	8.9519	6.11194	10.2795	8.80336	8.51459	0.0134339	0.698127	up
gene-JEQ12_004050	270	499	354	866	305	649	614	757	1582	1409	1261	563	10.4664	18.3958	12.9659	26.4289	10.8578	20.4224	25.7877	25.9521	58.4911	45.5805	41.3057	22.1664	0.00076628	0.934646	up
gene-JEQ12_014077	82	35	42	85	104	71	106	90	170	287	134	122	3.8227	1.53937	1.84535	3.10991	4.48047	2.67299	5.35189	3.70213	7.57726	11.2143	5.29369	5.79951	0.013753	0.936276	up
NewGene_20705	80	48	130	76	123	72	19	52	40	36	60	48	0.849448	0.486482	1.30905	0.63205	1.20775	0.623875	0.216762	0.484377	0.398171	0.312128	0.536082	0.518206	0.00204708	-1.28948	down
gene-JEQ12_003093	317	297	317	355	206	580	54	311	277	181	314	289	5.2121	4.62915	4.91764	4.58733	3.10627	7.73817	0.956112	4.51403	4.32822	2.46829	4.34674	4.81772	0.0391588	-0.701866	down
gene-JEQ12_005935	39	11	0	31	0	28	78	156	155	102	194	253	0.829488	0.223138	0	0.510643	0	0.478664	1.81358	2.94779	3.16892	1.81531	3.50652	5.50892	0.00011876	3.01424	up
gene-JEQ12_005202	1674	3541	2546	2948	835	3738	937	1899	2267	2160	2421	909	39.8279	80.012	57.1777	55.1468	18.2374	72.1313	24.1091	39.8952	51.3471	42.787	48.6029	21.9273	0.0185314	-0.718876	down
gene-JEQ12_015230	216	74	179	331	115	271	333	172	390	386	411	344	7.66133	2.5012	5.98973	9.23993	3.76043	7.80422	12.8062	5.40345	13.2187	11.442	12.3462	12.4232	0.0424014	0.690748	up
gene-JEQ12_002934	390	161	378	623	349	418	294	222	299	147	302	294	8.86438	3.46729	8.11652	11.1399	7.29018	7.70969	7.2152	4.45628	6.45868	2.77637	5.78441	6.77173	0.0431173	-0.65822	down
gene-JEQ12_015170	144	174	130	273	209	315	569	335	300	278	352	206	4.08998	4.71354	3.48433	6.10274	5.46445	7.28165	17.5415	8.42403	8.12331	6.59182	8.45619	5.95613	0.0343297	0.684078	up
NewGene_5242	4295	6078	2422	5922	3709	5141	10709	5369	27330	24614	12734	3933	296.897	398.938	158.004	321.779	235.48	288.19	801.116	327.696	1798.49	1416.61	742.576	275.66	0.000163802	1.43332	up
NewGene_5248	131	136	61	917	1224	369	3818	318	2366	1590	994	640	3.61788	3.53409	1.58677	19.8643	30.9509	8.36691	114.041	7.72073	62.4142	36.5454	23.1556	17.9074	0.0208019	1.83053	up
gene-JEQ12_012250	24	60	111	162	98	141	125	231	725	838	579	105	1.09559	2.60899	4.83866	5.90173	4.15338	5.29351	6.27102	9.43951	32.0327	32.4003	22.6868	4.92082	7.53177e-05	1.93081	up
gene-JEQ12_002697	118	115	349	241	84	209	82	139	133	66	133	93	3.52306	3.2379	9.83492	5.65031	2.28706	5.06401	2.6292	3.65507	3.77567	1.62063	3.34866	2.81664	0.0156338	-0.957957	down
gene-JEQ12_002487	460	415	438	928	1219	1241	1642	756	2161	1757	1535	718	7.37111	6.30638	6.6208	11.6854	17.9465	16.1262	28.4908	10.6977	32.974	23.4434	20.7548	11.6679	0.0182533	0.787763	up
NewGene_9843	12	51	12	40	0	17	172	45	132	62	70	53	0.265939	1.15366	0.268927	0.741455	0	0.326764	4.44276	0.946718	3.00561	1.22215	1.39996	1.27348	0.00857727	1.97815	up
gene-JEQ12_012724	367	136	58	599	529	364	736	238	1023	886	690	500	3.55348	1.24241	0.529409	4.55994	4.70485	2.85227	7.71051	2.03539	9.42656	7.14069	5.63495	4.9032	0.0470744	0.905035	up
gene-JEQ12_017262	6632	9919	9644	8870	8227	15674	6696	9994	3986	3028	7553	6537	121.999	173.245	167.418	128.254	138.964	233.797	133.281	162.297	69.7899	46.3553	117.193	121.922	0.0105586	-0.736294	down
NewGene_1454	18	165	10	90	59	111	208	144	337	398	143	70	0.218494	2.00232	0.12092	0.899867	0.688514	1.15296	2.88675	1.63064	4.12544	4.25307	1.54045	0.904658	0.0152921	1.40405	up
gene-JEQ12_009965	343	712	367	757	323	710	532	942	1264	1211	1287	601	21.8901	43.1196	22.072	37.9808	18.8919	36.7582	36.7576	53.0566	76.7687	64.3239	69.2886	38.9005	0.00487692	0.694972	up
gene-JEQ12_009960	131	72	115	241	116	250	228	139	466	399	308	136	3.96822	2.07733	3.29935	5.75993	3.23621	6.15181	7.49564	3.73367	13.4867	10.105	7.89896	4.17484	0.0332107	0.752186	up
gene-JEQ12_004323	2241	2218	1688	4569	2223	2744	710	2190	1913	1394	1980	1893	112.783	105.994	80.1596	180.745	102.711	111.971	38.6212	97.2995	91.6031	58.3838	84.0452	96.5872	0.00105049	-0.781354	down
gene-JEQ12_004326	178	170	92	350	178	485	233	326	399	615	674	458	1.59217	1.45047	0.772811	2.47114	1.46294	3.5271	2.25957	2.57981	3.41045	4.59633	5.10326	4.16907	0.00744963	0.811117	up
gene-JEQ12_019453	96	67	48	132	89	173	159	124	226	197	169	122	1.50517	0.995852	0.701865	1.63218	1.28859	2.21475	2.71228	1.72968	3.39234	2.58167	2.24321	1.94002	0.033106	0.639023	up
gene-JEQ12_007913	1344	1299	902	2260	1033	1976	2392	1508	4718	3835	2513	1003	81.1716	74.4918	51.3925	107.247	57.2543	96.7391	156.288	80.3726	271.188	192.796	128.023	61.4064	0.0180624	0.732161	up
NewGene_3935	118	114	27	98	225	139	18	101	83	116	54	15	4.12015	3.78523	0.877438	2.68776	7.24903	3.94576	0.681711	3.13388	2.75303	3.3897	1.57817	0.509988	0.0356425	-1.14536	down
gene-JEQ12_015651	49	60	70	124	142	124	332	96	138	185	142	141	0.442254	0.514966	0.598841	0.885519	1.18297	0.911041	3.27653	0.770374	1.19399	1.40002	1.09111	1.30089	0.0463764	0.853171	up
gene-JEQ12_006041	541	270	338	805	647	837	285	295	327	365	510	599	6.17862	2.92941	3.64116	7.22573	6.78199	7.75841	3.51903	2.97269	3.55151	3.47157	4.91165	6.93507	0.0335356	-0.61464	down
gene-JEQ12_012972	465	345	452	552	607	602	210	404	371	419	433	395	12.5282	8.82469	11.5085	11.7006	15.0323	13.1668	6.11333	9.62163	9.51281	9.41095	9.8481	10.8046	0.00151062	-0.609891	down
gene-JEQ12_010857	29	53	60	110	37	111	141	73	123	176	103	120	0.978929	1.70631	1.90923	2.93437	1.14471	3.06316	5.17673	2.18169	3.98774	4.98601	2.95026	4.1204	0.0278055	0.841356	up
gene-JEQ12_009312	25	151	144	334	55	155	723	190	349	784	494	504	0.382371	2.19466	2.08334	4.02063	0.765801	1.91931	11.9972	2.56829	5.08762	10.0179	6.39238	7.83801	0.000235314	1.79605	up
gene-JEQ12_002761	21864	29872	46697	27210	39675	52407	7497	19840	16780	25601	27210	16639	663.04	860.162	1336.45	648.574	1104.89	1288.73	246.008	531.163	484.348	646.281	696.006	511.626	3.59934e-06	-1.15608	down
gene-JEQ12_019118	180	342	161	271	146	491	415	424	340	452	640	431	5.15036	9.29957	4.34969	6.09899	3.8264	11.4207	12.8679	10.7272	9.28486	10.7884	15.493	12.5423	0.0150838	0.671292	up
gene-JEQ12_004484	76	155	60	156	89	190	94	118	327	458	272	189	2.52702	4.9103	1.88357	4.09998	2.73507	5.14809	3.38095	3.4724	10.4358	12.7772	7.67163	6.41218	0.0237427	0.84321	up
gene-JEQ12_004159	3	30	0	35	0	34	188	69	56	54	48	32	0.060231	0.723257	0	0.694336	0	0.699195	5.16476	1.54696	1.35157	1.14524	1.02754	0.817728	0.0158545	2.29033	up
gene-JEQ12_001507	1555	456	401	1480	166	3627	297	1016	244	412	575	578	93.871	26.1272	22.8472	70.219	9.16476	177.606	19.4035	54.1287	13.9941	20.6745	29.2828	35.3685	0.010311	-1.30767	down
gene-JEQ12_008865	103	154	121	142	48	318	145	301	313	414	431	211	4.25004	6.03908	4.71296	4.60938	1.82703	10.6964	6.49581	11.0254	12.3655	14.2806	15.0699	8.85386	0.0082138	0.896661	up
gene-JEQ12_008860	1338	1986	1783	2669	1228	4177	834	1298	1481	1314	2321	1431	57.1754	80.6345	71.9366	89.698	48.2117	144.817	38.5777	48.9861	60.2539	46.7501	83.7024	62.0133	0.0019445	-0.711222	down
gene-JEQ12_009053	550	586	323	641	411	966	1074	1094	797	948	955	737	8.6755	8.77068	4.80501	7.94618	5.94668	12.3537	18.3149	15.2216	11.9587	12.4436	12.6989	11.7727	0.00875788	0.608259	up
gene-JEQ12_006144	111	168	86	185	164	238	279	223	314	365	245	215	0.692393	0.997251	0.503207	0.909873	0.941864	1.20601	1.89077	1.23089	1.86932	1.90255	1.29252	1.36604	0.0070008	0.686757	up
NewGene_17656	31	17	5	107	174	18	314	121	257	210	235	224	0.24648	0.122139	0.031164	0.664578	1.26745	0.116121	2.7039	0.850145	1.94622	1.39311	1.57747	1.80565	0.00405352	1.87743	up
gene-JEQ12_014809	0	9	28	69	15	33	63	90	76	125	52	22	0	0.259748	0.849455	1.7491	0.443922	0.845585	2.17018	2.54772	2.30695	3.34061	1.41098	0.71757	0.049465	1.42253	up
NewGene_12979	284	200	276	212	204	240	137	165	162	118	187	198	21.1901	14.2061	19.4782	12.4463	13.9684	14.5403	11.0298	10.8609	11.4745	7.32538	11.7979	14.9595	0.0111636	-0.724318	down
gene-JEQ12_003657	155	129	150	359	220	229	112	217	135	137	127	95	2.9142	2.3036	2.66202	5.30978	3.79402	3.48312	2.28037	3.59249	2.41784	2.13722	2.00611	1.79804	0.0115121	-0.710456	down
gene-JEQ12_004839	203	297	329	280	452	250	181	186	101	241	223	283	18.26	25.3625	27.9315	19.7582	37.3252	18.1855	17.5579	14.7393	8.61557	18.0271	16.9337	25.8339	0.0257933	-0.744345	down
gene-JEQ12_007718	89	42	22	90	149	620	0	119	32	47	83	45	2.47363	1.10201	0.578786	1.96717	3.83028	14.092	0	2.93806	0.839235	1.09265	1.948	1.25548	0.0355784	-1.65728	down
gene-JEQ12_017598	178	144	195	255	245	315	183	147	102	119	142	65	5.75345	4.41001	5.92933	6.48531	7.2547	8.25832	6.38782	4.19032	3.11346	3.20124	3.86176	2.11246	0.00424202	-0.900474	down
gene-JEQ12_009486	1158	965	1148	1103	2223	1876	727	872	1209	878	1351	1212	25.4575	20.1457	23.8227	19.0628	44.903	33.4457	17.2912	16.9335	25.2959	16.0699	25.0526	27.0321	0.0168109	-0.592697	down
gene-JEQ12_010174	2625	4960	2485	6819	1631	5731	1054	3466	1997	2547	4312	2304	112.904	202.578	100.87	230.516	64.3972	199.892	49.0255	131.591	81.7459	91.1817	156.434	100.455	0.00975471	-0.776053	down
gene-JEQ12_001965	239	197	312	340	199	475	451	428	532	817	462	219	8.22057	6.44462	10.1358	9.19727	6.30131	13.289	16.8273	13.0376	17.4671	23.472	13.4368	7.65577	0.03525	0.587014	up
gene-JEQ12_016388	136	194	193	284	313	418	144	239	65	92	199	135	4.70882	6.3715	6.31304	7.73623	9.99136	11.7699	5.39541	7.32423	2.12642	2.63874	5.81823	4.75307	0.0100267	-0.90132	down
NewGene_13453	19	4	0	13	43	37	356	0	135	448	73	37	0.247785	0.051518	0	0.127542	0.528816	0.460865	5.68159	0	2.99852	6.64843	1.3387	0.587295	0.00191798	3.16284	up
NewGene_1313	871	811	306	873	373	910	817	1887	799	836	1336	1319	3.24916	3.16566	1.03501	2.50243	1.22804	2.72183	3.17534	6.18058	2.80845	2.51828	4.11698	4.8123	0.0459563	0.621899	up
gene-JEQ12_012600	1191	1404	1347	2178	605	2206	2117	1498	4266	4940	3421	1647	82.1509	92.0052	87.7451	118.123	38.3323	123.455	158.098	91.2526	280.232	283.811	199.184	115.236	0.00451415	0.854765	up
gene-JEQ12_012608	273	95	197	176	135	216	75	183	101	132	161	98	4.62232	1.5185	3.14224	2.34542	2.08981	2.9666	1.36605	2.73756	1.62288	1.85527	2.29995	1.67373	0.0212294	-0.755273	down
gene-JEQ12_017032	572	389	1017	715	1474	514	663	493	370	332	477	655	20.9146	13.486	35.1191	20.5556	49.5225	15.247	26.2386	15.9021	12.8709	10.1003	14.7138	24.293	0.0457548	-0.777729	down
gene-JEQ12_001153	98	20	0	90	28	97	297	60	250	256	128	33	1.46559	0.273955	0	1.05261	0.374396	1.17455	4.79708	0.784872	3.55426	3.18359	1.60506	0.497076	0.036246	1.60908	up
gene-JEQ12_015958	138	185	79	314	116	449	118	218	520	860	488	268	6.30132	8.04788	3.41342	11.2966	4.86749	16.667	5.84582	8.81569	22.7043	32.8157	18.8812	12.449	0.0432343	0.82803	up
NewGene_12190	84	41	59	109	54	169	189	91	163	187	192	184	1.20979	1.12541	1.21469	1.54321	0.829502	2.57706	3.42869	1.62572	3.33199	3.44812	2.95917	4.39104	0.00941367	0.924286	up
NewGene_10174	12	71	0	30	18	32	306	26	129	154	71	71	0.102877	0.601621	0	0.209785	0.141761	0.228526	2.96911	0.198525	1.22696	1.15051	0.531261	0.643192	0.00503731	2.22154	up
gene-JEQ12_018283	16402	22500	21804	23698	20778	35438	13487	19648	14677	14690	21676	15827	345.591	450.113	433.55	392.459	402.009	605.455	307.49	365.461	294.339	257.648	385.228	338.124	4.85428e-05	-0.623153	down
gene-JEQ12_016956	203	189	205	350	94	190	394	173	414	566	415	301	4.12901	3.63477	3.9341	5.59029	1.74324	3.13176	8.66949	3.10758	8.01933	9.58974	7.11954	6.20416	0.0286236	0.739395	up
gene-JEQ12_015754	1293	1810	1684	5491	1831	2847	2778	3643	5185	5985	4019	2548	63.2838	84.1611	77.8255	211.333	82.3387	113.041	147.2	157.501	241.667	243.969	166.005	126.485	0.0254137	0.589739	up
gene-JEQ12_002159	146	70	77	156	130	172	192	172	193	243	205	213	0.459072	0.208103	0.228164	0.387875	0.37643	0.440423	0.655042	0.479356	0.580458	0.638201	0.547003	0.681647	0.0297962	0.588321	up
NewGene_534	106	157	95	107	222	153	280	172	342	308	216	209	1.77399	2.42931	1.21703	1.55104	3.18362	2.0602	5.63652	2.77592	5.01799	4.07115	2.72009	4.55755	0.0286866	0.717324	up
gene-JEQ12_012742	47	48	96	191	51	179	167	131	207	257	261	108	0.68099	0.664454	1.31989	2.19131	0.677477	2.12725	2.64065	1.68951	2.88315	3.1341	3.22148	1.59141	0.0293097	0.816801	up
gene-JEQ12_020538	251	111	134	326	309	366	79	214	172	199	268	118	4.64798	1.94741	2.34217	4.75551	5.25516	5.50035	1.57569	3.50131	3.02932	3.07372	4.18898	2.21524	0.0280783	-0.677159	down
NewGene_13825	386	354	614	348	287	973	106	297	326	301	389	402	5.40603	4.70858	8.10703	3.83078	3.68236	11.039	1.59264	3.66317	4.33565	3.50306	4.58404	5.69938	0.00950634	-0.851079	down
gene-JEQ12_001456	41	41	5	66	22	90	46	123	160	211	90	25	0.836729	0.803596	0.085279	1.06957	0.413631	1.51185	1.02702	2.27117	3.17601	3.66403	1.58218	0.524731	0.0396048	1.18425	up
gene-JEQ12_010519	125	2351	468	2154	191	1030	309	429	398	399	446	314	1.91603	34.3404	6.78784	26.0497	2.69513	12.8457	5.13684	5.82285	5.82394	5.10568	5.78435	4.89524	0.00272189	-1.56499	down
gene-JEQ12_006672	185	96	35	107	9	161	357	185	497	323	290	128	4.22745	2.08532	0.755196	1.92283	0.175943	2.9884	8.86773	3.74081	10.8534	6.17351	5.61721	2.96344	0.0071263	1.47161	up
gene-JEQ12_003169	47	293	183	275	103	185	246	161	517	751	416	181	2.25466	13.5423	8.3884	10.5377	4.60846	7.29618	12.9667	6.90518	23.9969	30.4844	17.1068	8.94244	0.0474192	0.871583	up
NewGene_6910	122	116	285	195	142	151	0	87	86	91	88	57	1.9029	1.47212	3.66787	2.49649	1.59786	1.84076	0	1.07337	1.22047	1.1982	0.957441	1.20136	0.00888716	-1.59095	down
gene-JEQ12_004976	558	578	551	677	374	948	318	550	332	384	662	342	16.034	15.7787	14.9357	15.2906	9.86654	22.0986	9.87509	13.9634	9.07385	9.18803	16.0437	9.95856	0.00241129	-0.660626	down
NewGene_20536	262	441	596	516	509	889	348	503	425	379	346	235	3.81685	7.36398	8.20806	6.9912	6.81411	12.9535	10.4549	6.73321	6.00118	4.63439	4.74126	3.47303	0.0123403	-0.638019	down
gene-JEQ12_001617	1585	739	1289	2581	3504	2060	1663	1149	898	864	1184	1495	18.5114	8.18683	14.2056	23.6958	37.5856	19.5058	21.0143	11.8469	9.98388	8.39222	11.6652	17.7051	0.0305319	-0.754686	down
gene-JEQ12_016078	90	115	42	106	40	116	143	308	221	155	395	357	3.10159	3.78252	1.34922	2.89594	1.26924	3.25008	5.34751	9.43343	7.30461	4.46426	11.5554	12.5809	5.45456e-05	1.49478	up
gene-JEQ12_019711	361	482	679	391	377	637	426	378	327	324	367	257	8.65204	10.9821	15.3673	7.36539	8.29618	12.393	11.061	8.00521	7.45284	6.4592	7.41545	6.24228	0.022105	-0.634433	down
NewGene_13988	248	634	448	494	764	574	625	2438	1441	924	2449	1884	6.21053	15.0861	10.5777	9.73063	17.5721	11.6489	16.9509	53.9413	34.3719	19.276	51.7729	47.8608	1.3406e-05	1.4318	up
gene-JEQ12_019330	175	209	142	309	172	366	415	371	321	450	393	343	9.18521	10.4098	7.00832	12.7433	8.26196	15.5539	23.5532	17.1922	16.0337	19.6333	17.3778	18.2415	0.00290408	0.666697	up
NewGene_12113	44	22	40	98	76	44	234	18	249	137	115	53	0.407814	0.190533	0.348556	0.712697	0.644382	0.330476	2.36387	0.140283	2.20546	1.10839	0.900424	0.496426	0.0329123	1.26091	up
gene-JEQ12_016537	41	56	49	103	48	106	92	131	154	178	143	68	0.823618	1.06485	0.928321	1.63685	0.878649	1.73624	1.99521	2.33852	2.9671	2.9953	2.43838	1.38937	0.00690066	0.806101	up
gene-JEQ12_013055	26	19	46	65	9	71	121	238	91	141	59	17	0.75962	0.528722	1.313	1.52379	0.233442	1.72578	3.93098	6.34246	2.62027	3.52774	1.48717	0.505494	0.0165564	1.42848	up
gene-JEQ12_013058	83	157	34	82	95	134	351	126	250	151	153	114	1.70014	3.05668	0.653267	1.31116	1.77565	2.21874	7.78461	2.27745	4.86885	2.58006	2.64207	2.36896	0.042985	0.917741	up
gene-JEQ12_005942	274	383	396	380	319	575	142	212	402	301	315	271	8.51005	11.3135	11.6327	9.28681	9.1174	14.5063	4.77814	5.81561	11.8962	7.79215	8.26098	8.54887	0.0046941	-0.664654	down
NewGene_8085	86	308	92	468	47	434	620	146	1821	2103	791	175	0.544293	7.31169	0.520512	5.34178	0.256859	6.86066	4.05668	2.41973	21.3306	20.5964	10.5512	4.74245	0.00136999	1.89177	up
gene-JEQ12_018204	120	226	162	214	316	207	18	171	177	109	161	157	3.77324	6.73153	4.79709	5.28175	9.10126	5.2645	0.585245	4.74331	5.29332	2.84374	4.25309	4.98853	0.0409341	-0.863607	down
gene-JEQ12_018201	207	210	115	219	476	423	545	360	548	604	415	310	0.837233	0.807735	0.437197	0.695919	1.76838	1.38898	2.38712	1.2872	2.1121	2.03643	1.4177	1.26989	0.0499878	0.655379	up
gene-JEQ12_004729	517	296	212	938	407	650	901	639	1041	1724	1128	1126	3.90034	2.12114	1.51051	5.56344	2.8218	3.9771	7.36038	4.26069	7.47844	10.8371	7.18427	8.61704	0.000479723	1.03067	up
gene-JEQ12_019553	577	1164	650	977	697	718	220	1071	649	436	747	434	82.6865	158.527	87.9116	110.193	91.7566	83.5553	34.067	135.651	88.6094	51.9839	90.4329	63.1197	0.0354054	-0.648674	down
gene-JEQ12_019220	1597	1209	2467	2557	2258	1673	1366	1048	1031	1186	1363	1904	52.5865	37.8087	76.6809	66.2115	68.3106	44.6786	48.6692	30.4524	32.3195	32.5073	37.8721	63.5882	0.0131243	-0.69891	down
gene-JEQ12_003123	740	351	716	1058	1098	533	594	649	462	435	485	558	16.1462	7.25831	14.7439	18.1526	22.0019	9.43481	14.0241	12.5043	9.59437	7.90143	8.91334	12.3478	0.0447287	-0.627155	down
NewGene_1216	73	81	0	82	35	46	395	163	106	55	123	128	1.62672	1.94207	0	1.62302	0.713736	0.823602	10.0247	3.23835	2.76613	1.17892	2.60468	3.15519	0.0270867	1.62896	up
gene-JEQ12_017170	167	269	103	325	556	661	466	315	1071	1884	717	460	4.24937	6.48368	2.45731	6.48861	12.9908	13.6455	12.8239	7.06418	25.9679	39.9477	15.4036	11.8824	0.00919048	1.1083	up
gene-JEQ12_002650	171	219	223	274	102	298	527	389	672	392	398	270	2.21922	2.69973	2.72363	2.79679	1.20823	3.13546	7.39807	4.45653	8.30651	4.23334	4.35691	3.5501	0.00219705	0.941732	up
NewGene_5898	84	181	178	277	77	133	438	377	510	394	511	177	1.34384	2.0076	1.70254	2.97198	0.653208	1.3458	5.62151	4.25582	7.00528	5.12904	5.71977	2.01826	0.000480656	1.23182	up
NewGene_5897	60	50	0	249	47	209	531	102	525	421	235	77	0.404147	0.317744	0	1.57257	0.289405	1.15821	3.9224	0.768506	3.53854	2.79056	1.43327	0.530757	0.0206132	1.72577	up
gene-JEQ12_020025	41	59	0	44	16	65	145	101	153	135	44	48	1.27697	1.72406	0	1.05869	0.448889	1.62822	4.8694	2.78253	4.54326	3.50855	1.15631	1.51165	0.0401195	1.42983	up
gene-JEQ12_000991	264	241	455	366	208	275	230	202	133	316	185	168	9.31057	8.06953	15.1222	10.1242	6.71914	7.85487	8.76937	6.27025	4.46062	9.25483	5.47839	5.98355	0.0239036	-0.721337	down
gene-JEQ12_007170	231	162	95	207	536	429	11	234	85	237	162	146	6.41667	4.28396	2.4756	4.51449	13.7212	9.67539	0.319752	5.75641	2.23731	5.48354	3.80627	4.11329	0.0309722	-1.12945	down
gene-JEQ12_003500	128	126	303	247	93	199	34	105	105	176	144	73	2.85671	2.67868	6.41141	4.35891	1.90685	3.61153	0.809832	2.07282	2.23655	3.28606	2.71716	1.65245	0.00804014	-1.02366	down
gene-JEQ12_004886	232	138	156	310	198	343	359	358	450	442	497	367	7.23504	4.07779	4.59075	7.60931	5.65443	8.66466	12.1167	9.85186	13.3648	11.4832	13.0917	11.5999	0.000340965	0.736682	up
gene-JEQ12_001109	86	149	142	98	158	174	323	337	546	686	287	59	4.96495	8.14545	7.70817	4.41868	8.3643	8.13287	20.1776	17.1493	29.9751	32.958	13.9543	3.41479	0.00301203	1.26741	up
gene-JEQ12_007232	552	563	1165	1138	487	1249	550	644	750	735	551	486	15.674	15.193	31.2487	25.422	12.7093	28.7833	16.9049	16.1438	20.2702	17.3782	13.1971	13.9865	0.0200185	-0.591486	down
gene-JEQ12_013242	147	107	86	453	213	294	446	172	724	897	404	212	1.74217	1.19791	0.961498	4.21722	2.30984	2.82125	5.71429	1.79186	8.16847	8.84825	4.03978	2.53946	0.0115006	1.0639	up
gene-JEQ12_008753	436	535	291	307	339	471	229	383	206	205	268	365	8.8208	10.2874	5.55367	4.88447	6.29698	7.7417	5.01204	6.85508	3.96351	3.44819	4.57052	7.50174	0.0239933	-0.675539	down
gene-JEQ12_002619	316	119	176	337	175	538	388	391	583	749	505	311	7.23241	2.57582	3.80969	6.0659	3.68432	9.9981	9.61343	7.90251	12.7108	14.297	9.76912	7.22796	0.0173908	0.71542	up
gene-JEQ12_004315	148	125	201	262	200	403	291	230	417	616	521	389	5.4149	4.32155	6.95418	7.53241	6.72799	11.9914	11.5409	7.42524	14.5461	18.8036	16.0968	14.4699	0.00388772	0.768253	up
gene-JEQ12_000569	711	1280	1938	1270	817	1173	549	1151	822	844	941	840	47.2665	80.7948	121.581	66.351	49.8541	63.2447	39.4437	67.5521	51.9696	46.7156	52.7234	56.5792	0.0117752	-0.684961	down
gene-JEQ12_007031	959	505	761	2672	1546	1645	3869	1208	5990	6710	3476	1425	15.7286	7.86679	11.7754	34.4702	23.2919	21.8957	68.7164	17.4959	93.5913	91.6985	48.127	23.7061	0.000481225	1.40041	up
gene-JEQ12_002505	1273	2244	1305	1610	897	1863	1977	2885	3658	3083	2786	1562	83.4488	139.709	80.7421	82.9876	54.0216	99.0448	140.308	167.026	228.352	168.3	154.128	103.871	0.0101781	0.612707	up
gene-JEQ12_006920	8	13	0	38	48	35	117	55	179	197	87	83	0.224168	0.365444	0	0.927699	1.37979	0.891462	3.97241	1.50361	5.36002	5.15036	2.29234	2.63826	0.000622117	2.29086	up
gene-JEQ12_006078	156	144	124	159	212	402	120	373	600	618	382	176	6.97828	6.13287	5.24254	5.5948	8.73382	14.6202	5.8195	14.7533	25.5921	23.0791	14.4285	8.00055	0.0331995	0.753322	up
gene-JEQ12_006077	215	89	71	269	284	312	132	305	312	595	472	579	3.40968	1.33007	1.06355	3.35394	4.12747	4.0068	2.26475	4.27377	4.70232	7.8604	6.31351	9.31715	0.0350113	0.818795	up
gene-JEQ12_005527	81	143	52	90	69	124	178	218	186	236	150	77	3.47538	5.8254	2.09764	3.03748	2.70593	4.31602	8.29985	8.28079	7.60558	8.44574	5.43334	3.35205	0.0316425	0.751647	up
gene-JEQ12_001312	87	53	128	110	63	98	147	131	373	215	201	106	3.76497	2.18759	5.2603	3.74365	2.518	3.44253	6.91851	5.02674	15.4712	7.80844	7.38813	4.68106	0.011139	0.935091	up
NewGene_16147	17	10	0	53	6	22	72	50	125	124	86	26	0.413012	0.237857	0	1.06939	0.134958	0.533085	2.0063	1.12237	3.08303	2.66952	1.84221	0.65601	0.00304465	2.11858	up
NewGene_16145	54	52	12	121	29	114	172	126	163	186	136	118	0.44942	0.933028	0.182757	0.966068	0.221707	0.971493	1.56427	1.24053	1.48281	1.92811	1.18712	1.00919	0.00514851	1.22925	up
gene-JEQ12_014970	140	183	76	204	272	381	396	510	1427	1124	659	168	1.61748	2.01475	0.827402	1.86476	2.90522	3.59035	4.97905	5.22845	15.7933	10.8815	6.46635	1.98055	8.38337e-05	1.62362	up
gene-JEQ12_015576	43	187	377	267	215	669	10	287	163	130	202	111	1.30704	5.47078	10.974	6.46475	6.07855	16.7655	0.305246	7.81665	4.77665	3.34241	5.25944	3.45867	0.0486814	-1.10869	down
gene-JEQ12_015574	72	12	139	63	67	103	24	15	36	5	37	53	8.1773	1.24852	14.9061	5.61563	6.9235	9.4603	2.94616	1.42351	3.84519	0.439608	3.49422	6.11469	0.0168382	-1.54273	down
NewGene_3291	280	443	411	315	498	429	117	511	318	223	335	220	7.8197	11.7831	10.8441	6.92388	12.7964	9.72557	3.54429	12.6281	8.4698	5.20065	7.89852	6.24417	0.0255618	-0.687777	down
NewGene_3294	0	8	22	39	0	35	157	50	100	71	76	53	0	0.149988	0.421646	0.663391	0	0.564054	3.14495	0.919245	1.87282	1.2712	1.49501	1.01524	0.00530571	2.38217	up
gene-JEQ12_014501	16450	21515	4645	34020	23061	19691	49443	42692	93676	120359	45744	14055	1411.02	1752.23	375.933	2293.62	1816.45	1369.51	4589.08	3232.77	7647.82	8593.89	3309.59	1222.39	0.000326171	1.46136	up
gene-JEQ12_008091	234	232	237	319	142	166	135	218	114	151	157	154	27.7486	26.0888	26.5733	29.7535	15.4624	15.908	17.2772	22.8078	12.849	14.9157	15.7317	18.4634	0.0221677	-0.688943	down
gene-JEQ12_004629	529	500	329	1203	1037	1334	1341	869	2206	3585	1430	507	11.1313	9.99832	6.54094	19.9159	20.0601	22.7748	30.5649	16.1607	44.2293	62.8633	25.4003	10.8228	0.0176926	0.897033	up
gene-JEQ12_001887	310	181	556	23	388	143	38	13	160	120	154	167	12.2791	6.78974	20.8242	0.713605	14.1224	4.58412	1.62532	0.432193	6.01923	3.95513	5.13811	6.71509	0.0143725	-1.61931	down
gene-JEQ12_017464	2286	2155	1324	2396	2647	1544	1953	1580	890	675	1617	1274	62.5176	55.9593	34.1699	51.4987	66.4612	34.2216	57.7915	38.147	23.1649	15.3682	37.2878	35.3125	0.0246936	-0.744695	down
gene-JEQ12_002962	288	258	112	419	181	473	580	310	521	726	496	239	7.17768	6.11003	2.63919	8.21498	4.15372	9.58397	15.6596	6.82819	12.3838	15.0996	10.4513	6.03716	0.0485931	0.657287	up
NewGene_15626	78	73	33	84	81	105	109	133	166	132	124	191	1.95995	1.74552	0.78157	1.65034	1.87184	2.13559	2.95245	2.95903	3.96938	2.7558	2.63659	4.88291	0.0110698	0.807321	up
gene-JEQ12_015120	990	1016	1309	1497	1004	1139	672	1259	743	825	904	785	73.5299	71.714	91.7835	87.414	68.5297	68.5988	54.0095	82.6171	52.5639	51.0442	56.6719	59.1152	0.00317286	-0.590548	down
gene-JEQ12_014831	856	252	607	580	582	611	187	209	304	299	412	416	53.4795	14.9237	35.786	28.4518	33.3532	30.9516	12.6357	11.4762	18.0637	15.515	21.6791	26.3038	0.000440275	-1.12313	down
gene-JEQ12_014837	63	66	0	105	81	192	142	194	256	532	259	152	0.96416	0.960845	0	1.2714	1.14651	2.39957	2.36368	2.62789	3.75007	6.81765	3.36534	2.37614	0.0143256	1.51677	up
gene-JEQ12_016471	27	21	0	23	0	56	28	27	262	49	180	20	0.837636	0.630474	0	0.555154	0	1.43128	0.951225	0.754408	7.91005	1.28486	4.80785	0.632964	0.0330625	2.0467	up
gene-JEQ12_016470	508	606	671	1010	585	1123	720	984	2059	1752	1587	657	20.4441	23.1457	25.4728	31.9472	21.6269	36.6377	31.3466	34.9509	78.8987	58.7233	53.8699	26.8098	0.0105289	0.625413	up
gene-JEQ12_019387	60	36	0	61	23	222	227	83	193	431	125	105	0.967499	0.549333	0	0.770944	0.328762	2.90729	3.96864	1.18221	2.9653	5.78846	1.69522	1.70919	0.028539	1.58762	up
NewGene_19290	106	58	71	110	54	36	996	39	165	194	126	74	1.11999	0.581356	0.704251	0.909461	0.522347	0.306824	11.4184	0.362996	1.66357	1.70956	1.11907	0.78819	0.00567092	1.92543	up
gene-JEQ12_003586	862	448	512	1023	768	930	1839	755	971	996	1245	1482	10.9903	5.42734	6.1578	10.2529	8.99503	9.62127	25.389	8.49854	11.7862	10.5729	13.3993	19.1739	0.042001	0.635256	up
gene-JEQ12_006406	93	82	177	100	180	280	162	217	354	381	320	227	6.32824	5.32252	11.3628	5.33474	11.2769	15.5092	11.9598	13.0929	23.0171	21.6615	18.4027	15.6912	0.0246022	0.708662	up
gene-JEQ12_015325	1293	603	1001	1761	1532	688	4324	1274	1667	3986	4037	6436	11.8452	5.24442	8.65119	12.6762	12.8902	5.10814	42.8714	10.3027	14.5314	30.4036	31.2007	59.7957	0.000141519	1.55531	up
gene-JEQ12_006895	1181	1479	744	778	801	853	291	998	536	567	409	349	20.2733	24.1143	12.0577	10.4943	12.6258	11.8787	5.39145	15.1282	8.7529	8.09498	5.92208	6.07232	0.000404037	-1.13078	down
gene-JEQ12_003917	763	490	577	775	1407	894	1990	726	2046	1970	1429	1031	3.54612	2.1617	2.53066	2.82837	6.00154	3.36563	10.0051	2.97653	9.04936	7.61989	5.60187	4.85833	0.0183318	0.781204	up
gene-JEQ12_010300	1460	1574	888	2379	1083	2460	1555	2549	5389	4783	4045	1822	13.5932	13.9195	7.80231	17.4197	9.25965	18.5821	15.6666	20.9644	47.778	37.0922	31.7786	17.21	0.001037	0.873715	up
gene-JEQ12_016884	37	49	163	44	83	36	18	66	28	69	40	10	0.702051	0.869975	2.91654	0.650432	1.43541	0.541288	0.349949	1.09378	0.494801	1.08518	0.634096	0.191864	0.0489628	-1.17554	down
gene-JEQ12_009708	228	473	174	311	531	521	521	528	704	858	628	474	4.88631	9.65271	3.53061	5.2499	10.4719	9.07131	12.1077	10.0208	14.4075	15.3491	11.387	10.3329	0.0356248	0.585618	up
gene-JEQ12_008256	43	55	82	119	28	105	118	129	120	173	100	165	0.985999	1.201	1.78239	2.17535	0.581978	1.97016	2.97512	2.64488	2.66115	3.34741	1.96212	3.88232	0.0253767	0.82268	up
gene-JEQ12_003280	734	595	884	1264	573	679	727	448	427	324	475	505	43.3868	33.3997	49.3064	58.7551	31.118	32.535	46.5093	23.3668	24.0339	15.9579	23.7048	30.2919	0.012935	-0.780135	down
gene-JEQ12_002883	67	138	145	153	114	157	110	338	307	301	200	160	2.61155	5.1168	5.33788	4.67685	4.06887	4.95576	4.65025	11.6516	11.393	9.7742	6.58467	6.30579	0.022087	0.684419	up
gene-JEQ12_000436	123	127	373	431	368	481	82	139	88	34	152	152	4.12005	4.04406	11.7922	11.3511	11.3244	13.0784	2.94499	4.095	2.80719	0.945624	4.28443	5.16713	0.000115618	-1.63243	down
gene-JEQ12_010149	222	406	209	463	153	610	426	356	1665	1349	902	280	21.8891	37.9406	19.4371	35.8842	13.8472	48.7508	45.401	30.9368	156.202	110.715	75.0072	27.9453	0.00532136	1.12633	up
gene-JEQ12_010141	48	82	0	202	75	116	71	95	460	455	241	145	0.945978	1.53333	0	3.14614	1.36994	1.86338	1.52665	1.65828	8.70833	7.5292	4.03324	2.92629	0.046236	1.38003	up
gene-JEQ12_001063	82	124	51	97	60	281	108	227	189	233	217	215	1.92984	2.78614	1.14039	1.80687	1.29762	5.40145	2.75706	4.74345	4.24613	4.59614	4.32308	5.16778	0.0454848	0.700441	up
gene-JEQ12_001932	8306	12791	13148	17216	8798	17856	5597	10266	8561	11398	12957	8736	433.078	633.272	647.003	705.573	421.252	754.969	315.8	472.576	424.848	494.727	569.859	461.837	0.000438192	-0.599086	down
gene-JEQ12_007573	548	499	446	380	151	627	131	358	445	308	444	115	12.4941	10.7972	9.60217	6.81197	3.14576	11.5946	3.22299	7.20314	9.66127	5.8464	8.53298	2.65528	0.0316717	-0.796601	down
gene-JEQ12_015987	131	177	151	139	162	270	349	390	340	385	209	180	2.6444	3.39384	2.88882	2.20969	3.01074	4.4348	7.65967	6.97738	6.55509	6.49542	3.57586	3.69484	0.0115636	0.73052	up
gene-JEQ12_008012	240	1085	746	748	493	1046	717	2630	2165	4587	1290	512	19.687	84.8351	57.9794	48.3883	37.286	69.8046	63.8881	191.214	169.676	314.457	89.5575	42.6827	0.00382181	1.22216	up
gene-JEQ12_008838	793	305	507	1177	780	1143	1864	747	3055	2066	1714	827	14.2034	5.18473	8.56349	16.566	12.8196	16.6018	36.1347	11.8137	52.0932	30.8031	25.9011	15.0103	0.00299342	1.03908	up
gene-JEQ12_009004	69	54	180	25	75	69	19	56	31	42	51	44	3.30178	2.4448	8.18003	0.922784	3.31699	2.68366	0.978628	2.35971	1.38389	1.68375	2.06435	2.13911	0.0181696	-1.24686	down
NewGene_15516	11	10	0	26	0	9	24	20	64	37	66	25	0.238851	0.29846	0	0.654464	0	0.232286	0.570555	0.500558	1.49071	1.07594	1.32811	0.555022	0.0246389	1.97025	up
gene-JEQ12_010754	4140	4121	5588	5932	5496	6850	3308	3936	2738	3087	4249	2918	212.041	200.422	270.093	238.806	258.486	284.508	183.329	177.97	133.462	131.611	183.564	151.52	3.44831e-06	-0.801835	down
NewGene_12633	231	389	110	128	127	514	90	170	137	110	179	152	8.48893	12.6711	9.10082	8.80028	3.99352	14.2782	3.32983	13.146	11.3886	8.02471	13.2256	13.4774	0.0137142	-0.962585	down
gene-JEQ12_000166	563	652	913	898	772	1172	312	514	908	483	559	743	37.032	40.7582	56.755	46.4856	46.6915	62.6169	22.2248	29.8525	56.8964	26.4786	31.0137	49.6258	0.0118186	-0.633701	down
NewGene_3821	39	107	158	194	126	54	78	119	33	50	62	30	1.10091	2.92792	4.29699	5.07556	3.31391	1.24654	2.40227	3.73157	1.08464	1.17143	1.50551	0.874307	0.0455958	-1.01555	down
gene-JEQ12_011241	892	666	1368	1021	580	1379	366	887	841	734	944	636	14.9605	10.6021	21.6546	13.4644	8.93581	18.7513	6.62997	13.126	13.422	10.2466	13.3591	10.818	0.0139033	-0.613404	down
gene-JEQ12_003675	347	322	402	278	386	488	481	692	841	763	705	452	10.2262	9.02183	11.1792	6.44048	10.4623	11.6805	15.3518	18.0105	23.6076	18.7451	17.5321	13.5257	0.00262607	0.634058	up
gene-JEQ12_001763	247	660	519	642	433	849	172	629	458	467	433	128	26.3116	66.7062	52.1975	53.7778	42.2951	73.3473	19.7466	59.1818	46.4403	41.4148	38.8678	13.8266	0.0265818	-0.735325	down
gene-JEQ12_003997	118	337	292	285	65	726	55	306	183	60	272	56	19.5006	53.2736	45.8273	37.3163	9.94147	98.0246	9.75293	44.8736	28.9134	8.29991	38.1554	9.31237	0.0358884	-1.09927	down
gene-JEQ12_003994	2339	1389	2639	3499	2573	3617	1988	1424	1636	1775	2351	2032	69.3247	39.0892	73.8262	81.5086	70.0296	86.9242	63.766	37.2561	46.1358	43.7955	58.7768	61.0744	0.00602528	-0.615393	down
gene-JEQ12_017543	970	575	1259	1378	1970	1275	799	705	852	917	1066	1043	12.5663	7.07447	15.4012	14.0434	23.4544	13.3957	11.1989	8.06241	10.5097	9.89703	11.6512	13.7081	0.0249033	-0.608015	down
gene-JEQ12_008255	93	36	35	159	107	162	302	137	142	274	208	92	1.79842	0.655587	0.622662	2.42186	1.89287	2.54548	6.32141	2.34478	2.61937	4.42033	3.3959	1.79424	0.0314123	0.942512	up
gene-JEQ12_019249	143	130	197	260	101	425	729	550	903	673	696	534	5.80179	5.0102	7.53643	8.31951	3.75483	14.0079	32.1057	19.7571	34.9722	22.7799	23.8814	22.0127	8.29359e-09	1.65488	up
gene-JEQ12_003331	14	81	211	291	176	540	84	112	35	26	5	0	0.978739	5.41992	14.1081	16.2103	11.4346	31.1033	6.44354	6.99889	2.32618	1.48551	0.240553	0	0.00924299	-2.2326	down
gene-JEQ12_003338	24	151	19	92	12	77	77	294	241	204	147	54	4.2595	25.9475	3.12594	13.0442	1.92355	11.3087	14.9539	46.8815	41.3982	30.7679	22.4573	9.86998	0.0315436	1.26149	up
gene-JEQ12_019860	611	771	642	982	442	1024	957	1116	1323	3255	1011	506	21.5161	25.8119	21.3359	27.2079	14.3087	29.2595	36.497	34.7435	44.3813	95.5466	30.0516	18.0894	0.0346042	0.686974	up
gene-JEQ12_019862	186	236	345	310	568	251	140	210	125	147	259	249	3.66951	4.40736	6.4276	4.81113	10.2876	4.00873	2.97363	3.65147	2.34795	2.4082	4.29962	4.97116	0.00764046	-0.924808	down
gene-JEQ12_010388	125	132	36	144	23	193	234	186	157	249	287	234	2.7521	2.75252	0.748048	2.49247	0.458021	3.43974	5.5751	3.61273	3.27624	4.55516	5.32057	5.22084	0.0240515	0.975479	up
gene-JEQ12_011477	191	122	129	175	313	265	47	136	152	114	145	119	8.12107	4.90107	5.18535	5.83505	12.2473	9.13019	2.14498	5.08662	6.16423	4.0233	5.1944	5.12715	0.00387383	-0.926473	down
gene-JEQ12_011472	929	440	438	1216	1560	1228	4132	499	4814	5471	2010	770	12.8322	5.76068	5.70345	13.2011	19.793	13.7563	61.7798	6.08196	63.3116	62.9265	23.4248	10.7793	0.00206104	1.51078	up
gene-JEQ12_011519	236	399	380	546	902	285	153	297	204	298	434	391	4.07812	6.54212	6.1936	7.41849	14.3219	3.99416	2.85853	4.53237	3.35777	4.28447	6.32697	6.85505	0.0210168	-0.828626	down
gene-JEQ12_014218	72	98	193	165	267	168	71	73	116	193	78	109	0.876212	1.12849	2.21381	1.57903	2.98967	1.66219	0.925651	0.784524	1.34271	1.95506	0.795781	1.34543	0.0473175	-0.765477	down
gene-JEQ12_002804	539	582	299	1302	620	462	1298	2096	1867	1726	1384	838	17.0862	17.5122	8.92746	32.4563	18.0343	11.8673	44.5375	58.672	56.3575	45.5629	37.0277	26.9404	0.000103784	1.14395	up
gene-JEQ12_008431	353	1100	919	446	188	1720	230	1015	410	181	180	162	54.3321	161.004	133.686	53.9443	26.6088	215.008	38.2214	138.177	60.0684	23.2252	23.4069	25.3261	0.016377	-1.23943	down
NewGene_8246	68	98	60	72	24	22	0	27	43	22	28	0	1.44762	2.21945	1.1332	1.2252	0.43813	0.386284	0	0.526542	0.840273	0.450984	0.586227	0	0.0354486	-1.87948	down
gene-JEQ12_002377	55	202	72	164	136	260	132	329	402	420	283	204	0.489745	1.70075	0.601135	1.14199	1.10836	1.87252	1.26465	2.58165	3.40199	3.1112	2.12593	1.83539	0.0127072	0.857618	up
gene-JEQ12_006696	69	335	84	634	210	275	1578	556	1009	468	640	244	1.38976	6.44881	1.60094	10.0907	3.89708	4.51309	34.5989	9.93419	19.4634	7.88988	10.9365	5.01569	0.00273384	1.53668	up
gene-JEQ12_004699	5631	3478	4851	8798	7497	6977	16632	4690	18615	11765	10915	8328	143.451	84.1234	116.622	176.166	175.384	144.124	458.48	105.48	451.378	249.498	234.53	215.122	0.00840531	0.853212	up
NewGene_19243	63	100	36	88	108	162	136	271	232	292	228	163	5.18886	7.83946	2.78295	5.69437	8.18634	10.8279	12.1663	19.8047	18.2232	20.1094	15.9196	13.6463	0.000188386	1.11535	up
gene-JEQ12_000594	60	131	113	231	189	208	312	148	305	339	243	218	2.30455	4.77542	4.09924	6.96814	6.66034	6.46389	12.9554	4.99883	11.1497	10.8451	7.86887	8.48817	0.0394618	0.681646	up
gene-JEQ12_016027	160	129	118	245	142	222	196	330	349	421	281	128	2.39275	1.83596	1.66684	2.88946	1.94752	2.69334	3.17876	4.36531	4.9729	5.25108	3.5486	1.93433	0.0249003	0.589286	up
gene-JEQ12_007649	694	254	592	644	365	420	271	286	283	302	354	381	20.7225	7.20686	16.6972	15.1125	10.0086	10.173	8.76429	7.52475	8.02397	7.50296	8.91835	11.5167	0.00601886	-0.831542	down
gene-JEQ12_012378	754	664	979	1686	1623	3168	955	3916	3942	4125	3309	1231	2.78438	2.32777	3.41091	4.89495	5.50558	9.49142	3.81801	12.7724	13.863	12.6868	10.3115	4.61025	0.0110995	0.850768	up
gene-JEQ12_009084	372	740	724	716	1023	1136	377	511	432	643	547	275	14.5088	27.4368	26.6675	21.9668	36.6945	35.9838	15.9002	17.6136	16.0413	20.9026	17.9985	10.8948	0.000142497	-0.916807	down
gene-JEQ12_009088	361	144	125	449	409	357	1188	258	473	717	437	425	1.64733	0.621823	0.535056	1.61098	1.71467	1.31939	5.87078	1.03985	2.05307	2.72273	1.68325	1.96721	0.0361643	0.911816	up
gene-JEQ12_007844	168	266	137	122	139	186	355	467	335	299	252	159	5.84918	8.77897	4.4816	3.31849	4.4317	5.23929	13.3713	14.3509	11.0997	8.67203	7.38149	5.58386	0.0398284	0.704071	up
gene-JEQ12_005995	317	199	358	560	175	491	613	427	716	678	692	520	6.47571	3.85807	6.91484	9.00144	3.27316	8.13534	13.5731	7.71633	13.942	11.5541	11.9503	10.7842	0.00985808	0.702079	up
gene-JEQ12_006717	619	618	288	856	989	1172	1467	816	1505	3272	1267	673	5.87885	5.575	2.57956	6.39908	8.63475	9.03208	15.0916	6.84758	13.6211	25.9036	10.1622	6.48697	0.0128598	0.860623	up
gene-JEQ12_010061	37	26	13	33	58	32	5	16	17	24	21	19	2.94841	1.97984	1.00064	2.11872	4.32644	2.09322	0.443105	1.11683	1.31791	1.58122	1.44562	1.57669	0.029699	-1.17672	down
gene-JEQ12_010066	402	330	233	686	314	888	228	402	263	337	542	251	3.08907	2.40303	1.68607	4.13831	2.21312	5.52906	1.8888	2.724	1.91867	2.15134	3.50993	1.95329	0.0235848	-0.592778	down
gene-JEQ12_015255	320	140	155	445	371	530	629	380	441	620	632	433	3.88973	1.60811	1.77675	4.25638	4.14282	5.22673	8.28121	4.08326	5.11144	6.27892	6.48768	5.33737	0.0427717	0.617331	up
NewGene_12657	47	32	16	63	87	26	0	11	16	2	27	3	0.830788	0.530914	0.269654	0.88557	1.43233	0.370478	0	0.164934	0.273217	0.027678	0.402025	0.05045	0.00226635	-2.49296	down
gene-JEQ12_005605	55	101	113	235	40	846	30	186	33	117	37	12	1.19764	2.08992	2.31062	4.01684	0.791631	14.9434	0.684677	3.57615	0.665322	2.11696	0.677369	0.261698	0.011215	-1.7226	down
gene-JEQ12_005606	251	429	1145	869	585	1320	177	236	65	88	172	130	8.69225	14.0953	37.4672	23.6729	18.6286	37.1007	6.61411	7.20578	2.13828	2.53033	5.03109	4.56659	8.56853e-10	-2.47124	down
gene-JEQ12_005607	512	677	560	841	2002	4035	724	811	210	538	772	468	11.4816	14.4063	11.8494	14.8321	41.2483	73.404	17.5598	16.0498	4.46845	10.0384	14.5995	10.6469	0.00384593	-1.27233	down
NewGene_5226	787	1484	253	2476	1653	4043	6782	1484	13233	12123	6803	3417	51.0997	91.5769	15.4618	126.502	98.6684	213.086	477.036	85.1574	818.751	655.994	372.958	225.2	2.42394e-05	2.01635	up
gene-JEQ12_015665	229	242	84	309	117	447	322	429	371	378	419	393	10.8072	10.868	3.71751	11.4932	5.05701	17.1591	16.4942	17.9258	16.7133	14.8839	16.7406	18.8356	0.0380216	0.629119	up
gene-JEQ12_003488	280	138	110	552	348	422	603	188	863	887	603	348	3.36345	1.56739	1.24751	5.21661	3.84006	4.11346	7.84983	1.9907	9.87944	8.88576	6.11728	4.24382	0.0339098	0.842384	up
gene-JEQ12_002465	168	56	126	183	56	207	26	38	82	58	132	100	6.69094	2.0943	4.73369	5.74301	2.02842	6.67444	1.08894	1.32864	3.08967	1.92319	4.41976	4.01271	0.0247265	-1.01836	down
gene-JEQ12_013936	473	345	286	470	466	526	240	332	203	223	243	266	28.0627	19.4227	16.0306	21.9173	25.3732	25.3306	15.3654	17.3958	11.428	11.0084	12.1513	15.9674	0.000141319	-0.892841	down
NewGene_19635	279	289	183	157	144	315	283	585	287	280	540	489	3.50773	3.44543	2.16825	1.54608	1.6643	3.21081	3.84898	6.49616	3.43056	2.92794	5.73245	6.23757	0.0344055	0.675989	up
gene-JEQ12_004072	518	218	383	329	313	404	538	928	513	465	1001	1506	6.04136	2.41365	4.21255	3.01863	3.3491	3.81621	6.79836	9.56021	5.69527	4.51943	9.85446	17.8304	0.00351742	1.03747	up
gene-JEQ12_000515	118	5	87	115	93	0	236	434	169	63	264	470	1.88239	0.060768	1.30662	1.4367	1.35537	0	4.07846	6.13027	2.56497	0.836347	3.56136	7.60943	0.0262914	1.79086	up
gene-JEQ12_017379	716	611	512	611	703	889	1680	596	1081	1303	1216	849	9.04232	7.32429	6.10017	6.06581	8.1585	9.10669	22.9722	6.64134	13.0017	13.6999	12.9544	10.8696	0.0284444	0.634451	up
gene-JEQ12_009131	399	305	230	524	399	356	124	241	257	279	319	285	26.4937	19.2368	14.414	27.3547	24.3613	19.1509	8.87143	14.1125	16.2046	15.4388	17.8678	19.2145	0.00241299	-0.731934	down
gene-JEQ12_019369	89	97	52	248	301	133	440	118	548	683	264	172	1.24313	1.28215	0.686976	2.72972	3.87844	1.51162	6.69074	1.45737	7.32671	7.98762	3.12203	2.44204	0.0155626	1.16702	up
gene-JEQ12_006005	181	94	60	459	227	295	818	236	836	703	502	225	4.30941	2.11608	1.33091	8.60958	4.96562	5.69879	21.1167	4.95996	18.9844	13.9577	10.1025	5.42945	0.00318266	1.32513	up
gene-JEQ12_019985	7705	6595	9686	10507	5349	7501	4645	4751	5954	4996	6251	7814	730.026	593.276	865.971	782.394	465.316	576.228	476.207	397.327	536.9	393.983	499.492	750.623	0.010391	-0.608046	down
gene-JEQ12_014050	447	379	866	1126	938	452	1296	442	912	1395	1642	2174	12.5291	10.0887	22.8913	24.8082	24.1512	10.267	39.2907	10.9336	24.3208	32.5459	38.8329	61.7934	0.0454807	0.781909	up
gene-JEQ12_011530	1527	1360	431	2114	808	1694	2320	2685	2539	2081	2763	2953	25.6421	21.6876	6.83178	27.902	12.4544	23.0613	42.1596	39.8097	40.5928	29.0951	39.1379	50.2879	0.00258343	0.867158	up
gene-JEQ12_017633	2724	3692	5072	9515	2061	5359	1353	5148	2293	4741	3838	1931	36.1864	46.5695	63.5956	99.3604	25.1412	57.7288	19.4497	60.382	28.9874	52.4292	43.0089	26.007	0.0223288	-0.726453	down
gene-JEQ12_014559	588	937	336	813	333	905	610	2108	897	943	1610	1070	13.7279	20.7817	7.40557	14.9385	7.14547	17.148	15.4185	43.504	19.9553	18.3435	31.7459	25.3482	0.0184469	0.726869	up
gene-JEQ12_020480	326	261	605	603	729	768	330	350	277	346	411	341	7.36942	5.59493	12.9144	10.7301	15.1479	14.097	8.08169	6.99052	5.96116	6.51005	7.84834	7.81373	0.00280268	-0.793983	down
gene-JEQ12_008579	92	343	152	376	264	612	232	601	1526	1057	755	296	6.48687	23.1211	10.1869	20.9703	17.1674	35.2443	17.7935	37.6576	103.177	62.4735	45.2337	21.3254	0.00524125	1.15213	up
gene-JEQ12_005912	534	4679	632	559	434	557	145	982	386	501	823	626	43.9409	365.855	49.0649	36.1527	32.7867	37.1627	12.9195	71.392	30.2604	34.2816	57.1578	52.2439	0.0420749	-1.41335	down
gene-JEQ12_002036	3808	4963	5784	2793	7908	7991	1730	6573	3163	2807	4758	2885	195.043	241.342	279.587	112.417	371.949	331.881	95.856	297.218	154.198	119.65	205.552	149.822	0.00799873	-0.809479	down
gene-JEQ12_006795	42	100	60	75	44	58	262	145	72	60	140	121	2.4555	5.57546	3.30634	3.44609	2.37112	2.75885	16.7355	7.53467	4.05402	2.95061	6.97916	7.25101	0.0347319	1.01945	up
gene-JEQ12_019503	2244	3714	2746	4809	2568	2438	1944	3294	1576	2423	2662	1767	222.71	350.125	257.25	375.274	234.116	196.262	208.788	288.731	148.934	200.2	222.872	177.814	0.0102823	-0.604553	down
gene-JEQ12_001566	1337	811	1310	2054	1072	2186	658	916	1210	1157	1365	974	60.3517	34.7476	55.8083	72.8806	44.4421	80.0387	32.1303	36.49	51.9954	43.4609	51.9861	44.562	0.00132529	-0.612829	down
gene-JEQ12_011737	105	451	284	429	759	575	440	594	1310	1502	803	438	2.00084	8.1687	5.11739	6.42645	13.3085	8.89077	9.07855	10.003	23.8036	23.876	12.921	8.46298	0.0421207	0.785649	up
gene-JEQ12_011738	338	393	290	480	583	602	112	290	430	373	293	230	8.54422	9.45145	6.91283	9.56083	13.5547	12.3548	3.04596	6.48764	10.3706	7.86819	6.24314	5.89427	0.0016472	-0.814683	down
gene-JEQ12_004133	403	903	645	841	774	921	225	769	458	490	746	568	14.0405	29.8772	21.1961	23.0166	24.7415	26.004	8.44778	23.6435	15.1665	14.2115	21.9136	20.0372	0.0122622	-0.643208	down
gene-JEQ12_013624	27	55	56	149	97	79	366	47	128	770	219	139	0.497412	0.969746	0.983531	2.20115	1.67738	1.20143	7.46235	0.767183	2.28355	12.0799	3.46713	2.65463	0.0016283	1.75547	up
gene-JEQ12_014976	66853	54856	37791	116696	77908	90740	165103	72340	181347	187826	113338	60512	393.468	306.547	209.899	539.839	421.068	433.046	1051.48	375.87	1015.89	920.221	562.645	361.113	0.016592	0.724988	up
gene-JEQ12_014972	16916	19243	8837	25263	18158	22878	38847	31017	35834	58474	24195	14006	144.755	156.349	71.3592	169.919	142.686	158.742	359.705	234.319	291.863	416.527	174.633	121.523	0.010319	0.743343	up
gene-JEQ12_018481	493	420	284	821	576	976	372	1078	1019	1420	1290	926	7.30138	5.90397	3.96368	9.56462	7.84026	11.7319	5.96783	14.118	14.3892	17.5263	16.1374	13.9172	0.0110207	0.634279	up
gene-JEQ12_000947	386	487	826	755	277	463	331	471	384	297	501	353	28.668	34.3446	57.9224	44.0872	18.8603	27.859	26.5717	30.866	27.1145	18.3489	31.3795	26.5393	0.0371686	-0.624765	down
gene-JEQ12_009544	251	41	7	123	186	259	1169	95	818	606	313	154	11.3546	1.72079	0.291275	4.36365	7.71388	9.49047	57.269	3.76433	35.2416	22.8271	11.9429	7.03411	0.0058938	1.87129	up
gene-JEQ12_009541	515	646	390	507	321	383	937	1711	621	180	1147	1243	12.2753	14.6397	8.78781	9.50935	7.03717	7.41329	24.192	36.0614	14.1037	3.56485	23.0936	30.0827	0.0285082	0.929165	up
gene-JEQ12_009549	205	197	345	127	308	150	29	187	169	155	164	169	5.85248	5.32932	9.29429	2.83268	8.07421	3.46504	0.889386	4.70007	4.5939	3.66637	3.94727	4.88227	0.0367087	-0.902356	down
gene-JEQ12_002208	17	47	4	32	34	51	70	97	63	66	63	53	1.40019	3.72429	0.292694	2.05665	2.55554	3.44204	6.37287	7.15965	5.00559	4.61962	4.44753	4.49498	0.0340053	1.07546	up
NewGene_13622	370	181	187	518	173	460	237	67	209	300	142	125	4.22984	2.07374	2.61327	4.63897	1.71344	4.36854	2.7653	0.764873	2.55583	2.84726	1.39186	1.36851	0.0282266	-0.867917	down
gene-JEQ12_017248	902	775	823	872	1838	1108	712	723	564	811	526	744	55.599	45.3629	47.8997	42.2735	104.074	55.3953	47.5177	39.35	33.0844	41.6355	27.3394	46.517	0.00606857	-0.769376	down
NewGene_4719	0	0	0	35	2	5	80	41	4	31	36	42	0	0	0	0.583205	0.03012	0.070422	1.84157	0.769129	0.069768	0.542869	0.647885	0.898967	0.0222837	2.71268	up
gene-JEQ12_012013	249	267	247	616	608	476	1129	330	1341	1301	778	316	10.5442	10.7341	9.87698	20.5209	23.6282	16.3317	51.7816	12.3181	54.0776	45.8995	27.7852	13.5543	0.0118039	0.985969	up
gene-JEQ12_004343	748	515	766	1085	1275	932	506	406	566	616	772	582	13.4203	8.76838	12.9724	15.3149	21.0256	13.5653	9.82687	6.4266	9.66648	9.2037	11.6873	10.5927	0.00110481	-0.773078	down
gene-JEQ12_007938	134	175	354	244	215	220	103	165	163	123	157	145	4.19703	5.19239	10.4756	6.01101	6.17373	5.58768	3.4964	4.54349	4.83987	3.18967	4.13802	4.60656	0.00553299	-0.83049	down
gene-JEQ12_010190	771	277	316	767	1461	1064	4057	524	4739	1909	3323	2043	16.8132	5.74116	6.50471	13.1612	29.2851	18.8233	95.8174	10.0952	98.4582	34.6765	61.1871	45.207	0.0001486	1.77116	up
gene-JEQ12_001059	391	288	480	483	391	639	106	478	238	161	347	154	3.90721	2.72926	4.52146	3.78835	3.5878	5.17821	1.14424	4.21181	2.26453	1.33747	2.92219	1.55148	0.00094295	-1.03833	down
gene-JEQ12_001058	3517	7160	6408	7581	4290	9617	1905	7099	3502	4071	6579	4366	254.861	492.751	438.256	431.879	285.484	565.204	149.353	454.195	241.576	245.574	402.206	320.847	0.0107206	-0.653326	down
gene-JEQ12_011827	34	62	78	105	47	118	226	110	202	161	174	50	1.44789	2.53335	3.20497	3.58269	1.85723	4.16113	10.6513	4.23885	8.35357	5.83471	6.38663	2.17052	0.017516	0.995486	up
gene-JEQ12_010440	82	167	1176	1242	6	620	29	238	72	286	125	42	6.35069	12.3606	86.9014	76.4464	0.394947	39.3924	2.41376	16.4514	5.3659	18.6284	8.23184	3.30835	0.0119622	-2.26808	down
gene-JEQ12_016092	78	151	83	145	65	249	202	281	205	231	326	197	1.73344	3.21196	1.73382	2.55105	1.32733	4.5107	4.88567	5.5556	4.35904	4.29111	6.14724	4.47518	0.0052694	0.813491	up
gene-JEQ12_016097	76	57	175	73	31	124	146	108	381	769	639	606	6.21118	4.39041	13.5481	4.66764	2.34166	8.22075	13.0021	7.79023	29.808	52.7197	44.338	50.5575	3.04217e-05	2.07263	up
gene-JEQ12_017572	95	98	84	135	64	201	263	93	510	623	280	144	3.12183	3.06863	2.59021	3.4919	1.93561	5.3691	9.39274	2.68932	16.0043	17.1101	7.78772	4.81867	0.000897767	1.37296	up
gene-JEQ12_020403	163	213	159	297	123	275	48	226	116	162	172	134	10.7264	13.3086	9.85931	15.3502	7.44227	14.6522	3.37343	13.1135	7.23385	8.8627	9.51573	8.9157	0.0255541	-0.687556	down
NewGene_16875	29	22	17	23	0	63	41	16	144	330	51	10	0.342411	0.243084	0.179022	0.203742	0	0.605963	0.514369	0.164818	1.65335	3.28014	0.515933	0.11661	0.0403226	1.76805	up
gene-JEQ12_009335	171	139	212	418	318	345	833	281	885	870	519	276	1.29612	0.997608	1.51964	2.4972	2.21615	2.12579	6.85537	1.88198	6.40522	5.50473	3.32631	2.12521	0.00214409	1.1227	up
gene-JEQ12_009332	832	704	1216	1336	1193	1764	807	851	698	569	866	885	18.2888	14.701	25.2367	23.0919	24.0792	31.4521	19.1895	16.5138	14.6028	10.4059	16.0641	19.7263	0.00343559	-0.676251	down
gene-JEQ12_002746	179	182	426	475	137	394	302	326	844	1157	1008	475	3.80545	3.66097	8.55608	7.94677	2.6587	6.79616	6.95157	6.10797	17.0901	20.4914	18.0914	10.2397	0.00546156	1.0077	up
NewGene_10440	39	40	95	58	62	22	4	43	17	23	31	12	2.10704	2.01579	4.86833	2.465	3.07528	0.958446	0.218917	2.04468	0.842112	0.999886	1.41001	0.640198	0.00687437	-1.59898	down
NewGene_18693	731	1389	679	685	707	1624	1142	3665	2038	1627	3143	2210	16.426	29.6395	14.3831	12.0845	14.5767	29.591	27.7554	72.6988	43.588	30.4229	59.5693	50.3475	0.000152307	1.08302	up
gene-JEQ12_013841	3	55	68	32	36	44	4	23	25	21	24	7	0.133629	2.3277	2.86722	1.09813	1.47032	1.56	0.183003	0.878576	1.05355	0.746369	0.895907	0.296387	0.0336295	-1.46455	down
gene-JEQ12_014316	196	200	271	348	196	221	72	152	129	144	210	269	12.6809	12.316	16.6232	17.7592	11.6626	11.6293	5.0617	8.68278	7.97119	7.7644	11.4844	17.7295	0.0268956	-0.716092	down
gene-JEQ12_010767	46	281	55	140	10	231	126	613	186	209	406	414	1.92251	11.1553	2.16828	4.58832	0.348311	7.84375	5.7092	22.6689	7.41448	7.26662	14.3123	17.5548	0.0337679	1.24141	up
gene-JEQ12_015734	74	173	223	189	243	349	203	242	782	886	510	344	3.15669	7.0475	9.06425	6.4082	9.62486	12.1924	9.43615	9.20353	32.1043	31.7902	18.5548	15.0049	0.00389645	1.06976	up
gene-JEQ12_013108	85	193	207	167	140	248	27	95	167	167	162	75	2.75647	5.92737	6.34649	4.25604	4.15947	6.52312	0.931543	2.71559	5.15803	4.49827	4.41386	2.46885	0.0331276	-0.811738	down
gene-JEQ12_013476	767	562	202	1046	733	745	1276	1298	1133	1066	1193	1392	16.6266	11.5606	4.12442	17.8287	14.5916	13.0935	29.9464	24.8541	23.3822	19.2418	21.8327	30.6198	0.00913874	0.775471	up
gene-JEQ12_007770	212	51	53	170	24	257	386	244	297	393	259	234	1.82561	0.414478	0.426893	1.15274	0.184731	1.79639	3.60213	1.85641	2.44037	2.82312	1.8861	2.04657	0.0116166	1.20419	up
gene-JEQ12_005845	62	217	85	256	700	623	161	125	174	171	158	142	0.311357	1.05112	0.408529	1.02656	3.27883	2.57676	0.883477	0.562696	0.842159	0.724518	0.678428	0.733041	0.0210263	-1.10446	down
gene-JEQ12_013472	678	469	427	559	897	1708	825	1302	1566	2386	1759	932	1.9366	1.27005	1.14873	1.25476	2.3525	3.95378	2.54822	3.28091	4.25698	5.67279	4.23696	2.69775	0.00702631	0.754077	up
gene-JEQ12_010358	56	73	120	113	63	112	0	55	62	49	69	21	5.71225	7.1645	11.6966	9.15803	5.95098	9.33021	0	4.96116	6.02095	4.21485	6.02452	2.16696	0.0330436	-1.32721	down
gene-JEQ12_002580	185	310	116	443	399	435	302	556	629	854	586	379	5.94113	9.46611	3.52424	11.1924	11.7912	11.3579	10.5001	15.7966	19.2702	22.8788	15.9076	12.3593	0.0184803	0.66626	up
gene-JEQ12_016738	187	282	261	205	170	241	196	506	566	632	351	204	10.3794	14.8771	13.7167	8.94718	8.68096	10.8695	11.8167	24.8649	29.9929	29.3167	16.4854	11.5156	0.0413869	0.626643	up
gene-JEQ12_005318	128	396	102	317	96	573	169	484	797	1164	643	196	7.675	22.7072	5.80309	15.022	5.29437	28.0497	11.0137	25.7709	45.772	58.499	32.7373	11.9825	0.0377119	0.947693	up
gene-JEQ12_015548	868	1085	910	1421	2116	1371	2677	1514	3351	2188	1998	1214	37.8803	44.946	37.4726	48.7605	84.8208	48.5341	126.462	58.336	139.242	79.5011	73.5615	53.7082	0.038891	0.617596	up
gene-JEQ12_003846	39	433	365	365	0	286	242	207	1642	4646	2645	654	3.78614	40.4868	33.9227	28.2627	0	22.802	25.7591	17.9716	154.045	381.344	219.965	65.3256	0.0193436	2.46303	up
gene-JEQ12_017058	222	168	110	465	357	358	388	400	694	849	608	345	2.89107	2.07532	1.3496	4.7707	4.27744	3.78526	5.47843	4.60809	8.6312	9.2328	6.69361	4.57104	0.00477288	0.842672	up
gene-JEQ12_009829	1568	3648	2933	1501	1621	4416	439	1229	1040	2071	1206	583	71.4636	157.883	126.147	53.7628	67.8455	163.216	21.6502	49.4431	45.1141	78.5633	46.3378	26.9409	6.85243e-06	-1.48559	down
gene-JEQ12_007309	379	408	1077	825	860	619	355	528	606	445	578	564	16.4906	16.8308	44.221	28.1942	34.3773	21.8401	16.7157	20.2705	25.0689	16.1236	21.1982	24.8597	0.0359828	-0.616279	down
gene-JEQ12_008307	474	414	148	500	291	540	959	715	581	787	915	901	6.46211	5.363	1.8945	5.35455	3.64314	5.97332	14.1589	8.60778	7.54578	8.93965	10.5303	12.4574	0.0012878	0.955759	up
gene-JEQ12_007460	847	735	1093	878	549	1170	283	804	645	478	875	618	37.051	30.5367	45.1396	30.2212	22.0785	41.5157	13.4087	31.05	26.8463	17.3986	32.3175	27.408	0.00571766	-0.704843	down
NewGene_14082	185	153	263	401	138	245	62	90	71	47	125	100	2.60588	2.01381	3.27332	4.30929	1.68166	2.70205	0.889939	1.19316	0.977244	0.538485	1.51329	1.60307	1.71613e-06	-1.60929	down
gene-JEQ12_011932	1356	1289	1493	1633	2205	1448	965	1063	877	1200	1143	986	22.1212	19.9661	22.9973	20.9493	33.0407	19.1539	17.029	15.3145	13.6234	16.3027	15.7284	16.3181	0.000216763	-0.765392	down
gene-JEQ12_002174	473	1243	614	1136	590	1794	1082	2119	1669	2283	2030	969	18.9308	47.2265	23.1884	35.7434	21.6762	58.2307	46.8571	74.8899	63.6013	76.0842	68.5338	39.3167	0.0102288	0.670013	up
gene-JEQ12_004583	727	752	970	1118	766	1104	239	873	637	639	827	806	22.1638	21.7831	27.9266	26.8036	21.4404	27.3056	7.88744	23.4948	18.4853	16.2198	21.2772	24.9278	0.0111489	-0.614797	down
gene-JEQ12_008924	1852	1756	845	2378	2613	2523	4582	2343	5347	4435	3555	2311	121.999	109.844	52.5168	123.128	158.06	134.778	326.66	136.262	335.308	243.242	197.539	154.359	0.00455231	0.815529	up
gene-JEQ12_008922	451	269	358	719	395	834	263	706	1043	1596	886	741	9.64255	5.45127	7.20937	12.0663	7.74162	14.4508	6.07032	13.3138	21.2113	28.4028	15.9741	16.0482	0.0339291	0.636923	up
gene-JEQ12_008921	401	719	271	525	296	927	528	1096	1069	1355	1156	610	27.0059	45.9675	17.1921	27.7864	18.2868	50.6584	38.478	65.1854	68.5921	76.025	65.7209	41.6364	0.00644279	0.734825	up
gene-JEQ12_020088	183	140	176	177	244	148	104	118	151	180	185	58	2.12551	1.54641	1.92874	1.61538	2.61308	1.39162	1.30409	1.20926	1.66606	1.74537	1.81667	0.678989	0.0374313	-0.655179	down
gene-JEQ12_003342	89	747	172	565	270	402	330	1130	1821	3171	1034	265	12.0967	96.9246	22.0914	60.6789	33.8914	44.5337	48.7004	136.37	236.937	360.897	119.234	36.6157	0.00240611	1.55374	up
gene-JEQ12_001476	1059	455	856	707	453	963	180	457	416	470	452	325	37.6035	15.3266	28.6925	19.7166	14.7632	27.7413	6.89002	14.3142	14.0479	13.8724	13.5293	11.6946	1.93504e-05	-1.18405	down
gene-JEQ12_011483	187	116	76	220	159	161	201	249	200	441	269	233	14.0347	8.24319	5.3757	12.9352	10.9051	9.78845	16.2619	16.4873	14.2498	27.5308	17.0218	17.7234	0.0265956	0.63354	up
gene-JEQ12_011481	204	266	233	610	168	309	528	373	433	974	820	919	5.95954	7.40006	6.43895	14.0673	4.50282	7.33961	16.763	9.6425	12.0852	23.7809	20.2841	27.3432	0.000822323	1.08074	up
gene-JEQ12_003104	1781	1400	1771	2658	1647	1700	1209	1380	1300	1121	1542	1458	87.1935	65.0663	81.8182	102.279	74.0517	67.5051	64.0246	59.6288	60.5586	45.6705	63.6778	72.381	0.00299042	-0.590056	down
gene-JEQ12_003100	197	158	197	255	234	345	54	204	197	155	234	181	3.54153	2.69565	3.33486	3.59498	3.86173	5.02936	1.03353	3.23044	3.36515	2.316	3.54144	3.28374	0.0315105	-0.603899	down
gene-JEQ12_005398	415	531	209	649	217	555	1133	450	2326	1291	1119	354	19.7516	24.0126	9.37637	24.3126	9.49921	21.4365	58.4518	18.9132	105.562	51.2441	44.974	17.0798	0.00193728	1.25395	up
gene-JEQ12_001679	294	137	178	249	230	273	518	341	490	377	479	575	4.88637	2.16442	2.79155	3.25249	3.50492	3.67819	9.32548	4.99871	7.75373	5.21127	6.71971	9.69723	0.0013105	0.923364	up
gene-JEQ12_007638	4946	4000	3167	6053	2040	5613	5644	9512	5623	7589	11168	12349	56.6719	43.5197	34.2439	54.5135	21.4655	52.1553	69.9744	96.2199	61.3262	72.3898	107.947	143.478	0.000927194	0.881223	up
gene-JEQ12_011960	366	206	183	192	83	530	415	762	398	267	1037	1008	3.30818	1.76962	1.56251	1.365	0.688383	3.8913	4.06697	6.09038	3.42519	2.0112	7.92175	9.2592	0.00422722	1.21253	up
gene-JEQ12_017322	295	164	297	355	288	378	74	167	197	276	215	183	8.74553	4.60615	8.31169	8.26907	7.84029	9.08197	2.36746	4.36601	5.55084	6.82134	5.36853	5.48982	0.00110554	-0.865787	down
gene-JEQ12_014005	82	84	127	85	114	120	54	75	93	108	88	37	4.26581	4.12227	6.20827	3.44961	5.44728	5.07117	3.00139	3.41941	4.56822	4.64784	3.84336	1.92454	0.0472136	-0.640467	down
gene-JEQ12_011563	134	187	59	56	99	179	109	310	442	245	276	161	3.14831	4.16542	1.3021	1.02626	2.12858	3.40275	2.76974	6.41008	9.88118	4.77271	5.45653	3.8281	0.0243545	0.896228	up
gene-JEQ12_003534	36	27	0	41	106	52	18	87	259	600	110	22	0.347728	0.243697	0	0.316473	0.953541	0.413094	0.188132	0.751313	2.42553	4.91008	0.905876	0.216468	0.0336502	1.79074	up
NewGene_944	34	53	82	32	50	76	0	52	16	31	19	19	0.772422	1.14305	1.77084	0.56036	1.04551	1.41488	0	1.05263	0.34045	0.584527	0.35938	0.419732	0.0258433	-1.51618	down
gene-JEQ12_005921	44	56	38	55	87	64	135	166	121	128	123	76	2.3598	2.83258	1.91115	2.33448	4.30115	2.76346	7.89447	7.88255	6.19788	5.72164	5.58254	4.14956	0.00337365	0.979112	up
gene-JEQ12_006744	2365	1604	3299	3077	1940	1565	1756	1337	1396	1366	1503	2085	418.044	269.111	550.355	427.44	314.93	224.239	335.759	208.518	234.823	200.96	224.045	373.595	0.0197989	-0.697133	down
gene-JEQ12_018223	810	543	757	1546	821	790	2857	870	2705	2559	1638	1394	25.2752	16.0935	22.3073	37.9405	23.5468	20.0124	96.5796	23.99	80.428	66.5344	43.1538	44.1374	0.000795804	1.10896	up
gene-JEQ12_014264	49	63	22	150	334	139	45	48	66	50	59	65	1.15076	1.40709	0.48858	2.76809	7.21254	2.63698	1.12042	0.983495	1.47636	0.961707	1.1547	1.5322	0.0178115	-1.28028	down
gene-JEQ12_018767	258	379	364	292	599	392	102	285	263	352	381	336	2.77464	3.86442	3.68768	2.46257	5.91399	3.41512	1.17639	2.70745	2.69114	3.15221	3.45754	3.65929	0.0386525	-0.634935	down
gene-JEQ12_018667	523	333	570	826	602	652	371	416	371	479	355	339	11.0792	6.69526	11.4124	13.7642	11.7198	11.2181	8.50623	7.78835	7.47589	8.45647	6.35254	7.28392	0.000761437	-0.717455	down
gene-JEQ12_006496	244	133	266	230	202	184	138	112	112	90	159	165	4.86388	2.51602	4.98975	3.59006	3.69079	2.95979	2.96314	1.96029	2.11441	1.48843	2.67188	3.31594	0.0104312	-0.850699	down
NewGene_5252	534	127	120	651	232	202	7858	173	1465	959	659	262	20.7624	4.6596	4.3912	19.887	8.2757	6.35192	330.747	5.92087	54.2194	31.0229	21.6096	10.3217	0.00264248	2.75579	up
gene-JEQ12_020009	390	733	1330	1028	640	1188	390	1035	484	774	705	400	24.4124	43.6613	78.7351	50.665	36.8572	60.4021	26.4778	57.3067	28.9072	40.4042	37.3164	25.4302	0.0237536	-0.669141	down
gene-JEQ12_006461	43	172	124	241	200	391	320	346	607	791	523	275	0.847395	3.26989	2.34278	3.80762	3.68421	6.36874	6.94547	6.13664	11.606	13.2259	8.8678	5.58703	0.000837905	1.19705	up
gene-JEQ12_015382	270	929	594	361	348	760	233	548	422	382	423	306	13.8788	45.4793	28.8718	14.6244	16.4801	31.7595	12.9757	24.9486	20.7018	16.3996	18.3874	15.9801	0.0318593	-0.689527	down
gene-JEQ12_001786	1065	1254	1528	1688	1131	2362	543	945	1133	1498	1382	878	35.2226	39.3982	47.7174	43.9075	34.3445	63.3764	19.414	27.5911	35.6767	41.2645	38.5775	29.4397	0.000301746	-0.66763	down
gene-JEQ12_000783	90	177	121	92	164	119	81	247	630	671	299	110	2.84048	5.31526	3.59498	2.28278	4.76057	3.04672	2.761	6.90374	18.997	17.6927	7.99861	3.51518	0.0138967	1.12305	up
gene-JEQ12_017839	1429	1632	2226	2773	1884	1870	938	1714	1350	765	1655	1216	82.8372	89.8304	121.767	126.343	100.282	87.9162	58.8106	87.6957	74.4964	36.9102	80.9152	71.4423	0.000705921	-0.788367	down
gene-JEQ12_013220	7	5	0	18	9	33	53	13	26	42	32	27	0.247097	0.178046	0	0.574661	0.317667	1.07682	2.31962	0.466817	1.01573	1.42062	1.10045	1.08568	0.0486222	1.52694	up
NewGene_6420	358	535	359	390	660	372	1259	380	1114	930	898	554	5.85759	8.16985	5.42335	4.55515	9.37365	4.90287	23.4266	5.46579	16.4344	12.4413	11.8003	9.39698	0.0224316	0.800422	up
gene-JEQ12_005066	608	790	655	794	425	1495	188	575	711	587	796	431	12.2091	15.0774	12.4142	12.537	7.83306	24.3608	4.07704	10.203	13.5974	9.81855	13.4823	8.78534	0.0109078	-0.696993	down
gene-JEQ12_014993	176	67	127	129	412	182	322	466	641	847	281	130	2.29129	0.820798	1.56021	1.31479	4.93042	1.92543	4.53677	5.36768	7.96476	9.20147	3.08535	1.7127	0.018966	1.0756	up
gene-JEQ12_016595	1982	2358	3086	3277	2031	2766	1161	1927	1712	1647	2205	1715	268.431	303.264	394.511	348.914	252.586	303.787	170.137	230.431	220.749	185.653	251.926	235.533	2.00622e-05	-0.753755	down
gene-JEQ12_012035	88	114	201	153	95	130	62	79	101	103	113	103	4.99318	6.1285	10.7303	6.82729	4.93109	5.97232	3.78185	3.95819	5.46254	4.82934	5.39883	5.88359	0.0354212	-0.664084	down
gene-JEQ12_014695	79	219	99	250	15	182	96	25	16	36	51	21	12.9171	34.2036	15.3043	32.3597	2.26602	24.2462	17.0157	3.59978	2.46264	4.89264	6.97043	3.45747	0.00490127	-1.76757	down
NewGene_7719	75	31	82	43	37	48	0	36	40	24	24	6	2.35003	0.87722	2.35941	1.2184	1.27184	1.17643	0	0.943568	1.28424	0.592182	0.609988	0.185534	0.0248295	-1.60938	down
gene-JEQ12_020459	7024	30432	14471	9925	8045	9546	6564	15695	7076	9715	10299	4523	550.351	2264.11	1070.07	611.257	578.823	606.524	556.485	1085.67	527.68	633.647	680.684	359.352	0.0302918	-0.81901	down
gene-JEQ12_003025	9	53	59	126	46	113	268	66	106	141	86	149	0.119451	0.735014	0.812094	1.45235	0.613451	1.34987	4.27249	0.857592	1.48156	1.72441	1.06798	2.22146	0.0462917	1.0884	up
gene-JEQ12_009898	1743	1442	2058	2577	2094	2457	1007	1296	1056	1189	1443	1348	35.0404	27.5191	39.0325	40.7242	38.6603	40.0482	21.8949	23.0002	20.199	19.8833	24.4564	27.4777	7.655e-08	-0.889819	down
gene-JEQ12_009893	42	44	66	182	47	162	219	120	180	171	160	214	1.49964	1.51358	2.25017	5.16735	1.55747	4.75104	8.55799	3.83733	6.19461	5.13453	4.86918	7.84234	0.012563	1.00148	up
gene-JEQ12_004167	1571	540	1441	2263	2434	1678	821	801	952	1412	1186	1389	13.4	4.37359	11.6003	15.1751	19.0672	11.6027	7.57197	6.02825	7.72889	10.0269	8.52889	12.0134	0.0140785	-0.737284	down
gene-JEQ12_004160	144	133	39	191	193	240	215	317	239	439	287	148	5.14208	4.51006	1.30317	5.35056	6.32193	6.94836	8.32685	9.98962	8.14017	13.0799	8.664	5.3484	0.0486443	0.67584	up
gene-JEQ12_017403	242	498	653	765	682	1483	468	435	205	372	437	338	4.99682	9.78084	12.7526	12.4367	12.9616	24.894	10.4664	7.95218	4.02485	6.40053	7.62529	7.08687	0.00304889	-0.966773	down
gene-JEQ12_013898	316	544	159	1506	392	758	1065	425	2221	2033	1145	570	16.4278	26.8986	7.7879	61.703	18.7506	32.0228	60.0628	19.5296	110.23	88.2049	50.3512	30.0958	0.0271055	0.964906	up
gene-JEQ12_013893	996	1154	414	2816	340	113	537	627	175	138	123	61	126.533	139.308	49.5841	281.387	39.6153	11.6121	73.867	70.3241	21.1698	14.5912	13.1439	7.85118	0.0178641	-1.84226	down
gene-JEQ12_011182	92	138	113	124	205	240	130	306	410	326	281	220	1.98973	2.84236	2.31455	2.11558	4.09373	4.22206	3.04266	5.86564	8.48579	5.89987	5.15642	4.85209	0.0120883	0.711355	up
gene-JEQ12_014812	133	151	183	202	199	197	192	344	458	398	263	190	9.97117	10.7255	12.9029	11.87	13.7228	11.9826	15.5906	22.7996	32.6833	24.8679	16.66	14.458	0.0158731	0.607201	up
gene-JEQ12_014818	63	78	69	190	70	128	191	102	352	980	672	375	2.79332	3.32103	2.90344	6.71276	2.89248	4.66867	9.26932	4.04843	15.0692	36.7008	25.49	17.1153	2.95742e-06	1.99761	up
gene-JEQ12_009517	135	150	96	311	158	322	56	83	109	107	104	85	4.67112	4.93255	3.13506	8.49215	5.04843	9.07407	2.10453	2.53078	3.60791	3.08812	3.03094	2.99174	1.06024e-05	-1.19651	down
gene-JEQ12_015307	769	1581	979	1977	982	2691	2007	2874	5390	4719	3494	1296	33.551	65.5279	40.3299	67.8175	39.358	95.2726	94.8029	110.749	223.996	171.502	128.671	57.3362	0.000478162	1.01554	up
gene-JEQ12_001703	445	216	230	644	623	461	1066	337	783	922	573	840	8.54668	3.93996	4.16552	9.71707	10.999	7.17293	22.1751	5.70512	14.3263	14.7416	9.29046	16.3694	0.0437208	0.730459	up
gene-JEQ12_007709	4524	5516	7521	12893	8962	8716	10700	8410	23653	21469	16163	8757	81.3629	94.1954	127.644	182.26	148.002	127.1	208.22	133.517	404.889	321.41	245.182	159.678	0.00547174	0.738293	up
gene-JEQ12_018539	187	87	219	266	415	224	288	68	85	118	97	30	1.44061	0.638575	1.59291	1.61603	2.94232	1.40477	2.40373	0.463464	0.619414	0.755661	0.627159	0.230437	0.0489069	-1.05553	down
gene-JEQ12_003930	36	61	56	151	129	175	280	110	235	198	246	63	0.718142	1.14599	1.05612	2.37594	2.36743	2.83221	6.06191	1.93031	4.4622	3.28571	4.14971	1.25924	0.0482669	0.873136	up
NewGene_1918	91	128	174	141	32	126	48	37	64	57	49	13	2.7327	3.625	4.92066	3.32454	0.869576	3.03219	1.54175	0.967804	1.83268	1.42838	1.24707	0.371612	0.00114518	-1.55041	down
gene-JEQ12_009494	43	59	62	53	103	79	0	52	41	16	41	37	2.20961	2.90179	2.99593	2.15028	4.87779	3.30668	0	2.34483	1.98176	0.680483	1.79186	1.93064	0.0434665	-1.31672	down
gene-JEQ12_004984	323	366	250	313	48	1398	69	333	152	204	302	130	4.59656	4.95332	3.35561	3.50862	0.623791	16.168	1.06096	4.18767	2.05548	2.4127	3.62746	1.87157	0.0134083	-1.25257	down
gene-JEQ12_004673	402	4945	1556	2214	2761	2663	3970	10860	6313	2588	5209	2029	30.5047	356.338	111.431	132.028	192.388	163.865	326.027	727.635	456	163.469	333.438	156.1	0.0435926	0.916156	up
gene-JEQ12_017976	246	117	207	268	39	255	1081	356	1073	627	415	196	22.9921	10.3091	18.1909	19.6771	3.34024	19.3344	109.321	29.3616	95.4566	48.762	32.7368	18.58	0.000671836	1.66397	up
gene-JEQ12_017971	1047	770	307	862	312	1952	1112	2429	1499	1777	1590	1175	40.7643	28.4631	11.2889	26.3768	11.1477	61.6714	46.8516	83.5571	55.5703	57.6321	52.2547	46.4235	0.021018	0.780666	up
NewGene_15846	41	6	14	59	13	42	180	46	33	58	42	84	0.968451	0.135055	0.296279	1.09986	0.265794	0.802223	4.67892	0.966104	0.745648	1.14784	0.842393	2.02984	0.0292404	1.43801	up
gene-JEQ12_000888	7719	4358	1862	5556	2923	5497	15882	3006	14127	20237	10057	5159	924.747	495.65	210.51	523.106	321.495	533.96	2058.76	317.877	1610.77	2018.17	1016.25	626.605	0.00529687	1.16276	up
gene-JEQ12_000884	1978	5209	4435	7723	2478	1714	737	3798	491	566	556	785	318.584	796.552	674.109	977.674	366.43	223.812	128.441	539.937	75.2575	75.8442	75.5031	128.054	0.000105818	-1.93512	down
gene-JEQ12_000887	24176	35429	15139	34765	17479	36820	49562	27306	123239	123581	77921	27860	1884.18	2621.68	1113.46	2129.61	1250.91	2326.84	4179.66	1878.69	9141.85	8017.47	5122.28	2201.58	0.000382708	1.21626	up
gene-JEQ12_008379	168	84	74	185	59	285	56	105	116	71	86	102	1.1976	0.570816	0.497353	1.04048	0.381713	1.65181	0.426348	0.660793	0.790374	0.420231	0.516058	0.73388	0.049587	-0.741907	down
gene-JEQ12_013812	313	170	129	645	551	319	1534	212	1017	676	605	616	26.1448	13.4474	10.1439	42.4248	42.397	21.6367	139.042	15.6741	81.097	47.0961	42.7356	52.3105	0.0160378	1.13691	up
gene-JEQ12_013813	182	130	140	280	476	359	408	288	670	638	489	319	6.28382	4.24002	4.56509	7.60331	15.0979	10.044	15.2402	8.79626	22.0414	18.3704	14.265	11.1638	0.0316366	0.717555	up
gene-JEQ12_018290	158	92	201	170	123	215	77	140	48	33	117	106	6.75924	3.72606	8.10399	5.70192	4.83476	7.44968	3.57126	5.28988	1.95179	1.15934	4.22677	4.58318	0.0130683	-1.00988	down
gene-JEQ12_016943	149	158	74	163	239	33	15	163	17	6	70	46	25.3487	25.5816	11.8755	21.8156	37.2739	4.50909	2.73489	24.536	2.65885	0.742005	10.0095	7.92215	0.0179216	-1.63058	down
gene-JEQ12_016491	8	8	0	18	0	17	19	35	32	41	24	48	0.685788	0.62938	0	1.27135	0	1.21412	1.87159	2.83404	2.8049	3.09515	1.81475	4.46291	0.020795	1.96025	up
gene-JEQ12_016490	153	183	69	188	118	203	388	335	313	204	296	195	4.63153	5.25322	1.97833	4.48186	3.28226	4.99189	12.7276	8.98686	9.02766	5.14152	7.56352	5.97961	0.00957027	0.839673	up
gene-JEQ12_017721	291	403	598	445	694	355	249	372	230	218	233	360	5.59728	7.35856	10.874	6.73819	12.2705	5.5334	5.17747	6.32688	4.2152	3.49474	3.78377	7.02679	0.00521448	-0.908252	down
gene-JEQ12_016239	156	225	268	265	236	261	83	220	277	181	230	95	5.63279	7.73469	9.13772	7.54735	7.84039	7.65487	3.22346	7.02827	9.53267	5.44184	7.02137	3.46148	0.0410813	-0.591582	down
gene-JEQ12_012805	84	41	113	153	85	150	332	69	377	375	212	137	0.748245	0.348399	0.953274	1.07753	0.691793	1.08315	3.22006	0.538703	3.20911	2.79363	1.59705	1.24277	0.00704741	1.18518	up
NewGene_7615	65	35	31	84	8	30	60	146	180	289	213	22	0.965196	0.70787	0.434466	0.979403	0.105508	0.362102	0.952449	1.91923	2.54579	3.89473	3.25013	0.321279	0.00649102	1.58681	up
gene-JEQ12_019607	89	40	72	132	102	44	47	20	27	36	26	31	5.94514	2.50677	4.49179	6.88923	6.19804	2.35341	3.37236	1.14318	1.6646	1.94723	1.41062	2.05574	0.00202725	-1.46526	down
NewGene_1516	124	25	34	72	22	40	10	3	36	20	29	19	6.13798	0.85285	0.804096	2.73181	1.01684	1.35725	0.252523	0.046468	1.26484	0.507629	0.84519	0.774427	0.0113617	-1.67081	down
NewGene_6058	63	60	28	170	126	35	351	93	189	201	140	225	1.14478	1.00504	0.468136	2.44061	2.05255	0.515533	6.80202	1.45894	3.29172	2.97797	2.10878	4.17125	0.0113923	1.29046	up
NewGene_5282	1795	688	872	614	482	108	24626	990	9608	3515	2452	106	58.6417	21.3389	26.8682	15.7406	14.4839	2.81348	870.783	28.553	298.842	95.6248	67.5592	3.48131	0.00303224	3.1183	up
gene-JEQ12_008951	287	418	507	496	394	526	290	374	316	294	312	303	20.7385	28.7338	34.6703	28.2133	26.1647	30.882	22.6861	23.9253	21.7595	17.7219	19.0516	22.2198	0.00340596	-0.613428	down
gene-JEQ12_008959	102	70	0	48	23	11	116	203	242	236	147	42	7.67117	5.03912	0	2.85744	1.59741	0.617876	9.50245	13.5815	17.4108	14.8936	9.37675	3.18594	0.028034	1.66274	up
gene-JEQ12_017526	63	130	0	26	0	84	110	354	135	85	316	364	2.32987	4.59557	0	0.752353	0	2.52579	4.40716	11.6614	4.77423	2.63547	9.95141	13.7834	0.025206	2.01695	up
gene-JEQ12_017524	28	82	62	68	47	68	82	102	210	192	119	116	3.89008	10.8892	8.12314	7.46249	6.06567	7.7195	12.3934	12.6546	28.0919	22.4002	14.0815	16.5241	0.00340214	1.03461	up
gene-JEQ12_020501	206	39	107	198	186	165	30	45	95	177	111	71	2.39279	0.429343	1.17413	1.8045	1.97717	1.55493	0.367684	0.452671	1.04614	1.71263	1.08102	0.831022	0.0289552	-0.991174	down
gene-JEQ12_000438	38	101	38	203	170	107	21	99	12	27	42	77	0.648453	1.65795	0.619603	2.7716	2.69949	1.50303	0.391208	1.50608	0.187496	0.390081	0.601977	1.34835	0.0219095	-1.3239	down
gene-JEQ12_017298	488	391	218	496	367	668	472	771	616	815	972	885	7.4968	5.71221	3.16253	5.99029	5.18244	8.32916	7.85218	10.4712	9.01	10.4356	12.6057	13.8044	0.00360476	0.653065	up
gene-JEQ12_017296	9	127	111	146	140	97	57	158	274	528	307	374	0.118864	1.70686	1.47984	1.6241	1.82275	1.11211	0.860936	1.96854	3.69175	6.22701	3.67008	5.36454	0.0212936	1.22914	up
gene-JEQ12_017291	466	214	193	484	340	482	1322	377	863	748	596	519	6.22157	2.71225	2.43115	5.08075	4.17363	5.2202	19.1179	4.4426	10.9814	8.32155	6.72015	7.02929	0.00755555	0.988124	up
gene-JEQ12_006878	0	17	27	17	0	49	47	19	65	209	46	63	0	1.03595	1.70726	0.861823	0	2.68631	3.39764	1.12147	4.15987	11.7701	2.62523	4.3271	0.0324547	1.9473	up
gene-JEQ12_003316	22	54	0	48	40	33	16	61	279	322	121	9	2.14863	5.04492	0	3.6778	3.61666	2.61764	1.68893	5.26508	26.3456	26.5891	10.0877	0.839621	0.0336402	1.7816	up
NewGene_16940	26	48	42	43	133	51	0	27	12	31	40	4	0.666575	1.1682	0.994663	0.843043	3.13262	1.04632	0	0.582291	0.290113	0.643718	0.854966	0.084982	0.0105286	-1.91871	down
gene-JEQ12_001421	540	651	915	1261	1091	1114	1262	952	1915	2107	1909	1652	6.09871	6.97971	9.76338	11.2071	11.3193	10.209	15.4313	9.49481	20.6071	19.8321	18.2065	18.938	0.00273139	0.679939	up
gene-JEQ12_001422	571	590	692	1361	973	785	1403	786	1538	2605	1567	1144	3.23438	3.17315	3.70323	6.06532	5.06582	3.60938	8.60865	3.93266	8.29759	12.2978	7.49317	6.57357	0.00749963	0.723542	up
gene-JEQ12_011450	87	45	150	28	113	66	62	36	50	29	52	42	1.33041	0.650472	2.1576	0.326723	1.58718	0.811502	1.0276	0.476907	0.726969	0.367539	0.667326	0.65164	0.0464139	-1.04714	down
gene-JEQ12_012100	14	46	43	64	30	41	117	64	132	83	96	47	0.522931	1.65144	1.53037	1.90784	1.03149	1.23575	4.77696	2.1242	4.73617	2.60052	3.05733	1.7951	0.0144394	1.08087	up
NewGene_14407	36	38	18	13	28	51	177	52	58	38	30	170	0.52146	0.513106	0.241055	0.148228	0.365359	0.673122	2.9615	0.764854	0.943228	0.515868	0.537271	2.84722	0.0146705	1.53759	up
gene-JEQ12_013763	504	176	235	457	184	384	174	199	207	162	187	69	10.3611	3.41998	4.54132	7.37709	3.47289	6.39674	3.85674	3.60498	4.04661	2.75905	3.23261	1.42036	0.00164182	-1.1056	down
NewGene_832	212	33	284	24	794	25	97	11	10	7	36	209	2.44211	0.329422	3.16526	0.193406	8.52835	0.1877	1.23781	0.098836	0.07816	0.051091	0.312156	2.41784	0.0341121	-1.97762	down
NewGene_15328	69	72	107	73	81	56	48	30	49	46	52	52	4.35611	4.31876	6.38851	3.6474	4.721	2.86471	3.24772	1.63486	2.93257	2.38412	2.76363	3.29382	0.0194135	-0.909019	down
gene-JEQ12_006509	461	256	220	530	275	397	538	273	774	796	687	471	3.49912	1.84654	1.57459	3.16742	1.92045	2.44357	4.42663	1.82688	5.59799	5.03327	4.40079	3.62759	0.0469833	0.585141	up
gene-JEQ12_002355	420	243	295	568	327	597	492	673	797	760	731	610	6.9017	3.79025	4.56618	7.32903	4.9344	7.94947	8.74423	9.75464	12.4571	10.3857	10.1276	10.1523	0.00114909	0.609673	up
gene-JEQ12_005362	427	785	503	630	261	820	173	536	554	482	529	232	26.5401	46.3241	29.5282	30.7627	14.8669	41.3397	11.6386	29.4379	32.7693	24.9299	27.7563	14.5987	0.0301486	-0.65023	down
gene-JEQ12_001620	1911	1325	2178	1899	3417	1638	1514	1449	1339	1130	1629	2057	11.2462	7.40274	12.097	8.78477	18.464	7.81671	9.64185	7.52409	7.50081	5.53528	8.08476	12.2714	0.0458677	-0.593478	down
gene-JEQ12_011614	533	508	385	509	68	942	245	1749	754	1109	1598	741	19.6082	17.7253	13.3511	14.6922	2.29611	28.0819	9.7274	56.7872	26.3891	33.9383	49.5643	27.6091	0.0439431	0.886389	up
gene-JEQ12_011619	212	239	305	297	254	652	119	357	256	156	339	168	5.92671	6.32525	8.04529	6.53283	6.51119	14.7812	3.58172	8.81643	6.80137	3.61219	7.98144	4.75655	0.0348959	-0.621872	down
gene-JEQ12_004013	88	46	38	162	98	97	409	61	230	196	139	90	1.89246	0.939719	0.760105	2.74963	1.92987	1.69954	9.55921	1.14878	4.72663	3.51433	2.53541	1.95876	0.0314632	1.10459	up
gene-JEQ12_015927	114	87	33	113	0	51	228	162	218	257	206	145	2.59328	1.89473	0.704215	2.03228	0	0.93713	5.64247	3.27585	4.74514	4.88989	3.98242	3.35738	0.025487	1.45832	up
gene-JEQ12_013044	88	225	68	168	179	216	320	255	197	294	246	297	1.36343	3.31092	0.990538	2.04084	2.53849	2.71035	5.36152	3.48365	2.90568	3.79426	3.21591	4.66146	0.0380471	0.691494	up
gene-JEQ12_013049	21071	18666	20771	27438	24996	37490	16279	12309	16520	18795	23387	18875	338.623	284.822	315.017	346.59	368.878	488.551	283.094	174.632	252.698	251.431	317.018	307.563	0.000392089	-0.615655	down
gene-JEQ12_020394	35	52	210	101	128	76	34	37	30	72	49	35	3.16805	4.43603	17.9245	7.18484	10.6144	5.51625	3.32673	2.90769	2.58243	5.37285	3.67427	3.19935	0.00294747	-1.45793	down
gene-JEQ12_003720	62	114	11	160	51	83	79	996	75	92	1665	163	4.13265	7.25669	0.683382	8.39537	3.11922	4.48466	5.73575	58.9843	4.77993	5.12939	94.2039	11.0774	0.00051806	2.43557	up
gene-JEQ12_006776	1061	944	1012	1758	2076	1476	2852	1466	2676	3128	2145	1503	13.4267	11.3385	12.0798	17.4889	24.1294	15.1461	39.0703	16.3748	32.2455	32.9611	22.9037	19.2934	0.0254123	0.611553	up
gene-JEQ12_018210	1983	1127	1291	3872	2394	2015	4112	3004	6438	5509	4457	2365	65.4649	35.3241	40.2299	100.494	72.5762	53.9259	146.923	87.5694	202.34	151.428	124.126	79.1794	0.00129794	0.907524	up
gene-JEQ12_001815	120	80	186	365	245	217	732	228	444	466	284	193	4.10821	2.59026	6.04732	9.87521	7.74067	6.06994	27.3242	6.94162	14.5766	13.3887	8.257	6.75287	0.0275903	0.93335	up
NewGene_11550	70	65	140	211	91	95	215	169	381	482	285	144	0.553477	0.633522	1.15724	1.78524	0.664513	0.872925	1.85527	1.66689	3.88794	3.85584	2.562	1.23765	0.00162505	1.15025	up
gene-JEQ12_011962	917	833	1158	1347	1206	1196	937	495	740	907	883	840	48.6886	41.9885	58.0069	56.2127	58.7661	51.4743	53.8083	23.1845	37.362	40.0538	39.5266	45.186	0.0131376	-0.590375	down
NewGene_5078	0	30	0	68	28	135	353	50	324	183	154	46	0	0.709759	0	1.30222	0.503845	2.62651	9.52406	1.18329	8.03607	3.88861	3.47964	0.997074	0.0128672	2.27591	up
NewGene_5208	15273	16330	5308	32096	13304	16115	38842	13203	65067	75522	31803	8695	1264.83	1264.8	409.37	2081.22	987.235	1054.42	3517.42	966.176	5018.52	5101.62	2201.27	708.204	0.00974778	1.11671	up
NewGene_5201	11978	11837	5434	19380	13729	15438	23542	9307	41336	42005	27770	12474	551.736	530.63	217.211	665.087	579.74	534.846	1214.02	352.694	1701.15	1598.64	1017.01	575.4	0.00838803	0.871007	up
gene-JEQ12_007169	80	45	44	73	54	66	119	73	157	126	126	113	3.98507	2.10191	2.04241	2.87674	2.45446	2.6684	6.42924	3.21059	7.46273	5.24005	5.29056	5.71305	0.0111674	0.841071	up
gene-JEQ12_007164	142	89	28	157	157	127	375	91	307	503	261	169	1.84683	1.09566	0.333885	1.60659	1.88445	1.34506	5.2906	1.04472	3.81315	5.4702	2.8672	2.22946	0.00997327	1.1742	up
gene-JEQ12_003396	140	209	235	626	308	510	990	384	696	987	602	436	1.68608	2.3997	2.67469	5.94625	3.41416	5.00148	12.9586	4.09958	8.00906	9.94165	6.14408	5.34328	0.0040374	1.00182	up
NewGene_15270	109	105	80	72	124	82	73	69	55	34	70	57	1.60468	1.79056	1.10972	0.978914	1.68867	0.989793	1.16895	0.981679	0.919267	0.487543	0.875504	0.844507	0.0311722	-0.838471	down
gene-JEQ12_013917	289	71	119	544	155	344	474	505	738	817	677	401	9.51441	2.1966	3.70603	14.0938	4.6863	9.19091	16.9108	14.7153	23.1651	22.43	18.8357	13.4101	0.00133455	1.16215	up
gene-JEQ12_013277	27	103	38	99	75	191	87	119	255	230	229	114	0.869349	3.14749	1.1502	2.51566	2.20872	4.99012	3.02048	3.37534	7.8428	6.17915	6.23041	3.71178	0.0333007	0.856625	up
gene-JEQ12_013278	461	608	313	751	929	1238	724	778	2046	2332	1523	873	11.8748	14.8703	7.59619	15.2165	21.9876	25.8902	20.1911	17.7048	50.2239	50.0675	33.1208	22.8205	0.00853682	0.800815	up
gene-JEQ12_014722	150	203	238	125	181	306	330	286	392	580	403	210	5.33052	6.86081	7.98832	3.48528	5.90732	8.81023	12.6875	8.98612	13.2576	17.1817	12.0974	7.55337	0.0171883	0.691982	up
gene-JEQ12_015890	24	0	0	54	0	8	107	100	10	168	30	30	0.525882	0	0	0.945172	0	0.136592	2.56091	1.95677	0.191042	3.11416	0.547653	0.673865	0.0382372	2.36559	up
gene-JEQ12_000465	285	539	320	421	270	557	809	920	655	688	673	477	3.88841	7.00305	4.12186	4.52599	3.38949	6.1748	11.9767	11.114	8.53228	7.83322	7.76387	6.61117	0.00557389	0.706356	up
gene-JEQ12_009923	63	105	0	121	231	231	304	234	522	591	292	97	3.65876	5.77238	0	5.52546	12.3856	10.9035	19.1955	12.064	29.0218	28.7134	14.3934	5.7387	0.0465715	1.34817	up
NewGene_665	1464	1115	1588	1764	1758	2144	1208	970	951	1167	1040	766	16.7509	14.9616	20.7906	18.8549	19.4274	24.5512	13.8218	11.7761	11.9279	12.9888	12.0853	11.2377	7.23793e-05	-0.806367	down
gene-JEQ12_012395	134	109	59	239	110	227	40	127	69	69	74	77	3.35525	2.59003	1.40324	4.72146	2.54474	4.63621	1.07774	2.81233	1.64994	1.44651	1.56664	1.94564	0.00267835	-1.04041	down
gene-JEQ12_003214	65	56	26	107	24	142	202	133	146	132	158	119	1.63224	1.33632	0.605931	2.12034	0.549596	2.91592	5.53723	2.97186	3.52844	2.79102	3.38257	3.05005	0.00909164	1.0869	up
NewGene_9180	83	14	120	145	306	198	41	96	73	51	52	41	1.23117	0.186257	1.63166	1.63411	4.04151	2.308	0.631596	1.46884	0.995174	0.648059	0.623839	0.587547	0.00730154	-1.424	down
gene-JEQ12_010281	197	191	99	441	255	602	547	457	435	679	584	366	2.44266	2.24671	1.15301	4.30628	2.90293	6.06139	7.35006	5.0096	5.14463	7.01786	6.11724	4.60416	0.0139632	0.75492	up
gene-JEQ12_011886	339	363	106	404	122	390	176	1031	309	318	750	969	6.87236	6.98553	2.01768	6.43173	2.25902	6.41121	3.86173	18.4623	5.96692	5.37231	12.8363	19.9356	0.0410021	0.909462	up
gene-JEQ12_018636	164	92	0	136	83	196	551	135	637	816	241	160	9.15041	4.87958	0	5.98058	4.24982	8.87648	33.3668	6.63526	33.9308	37.9818	11.3592	9.07972	0.00718197	1.85126	up
gene-JEQ12_018632	128	97	83	108	89	176	324	342	107	151	183	281	1.36316	0.975263	0.829069	0.900729	0.867989	1.52038	3.72892	3.21133	1.08613	1.33546	1.63977	3.03248	0.0118279	0.972784	up
gene-JEQ12_017611	430	419	810	587	873	431	288	436	283	496	440	379	16.2745	15.0569	28.9207	17.4542	30.339	13.2218	11.7594	14.5441	10.1673	15.5988	14.0334	14.507	0.00426769	-0.826986	down
gene-JEQ12_012061	408	221	177	568	951	518	1383	455	1600	1230	764	435	4.71802	2.42937	1.9266	5.16077	10.1044	4.86021	17.3175	4.64268	17.6218	11.8485	7.45648	5.10351	0.0257002	0.956405	up
gene-JEQ12_012063	566	494	440	703	553	746	1288	658	1538	1352	964	826	8.6936	7.20438	6.36893	8.48551	7.80372	9.28778	21.4198	8.92137	22.4916	17.2917	12.4893	12.8638	0.0011067	0.811861	up
gene-JEQ12_014572	72	65	71	120	30	75	0	61	37	52	46	11	2.48064	2.13085	2.3029	3.26028	0.948237	2.08643	0	1.85884	1.18678	1.49105	1.3305	0.354539	0.0477675	-1.32872	down
gene-JEQ12_018551	97	67	50	205	31	295	131	190	172	421	312	216	1.20979	0.795784	0.588543	2.0232	0.349443	2.99975	1.7772	2.09661	2.04866	4.39475	3.30085	2.74158	0.0365207	0.905395	up
gene-JEQ12_009684	93	64	15	140	10	154	103	151	174	303	209	158	3.82026	2.47595	0.557603	4.52902	0.379252	5.13912	4.56069	5.47922	6.81986	10.3864	7.25713	6.60744	0.0304599	1.12567	up
gene-JEQ12_009686	22	60	3	46	4	85	85	54	256	179	120	38	0.756361	1.98686	0.066896	1.25844	0.117603	2.41832	3.2502	1.67045	8.60504	5.26741	3.56333	1.34334	0.0153044	1.6639	up
gene-JEQ12_019717	291	273	201	237	107	279	214	562	386	419	604	538	7.99746	7.12891	5.21684	5.104	2.69283	6.20791	6.35077	13.6463	10.0804	9.58098	14.0029	14.9959	0.0099478	0.775727	up
gene-JEQ12_001543	288	395	707	686	299	410	277	415	323	269	444	339	9.06344	11.8041	21.0012	16.9765	8.62832	10.4568	9.4302	11.5321	9.67383	7.04768	11.7837	10.8241	0.0405895	-0.596084	down
gene-JEQ12_018730	83	99	166	146	171	136	64	125	98	141	93	47	1.79575	2.03079	3.39423	2.48368	3.38637	2.38274	1.49184	2.37328	2.01824	2.54087	1.68732	1.01666	0.0316584	-0.701855	down
gene-JEQ12_011274	798	694	887	519	186	494	293	491	216	193	226	257	14.9291	12.3379	15.6624	7.63473	3.1923	7.48992	5.93688	8.11334	3.84238	2.9941	3.5618	4.8744	0.00147084	-1.29015	down
NewGene_63	57	45	81	123	8	55	183	148	140	69	162	128	0.75487	0.560212	1.00358	2.4696	0.090585	0.940065	3.9656	2.47974	1.99057	0.922262	2.49863	2.36096	0.0342752	1.08863	up
gene-JEQ12_013608	229	634	434	505	817	851	703	798	1118	1596	1234	716	5.52115	14.5165	9.86526	9.55752	18.0926	16.6334	18.3269	16.9833	25.6474	32.038	25.1011	17.4975	0.0152443	0.665278	up
gene-JEQ12_015134	77	175	108	348	78	275	156	230	322	302	447	399	2.68176	5.82978	3.56485	9.62858	2.52092	7.85916	5.94463	7.15248	10.7891	8.84467	13.2952	14.2418	0.0382937	0.735071	up
gene-JEQ12_013160	1784	1353	1677	2365	2455	2027	1301	1383	1066	865	1445	1315	31.6009	22.7591	28.0443	32.931	39.9499	29.1229	24.9303	21.6309	17.9727	12.7528	21.5883	23.6229	0.000624189	-0.782359	down
gene-JEQ12_000928	296	232	136	283	195	474	9	139	153	182	204	76	11.9416	8.87824	5.15912	8.95641	7.20812	15.514	0.367899	4.92792	5.85579	6.11632	6.93618	3.107	0.00461659	-1.29737	down
gene-JEQ12_002220	285	384	300	769	425	761	686	739	1185	1019	927	520	12.823	16.3745	12.741	27.2096	17.5674	27.7521	33.3974	29.3582	50.7667	38.154	35.1799	23.7067	0.00195192	0.703464	up
gene-JEQ12_002229	1053	392	1330	1353	873	1192	230	698	939	550	935	557	50.1907	17.7251	59.843	50.6849	38.1883	46.0695	11.8236	29.3629	42.5891	21.8072	37.5769	26.9297	0.00579026	-0.869351	down
gene-JEQ12_015337	3000	2203	3667	2924	5076	3598	2027	2276	2246	1884	2958	3458	122.471	85.3925	141.295	93.8465	190.334	119.112	89.5505	82.0207	87.2766	64.0143	101.869	143.142	0.0192049	-0.617518	down
gene-JEQ12_015339	634	781	327	963	801	1367	4823	1916	4355	1849	4667	4780	22.524	26.3353	10.95	26.8895	26.1273	39.3814	185.39	60.073	147.263	54.6698	139.852	172.19	9.8709e-11	2.18065	up
gene-JEQ12_000260	562	729	607	790	611	867	349	685	567	498	636	386	31.1464	38.3782	31.7389	34.4236	31.0851	38.9599	20.9403	33.5348	29.9252	22.9813	29.7467	21.6876	0.000310358	-0.586192	down
gene-JEQ12_000483	0	60	49	87	0	67	205	69	225	283	106	60	0	1.73874	1.42629	2.10041	0	1.65901	6.8598	1.86584	6.61669	7.29231	2.74851	1.88399	0.0386669	1.80859	up
gene-JEQ12_000482	51	81	0	163	147	71	225	142	326	429	210	306	2.08223	3.16179	0	5.28972	5.55645	2.36029	10.0614	5.1803	12.8167	14.7721	7.32305	12.844	0.0135211	1.58618	up
gene-JEQ12_013416	10	19	0	25	13	36	123	90	60	66	88	55	0.310104	0.584758	0	0.643899	0.386205	0.957586	4.45089	2.65074	1.91504	1.82197	2.48242	1.85896	0.0002711	2.25436	up
gene-JEQ12_010336	896	671	916	1000	1107	1717	427	956	554	664	1075	501	20.4683	14.5514	19.7519	17.9557	23.2388	31.8299	10.5457	19.2789	12.0507	12.6323	20.7205	11.5921	0.000452143	-0.756435	down
gene-JEQ12_010335	631	540	363	850	422	1170	430	1623	1162	2219	2198	1578	8.56161	6.95718	4.64368	9.06659	5.25714	12.8767	6.30179	19.441	15.0099	25.0716	25.1625	21.7095	0.00027858	1.05886	up
gene-JEQ12_002527	18	26	30	42	15	70	84	80	78	70	91	47	0.169952	0.241358	0.27617	0.322438	0.129587	0.556282	0.903645	0.698917	0.731386	0.572288	0.758679	0.473347	0.0063005	1.11009	up
gene-JEQ12_002522	345	250	411	1243	707	692	1047	544	1000	2101	948	856	0.961754	0.661283	1.07927	2.72308	1.80862	1.56429	3.15838	1.3381	2.65457	4.87826	2.22849	2.41932	0.0300604	0.751015	up
gene-JEQ12_018329	205	162	59	238	174	375	309	367	330	593	271	276	3.67805	2.75793	0.99676	3.36553	2.86178	5.46661	6.01353	5.82696	5.65131	8.88629	4.10338	5.03714	0.0224444	0.737394	up
gene-JEQ12_000388	1741	1741	1802	3522	1578	3698	3609	1952	5234	6463	4282	2440	79.8445	75.8046	77.9699	126.959	66.4349	137.544	179.122	79.035	228.525	246.796	165.681	113.49	0.0114098	0.664714	up
gene-JEQ12_001385	0	131	81	26	81	39	308	37	886	122	540	279	0	2.34623	1.43232	0.374939	1.40034	0.5957	6.29636	0.610916	15.9569	1.92059	8.6048	5.34963	0.00265322	2.37119	up
NewGene_4776	107	159	15	70	59	133	186	321	155	175	180	190	7.31111	10.342	0.91881	3.77066	3.70324	7.40249	13.8056	19.5199	10.1419	10.0208	10.4119	13.2141	0.0258303	1.02247	up
NewGene_16891	628	632	230	535	349	443	748	1356	440	628	1038	1028	3.77614	3.59838	1.29399	2.54122	2.10672	2.19442	4.84001	7.23488	2.75086	3.26693	5.3175	6.27177	0.0289811	0.733984	up
gene-JEQ12_010816	278	128	18	269	1029	283	482	509	1952	1492	746	246	4.92461	2.15029	0.30177	3.75209	16.7861	4.06718	9.25188	7.97522	32.992	22.0593	11.1687	4.41763	0.0495468	1.21589	up
gene-JEQ12_008007	1616	1138	1302	1980	1321	1821	2079	2329	3333	2008	3210	2748	36.9384	24.7011	28.0856	35.5687	27.7307	33.7564	51.4284	47.0063	72.5255	38.2005	61.9038	63.6903	0.000757729	0.638672	up
gene-JEQ12_002092	88	30	48	51	84	82	22	59	40	33	38	20	11.7259	3.74942	6.05478	5.37556	10.2903	8.83323	3.19432	6.94935	5.03863	3.67374	4.27424	2.62031	0.0153575	-1.05039	down
gene-JEQ12_004191	155	67	14	125	316	313	462	181	354	976	618	839	2.11113	0.863305	0.170392	1.33969	3.94794	3.45861	6.80413	2.17702	4.58717	11.0732	7.09807	11.5914	0.00145935	1.71944	up
gene-JEQ12_000631	691	267	624	920	1278	1185	286	318	486	641	738	543	3.43695	1.25739	2.92667	3.59776	5.83596	4.77958	1.53607	1.39308	2.298	2.65403	3.09554	2.73647	0.00544591	-0.870878	down
gene-JEQ12_009013	35	30	60	74	40	17	39	8	19	12	21	17	3.46771	2.81079	5.6811	5.80881	3.6521	1.37244	4.17929	0.652316	1.73874	0.971509	1.70049	1.69168	0.0463788	-1.22442	down
NewGene_2006	20	34	37	29	50	39	0	21	22	15	11	0	0.600177	1.06698	1.05684	0.700753	1.41002	0.98088	0	0.562613	0.683086	0.547925	0.270608	0	0.0268016	-1.88526	down
gene-JEQ12_001225	26	3	21	83	3	62	298	156	764	662	337	61	1.6643	0.18149	1.24898	4.17241	0.146861	3.17404	20.6189	8.79138	46.6314	35.3258	18.1936	3.95643	1.6307e-07	3.4897	up
gene-JEQ12_014842	77	134	106	118	417	280	39	27	33	21	35	38	5.11001	8.46349	6.67033	6.17444	25.523	15.1399	2.81238	1.5813	2.06475	1.16259	1.96912	2.5274	1.27571e-08	-2.63003	down
gene-JEQ12_017717	196	233	134	219	81	357	346	321	318	628	345	163	14.9231	16.8182	9.62658	13.123	5.66847	22.0542	28.5429	21.6206	23.0297	39.8416	22.1823	12.5689	0.0474602	0.670893	up
gene-JEQ12_012297	776	1419	1435	2014	714	1855	628	1375	793	926	1131	605	37.4688	65.0683	65.4247	76.4796	31.6757	72.6581	32.8035	58.6398	36.4373	37.2109	46.0631	29.5954	0.00296731	-0.734561	down
gene-JEQ12_006345	16	0	0	48	36	45	185	51	259	149	107	68	0.598261	0	0	1.42414	1.25675	1.37508	7.66232	1.6973	9.4402	4.73296	3.44777	2.61409	0.00227386	2.54501	up
gene-JEQ12_008613	42	40	60	102	47	167	237	102	130	144	157	107	2.86034	2.54841	3.87845	5.47702	2.94667	9.28803	17.5514	6.15978	8.44196	8.19377	9.04813	7.45091	0.0175378	0.963224	up
gene-JEQ12_003648	1130	965	552	736	786	1557	1406	3074	1918	4300	1327	883	81.0582	65.7132	37.3177	41.5058	51.7609	90.5459	109.129	194.697	130.972	256.838	80.3137	64.233	0.00255852	0.985283	up
NewGene_4357	0	24	13	38	8	45	110	22	107	131	61	17	0	0.840342	0.466498	1.13579	0.256418	1.36657	4.5273	0.708974	3.8708	4.15577	1.9527	0.642394	0.0175955	1.82618	up
NewGene_4358	119	120	178	46	48	86	56	72	22	107	39	29	5.56615	5.28178	7.71547	1.67177	1.93358	3.25452	2.85137	2.95897	0.928709	4.17713	1.54498	1.38535	0.032023	-1.14129	down
gene-JEQ12_004872	180	185	94	286	56	320	356	289	311	279	383	440	6.75766	6.61533	3.31437	8.46515	1.90686	9.79229	14.5351	9.62989	11.151	8.76055	12.1837	16.8123	0.0184994	0.840235	up
gene-JEQ12_004252	496	928	571	1132	626	1310	1446	1515	1612	1701	1635	1065	9.35831	16.619	10.1611	16.7911	10.8331	20.0434	29.5296	25.2398	28.9552	26.7157	26.0244	20.3769	0.000198837	0.731707	up
gene-JEQ12_003980	47	94	81	82	33	103	152	127	160	136	121	110	1.64838	3.17643	2.72216	2.2814	1.05687	2.96142	5.84889	3.98598	5.40282	4.02037	3.61479	3.95112	0.0272844	0.763841	up
gene-JEQ12_017554	316	235	237	418	519	365	744	322	1078	1196	549	370	9.12709	6.43475	6.47113	9.49883	13.7744	8.54835	23.2864	8.21662	29.6616	28.783	13.3979	10.8487	0.0110996	0.879282	up
gene-JEQ12_019233	139	101	187	204	185	140	101	78	100	143	134	102	5.38735	3.72256	6.82765	6.22136	6.59068	4.39861	4.20535	2.64733	3.6887	4.59971	4.37907	3.98473	0.015439	-0.709688	down
gene-JEQ12_003328	0	12	0	26	0	16	51	51	43	26	36	16	0	0.178513	0	0.317542	0	0.197041	0.878972	0.719491	0.654433	0.347857	0.484731	0.249884	0.0410064	2.1335	up
NewGene_10747	165	259	98	191	56	260	265	489	218	371	328	221	2.68183	3.07994	0.890407	1.79189	0.492136	2.59313	2.78154	5.12174	2.44236	3.66263	3.30078	2.90037	0.0382508	0.739209	up
gene-JEQ12_014144	582	334	301	1240	1461	1296	2792	622	3494	3393	1774	1009	10.385	5.65839	5.06905	17.3943	23.9459	18.7495	53.9343	9.79622	59.358	50.4201	26.7124	18.2504	0.00361218	1.27459	up
gene-JEQ12_001417	53	25	0	26	18	54	84	36	228	195	124	47	3.77482	1.68729	0	1.44172	1.17576	3.10508	6.54023	2.27553	15.5921	11.6555	7.48556	3.43353	0.00786444	1.86467	up
gene-JEQ12_013756	192	529	169	556	568	364	208	394	320	241	288	165	8.50511	22.2413	7.06938	19.3448	23.0902	13.0735	9.93539	15.4029	13.4906	8.88226	10.7581	7.37243	0.0332669	-0.70875	down
gene-JEQ12_008791	255	758	723	423	385	548	444	1547	962	797	1322	679	23.1017	65.1537	61.7749	30.108	32.0048	40.2207	43.4416	123.669	82.9458	60.0481	100.994	62.3384	0.0447679	0.654387	up
gene-JEQ12_004930	272	421	293	503	378	522	129	339	247	298	364	250	15.5621	22.8773	15.8323	22.6489	19.8848	24.2254	7.97234	17.1105	13.4444	14.2019	17.5753	14.4978	0.000426446	-0.720103	down
gene-JEQ12_005338	454	395	293	700	375	515	563	549	1171	944	737	601	13.2851	10.9678	8.07918	16.0981	10.0667	12.223	17.8137	14.1728	32.6312	23.0117	18.1924	17.8406	0.00918903	0.600932	up
gene-JEQ12_005335	0	25	0	42	50	18	196	42	833	536	347	102	0	0.563292	0	0.792775	1.11749	0.343815	5.19007	0.891204	19.4254	10.9258	7.17074	2.52352	8.05308e-06	3.78522	up
gene-JEQ12_019412	13675	15639	14800	10151	13752	23636	3754	16141	3055	4111	9874	5196	555.27	602.948	567.127	323.967	512.754	778.215	164.94	578.609	118.063	138.926	338.157	213.913	0.000143064	-1.31586	down
gene-JEQ12_011660	1688	1368	2211	1804	2475	2275	1102	1452	1204	1645	1689	1601	13.4915	10.3835	16.6798	11.3315	18.1668	14.7452	9.52692	10.2433	9.15986	10.9454	11.3901	12.9761	0.00225279	-0.615079	down
gene-JEQ12_003829	171	190	108	321	225	520	307	433	374	559	568	375	3.51951	3.71334	2.10727	5.21565	4.2652	8.71906	6.86198	7.89458	7.35852	9.61118	9.89822	7.85991	0.00652277	0.691418	up
gene-JEQ12_017077	0	0	0	19	25	33	72	35	83	146	60	57	0	0	0	0.601045	0.923947	1.07191	3.18137	1.22856	3.2163	4.93174	2.04223	2.32552	0.00786791	2.60498	up
gene-JEQ12_013518	984	1118	1234	1347	983	1910	277	1322	1107	721	1271	704	38.2361	41.224	45.25	41.132	35.0665	60.1611	11.6401	45.3323	40.9245	23.3043	41.6506	27.7384	0.0106387	-0.676843	down
gene-JEQ12_010270	632	580	696	1357	408	1058	316	559	647	595	824	474	58.3193	50.8187	60.5643	98.4788	34.524	79.1574	31.5191	45.4987	56.8456	45.7034	64.1266	44.3062	0.00869269	-0.608528	down
gene-JEQ12_017320	101	255	177	132	426	259	117	77	26	48	52	85	2.66094	6.43482	4.43206	2.7542	10.3828	5.57145	3.35593	1.8073	0.650971	1.04921	1.14928	2.28288	0.00021789	-1.80071	down
gene-JEQ12_017326	539	526	677	1378	494	1176	353	112	419	1276	319	214	6.88874	6.38198	8.15611	13.8424	5.79033	12.1851	4.87684	1.26244	5.09505	13.5753	3.4303	2.76721	0.0247313	-0.964037	down
gene-JEQ12_000850	433	526	1060	1301	836	813	317	653	383	341	777	566	26.0381	30.0082	60.1496	61.4733	46.1547	39.6048	20.6247	34.6709	21.8829	17.0644	39.3857	34.5133	0.00330386	-0.86519	down
gene-JEQ12_000851	2586	7082	5473	2637	4332	6140	2375	4545	2211	4382	4138	3486	382.45	994.56	763.885	306.572	588.386	736.334	380.047	593.428	311.187	539.484	516.263	522.73	0.0321573	-0.620368	down
gene-JEQ12_006720	107	101	97	147	226	157	286	272	286	343	181	163	1.74076	1.56967	1.49746	1.885	3.38655	2.07515	5.05176	3.92018	4.45121	4.67424	2.49209	2.69997	0.0172429	0.746384	up
gene-JEQ12_017790	1556	626	483	2075	1992	1834	4000	1372	5795	5127	3013	1423	48.4998	18.5129	14.1937	50.8306	56.9992	46.3391	134.921	37.7444	171.944	133.036	79.2182	44.9517	0.00307689	1.17827	up
gene-JEQ12_016261	2365	2481	2473	3665	2215	3155	1173	1820	2318	3202	2545	1189	98.4792	98.125	97.1927	119.984	84.7198	106.558	52.8367	66.9228	91.8735	111.017	89.3984	50.1951	0.00123891	-0.61414	down
gene-JEQ12_012561	359	489	642	542	614	775	162	539	457	427	570	389	24.9646	32.3194	42.2088	29.6701	39.2895	43.7829	12.1712	33.1289	30.2678	24.7562	33.5047	27.4872	0.0108373	-0.622972	down
gene-JEQ12_007534	461	337	497	661	491	792	80	516	452	424	330	215	8.12053	5.638	8.26562	9.14982	7.95023	11.3222	1.52559	8.02121	7.58111	6.21306	4.90065	3.83744	0.00533051	-0.874106	down
gene-JEQ12_017130	992	462	824	962	1910	677	818	525	505	483	632	819	12.1241	5.3518	9.49743	9.23384	21.4284	6.70765	10.8161	5.66197	5.86373	4.91093	6.51317	10.1489	0.0415438	-0.748072	down
gene-JEQ12_008126	767	2192	852	1699	1347	654	981	791	1343	792	609	177	7.95828	21.5948	8.3378	13.8525	12.8314	5.49783	11.0123	7.24376	13.2552	6.83399	5.3294	1.8592	0.0452832	-0.845547	down
gene-JEQ12_008695	1167	4027	1451	4215	5883	5302	4039	3632	7454	12927	7174	6530	7.83335	25.6818	9.19759	22.252	36.2858	28.8769	29.3525	21.5385	47.6541	72.2811	40.6442	44.4731	0.0241451	0.785734	up
NewGene_5234	1781	246	353	1313	1582	882	14409	617	10788	4342	3679	2035	62.8058	8.22907	11.7179	36.3822	51.2246	25.2211	549.891	19.1933	362.133	127.464	109.45	72.7687	0.000959622	2.51928	up
NewGene_8604	640	1025	502	787	255	1469	608	1359	2028	2908	1894	583	9.95224	15.1461	7.37333	9.62051	3.63848	18.534	10.2243	18.6726	30.0309	37.6718	24.8621	9.19203	0.0265675	0.815557	up
NewGene_5230	3268	3774	1693	5292	4787	4127	14655	3679	20635	18559	8728	2204	199.786	222.27	89.3809	243.716	251.625	194.197	919.074	190.447	1111.32	880.249	421.099	130.606	0.000739466	1.45794	up
NewGene_5238	16796	8377	4724	16864	11775	8572	100473	10310	58468	45386	24773	16194	723.167	432.787	217.95	629.926	501.392	361.424	4302.55	463.466	2685.06	1911.82	1044.01	734.671	0.00369446	1.89858	up
NewGene_9219	88	93	74	155	86	61	280	217	128	129	163	263	2.53487	2.55578	2.01168	3.52786	2.27893	1.42531	8.8135	5.55745	3.52126	3.11515	3.98713	7.73893	0.0103762	1.00828	up
gene-JEQ12_013948	2333	3581	2704	2504	2859	2529	1372	3116	1706	1526	2338	2498	98.3024	143.258	107.496	82.917	110.626	86.3915	62.5257	115.885	68.39	53.5064	83.1011	106.707	0.0202092	-0.586494	down
gene-JEQ12_000729	361	329	357	363	311	371	68	233	334	415	348	231	12.1412	10.5066	11.3275	9.61376	9.61376	10.1263	2.474	6.91177	10.7032	11.6255	9.86783	7.87584	0.0453433	-0.609318	down
gene-JEQ12_015455	381	338	321	159	425	362	124	387	128	224	140	18	12.4723	10.515	9.90941	4.09409	12.7817	9.6248	4.37124	11.1798	3.99253	6.11324	3.84908	0.587271	0.0135396	-1.21678	down
gene-JEQ12_013204	23	20	31	60	38	31	55	23	282	323	115	20	0.839686	0.695286	1.04824	1.70515	1.27972	0.905239	2.18147	0.727891	9.82497	9.84895	3.54826	0.725369	0.00453561	1.78965	up
gene-JEQ12_010964	0	48	29	15	0	61	87	57	264	157	146	61	0	2.69607	1.6405	0.694669	0	2.9612	5.64781	2.99741	15.0772	7.86077	7.35932	3.65935	0.00999981	2.21833	up
gene-JEQ12_005003	711	754	1302	970	799	793	322	841	653	615	878	715	36.9402	37.1822	63.7931	39.6005	38.0929	33.3709	18.0926	38.5461	32.2541	26.5701	38.4741	37.6623	0.0150504	-0.626689	down
gene-JEQ12_005001	96	116	34	126	82	153	112	215	385	457	311	163	0.740717	0.853924	0.24623	0.765124	0.58076	0.95616	0.937631	1.46727	2.84038	2.94505	2.02903	1.27544	0.000350953	1.26098	up
gene-JEQ12_001657	55	58	39	103	94	322	24	87	69	57	39	29	2.08377	2.07869	1.39747	3.07727	3.26353	9.92266	0.964486	2.90076	2.47075	1.7996	1.23534	1.09151	0.0152947	-1.1662	down
gene-JEQ12_000528	73	422	191	743	185	456	538	850	882	1363	702	651	0.899986	4.95066	2.22599	7.22318	2.09547	4.56756	7.2066	9.28461	10.384	14.0368	7.32254	8.17103	0.00170728	1.18694	up
gene-JEQ12_000521	1479	2090	1716	2761	1353	3820	928	1742	1292	1633	1877	1148	129.095	173.275	141.403	189.466	108.48	270.489	87.6734	134.249	107.376	118.683	138.196	101.562	4.77908e-05	-0.738485	down
gene-JEQ12_009120	85	77	71	201	61	185	54	236	256	292	418	197	5.06493	4.36467	3.98762	9.43313	3.3371	8.94599	3.47165	12.4576	14.5824	14.5127	21.1005	11.9401	0.0115273	0.948165	up
gene-JEQ12_006039	1519	1883	1456	2973	3265	1373	1918	1781	1181	1310	1181	1327	47.0327	55.352	42.5406	72.3647	92.8575	34.4702	64.2522	48.6836	34.8167	33.7716	30.8299	41.6615	0.0384196	-0.627885	down
gene-JEQ12_019626	123	105	116	234	162	238	302	204	377	360	328	335	0.681085	0.549225	0.606067	1.02086	0.822089	1.06929	1.80971	0.997266	1.98962	1.66346	1.53397	1.88559	0.000409783	0.881732	up
gene-JEQ12_016575	178	156	31	391	337	340	502	239	737	1427	345	288	6.13713	5.1125	0.98907	10.609	10.6976	9.52482	18.7685	7.27553	24.2605	41.0864	10.045	10.0764	0.0134404	1.20379	up
gene-JEQ12_015487	6287	2375	2458	6882	10665	10070	22483	4623	32650	22752	17035	8746	119.757	42.95	44.1702	103.034	186.552	155.535	463.419	77.7431	591.965	360.768	273.702	168.917	0.000984188	1.40486	up
gene-JEQ12_014544	401	409	524	985	839	1425	894	1057	1468	1590	1671	1248	21.3554	20.6654	26.3472	41.2266	41.022	61.5757	51.5062	49.6848	74.4282	70.5242	75.1024	67.4246	0.00224458	0.707315	up
gene-JEQ12_002023	460	437	826	694	807	544	245	522	445	458	431	537	26.6307	24.0369	45.1988	31.5892	42.9366	25.5475	15.3613	26.7081	24.5231	22.0805	21.0453	31.5714	0.00797073	-0.70655	down
gene-JEQ12_019517	283	386	184	307	56	348	289	567	423	699	646	345	13.812	17.8433	8.44736	11.7726	2.48605	13.7535	15.2331	24.4066	19.6245	28.3842	26.559	17.0587	0.0436851	0.730369	up
gene-JEQ12_011740	306	230	328	336	164	498	101	302	269	292	242	148	16.3625	11.6523	16.5435	14.0935	8.01619	21.569	5.82213	14.2356	13.6746	12.9876	10.8968	8.00078	0.0218862	-0.639117	down
gene-JEQ12_014380	0	18	22	37	52	41	155	52	53	43	64	89	0	0.345905	0.427434	0.589639	0.985082	0.689017	3.45779	0.9419	1.03234	0.74071	1.10663	1.85829	0.0391714	1.47489	up
gene-JEQ12_007284	2384	1392	2980	3175	2558	3381	1121	2461	1115	1001	1464	1507	88.8287	49.2207	104.791	92.9838	87.5105	102.144	45.1635	80.9469	39.5212	31.0466	46.0144	56.9064	0.000106074	-1.00619	down
gene-JEQ12_012248	167	169	37	342	61	398	324	548	1384	1436	876	209	8.19388	7.9076	1.69809	13.2395	2.71668	15.8887	17.2684	23.8247	64.9379	58.9109	36.3964	10.4412	7.69938e-05	1.9185	up
gene-JEQ12_009572	844	694	1070	1426	1321	861	2401	696	2287	3345	2353	2460	5.72672	4.47192	6.85277	7.60906	8.23129	4.74001	17.6369	4.17082	14.7743	18.9052	13.4729	16.9322	0.0025326	0.983494	up
gene-JEQ12_006446	18	10	7	42	26	87	20	51	170	151	98	87	1.06742	0.527997	0.364433	1.92001	1.40228	4.16061	1.22916	2.66579	9.60037	7.43112	4.88955	5.2101	0.00796188	1.56249	up
gene-JEQ12_001145	446	430	527	486	370	1021	845	726	1260	1376	928	418	29.2133	26.7568	32.5864	25.0469	22.2545	54.257	59.9345	42.0292	78.6098	75.0837	51.3092	27.7574	0.0205719	0.631748	up
gene-JEQ12_017852	276	166	64	400	348	440	675	281	455	622	455	423	1.51891	0.86689	0.329969	1.72971	1.75638	1.96202	4.02163	1.36396	2.38377	2.85186	2.11133	2.36167	0.048559	0.75136	up
gene-JEQ12_015824	979	2390	960	2131	472	1937	1976	3424	5019	5839	3053	675	98.519	228.353	91.1434	168.557	43.6181	158.037	215.22	304.276	480.812	489.226	259.19	68.8471	0.0147047	0.986886	up
NewGene_7150	36	0	0	39	16	37	342	78	56	106	35	56	0.383871	0	0	0.327335	0.158666	0.321811	7.28543	0.81749	0.880538	1.95554	0.310922	0.608746	0.00615971	2.54788	up
gene-JEQ12_007072	3342	2083	1764	6364	4326	4260	7269	3821	6673	7263	6087	6358	45.1043	26.6927	22.4675	67.5117	53.6155	46.6165	106.151	45.5223	85.7154	81.6011	69.2938	87.0089	0.0116586	0.697235	up
NewGene_10624	315	13	141	37	450	33	0	84	41	95	90	16	3.37913	0.128464	1.43414	0.349285	4.46911	0.28094	0	0.799494	0.417148	0.85266	0.813971	0.170228	0.0211053	-2.04137	down
gene-JEQ12_002941	1331	797	720	1473	2090	1624	4048	1011	6103	3703	2545	1479	14.5983	8.29696	7.44843	12.7029	21.0552	14.4497	48.0578	9.78877	63.7355	33.8223	23.5517	16.451	0.00393806	1.12814	up
gene-JEQ12_010184	171	251	176	434	145	609	306	759	653	688	721	270	2.00029	2.78608	1.93955	3.99112	1.55218	5.77429	3.87418	7.84165	7.26741	6.70595	7.11403	3.19969	0.00676563	0.828678	up
gene-JEQ12_010452	408	583	360	560	448	932	379	1232	1765	2221	1287	443	22.8031	30.9758	18.9724	24.6035	22.9914	42.2704	22.9532	60.8488	94.0066	103.459	60.7396	25.1343	0.00364482	0.955435	up
gene-JEQ12_011584	678	747	674	574	333	774	113	712	459	425	596	383	11.9196	12.4754	11.1823	7.92442	5.37295	11.0347	2.14006	11.0463	7.67613	6.21507	8.83435	6.82263	0.026547	-0.732753	down
gene-JEQ12_011585	601	53	570	1080	330	701	111	389	124	298	135	183	10.8816	0.908425	9.74205	15.374	5.48543	10.2939	2.16021	6.20977	2.13861	4.49437	2.05733	3.35503	0.00125763	-1.55232	down
gene-JEQ12_016316	197	328	110	380	296	419	283	433	762	760	535	268	5.34378	8.45846	2.80666	8.10702	7.38015	9.2224	8.32091	10.3799	19.7221	17.1896	12.2589	7.37788	0.0276124	0.662937	up
gene-JEQ12_016314	1132	864	1554	1464	587	1061	558	882	665	660	1020	976	51.4373	37.2622	66.6272	52.2682	24.4844	39.072	27.4355	35.354	28.7579	24.9496	39.0827	44.9549	0.0162118	-0.660861	down
gene-JEQ12_013362	223	322	248	707	323	397	1078	263	753	531	628	471	13.5232	18.6061	14.2121	33.8322	18.0152	19.5904	71.0083	14.103	43.6265	26.9181	32.2256	29.0576	0.0473352	0.734064	up
gene-JEQ12_001827	311	481	664	915	353	446	283	395	347	412	484	382	40.5275	59.5833	81.7183	93.915	42.2622	47.1825	39.8786	45.4649	43.0504	44.7869	53.2192	50.5069	0.0186176	-0.61806	down
gene-JEQ12_013096	123	144	163	210	44	320	248	334	282	344	327	188	1.34385	1.49511	1.67774	1.80805	0.436402	2.84657	2.94435	3.23509	2.93949	3.135	3.01913	2.08478	0.0405395	0.682043	up
gene-JEQ12_020435	242	143	298	253	262	150	124	132	100	145	156	102	1.8791	1.05349	2.19011	1.54523	1.86975	0.946038	1.04106	0.901096	0.737447	0.934283	1.02342	0.80008	0.00113972	-1.03319	down
NewGene_2615	39	26	5	32	22	12	201	32	35	90	38	17	0.724439	0.461506	0.075105	0.462676	0.380995	0.177285	4.08705	0.523332	0.610415	1.4044	0.591636	0.324691	0.0312287	1.57693	up
gene-JEQ12_008583	2090	2949	3185	3746	3787	5205	2424	2578	2203	2093	3348	2378	24.6699	33.05	35.4777	34.7521	41.0462	49.8129	30.9596	26.8613	24.7522	20.5575	33.3276	28.462	0.00152328	-0.589078	down
gene-JEQ12_004495	1287	1677	923	2622	1275	2071	2578	1847	5903	5414	3819	1907	50.8156	62.8877	34.3733	81.3915	46.239	66.317	110.178	64.4053	221.923	177.995	127.209	76.3698	0.000493804	0.982834	up
gene-JEQ12_008873	383	287	259	223	639	349	197	410	193	196	282	216	8.89356	6.30865	5.6716	4.06555	13.6191	6.5708	4.94358	8.39261	4.261	3.77817	5.52249	5.06687	0.0333961	-0.716617	down
gene-JEQ12_000642	139	261	180	242	287	301	696	318	458	533	361	132	6.59106	11.7764	8.06294	9.06931	12.5542	11.6041	35.9002	13.3568	20.7767	21.1367	14.4937	6.34916	0.0491533	0.739846	up
NewGene_16393	5	172	47	19	102	27	0	35	11	35	21	4	0.074207	2.77042	0.745021	0.245839	1.58868	0.370014	0	0.514296	0.17162	0.482305	0.289293	0.0679	0.0154158	-2.20203	down
gene-JEQ12_010713	92	278	79	272	159	349	357	451	402	408	437	240	2.88438	8.27782	2.31783	6.71255	4.56276	8.87556	12.1207	12.5015	12.0245	10.6676	11.5714	7.6233	0.00932317	0.820537	up
NewGene_19915	45	12	24	69	35	51	57	97	84	50	100	83	0.688396	0.173779	0.348541	0.827735	0.48951	0.624656	0.932941	1.31272	1.22215	0.63068	1.29645	1.29019	0.0334678	0.898192	up
NewGene_10457	0	25	0	14	0	22	110	21	72	42	40	51	0	0.574116	0	0.230816	0	0.514446	2.64898	0.414533	2.89479	0.815162	0.972552	1.14481	0.0140756	2.55714	up
gene-JEQ12_014305	28	199	168	169	189	195	457	320	589	495	317	173	0.351658	2.40961	2.01837	1.69076	2.21041	2.00978	6.30727	3.59814	7.15353	5.2523	3.40803	2.23563	0.00445208	1.18643	up
gene-JEQ12_016432	489	428	726	934	533	946	1457	769	2886	1634	1472	605	19.4556	16.1795	27.2786	29.234	19.4895	30.541	62.7751	27.0071	109.368	54.1539	49.4458	24.402	0.00212915	1.00278	up
gene-JEQ12_001728	230	300	252	479	160	230	270	297	674	902	839	688	11.356	14.0467	11.7305	18.6084	7.23529	9.21993	14.4382	12.929	31.7182	37.1088	34.9876	34.4816	0.00291008	0.963054	up
gene-JEQ12_007768	118	96	186	181	236	94	0	48	29	56	65	120	1.78727	1.37919	2.65814	2.15792	3.28375	1.14875	0	0.641931	0.411032	0.6994	0.825657	1.84506	0.0096037	-1.7357	down
gene-JEQ12_007185	267	259	380	398	294	367	148	179	191	241	249	207	12.9734	11.9316	17.4059	15.1924	13.0902	14.4758	7.75349	7.68107	8.81742	9.72626	10.1811	10.207	1.90253e-05	-0.860595	down
gene-JEQ12_014115	310	261	266	312	249	530	14	331	218	188	289	157	7.94561	6.35207	6.42722	6.28214	5.85717	11.02	0.379609	7.49268	5.31158	4.00654	6.23486	4.07167	0.0407766	-0.89922	down
gene-JEQ12_012822	142	99	124	213	174	303	330	256	220	325	319	263	4.78187	3.15342	3.94442	5.64049	5.38324	8.29075	12.0381	7.60988	7.05612	9.1357	9.06903	8.99378	0.0148868	0.63503	up
gene-JEQ12_011432	541	1287	1354	1346	404	1799	453	1050	1021	836	722	399	28.5833	64.6266	67.5598	55.9616	19.5832	77.1397	25.8812	49.0259	51.3856	36.7893	32.1999	21.3506	0.0218062	-0.73899	down
gene-JEQ12_020253	852	881	1598	2847	1600	1487	779	1420	817	1129	1032	961	35.0729	34.4312	62.0837	92.129	60.4925	49.6346	34.6763	51.6135	31.9924	38.6775	35.847	40.1169	0.0046682	-0.716465	down
NewGene_16639	85	78	0	22	0	31	426	786	163	53	73	60	0.777592	0.729291	0	0.156577	0	0.224154	5.37986	7.96363	1.94606	0.419976	1.01432	0.714632	0.0278937	2.69319	up
gene-JEQ12_016397	1012	508	1227	1168	1086	792	560	687	560	416	669	777	37.402	17.8272	42.8066	33.9435	36.8751	23.7319	22.3997	22.4109	19.6764	12.7957	20.8661	29.1103	0.00517842	-0.814185	down
NewGene_13704	207	210	89	170	68	461	309	529	314	393	537	312	2.61465	2.51913	1.0607	1.68154	0.782839	4.72193	4.22645	5.89614	3.77762	4.13542	5.7224	3.99164	0.0110224	0.901383	up
gene-JEQ12_009832	2121	758	1180	2481	1233	2553	1836	3109	2282	3440	4108	4118	16.0366	5.43541	8.41743	14.7427	8.55983	15.6487	15.0187	20.7497	16.4239	21.6504	26.2018	31.568	0.00489957	0.7521	up
gene-JEQ12_011905	85	42	56	89	180	101	59	44	58	40	35	23	1.17663	0.540199	0.722108	0.968504	2.28809	1.13577	0.878513	0.530351	0.760512	0.456277	0.404921	0.320786	0.00831828	-1.20678	down
gene-JEQ12_012266	753	954	1166	1223	313	979	509	698	703	490	872	658	78.5099	94.3687	114.699	100.217	29.9074	82.731	57.4384	64.2056	69.7347	42.5019	76.694	69.5369	0.0366536	-0.615634	down
NewGene_17041	0	26	13	16	18	10	172	83	96	72	58	30	0	0.357362	0.172414	0.17842	0.242203	0.108166	2.73385	1.06628	1.33842	0.879287	0.710567	0.441747	0.000283215	2.55007	up
gene-JEQ12_016213	1708	1740	3990	3424	1802	2727	1048	2303	1706	1414	2016	2722	80.1047	77.4862	176.64	126.221	77.6138	103.702	53.152	95.3527	76.1351	55.2172	79.7533	129.479	0.0347917	-0.612646	down
gene-JEQ12_009206	251	217	429	261	737	245	334	227	228	247	235	91	3.80433	3.12368	6.12911	3.10767	10.2619	3.00287	5.46656	3.03851	3.28474	3.11324	2.99396	1.38948	0.0483485	-0.826522	down
gene-JEQ12_008158	33	42	0	64	80	63	276	50	139	141	107	89	0.604419	0.744145	0	0.93994	1.3582	0.948847	5.58554	0.817168	2.45957	2.1934	1.67636	1.67505	0.0276771	1.529	up
gene-JEQ12_003376	205	313	144	281	246	509	354	386	750	476	545	474	2.36357	3.43391	1.5601	2.55143	2.60623	4.77069	4.42575	3.93626	8.2465	4.57605	5.31051	5.55492	0.00538429	0.71236	up
gene-JEQ12_019824	366	99	65	319	159	229	340	359	295	425	445	681	8.57911	2.19927	1.42543	5.86297	3.40849	4.35186	8.60874	7.42006	6.57392	8.29515	8.79451	16.1881	0.0203739	0.935354	up
gene-JEQ12_013974	100	73	49	124	124	210	186	249	165	241	240	223	1.17649	0.810796	0.536032	1.14038	1.33557	1.99431	2.35807	2.58214	1.84519	2.3519	2.37292	2.65454	0.0026926	0.860553	up
NewGene_19679	166	364	77	287	321	690	346	333	749	926	659	402	2.7101	5.66911	1.18827	3.69267	4.82669	9.17962	6.12734	4.81977	11.6962	12.6409	9.11983	6.67574	0.0452813	0.743474	up
gene-JEQ12_000713	17523	13153	28380	26445	22489	39727	13653	20876	12180	12846	22676	17609	248.547	177.128	379.877	294.818	292.92	456.909	209.549	261.399	164.424	151.671	271.289	253.241	0.00327007	-0.679625	down
gene-JEQ12_014780	637	348	239	502	814	551	710	477	4136	2485	1834	643	31.9337	16.544	11.2759	19.7537	37.4841	22.3743	38.5035	21.0952	197.432	103.748	77.5831	32.6793	0.000760624	1.50277	up
gene-JEQ12_003173	46	140	56	232	192	138	80	197	372	344	298	287	0.753408	2.20785	0.874673	3.04242	2.93421	1.8704	1.4364	2.89825	5.90475	4.78441	4.20073	4.85709	0.0414342	0.826494	up
gene-JEQ12_003175	149	121	61	242	99	366	502	208	828	686	484	153	2.40282	1.84736	0.918618	3.06757	1.45836	4.78489	8.76456	2.95292	12.7119	9.2125	6.5855	2.49797	0.000821847	1.41635	up
gene-JEQ12_008470	5388	6087	4109	8013	4212	8391	2106	5412	4561	3171	4636	3069	538.65	577.729	387.638	629.621	386.624	680.143	227.794	477.654	433.992	263.813	390.873	311.028	3.26706e-05	-0.806468	down
gene-JEQ12_009987	34	48	28	55	40	113	84	114	93	101	101	73	4.08474	5.4582	3.09326	5.13108	4.40545	11.0315	10.8529	12.1	10.6049	10.0706	10.2172	8.84599	0.020499	0.762976	up
gene-JEQ12_005380	89	158	74	395	33	46	22	139	11	7	61	54	1.99662	3.38224	1.57433	7.01454	0.680747	0.842614	0.528248	2.76463	0.222281	0.122365	1.15558	1.22082	0.0299601	-1.55122	down
gene-JEQ12_004382	14888	14351	20736	39362	26148	26464	13945	31697	14442	7581	15327	13460	311.874	285.43	409.93	648.098	502.982	449.509	316.08	586.176	287.945	132.196	270.81	285.896	0.0295639	-0.655441	down
gene-JEQ12_018450	41	132	35	133	63	125	222	123	171	92	181	193	1.39811	4.29598	1.12165	3.56632	1.98225	3.47117	8.24912	3.71066	5.56716	2.62768	5.22698	6.69671	0.03867	0.871822	up
gene-JEQ12_017332	276	173	188	265	470	276	99	234	219	312	211	158	4.78558	2.8428	3.07082	3.6085	7.48093	3.87384	1.84474	3.58503	3.61775	4.50758	3.08721	2.76612	0.0372745	-0.634137	down
gene-JEQ12_019322	152	996	387	644	324	920	642	1026	1244	1795	1500	779	5.98368	37.2363	14.361	19.9168	11.7167	29.3834	27.3416	35.6693	46.6168	58.8371	49.8092	31.0889	0.0127585	0.871195	up
NewGene_14780	3	17	0	45	30	37	489	35	148	162	74	10	0.01627	0.130071	0	0.282398	1.86738	0.355764	5.9907	0.318455	1.79122	1.86822	0.830918	0.082318	0.00081007	2.98952	up
gene-JEQ12_019828	24	28	0	28	2	23	17	34	24	57	65	165	0.51099	0.565831	0	0.468859	0.03088	0.404143	0.398674	0.638906	0.489417	1.03212	1.18461	3.66563	0.044661	1.70699	up
gene-JEQ12_006286	255	477	795	631	657	782	321	295	390	432	457	547	21.5919	38.3724	63.583	42.011	51.0813	53.6955	29.44	22.0147	31.3888	30.4386	32.6383	46.9575	0.0155506	-0.688166	down
gene-JEQ12_015216	29	13	0	70	36	78	135	52	319	363	143	159	0.410388	0.173788	0	0.794201	0.481464	0.922781	2.13191	0.664952	4.44228	4.424	1.75903	2.35798	0.000419215	2.35669	up
gene-JEQ12_001839	152	108	85	400	144	163	569	36	333	1518	522	425	3.17701	2.14187	1.67547	6.60062	2.76305	2.76132	12.9192	0.667447	6.64478	26.5405	9.24542	9.03249	0.00400946	1.58631	up
gene-JEQ12_016749	140	85	54	153	153	164	110	276	363	446	220	92	1.73349	0.998867	0.629236	1.49611	1.75101	1.65293	1.47922	3.03083	4.30541	4.62138	2.30421	1.15481	0.0314893	0.811413	up
gene-JEQ12_013665	197	77	115	46	283	68	54	58	18	36	12	49	20.6233	7.66729	11.344	3.74404	27.2833	5.75796	6.0766	5.36258	1.76035	3.09604	1.05733	5.14373	0.00113305	-1.96206	down
gene-JEQ12_011261	158	334	151	227	171	371	171	408	654	530	560	200	13.6844	27.5234	12.3685	15.4546	13.6152	26.1098	15.9915	31.2131	54.004	38.2819	40.9785	17.5953	0.0437794	0.643479	up
gene-JEQ12_011980	57	103	83	130	50	209	96	171	325	269	250	161	3.99881	6.94633	5.53223	7.25502	3.23745	11.991	7.35291	10.6878	21.9211	15.8721	14.942	11.5932	0.00787284	0.891486	up
gene-JEQ12_011981	141	296	166	267	195	577	169	618	527	511	607	365	10.9159	21.783	12.1093	16.2139	13.8129	36.2438	14.1118	42.2928	38.8494	32.9381	39.6763	28.6852	0.032713	0.642158	up
gene-JEQ12_000980	87	82	52	224	73	251	246	146	199	228	232	249	3.99731	3.56845	2.2424	8.08476	3.04437	9.3391	12.2012	5.91488	8.68146	8.72096	8.98672	11.6091	0.0320918	0.770494	up
gene-JEQ12_018803	502	444	444	540	585	591	240	435	457	344	351	336	12.5566	10.5498	10.4753	10.6136	13.4413	11.98	6.494	9.61241	10.872	7.16068	7.40784	8.51475	0.000269988	-0.691052	down
gene-JEQ12_011257	84	105	90	140	74	36	16	36	55	35	65	63	4.46686	5.28093	4.51448	5.86188	3.57557	1.52836	0.880412	1.66242	2.74901	1.52554	2.90727	3.37271	0.00962149	-1.18998	down
gene-JEQ12_000790	83	233	47	79	43	106	28	83	63	31	104	37	9.14376	24.4411	4.8396	6.7897	4.34071	9.4813	3.23897	8.01097	6.60558	2.77573	9.62215	4.11106	0.0477515	-1.01114	down
gene-JEQ12_016151	155	513	304	856	112	652	514	1068	1035	735	1015	437	3.78292	11.9105	7.0065	16.4637	2.50974	12.9312	13.6144	23.0852	24.121	14.9718	20.9574	10.8263	0.0353607	0.797368	up
gene-JEQ12_012709	1501	2664	2423	2656	2596	1976	1195	1902	1803	1712	1900	1865	150.008	252.869	228.563	208.637	238.323	160.121	129.192	167.817	171.517	142.393	160.196	188.962	0.00395175	-0.595005	down
gene-JEQ12_014700	332	396	352	201	456	299	222	377	217	181	255	223	13.7505	15.5565	13.7543	6.53839	17.3403	10.013	9.92367	13.7796	8.54024	6.22774	8.87805	9.35463	0.0368449	-0.667702	down
gene-JEQ12_005075	469	318	518	478	346	579	144	387	440	325	439	223	14.0697	9.04644	14.661	11.2525	9.51693	14.0707	4.66335	10.229	12.5506	8.10741	11.0915	6.77993	0.00699601	-0.677864	down
NewGene_5182	244	96	50	298	335	434	2394	133	4842	1734	1682	344	18.1226	6.70978	2.31479	16.6807	22.832	26.0194	192.189	8.7236	334.426	107.292	74.0178	17.4536	7.60205e-05	2.88967	up
gene-JEQ12_019531	230	176	151	247	303	255	177	100	145	185	194	175	8.6525	6.27553	5.36902	7.31527	10.4994	7.79985	7.19865	3.30179	5.19801	5.80517	6.17559	6.6939	0.0330942	-0.608086	down
gene-JEQ12_019537	275	197	113	251	273	342	409	409	400	918	325	272	7.25556	4.91861	2.80914	5.20234	6.61837	7.31443	11.6672	9.52671	10.0495	20.1708	7.23165	7.27388	0.0150714	0.763331	up
gene-JEQ12_004308	226	272	151	96	508	1023	421	520	676	721	1530	1052	10.0612	11.4842	6.33614	3.33544	20.8039	36.9992	20.3105	20.4575	28.6716	26.7616	57.5274	47.5759	0.0201467	1.03031	up
gene-JEQ12_004309	0	133	42	27	80	73	124	341	199	408	120	27	0	5.64094	1.75482	0.931821	3.28465	2.62067	5.9996	13.4296	8.46403	15.1636	4.51021	1.19872	0.041304	1.54019	up
gene-JEQ12_018385	933	428	568	718	886	644	236	423	322	512	451	568	23.4627	10.214	13.4706	14.2014	20.4742	13.1281	6.41889	9.3789	7.71078	10.7123	9.56793	14.4888	0.000955005	-0.927373	down
gene-JEQ12_018380	1226	1984	4193	884	1152	1995	563	1835	86	214	209	85	129.656	199.227	418.602	73.5118	111.921	171.164	64.4475	171.408	8.57928	18.834	18.5865	9.09585	0.00554149	-2.15177	down
gene-JEQ12_012918	467	360	500	467	788	571	319	379	339	279	336	348	23.4199	17.1166	23.6228	18.3951	36.2641	23.2169	17.3088	16.7784	16.1448	11.6431	14.19	17.6811	0.00154795	-0.804159	down
gene-JEQ12_018713	79	125	0	105	42	117	314	391	156	147	356	213	3.33783	5.0138	0	3.48748	1.62024	4.00085	14.3705	14.607	6.2562	5.15919	12.6984	9.13335	0.00858741	1.68461	up
gene-JEQ12_017472	0	0	0	34	80	3	129	10	331	115	121	31	0	0	0	0.856476	2.39731	0.074117	4.55494	0.267312	10.3063	3.10692	3.33658	1.00622	0.0334853	2.53108	up
NewGene_18386	22	82	34	63	8	152	158	125	120	231	225	103	0.621757	2.19902	0.893313	1.38107	0.200716	3.48546	4.82588	3.12055	3.21726	5.42184	5.35577	2.9349	0.00741955	1.37071	up
gene-JEQ12_014351	9702	6435	5293	15013	7923	15324	23611	13300	49675	34963	28287	10680	301.149	189.64	155.035	366.271	225.819	385.683	793.061	364.454	1467.63	903.42	740.601	336.135	2.99076e-05	1.32066	up
gene-JEQ12_014353	20530	23398	36037	40280	22842	37012	12241	23502	20111	17766	29226	21337	120.293	130.173	199.267	185.507	122.902	175.85	77.6077	121.566	112.156	86.6535	144.442	126.761	0.000342639	-0.696245	down
NewGene_15630	26	26	0	29	0	48	113	97	74	91	92	14	0.304949	0.29142	0	0.268396	0	0.460753	1.44668	1.006	0.851025	0.906666	0.935857	0.163939	0.0323052	1.87565	up
gene-JEQ12_016469	1251	900	525	1434	901	1184	2133	864	2308	2981	2215	1194	16.6928	11.3983	6.60263	15.0423	11.0335	12.8061	30.7964	10.1716	29.3227	33.1131	24.9302	16.147	0.00872713	0.781692	up
gene-JEQ12_000904	1208	1783	2432	3270	1658	2185	972	1948	1263	1069	1920	1149	168.328	235.897	319.878	358.187	212.21	246.946	146.466	239.685	167.529	124.008	225.695	162.3	0.00123133	-0.74659	down
gene-JEQ12_008676	1496	1909	2795	2614	2681	3033	1068	2125	1396	1394	1614	1416	42.9234	52.008	75.6887	58.9704	70.6528	70.5953	33.154	53.8277	38.1166	33.2866	39.0785	41.2093	1.81746e-05	-0.844094	down
gene-JEQ12_008674	134	180	186	230	196	425	326	344	432	487	377	332	1.89502	2.41898	2.48074	2.55966	2.54599	4.87854	5.0018	4.29818	5.82622	5.74057	4.5066	4.76111	0.00185811	0.674642	up
gene-JEQ12_004816	77	32	4	124	37	94	197	96	201	259	137	37	2.90308	1.13565	0.110882	3.71243	1.29147	2.89819	8.09559	3.22317	7.29063	8.20729	4.38506	1.39609	0.0307351	1.28812	up
gene-JEQ12_015312	67	247	104	207	94	452	125	332	485	778	459	185	1.49	5.27692	2.20527	3.65432	1.92345	8.24087	3.03083	6.58832	10.3778	14.5769	8.706	4.21491	0.0378983	0.880626	up
gene-JEQ12_017208	127	102	308	273	205	255	19	132	95	135	124	165	7.74536	5.88489	17.7259	13.0778	11.4758	12.6258	1.18966	7.08211	5.50077	6.84127	6.34269	10.1663	0.00897415	-1.10763	down
gene-JEQ12_003283	195	241	196	325	118	431	554	499	848	221	502	215	2.44484	2.86069	2.32043	3.20175	1.35146	4.37774	7.51793	5.52471	10.1279	2.2997	5.31017	2.73013	0.0217304	0.849223	up
gene-JEQ12_010318	167	231	193	379	132	346	355	280	563	542	456	205	4.48873	5.91964	4.90927	8.03009	3.25861	7.55238	10.341	6.67185	14.4613	12.1605	10.3702	5.58594	0.0312533	0.612532	up
gene-JEQ12_010317	53	124	37	140	154	144	163	304	404	236	257	97	1.1522	2.59749	0.755155	2.42227	3.10499	2.5719	3.88098	5.91139	8.47624	4.31738	4.78027	2.15666	0.00815006	1.02442	up
gene-JEQ12_003419	553	454	525	1230	598	931	1228	663	2055	1774	1545	1416	12.626	9.83664	11.3135	22.1017	12.5455	17.252	30.37	13.3736	44.7199	33.7547	29.785	32.8133	0.000489185	0.92622	up
gene-JEQ12_004997	16547	13029	13929	13683	3001	21485	5137	5635	14158	12513	6535	2193	423.785	316.836	336.659	275.441	70.5654	446.182	142.351	127.394	345.132	266.772	141.159	56.9428	0.0112257	-1.01388	down
gene-JEQ12_004998	23411	16602	17979	20055	8993	32942	10770	11692	17572	20238	14958	8572	599.587	403.704	434.534	403.713	211.492	684.115	298.451	264.353	428.342	431.471	323.134	222.597	0.00627305	-0.674421	down
gene-JEQ12_018303	34	113	64	114	178	82	192	129	147	201	180	255	0.674746	2.15432	1.2076	1.79727	3.289	1.33348	4.19166	2.29885	2.80907	3.37726	3.0522	5.20108	0.0481403	0.803855	up
gene-JEQ12_004663	78	82	142	217	73	244	314	549	1663	977	952	347	3.10728	3.11832	5.35083	6.8309	2.67907	7.91812	13.6333	19.4376	63.53	32.6482	32.2394	14.1189	2.56381e-10	2.38384	up
gene-JEQ12_010157	401	432	573	826	1080	604	1817	457	3456	1668	1723	606	37.2227	38.059	50.2053	60.2799	92.1548	45.4688	182.609	37.4901	305.641	128.994	134.982	57.0091	0.00484746	1.17086	up
gene-JEQ12_001015	42	56	51	58	63	51	165	76	83	96	78	99	1.65084	2.09143	1.90278	1.79356	2.26566	1.62592	7.06667	2.6391	3.11285	3.13721	2.60446	3.9758	0.0420652	0.811089	up
gene-JEQ12_003220	7408	5901	10584	11990	12419	7824	6881	5914	5935	6189	6665	8094	419.447	317.271	565.575	533.646	645.773	359.228	421.61	295.611	319.823	291.702	318.295	464.679	0.0113936	-0.632219	down
gene-JEQ12_019163	47	145	69	139	40	123	149	216	235	368	162	49	3.59324	10.5988	5.01464	8.38708	2.78933	7.6312	12.4008	14.6641	17.238	23.6206	10.508	3.81481	0.0396471	0.904494	up
gene-JEQ12_019168	378	1884	778	1827	775	1701	218	1191	831	322	476	117	17.3259	82.0387	33.6482	65.8688	32.6413	63.2543	10.817	48.2238	36.2613	12.2954	18.4072	5.39748	0.00268749	-1.37408	down
gene-JEQ12_011351	195	115	50	251	91	295	192	215	230	349	367	439	2.87683	1.61837	0.690074	2.9229	1.23081	3.54367	3.06352	2.80214	3.23347	4.2944	4.58724	6.5956	0.0351689	0.77869	up
gene-JEQ12_012990	198	198	205	383	346	508	111	218	182	235	294	188	31.5202	29.9103	30.6979	47.9397	50.5895	65.5215	19.1311	30.6422	27.553	31.1258	39.4352	30.3013	0.00208687	-0.70882	down
gene-JEQ12_012993	2578	2238	2993	2923	4612	3690	2906	1935	1495	1426	2057	2341	137.348	113.246	150.529	122.438	225.668	159.46	167.556	91.0338	75.8192	63.2484	92.4498	126.456	0.0119682	-0.731487	down
gene-JEQ12_001845	105	29	18	165	80	170	347	116	246	305	196	133	2.16857	0.555418	0.334015	2.68511	1.51095	2.84236	7.78642	2.11766	4.83813	5.25173	3.41854	2.78197	0.0108623	1.25719	up
gene-JEQ12_005736	178	203	142	225	60	291	96	133	165	82	156	106	5.69286	6.18262	4.29376	5.66761	1.75296	7.56592	3.33335	3.77071	5.02603	2.17947	4.21631	3.44332	0.0422641	-0.693157	down
gene-JEQ12_007340	564	1791	1968	3050	785	1692	1705	1293	4540	7555	6240	2663	7.7861	23.4907	25.6545	33.1249	9.95809	18.9535	25.4893	15.7708	59.7039	86.8979	72.7283	37.308	0.00611924	1.08517	up
NewGene_19946	0	30	23	65	42	129	160	163	121	112	106	104	0	0.331403	0.254339	0.796177	0.457773	1.32817	2.86498	1.88742	1.68819	1.16647	1.1075	1.34073	0.0210918	1.48341	up
gene-JEQ12_018975	4038	3997	7203	8260	4887	5852	2971	3909	3981	4138	4877	4027	79.1906	74.4349	133.326	127.345	88.0263	93.0697	63.046	67.6819	74.3257	67.5666	80.6896	80.0871	0.000482094	-0.67447	down
gene-JEQ12_006127	67	55	5	48	28	56	204	91	55	112	67	138	4.45801	3.4594	0.26562	2.51192	1.70169	2.99873	14.6812	5.36669	3.49112	6.19293	3.72751	9.32751	0.0207216	1.33881	up
NewGene_5223	613	304	228	1408	1357	1269	9328	791	8458	2561	3348	1268	27.4052	12.5254	9.82141	49.5467	54.7476	48.345	418.302	31.0708	375.194	87.6693	131.745	59.1561	0.000496985	2.37154	up
NewGene_712	215	786	477	260	804	299	1065	1331	1470	767	932	615	2.58317	8.97902	5.46361	2.76333	8.97182	2.941	14.0093	14.1948	17.0073	7.74637	9.53114	7.58071	0.0221011	0.910841	up
gene-JEQ12_015770	389	691	783	1173	712	1150	1272	900	1799	2897	1494	866	11.3497	19.1727	21.5721	26.9315	19.0938	27.2452	40.2215	23.2058	50.0276	70.4612	36.8096	25.6543	0.00510922	0.779845	up
NewGene_1509	309	451	145	320	75	339	0	22	132	42	151	47	3.45427	5.39666	1.58645	2.38991	0.616115	2.91474	0	0.365579	1.47616	0.243787	1.52708	0.331638	0.000905609	-2.31935	down
gene-JEQ12_009588	777	699	422	217	183	747	67	202	410	68	294	34	91.5384	78.2143	46.8791	20.0157	19.7093	71.3175	8.45935	20.957	45.9804	6.62935	29.1339	3.98888	0.00102787	-1.77126	down
gene-JEQ12_005671	15	8	21	23	0	13	92	93	50	81	28	0	0.337001	0.158952	0.462481	0.406384	0	0.241155	2.32574	1.91357	1.10068	1.55723	0.539049	0	0.0384152	1.98535	up
NewGene_8662	95	134	115	234	135	226	207	186	354	767	390	144	1.26069	1.69339	1.45111	2.46235	1.65169	2.44441	2.99361	2.1932	4.50023	8.54631	4.4004	1.94497	0.00587834	0.957971	up
gene-JEQ12_008968	73	97	195	103	291	176	26	59	71	76	73	123	2.25561	2.84496	5.7155	2.52007	8.31874	4.4382	0.851876	1.61918	2.10374	1.94945	1.90692	3.87174	0.00350304	-1.30899	down
gene-JEQ12_017533	25	30	14	88	86	76	237	54	373	468	190	106	0.446614	0.525471	0.241292	1.27903	1.46469	1.1344	4.75236	0.885146	6.59598	7.24281	2.97178	1.98306	8.38111e-05	2.0848	up
gene-JEQ12_020518	186	286	47	276	300	409	248	456	498	613	457	520	5.80041	8.47998	1.38634	6.77337	8.6165	10.3712	8.38797	12.5978	14.8202	15.9527	12.0506	16.5012	0.026726	0.777568	up
gene-JEQ12_017288	13	47	0	18	15	65	43	38	94	160	70	65	1.0321	3.5026	0	1.08715	1.06298	4.17553	3.64965	2.64906	7.10837	10.6334	4.66885	5.22646	0.0373023	1.48001	up
gene-JEQ12_017286	0	8	0	29	11	46	167	43	32	35	37	21	0	0.175138	0	0.514067	0.221009	0.85747	4.19096	0.87928	0.685894	0.665492	0.710772	0.47126	0.0286333	2.12548	up
gene-JEQ12_003309	50	84	62	48	17	119	75	125	114	211	220	65	3.13044	5.03468	3.73123	2.39574	0.986359	6.15717	5.16231	7.02753	6.8882	11.2117	11.8266	4.16088	0.0389113	0.895008	up
gene-JEQ12_013774	183	136	118	315	230	254	425	323	309	403	417	313	6.85248	4.81634	4.16287	9.27111	7.89222	7.70328	17.2175	10.662	11.0127	12.5652	13.1634	11.8561	0.00367141	0.739503	up
gene-JEQ12_014207	2526	4600	2314	5142	2645	5830	6345	5520	16309	10082	11098	4927	237.702	411.119	205.513	380.37	228.602	444.979	646.198	458.714	1461.11	789.933	881.082	470.215	5.14195e-05	1.10395	up
gene-JEQ12_014208	356	217	529	684	210	466	79	280	361	304	324	292	33.6612	19.4933	47.2496	50.8776	18.2658	35.7739	7.99949	23.3433	32.5037	23.9648	25.8418	27.9827	0.0257556	-0.764871	down
gene-JEQ12_009790	351	174	415	533	625	320	96	231	313	393	307	299	13.9515	6.54337	15.5714	16.6699	22.8298	10.3129	4.10679	8.10953	11.8354	13.0057	10.2842	12.0378	0.0227144	-0.775134	down
NewGene_11722	71	5	95	41	110	30	0	30	31	31	36	18	1.38633	0.077662	1.73664	0.617403	1.96997	0.46384	0	0.512129	0.56975	0.50133	0.592135	0.350226	0.0422002	-1.61858	down
gene-JEQ12_002365	42	80	151	151	100	178	215	162	258	387	240	105	0.706117	1.30104	2.4401	2.02385	1.56076	2.47033	3.97513	2.44561	4.19712	5.51942	3.4609	1.81657	0.022106	0.830658	up
gene-JEQ12_005358	1006	904	745	2053	396	1470	124	443	611	69	462	415	116.65	99.4407	81.5138	187.048	42.1638	138.216	15.4458	45.3077	67.3753	6.64138	45.105	48.6913	7.65239e-05	-1.73704	down
gene-JEQ12_019474	174	108	157	297	498	307	134	139	142	252	200	161	3.48621	2.05494	2.9638	4.67946	9.16949	4.98293	2.90052	2.4584	2.70242	4.19695	3.38275	3.27029	0.0355395	-0.725096	down
gene-JEQ12_004001	172	305	139	286	90	332	0	141	80	185	143	56	8.97517	15.1262	6.84605	11.7529	4.31198	14.0822	0	6.47597	3.97719	8.01943	6.29689	2.93791	0.0318518	-1.36943	down
gene-JEQ12_004005	1384	1077	1384	1752	1712	2082	926	1327	1028	1015	1089	905	58.3123	43.0576	55.0312	58.0088	66.2223	71.1142	42.2013	49.342	41.2066	35.5721	38.704	38.6436	1.18802e-05	-0.709966	down
gene-JEQ12_007675	0	42	0	29	0	47	105	51	96	178	124	15	0	3.52404	0	2.01689	0	3.36143	10.0403	3.95806	8.05276	13.1272	9.24392	1.29851	0.0335087	2.2452	up
gene-JEQ12_013578	439	56	251	169	292	186	106	103	165	153	103	174	13.0103	1.56367	6.9981	3.93763	7.94058	4.45228	3.39595	2.69018	4.65352	3.77097	2.57355	5.20887	0.0267578	-1.00118	down
NewGene_7087	69	73	10	110	194	121	738	187	183	262	169	215	0.537343	0.899351	0.067438	1.87602	2.68941	1.2813	15.7124	2.1101	2.1057	2.4194	2.04231	3.58018	0.0043325	1.65491	up
gene-JEQ12_014521	91	204	217	263	145	291	427	244	440	394	368	176	1.45402	3.10563	3.27186	3.30635	2.12428	3.7804	7.39414	3.44541	6.70673	5.25735	4.96554	2.85199	0.0368652	0.664809	up
gene-JEQ12_009618	157	300	481	254	172	192	41	328	191	179	216	83	10.1918	18.5816	29.6122	13.0208	10.2828	10.1547	2.88565	18.8732	11.8308	9.69513	11.8648	5.47019	0.0453485	-0.887295	down
gene-JEQ12_003758	184	119	178	161	72	248	67	76	110	88	158	84	15.9835	9.80893	14.662	11.0293	5.71603	17.5134	6.29264	5.81746	9.14124	6.35943	11.6163	7.36042	0.00644494	-0.890756	down
NewGene_19479	243	69	138	130	359	132	86	139	39	73	94	154	3.64895	0.981658	1.95203	1.52975	5.03579	1.61286	1.42744	1.83956	0.54683	0.904798	1.18305	2.34981	0.0317234	-1.04255	down
gene-JEQ12_004703	23	179	192	275	157	244	25	117	76	53	129	68	0.415561	3.19933	3.40999	4.06394	2.70937	3.72152	0.503172	1.92965	1.35669	0.815126	2.03966	1.28175	0.00441608	-1.34816	down
gene-JEQ12_010056	8929	13839	19848	26032	9312	14580	6487	12680	8945	8297	15181	12270	161.789	238.084	339.395	370.757	154.944	214.218	127.192	202.838	154.261	125.137	232.014	225.425	0.00905921	-0.691053	down
gene-JEQ12_018199	0	20	0	29	0	31	156	8	83	137	57	51	0	0.733327	0	0.879051	0	0.967834	6.6898	0.251158	3.12516	4.51781	1.88109	2.04946	0.00953427	2.76044	up
gene-JEQ12_015262	38	65	130	100	62	157	6	60	25	27	39	60	0.811969	1.33252	2.65866	1.69548	1.22048	2.7528	0.126209	1.14775	0.509148	0.487386	0.710657	1.31044	0.00455478	-1.48179	down
gene-JEQ12_015260	15	14	12	68	51	45	61	100	66	46	107	78	0.721176	0.642635	0.526908	2.64532	2.31588	1.801	3.25609	4.37174	3.1016	1.87122	4.47884	3.89038	0.0229173	1.10532	up
gene-JEQ12_007420	116	126	60	210	184	153	509	175	379	337	239	111	2.4291	2.49923	1.18893	3.45743	3.54799	2.59672	11.5672	3.24694	7.5834	5.89265	4.2264	2.36142	0.0176041	0.989908	up
gene-JEQ12_012546	543	332	501	747	672	702	1180	517	1774	1291	1083	580	22.916	13.291	19.9609	24.8009	26.0626	24.0535	53.9285	19.2883	71.3381	45.3939	38.5717	24.8125	0.0139407	0.75235	up
gene-JEQ12_017116	337	161	193	338	414	623	643	401	511	658	675	538	4.86915	2.20059	2.62983	3.83252	5.48952	7.30643	10.065	5.12078	7.03139	7.91977	8.23026	7.89079	0.0223287	0.659055	up
gene-JEQ12_019566	1219	1122	818	1826	3112	1839	3553	1546	3946	4155	2199	1968	20.5347	17.9453	13.012	24.1814	48.1545	25.1222	64.8017	23.0033	63.2971	58.2984	31.2518	33.6288	0.0391085	0.698299	up
NewGene_5219	268	132	71	533	325	214	1301	231	3191	1401	1265	229	18.1313	8.4525	4.53691	28.3504	20.1865	11.7431	95.3241	13.7653	205.719	78.9818	72.1941	15.6669	5.52908e-05	2.19345	up
gene-JEQ12_018839	102	274	197	245	258	171	0	100	25	174	95	91	2.38243	6.13122	4.3762	4.53547	5.58184	3.25441	0	2.08075	0.549655	3.41285	1.87205	2.15226	0.013113	-1.63651	down
gene-JEQ12_018838	132	440	372	219	254	347	125	298	87	158	165	163	5.4404	17.2784	14.512	7.12024	9.65443	11.6248	5.58868	10.8623	3.40758	5.43776	5.76309	6.82622	0.00657987	-1.00807	down
gene-JEQ12_003388	81	147	267	82	123	105	24	103	81	122	82	61	9.62461	16.5384	29.8835	7.59472	13.3154	10.0407	3.01033	10.7939	9.05808	12.0024	8.12942	7.32671	0.0169204	-1.07152	down
gene-JEQ12_002479	726	662	1819	1399	903	1156	496	1226	664	787	645	395	28.0503	24.2918	66.3372	42.4777	32.049	36.2316	20.7238	41.8344	24.4291	25.2941	21.0003	15.4681	0.00489487	-0.856138	down
gene-JEQ12_010570	99	105	69	159	240	190	340	119	783	529	385	167	4.04696	4.07918	2.64665	5.10883	9.00887	6.29758	15.042	4.268	30.5075	18.0293	13.2913	6.89939	0.00247338	1.29363	up
gene-JEQ12_015432	32	39	0	30	94	94	140	185	154	235	103	41	0.861147	0.981412	0	0.61861	2.3251	2.05352	4.08282	4.39502	3.93442	5.27694	2.34001	1.12007	0.0312988	1.47012	up
gene-JEQ12_013264	17	56	45	15	0	35	305	228	363	145	184	72	0.589729	1.8745	1.48785	0.401052	0	0.991261	11.6173	7.09228	12.1698	4.24343	5.44592	2.56966	4.07912e-05	2.7874	up
NewGene_5788	10	10	0	6	6	42	61	20	29	60	41	56	0.184275	0.165752	0	0.086324	0.091152	0.620394	1.19904	0.315924	0.494721	0.919652	0.622551	1.03835	0.0117827	1.93179	up
NewGene_2176	40	55	53	60	78	59	7	29	36	19	39	7	1.38754	1.80433	1.74803	1.62832	2.48079	1.67376	0.239962	0.877431	1.18045	0.543379	1.14443	0.21302	0.00131224	-1.57732	down
gene-JEQ12_008731	127	105	83	144	47	180	479	162	235	311	209	121	4.64103	3.62801	2.8635	4.13375	1.57988	5.34206	18.9955	5.21619	8.18673	9.48867	6.46102	4.47303	0.00842995	1.113	up
gene-JEQ12_005023	47	67	85	87	24	88	101	169	116	116	131	118	2.53995	3.43514	4.33448	3.69904	1.16903	3.84891	5.91899	8.08487	5.98461	5.22452	5.98489	6.49308	0.0259292	0.780028	up
gene-JEQ12_001041	232	269	233	254	121	225	116	196	75	91	144	208	8.44317	9.3066	8.02735	7.26353	4.02527	6.64653	4.56934	6.31472	2.57553	2.7506	4.42623	7.69969	0.0226334	-0.82887	down
NewGene_8436	71	141	87	109	63	115	129	237	175	192	149	207	0.731972	1.37922	0.844643	0.880801	0.58971	0.95512	1.43414	2.15803	1.71088	1.64247	1.29117	2.15851	0.012079	0.744767	up
gene-JEQ12_003889	158	150	79	199	363	172	445	355	280	361	291	264	2.00796	1.80996	0.947502	1.99037	4.24491	1.77448	6.13399	3.98806	3.40006	3.83171	3.12768	3.4041	0.045815	0.721068	up
gene-JEQ12_003881	74067	94557	100403	143865	95796	151852	56172	89358	68986	59105	75846	64328	4771.96	5784.37	6104.58	7285.27	5667.58	7933.02	3916.01	5082.42	4230.36	3169.84	4121.68	4202.29	1.47125e-07	-0.790421	down
gene-JEQ12_000508	250	858	138	1057	376	1638	1561	1082	4070	1688	2448	832	9.45882	30.8175	4.8975	31.4207	13.0453	50.2574	63.9113	36.1511	146.592	53.1605	78.1292	31.8918	0.00163464	1.41239	up
gene-JEQ12_000509	306	438	177	318	390	399	855	599	941	869	634	358	8.07086	10.9853	4.41271	6.59248	9.44972	8.5439	24.4577	13.9805	23.6771	19.1283	14.1259	9.59259	0.00180549	0.932613	up
gene-JEQ12_006903	73	133	117	139	185	114	441	212	285	248	148	117	1.23851	2.15783	1.89376	1.86577	2.90894	1.58562	8.17463	3.20124	4.64793	3.53405	2.13231	2.0325	0.0397665	0.849019	up
gene-JEQ12_006019	77	90	0	187	73	172	256	165	174	295	277	239	0.498328	0.556949	0	0.962395	0.436904	0.910631	1.81357	0.952213	1.07985	1.60692	1.52914	1.58692	0.0477966	1.2241	up
gene-JEQ12_006010	5446	3693	6265	8784	5378	9658	4103	4358	4205	4273	6274	4505	127.525	82.1008	138.459	161.68	115.638	183.396	103.951	90.0866	93.7274	83.2859	123.913	106.952	0.000866818	-0.607843	down
NewGene_18013	326	136	268	419	173	415	25	202	107	103	105	66	5.19104	2.39721	5.49151	5.63461	2.27357	5.26806	0.359031	2.34741	1.44797	1.17464	1.5987	1.1853	1.38844e-05	-1.69633	down
gene-JEQ12_010292	87	129	104	298	364	257	438	756	839	578	1151	1078	2.74333	3.86114	3.10335	7.40914	10.5742	6.59163	14.9845	21.1112	25.2518	15.2177	30.7089	34.5939	5.46145e-08	1.859	up
gene-JEQ12_010430	27	56	16	34	48	79	141	73	285	193	161	97	2.02023	4.03012	1.09199	2.00445	3.37042	4.91518	11.6983	4.92658	20.8856	12.3602	10.4213	7.53059	4.49376e-05	1.76078	up
gene-JEQ12_010433	441	259	318	770	1564	610	4818	667	5289	4022	2337	732	5.09967	2.84592	3.4688	7.0093	16.6381	5.72916	60.4087	6.82147	58.3251	38.7893	22.8401	8.59185	0.00120653	2.08155	up
gene-JEQ12_010436	4	25	70	85	10	22	46	322	94	99	77	51	0.261906	1.9552	5.62806	5.72439	0.720462	1.51069	4.19282	24.3082	7.65529	7.01602	5.56856	4.36314	0.0292362	1.48857	up
gene-JEQ12_011524	8895	7079	6350	8898	5663	4616	4178	3370	4432	5281	5425	6012	75.4919	57.0403	50.8577	59.3577	44.1314	31.7636	38.3633	25.2434	35.7959	37.3095	38.8308	51.7313	0.00591106	-0.712177	down
gene-JEQ12_011523	279	141	239	458	119	466	170	135	136	284	206	134	3.57606	1.70544	2.88824	4.61235	1.39245	4.84366	2.35549	1.51796	1.65849	3.02466	2.21998	1.7332	0.0205904	-0.767562	down
gene-JEQ12_016552	6	120	0	42	140	49	531	116	315	281	242	238	0.122515	2.59941	0	0.741056	2.92383	0.903702	13.0965	2.32209	6.84007	5.32648	4.64525	5.49119	0.00446174	2.20462	up
gene-JEQ12_012929	231	478	232	328	506	340	391	904	831	696	560	375	22.3153	43.8002	21.1144	24.9095	44.8464	26.6094	40.8573	77.0733	76.4116	55.9348	45.6281	36.7192	0.0308129	0.627077	up
gene-JEQ12_014568	61	52	40	47	8	77	185	137	75	108	79	99	1.18253	0.959704	0.724444	0.714954	0.137968	1.21965	3.91026	2.3602	1.3836	1.74752	1.29665	1.96164	0.0168528	1.20494	up
NewGene_1613	190	181	282	166	177	279	166	193	138	130	185	79	3.91084	3.54345	5.48679	2.69632	3.35274	4.6678	3.70871	3.52126	2.71149	2.23481	3.22324	1.6396	0.0271071	-0.68317	down
gene-JEQ12_009343	656	332	897	547	572	391	259	256	170	102	236	473	74.8543	35.9309	96.5797	49.0179	59.8937	36.1067	31.9022	25.7018	18.3887	9.6549	22.6309	54.7012	0.00166992	-1.32718	down
gene-JEQ12_009345	195	206	235	318	227	260	66	241	165	230	234	146	9.0257	9.01623	10.2466	11.5688	9.65222	9.729	3.27049	9.85311	7.23258	8.85264	9.13003	6.83546	0.015216	-0.620275	down
gene-JEQ12_009347	57	106	27	133	106	210	389	142	114	242	196	129	0.89318	1.57835	0.39293	1.63726	1.52476	2.66961	6.6158	1.96932	1.70254	3.16687	2.60006	2.05193	0.0378087	0.961406	up
gene-JEQ12_003068	710	1210	1783	1561	1221	1221	714	965	842	940	1136	932	70.4502	114.003	167.024	121.799	111.287	98.2753	76.6405	84.5505	79.4861	77.6481	95.0863	93.7919	0.00434924	-0.654475	down
gene-JEQ12_003061	705	347	285	514	265	525	1007	701	905	871	1302	1430	7.92744	3.69851	3.01652	4.54381	2.73118	4.79072	12.2587	6.95684	9.69155	8.1564	12.3531	16.3188	0.000329981	1.10904	up
NewGene_4579	21	12	27	52	11	64	77	89	77	70	60	43	1.0616	0.5557	1.26554	2.04905	0.495812	2.60385	4.18963	3.98409	3.70675	2.93059	2.54931	2.19053	0.0163092	1.13215	up
gene-JEQ12_005254	2192	3598	4516	2127	2931	851	1284	2676	479	2629	2034	919	191.388	298.317	372.149	145.935	235.014	60.197	121.304	206.271	39.7859	191.067	149.815	81.3525	0.0214076	-1.00195	down
gene-JEQ12_010702	48	18	30	58	10	41	72	59	78	428	50	28	3.27759	1.1694	1.91524	3.10463	0.61827	2.2365	5.33867	3.56793	5.07302	24.4307	2.89126	1.94864	0.0133751	1.58255	up
gene-JEQ12_010701	86	290	113	315	165	247	393	258	566	1594	367	174	9.81413	31.3552	12.0968	28.1751	17.2899	22.777	48.4733	25.9886	61.4223	151.404	35.2606	20.0608	0.00440314	1.28862	up
gene-JEQ12_010700	0	57	0	19	22	38	44	43	114	534	45	10	0	5.88595	0	1.59921	2.2254	3.36601	5.16957	4.13948	11.988	49.1187	4.17094	1.03001	0.0234452	2.30488	up
gene-JEQ12_017440	369	312	750	639	723	557	155	483	448	464	578	404	7.29688	5.85397	13.9993	9.94237	13.1299	8.93098	3.30205	8.42769	8.43518	7.63917	9.64123	8.10273	0.0331717	-0.622982	down
gene-JEQ12_017442	4045	6341	4647	3515	4434	7566	1742	5830	3819	4506	3717	2681	294.635	438.559	319.451	201.224	296.58	446.899	137.249	374.911	264.727	273.232	228.379	197.958	0.00664067	-0.656792	down
gene-JEQ12_014367	277	176	73	595	233	795	819	265	1343	662	841	572	7.57299	4.57343	1.86455	12.8053	5.8471	17.6632	24.2682	6.40132	35.0095	15.0992	19.4371	15.8734	0.0125623	1.09254	up
gene-JEQ12_014366	85	426	61	291	0	42	0	19	46	8	76	26	2.61348	12.5481	1.77189	7.07604	0	1.05344	0	0.513361	1.35001	0.203615	1.96812	0.787482	0.00871133	-2.65576	down
gene-JEQ12_020043	157826	61385	144484	126653	164981	62039	116594	60139	40081	29425	43095	107096	19894.7	7346.9	17187.6	12548.4	19097.2	6341.14	15903.3	6692.4	4808.83	3087.5	4581.96	13688.1	0.0323214	-0.939489	down
gene-JEQ12_020044	894227	377370	1050347	875265	839160	370863	608989	305411	273761	318101	289600	558160	100488	40264.5	111388	77308	86594.4	33792.9	74050.8	30298.3	29280.7	29756	27449.6	63597.3	0.00801868	-1.02263	down
gene-JEQ12_000931	484	325	292	1235	930	825	925	470	1026	2020	1492	1338	6.09657	3.88237	3.46455	12.2288	10.7591	8.42399	12.612	5.22234	12.3093	21.1919	15.855	17.0943	0.0349917	0.733919	up
gene-JEQ12_018094	37	40	0	87	0	104	124	143	98	202	253	158	1.04063	1.08765	0	1.96063	0	2.41245	3.83724	3.61546	2.67974	4.83408	6.13511	4.59267	0.0233548	1.87058	up
gene-JEQ12_015348	450	895	1142	673	681	857	240	911	467	602	594	470	11.6024	21.9184	27.7907	13.6408	16.1135	17.9042	6.68392	20.7318	11.4481	12.9094	12.9069	12.2692	0.0117857	-0.74569	down
gene-JEQ12_017258	12464	11516	10159	16825	14585	21520	9693	6471	10500	11321	11847	8273	480.52	421.543	369.604	509.824	516.334	672.729	404.356	220.223	385.286	363.318	385.247	323.385	8.86538e-05	-0.691708	down
gene-JEQ12_012758	171	106	151	159	66	141	303	263	238	368	225	115	2.1492	1.26362	1.79345	1.5761	0.758429	1.44227	4.13109	2.92689	2.86013	3.86216	2.38697	1.46037	0.0292766	0.765335	up
gene-JEQ12_014753	13	15	0	75	71	99	264	52	96	77	102	105	0.263689	0.309604	0	1.27264	1.41149	1.7423	6.22706	0.990985	1.98548	1.39478	1.8666	2.31184	0.0481131	1.51602	up
gene-JEQ12_016863	1234	646	1775	1653	747	1131	535	718	741	634	1017	1215	44.72	22.2163	60.6908	47.0762	24.8457	33.2276	20.9572	22.9414	25.5587	19.1196	31.0862	44.6236	0.0192079	-0.72629	down
gene-JEQ12_004371	524	258	492	335	176	273	101	227	215	346	315	282	16.7641	7.82797	14.8465	8.42532	5.17169	7.06169	3.49038	6.40439	6.52116	9.20855	8.49417	9.1195	0.0416028	-0.736843	down
gene-JEQ12_004374	372	497	423	567	314	461	146	424	298	390	325	185	7.40521	9.38946	7.93442	8.86819	5.7366	7.43375	3.1267	7.44287	5.62993	6.45405	5.44749	3.71889	0.00118099	-0.783953	down
gene-JEQ12_009189	189	98	140	195	378	99	50	99	101	91	73	163	11.705	5.77146	8.18512	9.50558	21.5039	4.9714	3.3153	5.40269	5.95909	4.68291	3.80421	10.2323	0.0114124	-1.11209	down
gene-JEQ12_009185	249	102	120	244	259	327	380	203	373	523	411	280	1.69385	0.657204	0.768203	1.30433	1.61977	1.80492	2.801	1.22083	2.41578	2.96686	2.35712	1.93044	0.04519	0.627017	up

## Sheet: B_vs_C.DEG
Table S7 Differentially expressed gene results
Gene number	B8_Count	B7_Count	B9_Count	B12_Count	B11_Count	B10_Count	C11_Count	C10_Count	C12_Count	C7_Count	C9_Count	C8_Count	B8_FPKM	B7_FPKM	B9_FPKM	B12_FPKM	B11_FPKM	B10_FPKM	C11_FPKM	C10_FPKM	C12_FPKM	C7_FPKM	C9_FPKM	C8_FPKM	Pvalue	log2FC	regulated
gene-JEQ12_001042	95	64	139	79	171	64	56	50	14	17	95	100	3.54273	2.64265	5.40359	2.97636	6.38735	2.59112	2.18377	2.2598	0.625797	0.685105	3.75554	2.80285	0.0265807	-0.943612	down
NewGene_2039	18	33	55	45	36	104	71	85	37	306	50	108	0.279446	0.532707	0.978049	0.676855	0.549792	1.68413	1.36372	1.71987	0.643456	5.94241	0.779486	1.21201	0.0182599	1.2861	up
gene-JEQ12_015686	188	241	276	334	328	389	652	330	494	300	350	426	3.49224	4.95549	5.32512	6.22116	6.07869	7.87468	12.7958	7.48974	10.9239	6.26973	6.88316	5.92449	0.023892	0.65428	up
gene-JEQ12_002293	50	35	293	213	28	24	14	46	8	45	15	25	4.8907	3.7686	29.8435	20.9114	2.64157	2.47541	1.36719	5.49107	0.873398	4.92746	1.51526	1.76055	0.00349984	-2.02717	down
gene-JEQ12_010246	520	345	490	198	533	322	184	292	129	269	273	386	17.0974	12.5014	16.723	6.51467	17.4504	11.5095	6.36073	11.6862	5.02406	9.90447	9.46996	9.48039	0.0177687	-0.630497	down
gene-JEQ12_000849	4506	969	2910	2239	2535	3056	609	742	744	1909	1472	2542	225.654	53.5392	151.25	112.314	126.414	166.481	32.1215	45.3	44.2016	107.357	77.8001	95.0135	0.00257619	-1.04411	down
gene-JEQ12_000848	625	434	417	573	597	890	221	302	142	451	378	775	9.32434	7.13058	6.44315	8.55472	8.85384	14.4365	3.46637	5.4867	2.51351	7.54837	5.94861	8.6224	0.0133075	-0.689923	down
NewGene_299	87	108	132	209	112	184	43	100	68	96	35	101	0.536165	0.74118	0.94353	1.29883	0.694082	1.24662	0.277963	0.757344	0.500919	0.665133	0.226855	0.465191	0.0314101	-0.829025	down
gene-JEQ12_011029	725	322	483	388	727	586	381	283	159	276	290	778	16.8159	8.24147	11.6275	9.01944	16.8101	14.7916	9.31574	8.00112	4.35811	7.18111	7.10508	13.4809	0.016164	-0.622833	down
gene-JEQ12_012597	4923	4002	5198	1543	10648	4484	2435	1326	916	3041	1507	6822	44.3925	39.8332	48.6381	13.9333	95.6135	43.9819	23.1296	14.5755	9.80124	30.7894	14.3429	45.9158	0.00912262	-0.995007	down
gene-JEQ12_005625	254	827	356	336	856	688	279	300	278	296	306	667	3.62872	13.0756	5.29002	4.81889	12.2139	10.7229	4.2136	5.23301	4.71985	4.76369	4.62389	7.13485	0.0417221	-0.624626	down
gene-JEQ12_007127	17	11	25	30	37	17	118	6	142	12	13	43	0.565231	0.392337	0.866332	1.00172	1.22271	0.595065	4.16443	0.20544	5.6604	0.437858	0.432607	1.07236	0.0392548	1.54309	up
gene-JEQ12_003530	44	46	35	27	71	30	18	10	0	26	14	52	0.871041	1.00894	0.718617	0.533714	1.4233	0.638656	0.381039	0.240265	0	0.588255	0.29648	0.777212	0.0486206	-1.1975	down
gene-JEQ12_001910	10501	11613	12271	5436	20840	12244	9235	5998	3051	7537	4980	14783	127.392	155.512	154.491	66.0424	251.759	161.571	118.048	88.7003	43.921	102.672	63.7614	133.859	0.0146143	-0.68332	down
gene-JEQ12_006147	971	1124	711	741	1205	854	2910	925	1322	1310	558	2390	5.27968	6.74956	4.01015	4.03674	6.52509	5.05077	16.6801	6.13121	8.53519	8.00359	3.20418	9.7055	0.0191098	0.78885	up
NewGene_10463	51	47	47	63	44	36	99	47	139	80	84	63	1.97454	1.73672	2.01591	2.8487	1.51383	1.94463	3.93169	2.09198	5.40585	3.36368	3.84739	1.61039	0.0190082	0.967189	up
NewGene_17650	51	4	43	35	32	9	79	23	64	41	133	79	0.430385	0.037556	0.372042	0.298589	0.267643	0.075692	0.704697	0.367784	0.639311	0.385618	1.31482	0.516613	0.0268493	1.27679	up
NewGene_1562	74	49	27	87	14	440	0	58	0	38	26	12	0.41239	0.307623	0.154781	1.02307	0.07935	2.82018	0	0.40623	0	0.245115	0.150949	0.04877	0.0228718	-2.22359	down
gene-JEQ12_015040	281	433	437	371	530	639	245	208	260	225	357	409	5.11442	8.72101	8.26826	6.77437	9.62307	12.6796	4.69508	4.62511	5.61433	4.59484	6.86862	5.56237	0.00329555	-0.609956	down
gene-JEQ12_008281	131	102	117	183	108	120	219	133	177	175	234	189	3.22882	2.78886	2.99696	4.53461	2.64478	3.22535	5.71889	3.99895	5.20753	4.85023	6.12288	3.47985	0.0238492	0.617579	up
gene-JEQ12_019961	410	494	693	147	653	447	318	208	228	144	285	512	6.89692	9.17197	12.1002	2.46733	10.9373	8.18297	5.62889	4.2554	4.55141	2.70912	5.05476	6.42764	0.0208049	-0.729915	down
gene-JEQ12_018289	329	343	657	531	566	507	133	236	104	253	481	327	2.63801	3.03739	5.47247	4.2717	4.52584	4.43175	1.12295	2.30753	0.984875	2.27576	4.07246	1.95808	0.00143135	-0.941261	down
gene-JEQ12_016958	176	225	211	294	282	273	479	244	189	253	659	648	3.10562	4.38987	3.863	5.21542	4.97143	5.24725	8.93335	5.26739	3.9621	5.01621	12.3202	8.56281	0.00546441	0.710987	up
gene-JEQ12_015285	901	906	682	352	921	637	364	511	209	450	515	945	22.1051	24.5437	17.3623	8.64999	22.4969	16.9919	9.40185	15.285	6.0693	12.3879	13.325	17.305	0.0266273	-0.594418	down
gene-JEQ12_016227	23	56	29	31	39	31	56	29	138	41	36	83	0.380697	1.05871	0.515329	0.525775	0.657215	0.569063	1.01011	0.586485	2.80055	0.776066	0.651849	1.06248	0.0435822	1.03062	up
gene-JEQ12_005654	168	189	209	153	166	254	344	122	279	283	203	494	2.30333	2.86081	2.96848	2.09276	2.25443	3.78504	4.96237	2.03678	4.52874	4.35766	2.92871	5.05778	0.0269702	0.628016	up
gene-JEQ12_004217	69	181	103	97	115	221	51	42	33	88	72	124	1.55251	4.48046	2.39306	2.17451	2.57153	5.39045	1.20908	1.13209	0.855029	2.21821	1.69293	2.07564	0.00597268	-0.961665	down
NewGene_18910	49	91	43	82	41	44	180	228	83	107	67	116	0.619307	1.26324	0.557968	1.03573	0.515227	0.598557	2.40158	3.51974	1.24441	1.51751	0.894707	1.08935	0.00463082	1.2161	up
gene-JEQ12_017511	109	115	91	105	102	181	44	101	27	71	89	69	5.47372	6.34365	4.72894	5.27191	5.10648	9.85819	2.31235	6.16707	1.6076	3.95648	4.68196	2.58911	0.0234071	-0.766276	down
NewGene_15312	20	37	24	22	2	6	49	37	45	61	57	14	0.990367	1.63245	0.977106	1.01001	0.080271	0.263945	2.10406	1.83154	2.14132	2.87487	2.5468	0.382364	0.0459652	1.31513	up
gene-JEQ12_001459	378	664	657	914	1071	946	1378	647	1381	676	1089	1491	3.66268	7.10522	6.61116	8.87715	10.3455	9.98618	14.0894	7.64777	15.9022	7.36693	11.1477	10.794	0.0378441	0.61476	up
gene-JEQ12_001457	80	99	93	80	109	114	104	139	167	194	103	135	6.08302	8.27439	7.33417	6.0417	8.24451	9.36269	8.29257	12.8763	15.038	16.5457	8.2636	7.6144	0.0282428	0.6882	up
NewGene_2111	19	0	31	0	26	15	50	19	132	7	33	44	0.438358	0	0.729245	0	0.64401	0.365774	1.21743	0.521628	3.64739	0.179439	0.809469	0.765815	0.0365932	1.96354	up
NewGene_13988	784	523	860	544	962	597	2809	1234	810	798	819	1290	16.8898	12.4399	19.2358	11.7478	20.6485	13.987	63.8204	32.4177	20.7141	19.3044	18.6315	20.7503	0.00340481	0.9378	up
gene-JEQ12_010239	48	146	123	82	110	99	202	130	217	168	85	165	2.38447	7.95417	6.30872	4.066	5.42033	5.33248	10.5597	7.81637	12.7661	9.33854	4.41029	6.08672	0.0328756	0.804606	up
gene-JEQ12_012321	1651	1279	1583	742	1463	1478	476	958	339	999	1262	1395	23.9398	20.471	23.8086	10.7671	21.1257	23.3065	7.27255	16.9348	5.82067	16.2554	19.3079	15.0893	0.0259812	-0.607359	down
gene-JEQ12_018204	145	107	116	228	162	125	251	126	372	190	243	240	3.92061	3.17354	3.23725	6.15535	4.36183	3.6736	7.14798	4.14078	11.9428	5.74879	6.91109	4.84256	0.0246609	0.803522	up
gene-JEQ12_007405	217	269	175	189	244	224	116	188	64	161	102	244	9.31034	12.7483	7.79475	8.1301	10.4471	10.462	5.23939	9.85231	3.23277	7.75784	4.60271	7.82553	0.0322452	-0.592281	down
gene-JEQ12_007401	101	77	155	88	207	117	238	109	289	141	153	247	1.20485	1.0098	1.92314	1.04593	2.46382	1.52038	3.00536	1.59292	4.10338	1.89519	1.93475	2.20557	0.0205845	0.804118	up
gene-JEQ12_007409	89	67	95	62	85	44	51	90	175	94	221	110	3.45978	2.86679	3.82978	2.40115	3.30732	1.83336	2.0709	4.24347	8.11597	4.09139	9.10469	3.18896	0.0378274	0.847393	up
gene-JEQ12_013692	92	88	92	67	123	158	242	63	427	143	154	223	0.781106	0.829035	0.808021	0.573535	1.03977	1.46353	2.17163	0.646193	4.32859	1.36398	1.38375	1.42	0.00610012	1.21223	up
NewGene_5275	598	302	869	0	41	34	6	19	0	0	0	90	41.2595	22.9815	62.2417	0	2.74993	2.521	0.428148	1.58524	0	0	0	4.62064	0.0128231	-4.39026	down
gene-JEQ12_004886	236	163	213	191	435	297	386	275	353	267	427	585	6.3252	4.82348	5.93502	5.11478	11.6375	8.65866	10.9312	8.99015	11.2437	8.04651	12.1058	11.7273	0.0055029	0.640312	up
NewGene_17176	1007	882	632	676	1138	934	964	1847	891	659	1967	1439	6.29955	6.08959	4.10229	4.23557	7.08662	6.35373	6.35337	14.0888	6.6134	4.62862	12.9895	6.72081	0.0243538	0.60811	up
gene-JEQ12_011240	1396	1168	965	390	990	1189	146	720	53	637	460	817	56.4973	52.1675	40.5265	15.809	39.9127	52.3299	6.22906	35.521	2.50685	28.9535	19.6554	24.6721	0.0141036	-1.13579	down
gene-JEQ12_015572	55	53	27	33	72	46	140	54	29	80	131	121	1.5523	1.66463	0.775964	0.946032	2.03691	1.4163	4.2276	1.85257	0.96416	2.55204	3.95214	2.58597	0.0119657	0.938615	up
gene-JEQ12_017660	540	342	866	225	412	227	293	106	0	118	95	320	10.4347	7.29826	17.371	4.35538	7.91518	4.77366	5.95565	2.47775	0	2.54212	1.93815	4.60502	0.0141061	-1.5891	down
NewGene_3294	25	6	17	26	34	51	79	56	163	39	28	50	0.761351	0.17798	0.308228	0.393928	0.627762	0.964516	1.36462	1.9404	3.28404	1.06963	0.587338	0.634375	0.00510269	1.67092	up
gene-JEQ12_008548	5683	2021	4400	772	4016	2429	1263	2132	508	2536	1252	3371	227.142	89.1554	182.518	30.8809	159.845	105.599	53.1843	103.842	24.0889	113.784	52.8005	100.552	0.0488133	-0.812414	down
gene-JEQ12_018706	184	154	232	305	150	165	353	236	370	260	371	230	8.46151	7.79758	11.0498	14.0377	6.84405	8.24592	17.0967	13.1951	20.1746	13.4115	17.9748	7.89002	0.0288327	0.708818	up
gene-JEQ12_014345	1289	683	1729	315	1412	691	407	597	115	933	410	980	122.676	71.689	170.808	29.9412	133.785	71.5345	40.7945	69.1883	12.9247	99.6554	41.1359	69.599	0.0497138	-0.824194	down
gene-JEQ12_015325	303	1196	821	1190	1276	1175	3007	864	1467	617	2341	2022	2.38718	10.3996	6.70918	9.38975	10.0097	10.0724	24.9709	8.29565	13.7235	5.45704	19.4751	11.8919	0.0293498	0.823387	up
gene-JEQ12_015863	21	22	14	4	30	21	39	30	80	20	30	30	1.139	1.31114	0.764015	0.210928	1.59277	1.24308	2.21637	2.00252	5.18507	1.2182	1.73724	1.19958	0.0294361	1.25951	up
NewGene_7191	21	49	51	7	613	20	37	28	48	14	27	25	0.232781	0.626571	0.703928	0.070987	11.2104	0.334502	0.448662	0.513852	0.641689	0.219491	0.358932	0.225865	0.0291733	-1.76973	down
gene-JEQ12_016886	14	19	15	28	27	25	91	23	112	19	25	27	0.268813	0.399877	0.286185	0.528588	0.518102	0.513596	1.84018	0.531086	2.57377	0.400402	0.509519	0.382145	0.0173272	1.45091	up
gene-JEQ12_008251	15	20	21	18	34	31	51	15	57	31	42	40	0.518856	0.764023	0.756085	0.617944	1.17805	1.16476	1.86743	0.637328	2.3793	1.22343	1.56143	1.03257	0.0470531	0.898109	up
gene-JEQ12_010141	132	176	118	106	250	211	84	162	31	77	123	102	2.26077	3.31465	2.08831	1.80988	4.25391	3.92839	1.51203	3.36473	0.610001	1.47823	2.21331	1.29585	0.0381134	-0.721718	down
NewGene_15860	28	31	30	16	24	16	46	32	170	46	28	52	0.356264	0.436601	0.393388	0.20793	0.301821	0.214559	0.625965	0.500327	2.62188	0.669429	0.378651	0.497904	0.00555617	1.61772	up
gene-JEQ12_017003	141	49	413	37	159	70	16	40	0	4	7	59	9.03661	3.46147	27.4918	2.32557	10.1546	4.87408	1.03546	3.1007	0	0.269491	0.433328	2.78646	0.000154365	-2.8792	down
gene-JEQ12_004184	78	84	65	54	116	123	221	83	162	100	82	147	1.44661	1.71618	1.26123	0.999249	2.15536	2.50373	4.3425	1.87748	3.5848	2.08769	1.61721	2.04404	0.0397891	0.739207	up
gene-JEQ12_000606	18	25	27	11	23	7	67	25	14	46	50	34	1.02472	1.61017	1.60132	0.601269	1.31031	0.434802	4.12566	1.75823	0.958121	2.99385	3.06615	1.44915	0.0270132	1.11006	up
gene-JEQ12_001761	26	95	85	46	133	26	20	7	6	33	20	61	0.343766	1.40771	1.18951	0.621052	1.78034	0.370142	0.283346	0.114917	0.093795	0.498266	0.27506	0.611834	0.00472616	-1.57473	down
gene-JEQ12_006813	51	49	34	109	44	89	151	45	214	93	87	96	4.02338	4.29288	2.77327	8.69805	3.50227	7.70555	12.7033	4.36277	20.305	8.32813	7.30192	5.69706	0.0352387	1.02353	up
gene-JEQ12_019864	2268	3400	1595	3088	2688	722	971	1583	823	1319	990	952	212.594	351.849	155.122	289.963	250.967	73.5553	95.8774	180.859	91.5567	138.828	97.944	66.5924	0.00705353	-0.988881	down
gene-JEQ12_005891	275	228	427	392	367	395	837	232	498	323	541	627	3.8892	3.5707	6.27814	5.55659	5.1825	6.08102	12.5091	3.99674	8.38179	5.14225	8.09044	6.63771	0.0372698	0.610358	up
gene-JEQ12_017081	7222	19365	23170	3145	3857	20936	3424	4975	2188	6383	15984	6575	360.298	1066.33	1199.5	157.105	191.551	1136.09	179.959	302.528	129.534	357.539	841.529	244.776	0.0396621	-0.999388	down
NewGene_3431	80	85	89	0	101	32	23	20	0	10	6	44	1.19367	1.40186	1.39162	0	1.51283	0.513746	0.359435	0.363574	0	0.153376	0.093276	0.492996	0.0219663	-2.01454	down
gene-JEQ12_009087	72	99	115	209	164	168	188	293	148	171	302	223	2.84299	4.29996	4.72269	8.28985	6.43631	7.23384	7.84966	14.1514	6.92747	7.56686	12.5924	6.59304	0.016396	0.739754	up
NewGene_12657	69	55	43	55	63	46	27	23	0	19	53	44	1.05078	0.926506	0.68643	0.840333	0.958989	0.766631	0.426966	0.42649	0	0.323985	0.854163	0.497222	0.0464501	-1.09935	down
gene-JEQ12_005605	352	359	205	238	390	549	144	272	56	201	151	187	6.58936	7.41854	3.97083	4.45793	7.28221	11.1941	2.83985	6.21414	1.24461	4.21486	2.98275	2.60824	0.00343032	-0.988607	down
gene-JEQ12_005606	587	640	285	1465	634	924	474	182	392	194	250	382	17.498	21.0738	8.80781	43.7558	18.8315	29.9736	14.8769	6.60789	13.8746	6.48155	7.87158	8.48733	0.00208865	-1.21526	down
gene-JEQ12_005607	3124	1253	453	1773	2254	2662	919	889	502	1305	495	981	60.3002	26.6999	9.05611	34.2669	43.3279	55.8959	18.6814	20.9149	11.489	28.2794	10.0731	14.1254	0.00437231	-1.10466	down
gene-JEQ12_000287	501	1207	1505	631	1717	2083	149	460	138	620	683	944	6.24833	16.6311	19.4903	7.88546	21.3443	28.2839	1.95441	6.99065	2.04294	8.68508	8.99059	8.79411	0.000550259	-1.37131	down
gene-JEQ12_014050	668	675	263	742	667	654	1483	773	1658	589	608	993	16.1137	17.9542	6.58247	17.9096	16.0048	17.1463	37.6749	22.7056	47.4621	15.945	15.4615	17.8766	0.0219428	0.875551	up
gene-JEQ12_018617	20	33	49	73	123	49	26	0	0	6	36	49	0.756519	1.4419	2.00782	2.86689	4.81384	2.10027	1.07045	0	0	0.247773	1.49957	1.42119	0.0358124	-1.74575	down
gene-JEQ12_016540	780	592	1104	299	1197	575	579	299	178	448	391	1085	18.1962	15.2507	26.7415	6.98757	27.8294	14.6038	14.2239	8.50491	4.93386	11.7355	9.6183	18.9106	0.0436472	-0.657995	down
gene-JEQ12_004792	727	425	451	320	609	690	149	300	212	399	280	630	17.5893	11.3505	11.3284	7.75663	14.6695	18.175	3.78879	8.83482	6.0876	10.8264	7.1375	11.384	0.0133452	-0.70591	down
gene-JEQ12_004135	268	300	258	420	353	211	740	290	614	354	287	449	4.87819	6.04613	4.88309	7.68029	6.41091	4.17437	14.2272	6.45386	13.2983	7.24547	5.52814	6.10753	0.0420909	0.705381	up
gene-JEQ12_011089	327	560	151	83	475	249	107	227	56	157	155	312	3.97282	7.52129	1.89884	1.00925	5.74961	3.29098	1.37165	3.36151	0.809426	2.13441	1.98769	2.83084	0.0381912	-0.894818	down
gene-JEQ12_003551	301	177	187	194	217	184	506	294	412	261	256	216	13.4346	8.71576	8.66523	8.6509	9.63964	8.91422	23.8157	15.995	21.8454	13.0817	12.0534	7.20366	0.0234981	0.765349	up
gene-JEQ12_004346	190	156	95	101	114	90	7	41	35	51	121	59	18.4512	16.7305	9.51015	9.78691	11.0102	9.48229	0.672095	4.80323	3.96435	5.47757	12.4031	4.28723	0.00810148	-1.27183	down
gene-JEQ12_001059	331	402	438	368	434	481	78	223	88	275	402	377	2.83918	3.81174	3.90844	3.16676	3.715	4.49104	0.699088	2.3338	0.888502	2.64883	3.64519	2.41641	0.012539	-0.797688	down
gene-JEQ12_011319	26394	30705	27859	11593	28530	20672	7819	14820	8232	19818	16580	22399	1418.92	1821.96	1554.14	624.126	1527.21	1208.77	442.826	971.11	525.195	1196.24	940.652	898.675	0.0118629	-0.685848	down
gene-JEQ12_017570	439	41	281	152	97	229	16	31	0	121	178	29	37.9711	3.86862	25.2034	13.1576	8.28653	21.4913	1.40959	3.26304	0	11.6832	16.2413	1.85264	0.0241597	-1.74855	down
NewGene_12951	37	91	99	0	33	80	0	11	0	2	11	34	1.67104	4.44953	4.63455	0	1.34235	4.76453	0	0.585916	0	0.087983	0.503308	1.11017	0.00739079	-2.78952	down
gene-JEQ12_017571	280	181	269	281	189	240	409	255	653	320	264	269	8.48691	6.06057	8.44589	8.5159	5.68102	7.89531	13.0762	9.42642	23.5018	10.8803	8.44707	6.09029	0.038913	0.769172	up
gene-JEQ12_005847	224	240	228	951	493	436	1959	284	958	403	468	759	7.92891	9.37906	8.35156	33.7222	17.3632	16.7911	73.0957	12.2624	40.2531	15.9983	17.481	20.0453	0.0425946	0.994323	up
gene-JEQ12_009829	4223	3333	3212	2438	4340	1855	701	1578	577	3237	1222	3226	165.616	144.273	130.726	95.7291	169.475	79.103	28.9639	75.4047	26.8475	142.531	50.5784	94.4099	0.0148441	-0.902237	down
NewGene_20618	44	56	60	119	42	38	141	110	145	106	60	63	0.936734	1.46117	1.51966	2.90725	1.0139	1.11046	3.55571	3.25755	3.65981	2.68102	1.34773	1.05426	0.0444425	0.934232	up
NewGene_18482	41	32	23	24	26	29	16	7	0	22	6	11	1.34193	1.01627	0.839598	1.02859	0.849967	1.06733	0.740406	0.229736	0	0.706225	0.266668	0.247814	0.0204225	-1.48982	down
gene-JEQ12_010531	30	15	43	97	39	126	16	7	0	0	30	18	2.36174	1.28898	3.55923	7.71962	3.0391	10.9481	1.2933	0.595786	0	0	2.46041	1.06252	0.00316764	-2.41581	down
gene-JEQ12_014244	45	64	97	56	112	109	153	64	98	116	109	187	0.894279	1.39059	1.99793	1.1105	2.21747	2.35569	3.21602	1.53783	2.30322	2.5942	2.27585	2.77273	0.0282741	0.642896	up
gene-JEQ12_014242	571	668	595	893	812	819	1661	888	1094	991	1018	890	8.39226	10.8441	9.06926	13.148	11.8913	13.0879	25.7269	15.9199	19.0931	16.3589	15.7983	9.7684	0.00826991	0.69067	up
gene-JEQ12_010018	1036	609	229	284	383	201	254	174	177	197	292	500	138.84	90.0037	31.8649	38.0762	51.0154	29.2138	35.8357	28.3791	28.1341	29.5748	41.2068	49.9648	0.0304525	-0.861054	down
gene-JEQ12_014585	24	42	37	54	65	66	0	3	0	17	13	43	0.943762	1.82529	1.48772	2.14011	2.56264	2.82848	0	0.14493	0	0.74628	0.536848	1.27176	0.00787242	-2.13236	down
gene-JEQ12_017834	199	211	282	216	219	173	105	122	62	156	136	137	8.00398	9.36752	11.7728	8.69924	8.73444	7.54987	4.44045	5.98168	2.9478	7.03839	5.75762	4.09473	0.000795808	-0.825007	down
gene-JEQ12_015324	45	69	62	40	73	89	76	88	202	65	87	107	1.69653	2.89193	2.42704	1.51823	2.74408	3.66498	3.04528	4.06966	9.12063	2.74825	3.47678	3.03963	0.0272304	0.917746	up
gene-JEQ12_010479	1520	827	2571	703	1585	1108	1285	540	475	704	370	1734	9.66398	5.79996	16.9648	4.47233	10.0329	7.66259	8.60534	4.18276	3.58188	5.02407	2.48125	8.22631	0.0414036	-0.715047	down
gene-JEQ12_001334	50	56	62	98	131	105	298	45	173	65	122	226	0.610414	0.754361	0.793201	1.20351	1.60698	1.39993	3.87182	0.66642	2.52217	0.897118	1.5836	2.07386	0.0286751	0.956409	up
gene-JEQ12_009517	95	71	72	101	94	112	138	100	66	95	239	241	2.83964	2.34625	2.23427	3.01096	2.77955	3.64595	4.33708	3.65142	2.32075	3.17927	7.5329	5.38094	0.0186668	0.639914	up
gene-JEQ12_012184	379	307	362	252	403	352	101	226	49	198	249	309	8.40052	7.51478	8.31369	5.59647	8.89882	8.47356	2.35162	6.09089	1.27693	4.92569	5.82781	5.11182	0.00328936	-0.887629	down
NewGene_1890	199	234	173	301	105	223	402	249	101	226	435	857	1.00121	1.30984	2.45752	1.3562	0.638979	1.04594	1.68353	1.37306	0.973468	1.03556	2.37519	2.84337	0.0425363	0.724081	up
gene-JEQ12_020317	12	20	52	24	40	25	49	20	116	50	38	50	0.367805	0.669591	1.705	0.735204	1.25795	0.84778	1.63298	0.751106	4.35471	1.77859	1.26881	1.1824	0.0386447	1.12566	up
gene-JEQ12_007353	10031	10229	9903	4530	8794	10100	5440	4625	2882	7545	4938	10084	240.116	270.278	245.993	108.586	209.611	262.968	137.185	134.934	81.8667	202.797	124.752	180.152	0.0115348	-0.60057	down
gene-JEQ12_000884	1748	3867	4769	3279	4071	3322	1087	1449	550	2873	3066	1922	242.161	591.45	685.806	454.976	561.632	500.687	158.7	244.753	90.3693	446.881	448.401	198.762	0.00528245	-0.932192	down
gene-JEQ12_000881	107	54	227	109	143	58	9	16	0	71	46	80	12.8306	7.14641	28.1506	13.0045	16.9893	7.54041	1.07653	2.27267	0	9.43199	5.81282	7.08398	0.00944916	-1.75157	down
gene-JEQ12_000883	1687	6921	8759	3045	7892	4624	1381	2263	936	3741	5135	4325	95.6062	433.038	515.241	172.825	445.465	285.116	82.4561	156.316	62.9563	238.117	307.192	182.982	0.0191935	-0.903879	down
gene-JEQ12_018290	128	70	232	198	150	114	17	58	72	57	106	102	4.71462	2.81953	8.85154	7.29309	5.50943	4.56251	0.64667	2.57433	3.12141	2.32183	4.08965	2.79364	0.00881343	-1.08149	down
gene-JEQ12_018292	414	2523	1212	1994	3641	2721	1213	1303	454	1106	1358	1792	3.33393	22.4587	10.1401	16.1052	29.2428	23.8685	10.3072	12.8091	4.34366	10.0154	11.5606	10.7838	0.0370042	-0.772751	down
gene-JEQ12_008440	269	202	200	71	207	245	52	158	18	109	143	202	15.0219	12.4392	11.5648	3.97496	11.5202	14.8702	3.05125	10.7281	1.15324	6.82821	8.40917	8.39543	0.0470978	-0.849539	down
gene-JEQ12_017524	70	48	41	75	98	49	164	120	414	37	32	66	8.40849	6.31651	5.07821	9.02234	11.7639	6.41612	20.8934	17.6553	59.3641	5.02146	4.04167	5.94507	0.0202057	1.45444	up
gene-JEQ12_017523	47	38	29	43	39	24	77	125	203	20	25	67	4.5669	4.06182	2.89361	4.24119	3.77893	2.57114	8.00509	15.0302	23.7376	2.13689	2.50927	4.9096	0.0139328	1.46698	up
gene-JEQ12_017299	140	45	89	70	108	65	241	124	288	73	220	128	6.65252	2.35541	4.40711	3.30706	5.09544	3.34566	12.0965	7.1773	16.2777	3.86458	11.0891	4.55152	0.00493605	1.20816	up
gene-JEQ12_003313	249	333	186	197	163	112	321	500	343	511	132	256	31.2823	46.27	24.3025	24.7617	20.3789	15.2473	42.4973	76.6851	51.2652	72.1885	17.5312	23.9939	0.0424899	0.851567	up
gene-JEQ12_013999	19	54	39	30	109	66	153	28	139	49	98	172	0.320313	1.00581	0.672035	0.50504	1.82246	1.20381	2.7211	0.570219	2.7732	0.927521	1.74492	2.1666	0.022653	1.10805	up
gene-JEQ12_020390	94	104	107	144	141	194	223	169	237	138	233	198	1.83885	2.22872	2.15993	2.81516	2.74434	4.11393	4.58963	4.0168	5.5049	3.02712	4.80066	2.88616	0.0114152	0.720703	up
gene-JEQ12_020394	34	36	50	43	34	27	72	30	199	28	55	54	2.6197	3.05499	3.99496	3.28503	2.60489	2.2164	5.87885	2.81004	18.4084	2.41392	4.45064	3.11834	0.0339615	1.20574	up
gene-JEQ12_007588	696	261	578	265	618	428	252	312	153	274	247	451	39.6106	16.3977	34.1552	15.1104	35.036	26.4516	15.1025	21.6028	10.3218	17.5204	14.8276	19.1327	0.00735019	-0.72715	down
gene-JEQ12_003720	100	103	170	51	74	56	42	106	44	159	183	1395	5.7334	6.52766	10.1402	2.8925	4.24316	3.51489	2.53568	7.4223	2.95576	10.2912	11.1415	60.1001	0.0178064	1.45322	up
gene-JEQ12_004530	46	89	70	134	112	100	110	72	200	119	239	138	0.779688	1.65573	1.22071	2.27083	1.8926	1.83516	1.97087	1.47559	4.02908	2.26065	4.29262	1.75199	0.0461848	0.766419	up
gene-JEQ12_001134	39	0	56	4	39	43	102	82	96	145	33	84	0.876881	0	1.33138	0.088781	0.882876	1.06353	2.45632	2.27599	2.58938	3.72957	0.778147	1.43141	0.0115999	1.78314	up
gene-JEQ12_019759	2196	2804	1290	3152	2821	2456	4347	4311	3153	2069	4515	3592	65.8144	92.7609	40.1174	94.6245	84.1986	80.0754	137.31	157.543	112.179	69.6195	142.829	80.3551	0.0209311	0.637314	up
gene-JEQ12_000770	126	190	292	129	321	431	130	44	96	109	159	190	1.55886	2.60203	3.75552	1.60008	3.96459	5.82157	1.69026	0.657336	1.41612	1.51111	2.08162	1.7606	0.00325287	-0.988399	down
NewGene_7100	1078	875	1009	1167	1055	1308	1643	1236	2097	935	1633	1476	15.9478	14.2936	15.4867	17.289	15.5432	21.0547	25.6112	22.296	36.8315	15.5329	25.5053	16.2949	0.0269248	0.595656	up
gene-JEQ12_006934	120	170	90	156	196	363	274	233	172	214	304	435	2.77358	4.33446	2.14283	3.61098	4.50178	9.13037	6.67158	6.57888	4.72971	5.56703	7.42257	7.51408	0.0392258	0.596714	up
NewGene_9455	13	23	18	63	23	16	51	33	148	18	52	59	0.22869	0.464017	0.335086	1.17486	0.396348	0.3199	0.943257	0.640241	2.80368	0.36807	0.881544	0.771104	0.02754	1.37515	up
gene-JEQ12_001540	68	29	54	92	111	30	23	23	19	48	48	49	1.144	0.523509	0.943391	1.54836	1.86611	0.538174	0.394758	0.472871	0.361531	0.909272	0.841912	0.608145	0.0471733	-0.860837	down
gene-JEQ12_000928	327	255	262	237	300	457	129	218	65	285	168	235	11.359	9.7485	9.41484	8.21313	10.3505	17.2604	4.70765	9.21592	2.67754	11.0957	6.13709	6.07117	0.0213152	-0.700177	down
gene-JEQ12_015331	60759	44696	80318	36270	99272	58755	66301	26649	20442	38653	19583	75646	548.333	445.218	752.186	327.802	892.075	576.756	630.421	293.156	218.945	391.665	186.508	509.513	0.0436768	-0.608984	down
gene-JEQ12_011107	316	138	96	61	104	181	227	940	360	214	1182	243	2.89837	1.39588	0.911231	0.558656	0.949348	1.80558	2.19303	10.5288	3.91888	2.20113	11.4648	1.66068	0.000186162	1.88852	up
gene-JEQ12_007041	131	183	173	176	159	257	361	212	258	191	278	233	6.14189	9.45466	8.38612	8.23159	7.40067	13.0837	17.8128	12.0848	14.3386	10.026	13.7509	8.12158	0.0264238	0.599534	up
gene-JEQ12_003299	84	56	88	120	109	109	155	88	237	85	113	184	2.47183	1.80858	2.71435	3.55192	3.21234	3.51699	4.83887	3.17778	8.34603	2.83576	3.5201	4.06736	0.0468377	0.734686	up
gene-JEQ12_001078	37	28	13	49	48	26	117	51	201	76	22	53	1.35024	1.10618	0.471637	1.76956	1.73707	1.01114	4.52781	2.27972	8.75266	3.13429	0.828848	1.44066	0.00606912	1.6167	up
gene-JEQ12_001920	25	19	63	18	30	14	171	21	111	12	26	36	3.22893	2.75328	8.68966	2.41575	3.92022	1.91679	24.0306	3.31199	17.5446	1.71008	3.63366	3.53255	0.0468356	1.35364	up
gene-JEQ12_017699	100	88	72	102	125	95	320	85	196	82	83	171	2.44822	2.36851	1.80722	2.49616	3.04872	2.5075	8.24968	2.51832	5.69986	2.23237	2.13723	3.12257	0.0492934	0.791912	up
gene-JEQ12_010749	86	57	92	68	104	130	60	57	18	42	75	102	6.47802	4.72341	7.17624	5.07699	7.7891	10.6453	4.762	5.22833	1.61125	3.51314	5.92933	5.70017	0.0424959	-0.62255	down
gene-JEQ12_006805	31	79	88	59	64	59	125	76	43	80	115	181	0.585315	1.63028	1.72242	1.1133	1.1862	1.21233	2.47498	1.735	0.942438	1.68457	2.28133	2.54554	0.0367837	0.663418	up
gene-JEQ12_011462	144	158	195	180	241	306	373	214	472	157	263	394	1.59759	1.93	2.25024	2.00555	2.66815	3.69401	4.36314	2.8937	6.21968	1.96096	3.07822	3.27023	0.0230399	0.74755	up
gene-JEQ12_002830	572	470	287	383	646	520	176	291	176	328	275	611	13.3818	12.1143	6.95524	8.9734	15.0343	13.2269	4.33456	8.2806	4.87276	8.59681	6.77899	10.6659	0.0117542	-0.651877	down
gene-JEQ12_008109	1154	797	930	746	997	1052	555	587	361	600	562	998	3.50206	2.66957	2.92942	2.26595	3.01253	3.4725	1.77294	2.17189	1.2984	2.04292	1.79797	2.26184	0.0001146	-0.625132	down
gene-JEQ12_006948	65	67	72	85	54	93	155	84	138	91	113	97	1.89182	2.13797	2.16174	2.47526	1.54048	2.92785	4.75206	2.94921	4.76845	2.9658	3.46679	2.09122	0.0247145	0.741664	up
gene-JEQ12_015458	49	37	81	61	52	57	163	48	176	53	72	112	1.84641	1.56725	3.2034	2.32902	1.97736	2.37404	6.58116	2.21731	7.99285	2.257	2.87581	3.18703	0.0191734	1.02986	up
gene-JEQ12_014268	108	173	219	395	299	293	626	188	394	240	382	501	1.46744	2.58837	3.08881	5.37705	4.05082	4.33693	8.97569	3.10734	6.35729	3.66884	5.47689	5.08531	0.0451061	0.703071	up
gene-JEQ12_000528	1161	435	267	438	560	424	258	128	138	325	147	275	12.3616	5.10325	2.94983	4.66373	5.93191	4.90813	2.89119	1.65049	1.73612	3.88011	1.64217	2.18342	0.000299186	-1.34533	down
gene-JEQ12_009125	5	42	17	22	30	13	60	14	114	27	46	41	0.129944	1.31624	0.499044	0.616591	0.85643	0.394159	1.82259	0.478485	3.91319	0.876058	1.39341	0.881779	0.0269813	1.41128	up
gene-JEQ12_006968	187	37	202	96	195	100	398	246	146	81	300	224	4.70193	1.01251	5.27766	2.4248	4.88942	2.74375	10.5621	7.54821	4.36829	2.29005	7.99105	4.21645	0.0461968	0.838395	up
gene-JEQ12_018743	64	112	150	130	140	108	192	110	191	125	150	249	1.51952	2.94174	3.69203	3.0923	3.31679	2.78092	4.80607	3.18888	5.38076	3.32584	3.75382	4.41128	0.0402348	0.591689	up
gene-JEQ12_002924	73359	63812	98844	52638	154896	73815	90648	32806	29629	48617	23662	107056	601.54	577.55	841.091	432.266	1264.72	658.373	783.153	327.903	288.353	447.61	204.769	655.177	0.0496307	-0.627791	down
gene-JEQ12_009572	1061	844	455	597	1183	1009	1517	1640	2152	583	748	1659	6.19404	5.43959	2.75512	3.49164	6.88089	6.40781	9.33347	11.6717	14.9157	3.8182	4.60951	7.23241	0.0233863	0.844019	up
gene-JEQ12_006446	41	67	49	40	41	77	104	96	72	102	72	53	2.07871	3.74928	2.57315	2.0258	2.06254	4.27747	5.56543	5.93419	4.32109	5.83725	3.88048	2.01645	0.033117	0.784538	up
gene-JEQ12_016102	247	172	480	274	506	486	155	185	120	277	236	464	2.75569	2.1162	5.5653	3.06521	5.6346	5.9134	1.82712	2.52193	1.59437	3.46984	2.7826	3.87686	0.0388242	-0.586017	down
gene-JEQ12_015821	474	315	774	382	655	446	69	153	152	430	403	303	5.95169	4.35945	10.0811	4.79918	8.19121	6.08157	0.900576	2.33012	2.26021	6.06272	5.33163	2.83879	0.00999477	-0.966946	down
gene-JEQ12_007076	40	18	104	17	16	17	26	19	15	65	106	533	1.07347	0.518335	2.90467	0.453373	0.431695	0.482056	0.741177	0.610438	0.480551	1.95278	3.01619	10.7711	0.037837	1.51117	up
gene-JEQ12_018664	230	247	241	224	280	319	447	368	395	333	438	369	9.71678	11.5628	10.6052	9.50787	11.8099	14.7078	19.9601	18.9946	19.8752	15.8568	19.5703	11.6738	0.000980939	0.707644	up
gene-JEQ12_008058	130	203	515	318	577	83	98	92	40	193	40	62	5.24535	9.02583	21.5303	12.8541	23.1819	3.62369	4.13558	4.5032	1.9095	8.71943	1.68233	1.84041	0.00116027	-1.66031	down
NewGene_20185	27	20	54	21	27	19	84	58	78	51	30	33	0.621044	0.475003	1.25622	0.466565	0.575533	0.45703	1.97222	1.55663	2.05394	1.3571	0.778471	0.542807	0.016396	1.17214	up
gene-JEQ12_019204	101	66	102	77	48	44	43	120	660	62	80	41	4.43322	3.175	4.6472	3.37188	2.06546	2.09928	1.96402	6.41243	34.3666	3.01758	3.66856	1.32198	0.024509	1.58063	up
NewGene_12478	42	35	121	33	27	90	114	59	174	71	135	79	0.634325	0.583265	1.90537	0.490779	0.404667	1.47899	1.81468	1.09404	3.1414	1.21082	2.16146	0.893037	0.0326587	1.03132	up
[truncated: 46 more rows]

## Sheet: B_vs_D.DEG
Table S7 Differentially expressed gene results
[truncated: 719 more rows]

[truncated: 1 more sheets: C_vs_D.DEG]
