# Supplementary material for: Multi-omics reveals effects of diet FNDF/starch level on growth performance and rumen development of Hu sheep
Source: Front Microbiol. 2025 Aug 5;16:1601950. doi: 10.3389/fmicb.2025.1601950 (PMC12361173; doi:10.3389/fmicb.2025.1601950)
Supplement: Supplementary file 8 [file Table_8.xlsx]

## Sheet: patterns 1 
Table S8 Gene expression patterns 1 and expression in different groups
Gene ID	Gene Name	A	B	C	D
NewGene_10457	FALSE	-0.639631	-0.0823605	0.336991710473137	0.385000153104918
NewGene_11550	--	-0.416164	-0.136033	0.115897172208643	0.436299557691733
NewGene_12190	--	-0.436338	-0.0210236	0.0971693779142602	0.360192315438762
NewGene_1454	--	-0.517144	-0.0861794	0.17519872269127	0.428124628951331
NewGene_15516	--	-0.453903	0.013487999000052	0.260346810109381	0.180068508615204
NewGene_15626	--	-0.297417	-0.195456	0.0942090716694517	0.398663583634731
NewGene_15846	--	-0.355514	-0.184392	0.117018952852486	0.422887092712253
NewGene_16275	--	-0.388242	-0.150918	0.256242555422951	0.282917568783477
NewGene_16542	--		0.115465672417841	0.16264871374962	0.168113398373547
NewGene_17656	--	-0.478195	-0.168651	0.178920028049767	0.46792567879633
NewGene_18910	LOC102172005	-0.475387	-0.193128	0.461185728249272	0.207329367366159
NewGene_19679	--	-0.470969	0.0365636507188452	0.126463953047989	0.307941667068019
NewGene_19946	--	-0.340528	-0.278119	0.150783124573344	0.467863920983807
NewGene_2526	POMT2	-0.30646	-0.139937	0.0720862579059465	0.374310633425439
NewGene_2692	--	-0.409604	-0.183266	0.055831244754279	0.537039482154368
NewGene_3294	--	-0.546685	-0.30307	0.385354137073524	0.464400716053023
NewGene_3436	--	-0.358187	-0.0214556	0.235486515625989	0.144156099845807
NewGene_4579	--	-0.56027	0.0180939281825838	0.237747086873244	0.304429161757314
NewGene_5201	--	-0.65978	0.0608653860615025	0.19145269223595	0.407461911346781
NewGene_5897	--	-0.583003	-0.126112	0.329632719765944	0.379482692048498
NewGene_6058	--	-0.576396	-0.0455254	0.221941797639112	0.399979981342626
NewGene_63	--	-0.438579	-0.0973309	0.199962721403658	0.335947110186315
NewGene_6420	--	-0.376213	-0.358646	0.170930258833844	0.563928243286166
NewGene_6976	--	-0.297159	-0.223997	0.223590499121709	0.297565511270524
NewGene_712	LYZ	-0.540358	-0.0821718	0.150206719847953	0.472322874270275
NewGene_7615	--	-0.563558	0.019232517990271	0.125008273389353	0.419317094767535
NewGene_9164	--	-0.375632	-0.137395	0.167234221135131	0.34579293886285
gene-JEQ12_000013	--	-0.569528	-0.0333585	0.32411983077325	0.278766
gene-JEQ12_000417	--	-0.332948	-0.259539	0.307702513126323	0.284785063650803
gene-JEQ12_000465	MSH4	-0.392918	-0.109739	0.126294571557997	0.376362043830936
gene-JEQ12_000509	ZNHIT6	-0.521116	-0.24449	0.249153864182837	0.516452073718974
gene-JEQ12_000594	SLC30A7	-0.363689	-0.108652	0.0947327637251587	0.377607872898245
gene-JEQ12_000980	SLC25A44	-0.401999	-0.0460525	0.0741569687315176	0.373894831361016
gene-JEQ12_001260	--	-0.413572	-0.0444051	0.193882260026107	0.264094962445426
gene-JEQ12_001372	--	-0.236482	-0.189668	0.233159713068231	0.192990614707717
gene-JEQ12_001422	--	-0.324534	-0.214924	0.0778023927759399	0.461655670487825
gene-JEQ12_001851	UBASH3A	-0.44986	-0.00663089	0.258629023437897	0.197862124460155
gene-JEQ12_002169	LATS2	-0.438175	0.0419087797594155	0.144623620398379	0.25164303151628
gene-JEQ12_002208	RABGGTB	-0.525969	-0.0127521	0.0962474041848793	0.442473897385161
gene-JEQ12_002220	NDFIP2	-0.499451	-0.00245168	0.155211696600469	0.346690796243399
gene-JEQ12_002336	ATP11A	-0.322235	-0.14289	0.0719328757297562	0.393192416924346
gene-JEQ12_002365	--	-0.433642	0.0799882762139756	0.0550010690811191	0.29865246697101
gene-JEQ12_002369	SLC16A6	-0.318783	0.0507007274155071	0.108338238072623	0.159744519486378
gene-JEQ12_002580	NARF	-0.508342	0.161137345312665	0.0623831089034006	0.28482149869556
gene-JEQ12_002650	--	-0.568478	0.122369999920864	0.132594338325866	0.313513173179321
gene-JEQ12_002883	SKAP1	-0.455269	0.0468219250758528	0.0813310960757847	0.327115731166695
gene-JEQ12_003046	NTN1	-0.59388	-0.0294348	0.256579870237929	0.366735403799876
gene-JEQ12_003061	PER1	-0.647029	-0.130479	0.29150155873086	0.486006000017217
gene-JEQ12_003117	LOC101117600	-0.606602	-0.0438436	0.241080376545894	0.409364737166466
gene-JEQ12_003169	XAF1	-0.550173	-0.0372354	0.121945586245041	0.465463178052417
gene-JEQ12_003534	CR2	-0.532767	-0.17194	0.341537161572547	0.363169842966245
gene-JEQ12_003829	DVL1	-0.459439	0.10773900766506	0.084940964928685	0.266759058641496
gene-JEQ12_003889	RABGAP1L	-0.353573	-0.0552263	0.0917493827390734	0.317050058911686
gene-JEQ12_003930	--	-0.471579	0.0110841459688822	0.213273107799515	0.247221966858616
gene-JEQ12_004072	--	-0.557692	-0.165041	0.217914980373793	0.504818050016206
gene-JEQ12_004120	--	-0.571331	0.0607133178805968	0.0645252454233245	0.446092564898191
gene-JEQ12_004160	PIP4K2A	-0.459989	0.0955271188428388	0.0812857454310802	0.283175819526016
gene-JEQ12_004184	CDNF	-0.609701	-0.137476	0.284981753929291	0.462195188643642
gene-JEQ12_004205	CACNB2	-0.321965	-0.261486	0.24620056449753	0.337250411533544
gene-JEQ12_004252	SEC23B	-0.490099	0.0874020638087298	0.034212044598652	0.368485162310689
gene-JEQ12_004326	DIP2C	-0.442515	0.00363556878197069	0.17869803989528	0.260181375724257
gene-JEQ12_004872	FOXF1	-0.435887	-0.126804	0.114751174401354	0.447939664933606
gene-JEQ12_004886	BANP	-0.405938	-0.260097	0.249607684210305	0.416427509715908
gene-JEQ12_005001	--	-0.405413	-0.050715	0.0750868383294085	0.381041212811353
gene-JEQ12_005023	USB1	-0.519916	0.0557322781135805	0.18022328324744	0.283960153084384
gene-JEQ12_005671	--	-0.560263	0.0521225887664833	0.247475180296409	0.26066499258725
gene-JEQ12_005921	IL18	-0.546457	-0.0295621	0.173922124580664	0.402096884725085
gene-JEQ12_006019	--	-0.376475	0.0164998019009475	0.0989685644045677	0.261006238703353
gene-JEQ12_006078	LYVE1	-0.467363	-0.147614	0.20858433373352	0.406392550764533
gene-JEQ12_006446	--	-0.735304	-0.175294	0.384289726991075	0.526308210548392
gene-JEQ12_006720	DOCK2	-0.486496	0.0914670006479072	0.19147901343247	0.203550172669113
gene-JEQ12_006813	SREK1IP1	-0.320845	-0.369308	0.437071019367879	0.253082543827266
gene-JEQ12_006903	FYB1	-0.41577	-0.0631932	0.142873817338307	0.336089669174961
gene-JEQ12_006934	NPR3	-0.359664	-0.292286	0.160822206995517	0.491128562784072
gene-JEQ12_007395	--	-0.263857	-0.123502	0.133362564894384	0.253997112579647
gene-JEQ12_007420	GRK3	-0.556509	-0.0242865	0.224963742611822	0.355831910200733
gene-JEQ12_007492	DEPDC5	-0.318765	0.00861464953251967	0.186804104929273	0.123345768446373
gene-JEQ12_007638	--	-0.540207	-0.115081	0.142246789978469	0.513041241559016
gene-JEQ12_007770	--	-0.412309	-0.0753403	0.0923781231290204	0.39527105239026
gene-JEQ12_007844	PSTPIP1	-0.519024	0.135951284124253	0.0993878151958021	0.283684519224873
gene-JEQ12_008098	--	-0.358413	0.0431228457933188	0.220003387361017	0.0952865900816229
gene-JEQ12_008255	TATDN2	-0.480743	0.0158254810229561	0.190637979319203	0.274279928625113
gene-JEQ12_008330	KBTBD8	-0.387147	0.0272655807298425	0.204955076545709	0.154926088078562
gene-JEQ12_008791	MRPL50	-0.542142	-0.0214882	0.21383599710321	0.349793748992657
gene-JEQ12_008922	DPYSL2	-0.516744	0.0916296249232609	0.167326115907657	0.25778803345957
gene-JEQ12_008924	BNIP3L	-0.515576	-0.0409654	0.0857463749531497	0.470795420210155
gene-JEQ12_009120	KLF9	-0.587053	-0.0819034	0.224816006949318	0.444140375927566
gene-JEQ12_009185	--	-0.242345	-0.169519	0.14630605912058	0.265558809867041
gene-JEQ12_009438	GULP1	-0.389534	-0.391902	0.372141079043468	0.409294202346789
gene-JEQ12_009541	KLHL41	-0.587695	-0.124234	0.23755611079146	0.474372367795633
gene-JEQ12_009708	GLS	-0.413269	-0.0370418	0.159456080995342	0.290854641909718
gene-JEQ12_009832	--	-0.522501	0.00221230330185751	0.164071898032907	0.3562163735745
gene-JEQ12_009987	--	-0.546354	0.159250183112774	0.124333667988364	0.262770463776404
gene-JEQ12_010088	RSRP1	-0.482653	0.0279017291599457	0.0637381812964009	0.391012932147569
gene-JEQ12_011261	EIF1AD	-0.473416	-0.0157351	0.132110557349412	0.35704047596549
gene-JEQ12_011351	--	-0.36059	-0.0979891	0.123813323474768	0.334765245994049
gene-JEQ12_011481	--	-0.554255	-0.259191	0.203301975223208	0.610144075946863
gene-JEQ12_011737	CPXM2	-0.601297	0.09036701898739	0.196744232264886	0.314185282439854
gene-JEQ12_011827	--	-0.535669	0.0393744749879494	0.0946849166417509	0.401609241959251
gene-JEQ12_012013	C24H18orf25	-0.561244	-0.0965579	0.104443347777265	0.553358702545581
gene-JEQ12_012063	NEDD4L	-0.405531	-0.203133	0.0998902175030496	0.508774033568335
gene-JEQ12_012243	--	-0.417233	-0.0528349	0.252075454854015	0.217992382819769
gene-JEQ12_012832	EGLN1	-0.471692	0.111832729470574	0.178164869410216	0.181694374097408
gene-JEQ12_012929	--	-0.547805	-0.0373152	0.296160872828269	0.288959283623734
gene-JEQ12_013055	GDF10	-0.66092	-0.00336183	0.310627313887804	0.353654911469744
gene-JEQ12_013476	FNBP1	-0.470308	-0.0867857	0.132453415187615	0.424640335283859
gene-JEQ12_013725	LOC102274174	-0.469957	0.0201066072944522	0.345922223330345	0.103928000188817
gene-JEQ12_013898	--	-0.591761	-0.0381125	0.117873780666264	0.511999533904239
gene-JEQ12_013974	--	-0.338374	-0.0501876	0.0928976801084969	0.295663750605063
gene-JEQ12_014077	--	-0.61687	0.132969354602532	0.163676674815683	0.320223943516668
gene-JEQ12_014544	CTDSP2	-0.515486	0.134899441687079	0.0410240617890496	0.339562160906224
gene-JEQ12_014722	CHPT1	-0.503616	0.0222325460094996	0.17589345263811	0.305489752331442
gene-JEQ12_014809	IL2RB	-0.508883	0.118667252521094	0.0332097240633784	0.357006284982064
gene-JEQ12_014837	TMTC1	-0.641326	0.0385303210285004	0.144825484426456	0.457970115393549
gene-JEQ12_014993	--	-0.648355	-0.0559398	0.345667317481583	0.358627877028471
gene-JEQ12_015134	LOC101690214	-0.54499	0.0710160235813477	0.219877369186778	0.254096342285928
gene-JEQ12_015260	IL17REL	-0.547293	0.00808586500509412	0.206340095716159	0.332867105564172
gene-JEQ12_015432	--	-0.642121	-0.00473174	0.20868179627965	0.438171340300283
gene-JEQ12_015572	--	-0.532464	-0.166857	0.454157421737284	0.245163193203476
gene-JEQ12_015668	CPED1	-0.320291	-0.342553	0.207232681052285	0.455611487002572
gene-JEQ12_015754	AKR1D1	-0.491599	0.0776828321770147	0.134329379027227	0.279586799372488
gene-JEQ12_015820	--	-0.525312	0.154448470943338	0.147241488336797	0.223622162942831
gene-JEQ12_015890	LOC106503979	-0.481762	-0.244378	0.224197037352572	0.501942888425537
gene-JEQ12_015921	LOC106501766	-0.614862	0.0891885629947378	0.24939759802478	0.276276002450428
gene-JEQ12_015987	GFPT2	-0.34455	-0.140194	0.0927579971287562	0.391985601177331
gene-JEQ12_016327	LOC101117505	-0.380409	0.0213489014380761	0.203131073048608	0.155929269742907
gene-JEQ12_016470	SIRT6	-0.494478	0.0321727442935389	0.142615631361211	0.319689922180864
gene-JEQ12_016471	--	-0.671907	-0.0464455	0.149621809441466	0.568730565882277
gene-JEQ12_016490	--	-0.507125	0.0898415614530639	0.0682563368048936	0.349027375662847
gene-JEQ12_016886	LOC101103472	-0.236917	-0.266828	0.256328671966345	0.247415556280288
gene-JEQ12_016960	--	-0.476587	0.137476423054579	0.202143676136146	0.136966909851719
gene-JEQ12_017116	--	-0.419894	0.0991174358563298	0.0478060861426806	0.272970711893716
gene-JEQ12_017195	UGT8	-0.558854	-0.0200788	0.330769091459934	0.248163585401668
gene-JEQ12_017288	SNCA	-0.749583	-0.163931	0.419046347583254	0.494467539605857
gene-JEQ12_017296	HERC6	-0.531506	-0.174176	0.234391673533002	0.471290654695225
gene-JEQ12_017524	CXCL10	-0.621656	-0.541763	0.624023810659735	0.539394867282834
gene-JEQ12_017554	LOC102172613	-0.461161	-0.143565	0.0600540067995032	0.544672089329477
gene-JEQ12_017645	BLOC1S4	-0.497768	0.028244359576354	0.264101934046919	0.205421675915026
gene-JEQ12_017687	--	-0.432823	-0.0269777	0.11519921896481	0.344601330510462
gene-JEQ12_017852	--	-0.283934	-0.102532	0.0957692418306906	0.290697195321158
gene-JEQ12_018450	ACOT6	-0.473592	-0.0182903	0.163178451045479	0.328703541597355
gene-JEQ12_018481	NEK9	-0.47178	0.102885077581061	0.0892259648563076	0.279668673360943
gene-JEQ12_018512	ALKBH1	-0.406823	0.0102602271855043	0.22606772342176	0.170495249346994
gene-JEQ12_018906	STX11	-0.469856	0.0149327939689501	0.268534277987836	0.186388572074466
gene-JEQ12_019387	CRISPLD1	-0.551974	0.0421950818044952	0.0454828521573358	0.464295658362894
gene-JEQ12_019828	--	-0.409928	-0.0136752	0.0848774660016494	0.338725333538138
gene-JEQ12_020341	CD40LG	-0.603623	0.0605465672983749	0.291733989807385	0.251342720512955
gene-JEQ12_020518	--	-0.505324	-0.0729788	0.219825172533185	0.358477738221106

## Sheet: patterns 2 
Table S8 Gene expression patterns 2 and expression in different groups
Gene ID	Gene Name	A	B	C	D
NewGene_10440	--	0.445622872253836	0.000757254371338112	-0.0699899	-0.37639
NewGene_10971	--	0.30379707325339	0.00543953944429454	-0.380685	0.0714488824717296
NewGene_11722	LOC509946	0.270723950442875	-0.0753936	0.0570772099329082	-0.252408
NewGene_12979	--	0.25635632082864	0.0467599509934882	-0.0881136	-0.215003
NewGene_13622	--	0.376400119307405	0.108757229916572	-0.326515	-0.158642
NewGene_13723	MANF	0.17553869662993	0.0292634919329726	-0.288237	0.0834349439629389
NewGene_13825	SERPINI1	0.401663855132142	-0.0803613	-0.180972	-0.14033
NewGene_14241	E2F3	0.11628999094791	0.00416523897024446	-0.132417	0.0119618125273893
NewGene_1508	LOC108635377	0.129211200376369	0.00908994386067341	-0.0649493	-0.0733519
NewGene_1613	PDE4DIP	0.169626434963143	-0.0648483	0.0899286262283545	-0.194707
NewGene_16393	--	0.371752417747263	-0.0207424	-0.0745301	-0.27648
NewGene_16697	--	0.285052590938862	0.153123344561622	0.102015248713759	-0.540191
NewGene_16940	--	0.284926636496885	0.123848041591361	0.0182724073919192	-0.427047
NewGene_17062	GYG2	0.280055309710959	0.154783397848528	0.00644429545343916	-0.441283
NewGene_17254	--	0.0580313586234158	0.0574839139469758	0.0140087248394583	-0.129524
NewGene_18482	--	0.130007114908446	0.231088738964979	-0.337033	-0.0240629
NewGene_1918	--	0.529875173140486	0.0121000605737041	-0.199875	-0.342101
NewGene_20456	--	0.294134307310471	-0.104529	-0.109498	-0.0801078
NewGene_20536	--	0.195271235218021	0.123931316659338	-0.203564	-0.115638
NewGene_20705	--	0.213825158340095	-0.0916198	0.0559481101166582	-0.178153
NewGene_20916	--	0.310124039927365	-0.0805176	-0.287822	0.0582156426322793
NewGene_2176	LOC109269005	0.36986257624512	0.0683462278497868	-0.0946384	-0.34357
NewGene_2395	--	0.297213802645082	-0.0396054	-0.28055	0.0229417320344334
NewGene_3291	--	0.273829082534031	-0.0381043	-0.110945	-0.12478
NewGene_3821	PCNT	0.316380954518609	-0.00239912	-0.115483	-0.198499
NewGene_4313	HOMER1	0.193426746044055	-0.132607	0.0649660115131319	-0.125786
NewGene_665	LOC101408385	0.365052612348029	-0.0265358	-0.0996949	-0.238822
NewGene_6910	--	0.357042099849402	0.044159032911623	-0.05435	-0.346851
NewGene_7918	--	0.144690514075704	0.18349034442991	-0.283796	-0.0443852
NewGene_8246	--	0.363171070332047	0.044886793413521	-0.158626	-0.249432
NewGene_8959	--	0.0896304462738988	-0.0980455	0.218457417771861	-0.210042
NewGene_9180	--	0.286515060842891	0.101176660521386	-0.037496	-0.350196
NewGene_944	--	0.295042637175136	-0.0354148	-0.0175028	-0.242125
gene-JEQ12_000166	PRELID1	0.152050957903791	-0.0493152	0.161307341523558	-0.264043
gene-JEQ12_000260	--	0.141916018808832	0.0470863573062266	0.0304659648671155	-0.219468
gene-JEQ12_000301	--	0.316407139206576	-0.192261	-0.0257648	-0.098381
gene-JEQ12_000306	TRABD2B	0.125810947476772	-0.0147432	0.147107369356655	-0.258175
gene-JEQ12_000438	IL12RB2	0.307977175206949	0.209810643183955	-0.216802	-0.300986
gene-JEQ12_000521	LMO4	0.240272243405077	0.210799492597872	-0.137779	-0.313293
gene-JEQ12_000569	ALG14	0.326361657876197	-0.0689604	-0.144941	-0.112461
gene-JEQ12_000579	--	0.247687317118929	0.0135915835742337	-0.359253	0.0979741181200819
gene-JEQ12_000631	--	0.299455833240632	0.0118976287338874	-0.113106	-0.198247
gene-JEQ12_000713	ATP1A1	0.244348081683459	0.137750374249286	-0.131978	-0.25012
gene-JEQ12_000850	THEM4	0.401566493814087	-0.135679	-0.0378146	-0.228073
gene-JEQ12_000851	--	0.192127881137433	0.00899309962543349	0.00382811824785634	-0.204949
gene-JEQ12_000904	S100A16	0.255747827398495	0.140777661021647	-0.122262	-0.274264
gene-JEQ12_000932	KCNN3	0.0760271560881465	0.150314094858651	-0.0175441	-0.208797
gene-JEQ12_000947	SLC50A1	0.263839269219352	0.0323847960905521	-0.175738	-0.120486
gene-JEQ12_000951	MUC1	0.0421353271697549	0.0104903012250644	0.190611375195955	-0.243237
gene-JEQ12_001041	CADM3	0.367895452229109	0.0332129167821642	-0.235123	-0.165985
gene-JEQ12_001058	TAGLN2	0.192458225782556	0.200763131397622	-0.142321	-0.2509
gene-JEQ12_001059	--	0.343767713390571	0.254634774738969	-0.329524	-0.268879
gene-JEQ12_001141	POU2F1	0.106578551956546	-0.0497673	0.186272005229018	-0.243083
gene-JEQ12_001407	--	0.178392231593505	-0.124418	-0.0188863	-0.0350881
gene-JEQ12_001462	--	0.136273816223347	0.177953946191914	-0.0909761	-0.223252
gene-JEQ12_001523	MAP3K13	0.222040856037456	-0.0761194	-0.00822544	-0.137696
gene-JEQ12_001543	--	0.190814279350171	-0.0503584	0.0090981029374384	-0.149554
gene-JEQ12_001566	SOX2	0.168314470130191	0.0531056234735248	0.0203010380627973	-0.241721
gene-JEQ12_001657	PTX3	0.282714144645087	0.17299316889063	0.0186964683140678	-0.474404
gene-JEQ12_001749	ATP1B3	0.217179087161236	0.0465970486780893	0.0197697455642629	-0.283546
gene-JEQ12_001786	IL20RB	0.226440980644266	0.13646359437567	-0.141799	-0.221105
gene-JEQ12_001827	LOC110140454	0.346484835868725	-0.0631195	-0.238024	-0.0453417
gene-JEQ12_001932	LOC101114408	0.123354216909227	-0.0212696	0.165871456325398	-0.267956
gene-JEQ12_002023	GTF2F2	0.316890353672846	-0.160716	-0.0177972	-0.138377
gene-JEQ12_002036	ESD	0.351995693407614	0.0969945832438617	-0.219981	-0.229009
gene-JEQ12_002092	SERTM1	0.381933322975144	0.00933865935876099	-0.0606671	-0.330605
gene-JEQ12_002479	ST6GALNAC2	0.248586180266849	0.239246916776665	-0.131013	-0.35682
gene-JEQ12_002697	ETV4	0.372902141381675	0.212158815238041	-0.379936	-0.205125
gene-JEQ12_002934	--	0.149745333064211	0.110809903247113	0.00394363963971944	-0.264499
gene-JEQ12_003068	TRAPPC1	0.218994140040232	0.0457060677729233	-0.0590579	-0.205642
gene-JEQ12_003100	TNK1	0.167244324101349	-0.0292884	-0.0039349	-0.134021
gene-JEQ12_003104	GPS2	0.175604296727266	-0.0263371	0.054803691810525	-0.204071
gene-JEQ12_003245	ANKRD13B	0.222494839551108	0.00905775137251963	-0.164026	-0.067527
gene-JEQ12_003280	TMEM97	0.416443899399706	0.108012164813485	-0.357614	-0.166842
gene-JEQ12_003500	NUAK2	0.275566898378673	0.18241820800205	-0.16602	-0.291965
gene-JEQ12_003657	SELP	0.200038204973121	0.120662496743617	-0.133203	-0.187498
gene-JEQ12_003758	HES2	0.339191274850727	0.0911268440886812	-0.151426	-0.278892
gene-JEQ12_003881	PRDX6	0.264559286204108	0.0989809016376721	-0.0253597	-0.338181
gene-JEQ12_003963	--	0.290970891338789	-0.0963826	-0.225618	0.0310301219230402
gene-JEQ12_003994	IRF6	0.301235212630147	-0.0945276	-0.0783055	-0.128402
gene-JEQ12_004005	--	0.179744592039675	0.111754419029921	0.036163933164377	-0.327663
gene-JEQ12_004133	PDSS1	0.243319067279489	0.022210678752403	-0.103908	-0.161621
gene-JEQ12_004167	--	0.331027117158944	-0.179403	0.00564638347879054	-0.15727
gene-JEQ12_004217	MAP3K8	0.148015218602545	0.312492296768389	-0.38151	-0.0789971
gene-JEQ12_004244	OVOL2	0.211370405646316	0.215503712760278	-0.00853696	-0.418337
gene-JEQ12_004343	FERMT1	0.351686142498925	-0.103551	-0.0774598	-0.170675
gene-JEQ12_004371	--	0.281390971943418	-0.0874699	-0.0504967	-0.143424
gene-JEQ12_004374	--	0.2580895498909	-0.030024	-0.00564788	-0.222418
gene-JEQ12_004577	PIGU	0.324050119219646	-0.120286	-0.146137	-0.0576272
gene-JEQ12_004583	GSS	0.21275054504587	0.168833450946977	-0.219175	-0.162409
gene-JEQ12_004930	ORC6	0.34544482125163	-0.0194761	-0.187036	-0.138933
gene-JEQ12_005003	--	0.272484050469322	-0.103002	-0.0741617	-0.0953204
gene-JEQ12_005075	ZDHHC1	0.2775549433391	0.0218449768432309	-0.173097	-0.126303
gene-JEQ12_005110	CDH3	0.242526193128868	0.00172721765913453	-0.0441323	-0.200121
gene-JEQ12_005362	PAFAH1B3	0.108970253921435	0.154483758035041	0.036625144125054	-0.300079
gene-JEQ12_005500	--	0.239215083331707	-0.072415	-0.185977	0.019177203733866
gene-JEQ12_005736	--	0.24820040848103	0.0353937400041104	-0.122049	-0.161545
gene-JEQ12_005845	--	0.251949651312853	-0.05658	0.0439396423506691	-0.239309
gene-JEQ12_005871	SESN3	0.173909039218465	0.132102848959341	-0.134954	-0.171058
gene-JEQ12_005942	CADM1	0.287125280104471	-0.0253916	-0.142458	-0.119276
gene-JEQ12_006010	--	0.174705921111447	0.176698973429808	-0.10354	-0.247865
gene-JEQ12_006039	NUCB2	0.325785444307757	-0.184286	-0.0359842	-0.105515
gene-JEQ12_006041	--	0.22398781433328	0.0727578579416441	-0.151261	-0.145485
gene-JEQ12_006286	LOC101112671	0.356646976348507	-0.132167	-0.106592	-0.117888
gene-JEQ12_006496	LARGE2	0.306755215173666	0.00922004085408834	-0.142811	-0.173164
gene-JEQ12_006744	ATP6V0E1	0.280462145254736	-0.162551	0.0824519082615645	-0.200363
gene-JEQ12_007170	GASK1B	0.318663163428089	0.0282210531388287	0.0990407803931102	-0.445925
gene-JEQ12_007232	--	0.111287382874303	0.151918699130666	0.0038623928779824	-0.267068
gene-JEQ12_007284	P2RX4	0.499765877860828	0.125715852763856	-0.326877	-0.298605
gene-JEQ12_007309	SUDS3	0.236860604367235	-0.149834	0.0430443317626752	-0.130071
gene-JEQ12_007435	--	0.409372337018153	-0.0267694	-0.222531	-0.160072
gene-JEQ12_007460	CASTOR1	0.195222337733115	0.158300398226993	-0.0879373	-0.265585
gene-JEQ12_007649	NR2F2	0.312341794364023	-0.0988657	0.034905612412397	-0.248382
gene-JEQ12_008379	CACNA1D	0.128241354059982	-0.00325484	-0.00505908	-0.119927
gene-JEQ12_008583	LOC113880949	0.153256980742876	0.00560165904968457	0.0832609454728743	-0.24212
gene-JEQ12_008676	PSMD5	0.369033924378863	-0.10705	-0.00792345	-0.25406
gene-JEQ12_008753	--	0.272343459029244	-0.070712	-0.0652208	-0.136411
gene-JEQ12_008860	FBP1	0.161790416887421	0.177989174454911	0.0239926862483033	-0.363772
gene-JEQ12_008873	RMI1	0.300720533491464	-0.15259	-0.0193621	-0.128768
gene-JEQ12_008926	--	0.311372282347428	0.0108574242373896	-0.288022	-0.0342074
gene-JEQ12_008951	BIN3	0.234939663371669	-0.0259069	-0.0486747	-0.160358
gene-JEQ12_008956	--	0.246520132710348	-0.0368374	-0.193248	-0.0164347
gene-JEQ12_008968	GFRA2	0.437778561489188	-0.0254124	-0.0399553	-0.372411
gene-JEQ12_009084	PSAT1	0.360935638539155	0.00715700706479883	-0.0450043	-0.323088
gene-JEQ12_009131	FXN	0.313032524556772	-0.118463	-0.019878	-0.174692
gene-JEQ12_009332	INTS9	0.262170663358043	-0.00564455	-0.0398587	-0.216667
gene-JEQ12_009345	--	0.175536306294146	-0.120984	0.120217311176865	-0.17477
gene-JEQ12_009486	AGPS	0.229819986205551	-0.0690745	-0.0198823	-0.140863
gene-JEQ12_009494	HOXD8	0.343278736443695	0.0773743835904381	-0.0332799	-0.387373
gene-JEQ12_009549	--	0.213216721593936	0.00961456056989762	0.0742109060123326	-0.297042
gene-JEQ12_009618	LYPD6B	0.236995209621877	0.0793348017106301	0.001206018169567	-0.317536
gene-JEQ12_009790	CCNYL1	0.34112648674127	-0.204658	0.0133039703051989	-0.149773
gene-JEQ12_009865	ZFAND2B	0.262471055132277	0.025798126792786	-0.227855	-0.0604141
gene-JEQ12_010056	--	0.228896126607277	0.0909143204152834	-0.0795358	-0.240275
gene-JEQ12_010546	IER3	0.317932896494479	-0.0760851	-0.166217	-0.0756309
gene-JEQ12_010724	LOC101106806	0.371283942978846	-0.12739	-0.118373	-0.125522
gene-JEQ12_010754	--	0.349338361780467	-0.0783367	-0.016441	-0.254561
gene-JEQ12_011415	DEAF1	0.177700261922118	0.111448538782706	-0.105473	-0.183676
gene-JEQ12_011450	--	0.269324945095079	-0.167813	0.00437231784299674	-0.105885
gene-JEQ12_011477	FAS	0.357028553785698	-0.0214033	-0.0848118	-0.250813
gene-JEQ12_011523	--	0.288205090096969	-0.109427	-0.0322924	-0.146485
gene-JEQ12_011524	--	0.276256348979907	0.0555060700955323	-0.131194	-0.200569
gene-JEQ12_011584	--	0.198214419855662	0.0211750188395414	0.0179344075363392	-0.237324
gene-JEQ12_011660	--	0.247137185280007	-0.0955934	-0.0283426	-0.123201
gene-JEQ12_011738	--	0.276009621478644	0.0129779845870126	-0.0330766	-0.255911
gene-JEQ12_011740	LOC101104360	0.174231426351452	0.147491742634686	-0.0999728	-0.22175
gene-JEQ12_011905	DSG1	0.289569094410941	-0.0802797	-0.0424387	-0.166851
gene-JEQ12_011913	KCTD1	0.266749983573721	-0.0358082	0.00143034747030857	-0.232372
gene-JEQ12_011924	ANKRD29	0.30729024875025	-0.0127874	-0.114479	-0.180024
gene-JEQ12_011932	RBBP8	0.335270990298949	-0.191836	0.0450972608080322	-0.188533
gene-JEQ12_011962	TGIF1	0.265193807528519	-0.130331	-0.0103631	-0.1245
gene-JEQ12_012035	SKA1	0.245177158342594	-0.029724	-0.0923981	-0.123055
gene-JEQ12_012488	INO80E	0.18490700388002	0.0331341128485234	-0.267678	0.0496368744256768
gene-JEQ12_012561	--	0.235059524437171	-0.0879999	0.00119097810752677	-0.148251
gene-JEQ12_012608	--	0.169972185097504	0.00844709361540952	0.0214221953557929	-0.199841
gene-JEQ12_012709	BUD31	0.252380761242726	-0.122974	-0.0164056	-0.113001
gene-JEQ12_012972	FAM149B1	0.251973362226787	-0.0680655	-0.0745536	-0.109354
gene-JEQ12_012990	ADK	0.321281921315758	-0.157292	0.0240962606331507	-0.188087
gene-JEQ12_013049	--	0.210322474677396	0.0303405522651214	-0.0189046	-0.221758
gene-JEQ12_013108	AGPAT5	0.328645008573051	0.0486946822351291	-0.248036	-0.129304
gene-JEQ12_013131	NEIL3	0.283426410988375	-0.146943	-0.0227195	-0.113764
gene-JEQ12_013160	--	0.350803808672532	-0.0477033	-0.0865549	-0.216546
gene-JEQ12_013518	PTGES2	0.12617812643922	0.167549946829014	0.0221184347933372	-0.315847
gene-JEQ12_013526	ENG	0.112082151179556	0.153597352968307	0.0209825501441587	-0.286662
gene-JEQ12_013726	--	0.179478768256213	0.00853393298081251	0.0592051568757475	-0.247218
gene-JEQ12_013763	CLIP4	0.360034779470745	0.173487202888597	-0.155369	-0.378153
gene-JEQ12_013936	BCL11A	0.361299042026736	0.0437769273378121	-0.096087	-0.308989
gene-JEQ12_013948	CFAP36	0.292932821982498	-0.157608	-0.0721978	-0.0631272
gene-JEQ12_014005	--	0.248360898560005	-0.0254345	-0.136426	-0.0865001
gene-JEQ12_014115	--	0.210248554800065	0.234888895643856	-0.0808342	-0.364303
gene-JEQ12_014208	MALL	0.273736496297327	0.168094229464028	-0.19817	-0.243661
gene-JEQ12_014316	HOXC5	0.267463985433607	0.0864191037872648	-0.166511	-0.187372
gene-JEQ12_014353	--	0.350773868001236	0.00286655913895739	-0.22705	-0.126591
gene-JEQ12_014572	--	0.276192947961266	0.141898487354974	-0.0419233	-0.376168
gene-JEQ12_014700	LOC101123198	0.280253	-0.0572048	-0.099566	-0.123482
gene-JEQ12_015040	SCNN1A	0.189074501874976	0.191124996708244	-0.399912	0.0197122071737903
gene-JEQ12_015120	LOC101102223	0.171755067305868	-0.00265179	0.0282469611438092	-0.19735
gene-JEQ12_015262	PANX2	0.366962547115808	0.0663408273231023	-0.121724	-0.311579
gene-JEQ12_015337	PON2	0.241510828942354	-0.0669822	-0.0137164	-0.160812
gene-JEQ12_015348	ASNS	0.225276942874196	0.152137488848177	-0.131735	-0.245679
gene-JEQ12_016213	TECR	0.208814280115329	-0.0674093	0.0375675821447725	-0.178973
gene-JEQ12_016239	YJU2B	0.132244229959203	0.0408097487196604	0.000251384522367726	-0.173305
gene-JEQ12_016261	JUNB	0.168717426495573	0.0948728065256983	-0.048257	-0.215333
gene-JEQ12_016314	MRPL4	0.182916419754836	0.0104691229434266	0.0479892759155875	-0.241375
gene-JEQ12_016388	--	0.315083003569704	0.207861842867558	-0.202923	-0.320022
gene-JEQ12_016397	ZNF414	0.300553534856111	-0.0345109	0.00893468963602206	-0.274977
gene-JEQ12_016595	HIGD2A	0.256194117250853	0.114994448520804	-0.0975638	-0.273625
gene-JEQ12_016618	DBN1	0.173845045923419	0.217186706314693	-0.13638	-0.254652
gene-JEQ12_016754	LOC101113676	0.321473132144151	-0.0785645	-0.186245	-0.0566636
gene-JEQ12_016863	--	0.185870700592058	0.0385402848223695	0.0774130755170441	-0.301824
gene-JEQ12_016884	LOC105608322	0.322360623641479	-0.159629	-0.0719463	-0.0907853
gene-JEQ12_016921	SH3RF2	0.265247307114738	0.0366752010402944	-0.348486	0.0465639084757479
gene-JEQ12_017056	--	0.21621673478844	-0.0202853	-0.189306	-0.00662532
gene-JEQ12_017208	--	0.44097685958579	-0.0305733	-0.0619036	-0.3485
gene-JEQ12_017248	EMCN	0.286395093422297	-0.0444809	0.0343270063485885	-0.276241
gene-JEQ12_017258	ADH1C	0.348793299478855	-0.0865141	-0.0994232	-0.162856
gene-JEQ12_017262	--	0.24745893991821	-0.0250065	0.0920546726937301	-0.314507
gene-JEQ12_017326	SEL1L3	0.31262780603365	0.281453800286393	-0.22783	-0.366252
gene-JEQ12_017332	STIM2	0.197939324251652	-0.122186	0.0437740695019886	-0.119527
gene-JEQ12_017335	PCDH7	0.322395362830223	-0.142214	-0.0656862	-0.114496
gene-JEQ12_017403	CWH43	0.411907057561868	0.170026789893093	-0.235567	-0.346367
gene-JEQ12_017440	--	0.269118254439661	-0.0618773	-0.138436	-0.0688049
gene-JEQ12_017543	--	0.179401917965538	-0.0214137	0.0348536560370234	-0.192842
gene-JEQ12_017564	COPS4	0.258500001318692	-0.0346376	-0.0622832	-0.161579
gene-JEQ12_017598	PPP2R2C	0.227070989914081	0.0130331458528095	0.143889244087224	-0.383993
gene-JEQ12_017633	--	0.264401116235262	-0.0634127	0.0365681964465914	-0.237557
gene-JEQ12_017839	ANP32A	0.296676120253711	-0.0730231	0.0426796529029438	-0.266333
gene-JEQ12_018283	--	0.209157065400378	0.0322316758485997	-0.0192893	-0.222099
gene-JEQ12_018385	FUT8	0.370306732193922	-0.00433638	-0.0850094	-0.280961
gene-JEQ12_018539	EML5	0.345602119921978	-0.0600207	-0.136926	-0.148656
gene-JEQ12_018667	--	0.334334389784765	-0.0296673	-0.16795	-0.136717
gene-JEQ12_018730	--	0.184181266809807	0.139292033029557	-0.181468	-0.142005
gene-JEQ12_018767	--	0.186500239842604	-0.0520187	-0.0212829	-0.113199
gene-JEQ12_018803	--	0.25769524391072	-0.015684	-0.0680232	-0.173988
gene-JEQ12_018838	CCN2	0.430095387724301	0.120127067605879	-0.273495	-0.276727
gene-JEQ12_018839	MOXD1	0.586749985654711	0.111603626608019	-0.279439	-0.418915
gene-JEQ12_018869	MYB	0.324046371229464	-0.177047	0.0373902195121141	-0.18439
gene-JEQ12_018944	FBXO5	0.277282637797971	-0.228334	0.0954468641415627	-0.144395
gene-JEQ12_018975	EZR	0.279289413788407	0.0379402666304678	-0.143736	-0.173494
gene-JEQ12_019233	TRIB1	0.35802265982929	-0.0819474	-0.226105	-0.0499704
gene-JEQ12_019409	FABP5	0.3239253529911	0.0236584914386224	-0.0160006	-0.331583
gene-JEQ12_019474	GRHL2	0.216917566394286	-0.12758	0.114060068619909	-0.203397
gene-JEQ12_019486	OSR2	0.449819380380673	-0.123639	0.0104366023300524	-0.336617
gene-JEQ12_019503	LOC102183616	0.270483434620071	-0.12302	-0.0285025	-0.118961
gene-JEQ12_019553	RBIS	0.285908146790005	-0.0639383	-0.106387	-0.115583
gene-JEQ12_019711	CTPS2	0.317003956409277	-0.18177	-0.0605209	-0.0747132
gene-JEQ12_019862	RPGR	0.379114307903952	-0.159749	-0.0267891	-0.192576
gene-JEQ12_019985	PLP2	0.205924473223305	-0.0735127	0.0547936327261382	-0.187205
gene-JEQ12_020009	LOC101112029	0.265407539017573	-0.00096527	-0.0909023	-0.17354
gene-JEQ12_020088	--	0.220520609647693	-0.0665183	-0.118491	-0.0355118
gene-JEQ12_020253	NSDHL	0.324520345398229	-0.197193	0.0564752265318607	-0.183802
gene-JEQ12_020403	PMM2	0.224251142304389	-0.0554096	0.046763759812988	-0.215605
gene-JEQ12_020435	BCORL1	0.162822335900927	-0.0388791	0.150228414327497	-0.274172
gene-JEQ12_020501	AMOT	0.244839952155626	0.0215914815799185	-0.0951696	-0.171262
gene-JEQ12_020538	COL4A6	0.165048161360287	0.121764425365505	-0.0833111	-0.203501

## Sheet: patterns 3 
Table S8 Gene expression patterns 3 and expression in different groups
Gene ID	Gene Name	A	B	C	D
NewGene_10650	LOC101907570	-0.239612	0.150033748998072	-0.00193584	0.091514319012167
NewGene_11373	--	-0.441421	0.494926264082949	-0.0158159	-0.0376896
NewGene_12019	--	-0.355851	0.387032099017035	0.0448281792294178	-0.076009
NewGene_12407	HIP1R	-0.45532	0.282698000322986	0.102837279542779	0.0697851015974349
NewGene_12641	--	-0.495001	0.288649915426157	0.0526636814498644	0.153687028199558
NewGene_12951	--	-0.431434	0.802094921089826	-0.66187	0.291208950783291
NewGene_13074	--	-0.247631	0.253286086791004	-0.0653754	0.0597205122583094
NewGene_1562	ABCA13	-0.308828	0.536307362072409	-0.119976	-0.107503
NewGene_16196	--	-0.356697	0.295961870832539	-0.0688173	0.129552050364723
NewGene_16267	--	-0.42301	0.194218966119799	0.218934128260717	0.00985712537035854
NewGene_20244	--	-0.327069	0.275672103232117	-0.0482564	0.0996529298492544
NewGene_4355	--	-0.194891	0.19775291292199	-0.139348	0.136486445916872
NewGene_4422	--	-0.516715	0.386851177521623	0.134244306614068	-0.0043803
NewGene_6020	--	-0.314753	0.258176629768612	-0.0994816	0.156058186443042
NewGene_6067	--	-0.231831	0.238522733738059	-0.0305683	0.0238769756526744
NewGene_9762	--	-0.561862	0.316349118648809	0.0506907984297502	0.194821930139691
gene-JEQ12_000017	--	-0.421867	0.270568361663603	-0.029421	0.180720052243553
gene-JEQ12_000036	CAPN10	-0.380394	0.324204340966736	-0.067661	0.123851018587246
gene-JEQ12_000148	--	-0.427099	0.423060300633067	-0.0487213	0.0527601263650577
gene-JEQ12_000170	RHBDL2	-0.561602	0.327361263854561	-0.0340782	0.268318762653704
gene-JEQ12_000271	--	-0.35671	0.375023500481644	0.0268874043994858	-0.0452012
gene-JEQ12_000371	--	-0.521638	0.328701221848706	0.183191308558605	0.00974585234873471
gene-JEQ12_000686	--	-0.398203	0.360117068449155	0.0225497415386959	0.01553612883911
gene-JEQ12_000770	--	-0.359594	0.555111374500634	-0.188	-0.00751757
gene-JEQ12_000883	--	-0.410986	0.645872338767446	-0.268984	0.0340971515717667
gene-JEQ12_000917	SLC39A1	-0.358218	0.328306967076508	-0.052938	0.0828486593745144
gene-JEQ12_000971	ARHGEF2	-0.396251	0.255967592422294	0.0338383659934367	0.10644480900489
gene-JEQ12_001063	IGSF8	-0.422536	0.434556507647593	-0.234134	0.222113594652035
gene-JEQ12_001456	NRROS	-0.554905	0.246782200941164	0.0959090632069832	0.212213817512442
gene-JEQ12_001470	FAM43A	-0.322543	0.358584928037344	-0.100489	0.064446432489877
gene-JEQ12_001497	TPRG1	-0.529738	0.184775789113544	0.155514163432418	0.189448213808324
gene-JEQ12_001540	LOC101121054	-0.1344	0.191819435638327	-0.198049	0.140629583824433
gene-JEQ12_001853	SLC37A1	-0.623683	0.329172545185503	0.107692398317231	0.18681802223397
gene-JEQ12_001899	ITGB2	-0.603136	0.403909518855285	0.155313497079573	0.0439133486045722
gene-JEQ12_001904	COL18A1	-0.29906	0.427901525742405	-0.118735	-0.0101066
gene-JEQ12_001910	COL6A2	-0.353545	0.469040796740552	-0.25935	0.143854357149315
gene-JEQ12_001965	--	-0.452744	0.188926437519717	0.000338953468785874	0.263478667386921
gene-JEQ12_001977	--	-0.420336	0.188346975744162	0.0386270822056347	0.193362197724611
gene-JEQ12_002174	CRYL1	-0.599661	0.32680403856622	0.0417543952140766	0.231102266411125
gene-JEQ12_002377	--	-0.471027	0.241058199984864	0.0470286124905299	0.182940085997593
gene-JEQ12_002494	TMC6	-0.291395	0.385864484156399	-0.192793	0.0983240087606374
gene-JEQ12_002519	CARD14	-0.324785	0.381155575461851	-0.0669289	0.010558231519993
gene-JEQ12_002520	SGSH	-0.330926	0.338719114070997	0.0630285708575493	-0.0708216
gene-JEQ12_002521	--	-0.389323	0.283943634250275	0.059027224080948	0.04635196169425
gene-JEQ12_002579	--	-0.52562	0.371108288022387	0.0635623741929248	0.0909497731812738
gene-JEQ12_002672	--	-0.425451	0.342086459297905	-0.0254186	0.108783443853858
gene-JEQ12_002685	TMEM101	-0.517469	0.480161705485985	0.00556978881098225	0.0317378536201929
gene-JEQ12_002706	VAT1	-0.476522	0.348012497629174	-0.01256	0.141069981597259
gene-JEQ12_002750	LOC116745050	-0.483686	0.257559938015297	0.117439497268681	0.108686271614134
gene-JEQ12_002819	THRA	-0.478414	0.251546312538541	-0.00834921	0.235217182131698
gene-JEQ12_002964	NT5M	-0.573287	0.279288706471558	0.162980553888669	0.131017712622516
gene-JEQ12_002992	MFAP4	-0.386503	0.33448083088577	-0.163992	0.216014471351121
gene-JEQ12_003009	TRPV2	-0.410436	0.323059004145637	0.0870772549523995	0.000299828516013179
gene-JEQ12_003047	PIK3R5	-0.37069	0.199209250670597	0.202913878879222	-0.0314333
gene-JEQ12_003074	KDM6B	-0.389094	0.214095344555116	0.136896400859309	0.0381020930511644
gene-JEQ12_003099	PLSCR3	-0.33528	0.363370533397616	-0.159556	0.131464759172279
gene-JEQ12_003173	GGT6	-0.547011	0.45687680449422	-0.129377	0.219511343333521
gene-JEQ12_003180	ATP2A3	-0.489172	0.242486477790176	0.0736411368032575	0.173044417652529
gene-JEQ12_003213	--	-0.428758	0.324023858338385	0.0520835648944205	0.0526509949410705
gene-JEQ12_003247	TP53I13	-0.468458	0.591721798412578	-0.0600518	-0.063212
gene-JEQ12_003283	NOS2	-0.587699	0.330877800665707	0.0358511672634245	0.220970480895692
gene-JEQ12_003346	LOC101110777	-0.599628	0.473864962387882	-0.140322	0.266084538542183
gene-JEQ12_003791	PRXL2B	-0.413276	0.502064821493504	0.0413116610177617	-0.1301
gene-JEQ12_003822	VWA1	-0.353104	0.441322817214043	-0.0329026	-0.0553159
gene-JEQ12_003828	MXRA8	-0.376518	0.398391513683962	-0.101904	0.0800306129713513
gene-JEQ12_003834	ACAP3	-0.319851	0.25987981891988	0.0211509415906552	0.0388198781078515
gene-JEQ12_004396	--	-0.365102	0.301380826409033	-0.105237	0.168958265473129
gene-JEQ12_004406	ZBTB46	-0.566334	0.26187479460555	0.103562470587263	0.200896503551424
gene-JEQ12_004416	--	-0.24914	0.279608855125926	-0.108937	0.0784682177550405
gene-JEQ12_004512	SOX12	-0.389093	0.334875254684522	0.261469425070388	-0.207252
gene-JEQ12_004779	--	-0.332722	0.353763536652018	-0.093445	0.0724031214277907
gene-JEQ12_004873	MTHFSD	-0.347852	0.319194818234561	0.0964212533716937	-0.0677641
gene-JEQ12_004891	LOC101106452	-0.517581	0.575354467761233	0.0442711503772513	-0.102044
gene-JEQ12_004981	MMP2	-0.50558	0.329408358810438	-0.0274269	0.203598187699414
gene-JEQ12_005152	PLEKHF1	-0.343782	0.328595710195015	0.195773717936042	-0.180588
gene-JEQ12_005212	LOC101107125	-0.626409	0.492407977074633	0.053917890082527	0.0800830818653129
gene-JEQ12_005338	--	-0.512591	0.333413962213395	-0.0653192	0.244496139586092
gene-JEQ12_005366	DEDD2	-0.431786	0.339759498964314	0.117906810571946	-0.0258803
gene-JEQ12_005387	--	-0.378758	0.571039894598983	0.0435089524773815	-0.235791
gene-JEQ12_005411	APOE	-0.494536	0.469068732434636	0.0374189933909062	-0.0119518
gene-JEQ12_005420	--	-0.569152	0.360448157550421	0.110082662147088	0.0986212583938784
gene-JEQ12_005421	TRAPPC6A	-0.486643	0.620370492273247	-0.0657445	-0.0679828
gene-JEQ12_005464	DACT3	-0.428993	0.471846683237592	-0.0875206	0.0446671341379554
gene-JEQ12_005478	MEIS3	-0.347457	0.270295599288254	-0.0420326	0.119194190717804
gene-JEQ12_005493	--	-0.234874	0.20607973160804	0.0305152016835556	-0.00172045
gene-JEQ12_005513	DBP	-0.411986	0.345345860539626	-0.0382275	0.104867460423234
gene-JEQ12_005527	DHDH	-0.467084	0.314858837314095	-0.168888	0.321112757456991
gene-JEQ12_005554	FCGRT	-0.3779	0.419800419916398	-0.0185538	-0.0233467
gene-JEQ12_005567	FUZ	-0.439875	0.482704575256674	-0.0861912	0.0433618057415033
gene-JEQ12_005589	EMC10	-0.576816	0.436551681167828	-0.00186124	0.142125446610777
gene-JEQ12_005625	--	-0.270435	0.408230505247452	-0.195398	0.0576028313680204
gene-JEQ12_005741	LOC107544232	-0.390673	0.248992609824438	0.132202792458437	0.00947736775939778
gene-JEQ12_005745	TMC4	-0.497774	0.263976429845162	0.154430254569339	0.0793675027514311
gene-JEQ12_005879	FUT4	-0.388284	0.508646190292268	-0.110047	-0.0103144
gene-JEQ12_005977	PHLDB1	-0.38803	0.198228770699351	0.0321123492377837	0.157689277265964
gene-JEQ12_006012	--	-0.349271	0.351611561310015	-0.036342	0.0340015061514922
gene-JEQ12_006159	APBB1	-0.341005	0.29236939069244	-0.0158802	0.0645156409007854
gene-JEQ12_006160	SMPD1	-0.347085	0.35460351391651	-0.123291	0.115772634205052
gene-JEQ12_006454	ELF5	-0.463493	0.222772974991168	-0.01154	0.252259564977268
gene-JEQ12_006491	--	-0.358024	0.457946452236212	-0.080036	-0.0198862
gene-JEQ12_006677	LOC101109907	-0.611701	0.474514400012827	0.0974953918001669	0.0396909785084505
gene-JEQ12_006706	ACAD8	-0.420676	0.294380221345866	0.24023764477788	-0.113942
gene-JEQ12_007030	CEP72	-0.482924	0.258634448728789	0.0787862211310504	0.145503259427989
gene-JEQ12_007330	PLBD2	-0.381997	0.328949322701908	-0.0268705	0.0799178973160668
gene-JEQ12_007346	TRAFD1	-0.425395	0.298321827697513	-0.132573	0.259646467899139
gene-JEQ12_007353	ALDH2	-0.275963	0.507116587916476	-0.12369	-0.107464
gene-JEQ12_007417	--	-0.239187	0.185200527658113	0.0374706202575974	0.0165159337372951
gene-JEQ12_007428	CRYBB1	-0.400605	0.447697033483278	-0.0311572	-0.0159354
gene-JEQ12_007535	GGT5	-0.460805	0.436285887649629	-0.0293646	0.0538838676330635
gene-JEQ12_007574	--	-0.366975	0.297160973636541	0.0314868396256718	0.0383270009968744
gene-JEQ12_007777	CTSH	-0.542406	0.213426300854607	0.156542274699955	0.17243724533614
gene-JEQ12_007814	TM2D3	-0.321935	0.357851702764272	-0.0358451	-7.17752e-05
gene-JEQ12_008004	UNC79	-0.157541	0.0955314627410959	0.00612420532918409	0.0558855738509593
gene-JEQ12_008049	--	-0.506604	0.474812841482793	0.0173022311665578	0.0144892802366083
gene-JEQ12_008083	LOC101104530	-0.395575	0.408199485912434	-0.0309649	0.0183405058178785
gene-JEQ12_008121	TEDC1	-0.412257	0.239570941456384	0.0333331544690545	0.139353366890442
gene-JEQ12_008187	ACAA1	-0.542313	0.421584587147088	0.0398807147330791	0.0808472864442917
gene-JEQ12_008397	STAB1	-0.420665	0.471611761349971	0.031652343918831	-0.082599
gene-JEQ12_008399	SEMA3G	-0.433088	0.349894478799202	-0.0342096	0.1174035804819
gene-JEQ12_008484	WDR6	-0.309201	0.321458457152308	-0.008474	-0.00378329
gene-JEQ12_008568	TMCC1	-0.484765	0.155272490531911	0.189066594083912	0.140425455324969
gene-JEQ12_008605	NUP210	-0.299308	0.159137959095096	-0.0156495	0.155819796933716
gene-JEQ12_008670	--	-0.375318	0.349904833998851	-0.118218	0.143631653418941
gene-JEQ12_008880	--	-0.42793	0.532780486652065	0.0534216847031352	-0.158272
gene-JEQ12_008883	IL11RA	-0.497042	0.349117963878823	-0.0642015	0.212125186353878
gene-JEQ12_009361	--	-0.658226	0.697984256686405	-0.236093	0.196334838723246
gene-JEQ12_009392	PTPN18	-0.574783	0.29920045079725	0.148462158838609	0.127120493898941
gene-JEQ12_009437	COL3A1	-0.220222	0.383105524632274	-0.298733	0.1358497338811
gene-JEQ12_009808	LOC101102541	-0.354225	0.521733393260221	0.00419786229451447	-0.171707
gene-JEQ12_009882	CHPF	-0.352171	0.353634590105542	-0.146146	0.144681988353887
gene-JEQ12_009960	TRIM62	-0.500293	0.299122240403952	-0.0931923	0.294362984803245
gene-JEQ12_010034	THEMIS2	-0.350176	0.243526770791801	-0.00729263	0.113941766279463
gene-JEQ12_010138	--	-0.419745	0.304315711054241	0.0570058839126268	0.0584231094990777
gene-JEQ12_010184	--	-0.530051	0.343907565259391	-0.0886487	0.274791879482139
gene-JEQ12_010194	ATP13A2	-0.329273	0.317794519073877	0.0587714064891531	-0.0472926
gene-JEQ12_010195	MFAP2	-0.354834	0.485158630752617	-0.0390568	-0.0912676
gene-JEQ12_010233	--	-0.486449	0.462771300676084	-0.0213856	0.0450629844906905
gene-JEQ12_010237	LOC117020412	-0.558985	0.335941387977399	0.13965640860185	0.0833872724693379
gene-JEQ12_010405	--	-0.412449	0.312059311388281	0.0185701717889351	0.0818190450258163
gene-JEQ12_010454	LOC113631214	-0.537048	0.419327777028421	0.13754479730032	-0.0198244
gene-JEQ12_010472	FKBPL	-0.397109	0.327534637894979	0.0811582496649477	-0.0115837
gene-JEQ12_010513	NFKBIL1	-0.394045	0.276761275170102	0.204553435260886	-0.0872696
gene-JEQ12_010749	ID4	-0.278759	0.283896252928112	-0.26456	0.259423213023811
gene-JEQ12_010823	CDYL	-0.556942	0.278181135852807	0.0945454482876955	0.184215601061177
gene-JEQ12_011072	TMEM45B	-0.409925	0.345350379016564	0.0277558984850375	0.0368187450634805
gene-JEQ12_011089	TMEM132A	-0.376739	0.635536989352702	-0.0352015	-0.223596
gene-JEQ12_011090	SLC15A3	-0.447216	0.332037962240768	-0.0250735	0.140251842494086
gene-JEQ12_011092	CD5	-0.66168	0.487540388159421	0.0580771334065773	0.116062715758073
gene-JEQ12_011110	TKFC	-0.331077	0.3050583682905	0.0321269270182358	-0.00610782
gene-JEQ12_011152	TMEM223	-0.348304	0.435738408971847	-0.0507731	-0.0366617
gene-JEQ12_011190	BAD	-0.43647	0.445740675849347	-0.00474229	-0.00452826
gene-JEQ12_011197	--	-0.339594	0.233949024796403	0.0464417244373935	0.0592028353727231
gene-JEQ12_011247	--	-0.473305	0.350266661199097	0.0417260232692853	0.0813121314540974
gene-JEQ12_011253	EFEMP2	-0.364491	0.452678094006421	-0.114697	0.0265094075486259
gene-JEQ12_011287	CTSF	-0.419428	0.359216564300963	-0.0225104	0.0827214971019172
gene-JEQ12_011318	GSTP1	-0.532423	0.400009807374127	0.107792050308256	0.0246209524575907
gene-JEQ12_011339	IGHMBP2	-0.385414	0.333020061918668	-0.066391	0.118784858477683
gene-JEQ12_011366	SLC22A18	-0.35829	0.386084744313908	0.0881471061081029	-0.115942
gene-JEQ12_011367	CDKN1C	-0.357074	0.369664700660393	0.180340467503224	-0.192931
gene-JEQ12_011411	GATD1	-0.416953	0.328467288087017	0.0721502879862368	0.0163359101749538
gene-JEQ12_011413	EPS8L2	-0.413427	0.31788463831344	0.0117791335104585	0.0837634865232895
gene-JEQ12_011425	RNH1	-0.49376	0.41661076557538	0.0313875742824816	0.0457621054960731
gene-JEQ12_011635	CALHM2	-0.504261	0.348051492965527	-0.122423	0.278633135453805
gene-JEQ12_011778	--	-0.147351	0.0663062721282169	0.00155981271890385	0.0794845132645604
gene-JEQ12_011795	FUOM	-0.257709	0.50515448304961	-0.152842	-0.0946039
gene-JEQ12_011981	--	-0.525753	0.195262685607549	0.0654211405121092	0.265069304706243
gene-JEQ12_012083	RNF152	-0.41474	0.272648957402365	0.146840561602266	-0.00474916
gene-JEQ12_012322	--	-0.590845	0.491876410803437	0.0270536302296929	0.0719145817009026
gene-JEQ12_012378	SMG1	-0.683392	0.5065741878698	-0.0362197	0.213037390886533
gene-JEQ12_012453	IL21R	-0.49768	0.20667515663464	0.155544630964689	0.135460076163727
gene-JEQ12_012479	CORO1A	-0.645628	0.347021098938087	0.118554469854205	0.180052301039466
gene-JEQ12_012597	LOC102876209	-0.402007	0.729621177676472	-0.286674	-0.0409404
gene-JEQ12_012615	NSUN5	-0.303485	0.316602819272528	0.0371644007263745	-0.0502821
gene-JEQ12_012742	ZNF316	-0.429453	0.162374872956649	0.0652729993951353	0.201804797103951
gene-JEQ12_012825	FAM89A	-0.332947	0.31022756906384	0.17493809385656	-0.152218
gene-JEQ12_013059	--	-0.220532	0.103596220245144	0.115852175365554	0.00108370602770358
gene-JEQ12_013240	--	-0.487918	0.351531382499463	-0.0445738	0.180960899226843
gene-JEQ12_013363	PAXX	-0.414462	0.412168825371746	0.0707734648768277	-0.0684807
gene-JEQ12_013380	--	-0.434898	0.177154752082605	0.110739427453936	0.147004098436898
gene-JEQ12_013386	--	-0.367842	0.377003910835625	-0.146439	0.137277629125149
gene-JEQ12_013426	LOC102190425	-0.393425	0.286819108416312	-0.145232	0.251838794510911
gene-JEQ12_013464	--	-0.337372	0.395086586569834	-0.0523455	-0.0053692
gene-JEQ12_013471	ASS1	-0.471334	0.25346348386973	0.0737570413630335	0.144113598725633
gene-JEQ12_013491	--	-0.40017	0.352773284901191	-0.0616224	0.109019479534097
gene-JEQ12_013511	SLC27A4	-0.306114	0.310116089623157	-0.0574598	0.0534573913361829
gene-JEQ12_013608	PTGS1	-0.578602	0.405765964846462	-0.0688947	0.241730833836322
gene-JEQ12_013729	EMILIN1	-0.426978	0.560074623545381	-0.197695	0.0645986689381477
gene-JEQ12_013923	--	-0.315446	0.126888668864962	0.17762794753987	0.0109294793653736
gene-JEQ12_014069	--	-0.479602	0.587585529315199	0.0729154452183842	-0.180899
gene-JEQ12_014076	CLEC4F	-0.505442	0.622072872082053	-0.0584758	-0.0581553
gene-JEQ12_014314	SMUG1	-0.477629	0.281709893329142	0.025804369829757	0.170114402219102
gene-JEQ12_014521	TBC1D30	-0.440532	0.183932466657883	0.0287536871356204	0.227846085049481
gene-JEQ12_014560	DTX3	-0.423975	0.241645778156296	-0.0138921	0.196221373270394
gene-JEQ12_014812	RAC2	-0.570466	0.304870792279072	0.0501952779722634	0.215400429355205
gene-JEQ12_015007	C1S	-0.545757	0.49395232223653	-0.0710555	0.122860561215998
gene-JEQ12_015214	--	-0.331866	0.445240410223784	0.0666381923467885	-0.180013
gene-JEQ12_015266	--	-0.447108	0.405879280338718	-0.00372938	0.0449580555883666
gene-JEQ12_015479	CCDC71L	-0.564453	0.465199168191573	-0.206574	0.305827366901722
gene-JEQ12_015480	PIK3CG	-0.467419	0.196116495746497	0.130181387772994	0.141121271789485
gene-JEQ12_015925	KCNH2	-0.38892	0.241592461617724	0.108250112926137	0.0390776652963645
gene-JEQ12_016012	TRIM11	-0.415682	0.201825257781588	0.025007991836195	0.188848359134625
gene-JEQ12_016059	FKBP8	-0.351487	0.383254847622458	0.00383227402888853	-0.0355996
gene-JEQ12_016102	--	-0.248044	0.266171473933672	-0.226176	0.208048437028994
gene-JEQ12_016341	--	-0.337575	0.327683820093623	-0.00898419	0.0188751845427513
gene-JEQ12_016366	--	-0.3378	0.364643885622851	0.115876738666293	-0.142721
gene-JEQ12_016398	MYO1F	-0.362538	0.226078306815015	0.0217997092333375	0.114660210176619
gene-JEQ12_016480	--	-0.529204	0.272445866541779	0.0681403454300904	0.188617991937992
gene-JEQ12_016612	RGS14	-0.390583	0.148623401383913	0.129215371362727	0.112743891255408
gene-JEQ12_016720	--	-0.413635	0.393221237934807	0.0378489980819126	-0.0174348
gene-JEQ12_016749	ARHGAP45	-0.48959	0.278251747139756	0.0179824475383623	0.193355873331353
gene-JEQ12_016757	LOC112666179	-0.384274	0.326141712898502	-0.0538414	0.111973685710061
gene-JEQ12_016865	CD14	-0.285348	0.537111607438252	-0.12956	-0.122203
gene-JEQ12_016962	--	-0.519498	0.365706881132789	0.177095599200981	-0.0233048
gene-JEQ12_016990	ATOX1	-0.542036	0.298672882450539	0.0901762915636724	0.153186370730693
gene-JEQ12_017511	--	-0.242149	0.333318015967409	-0.314046	0.222876384939478
gene-JEQ12_017529	--	-0.416199	0.288551802764604	0.0157812958511707	0.11186606319127
gene-JEQ12_017532	SHROOM3	-0.334218	0.106614263762282	0.164758743793179	0.0628454915558183
gene-JEQ12_017857	HEXA	-0.362129	0.338167063641274	-0.10429	0.128252749855632
gene-JEQ12_017875	LTB4R	-0.418092	0.436988255039784	0.0349724962352067	-0.0538689
gene-JEQ12_017876	LTB4R2	-0.570621	0.550463611587065	0.0336758628287332	-0.0135189
gene-JEQ12_017924	--	-0.373245	0.27724182866448	0.178125005477025	-0.0821217
gene-JEQ12_018175	PLEKHO2	-0.554402	0.282361153458382	0.168151987053776	0.103888899704611
gene-JEQ12_018622	--	-0.462949	0.39359835473041	-0.0903207	0.159671467330424
gene-JEQ12_018835	ARG1	-0.554178	0.521045266667577	0.0340189110294329	-0.000886399
gene-JEQ12_019037	--	-0.510798	0.432981215817013	-0.0464895	0.124306465776256
gene-JEQ12_019118	ADCK5	-0.49056	0.287191576171546	-0.0578547	0.261223388012681
gene-JEQ12_019119	SLC52A2	-0.420323	0.384874274656038	0.0204389928696949	0.015009501741531
gene-JEQ12_019146	SCRIB	-0.350021	0.293000540426643	-0.045828	0.102848560741795
gene-JEQ12_019183	DENND3	-0.426852	0.282135743258034	0.119399253289453	0.0253165996542348
gene-JEQ12_019300	SDR16C5	-0.398547	0.355888919244328	0.118332800284233	-0.0756742
gene-JEQ12_019864	LOC118356252	-0.315247	0.47142412767971	-0.512236	0.356058061422067
gene-JEQ12_019961	--	-0.254801	0.426094793586261	-0.261143	0.0898492740227059
gene-JEQ12_020070	IL2RG	-0.544169	0.338567373288497	0.0993699797668111	0.106231880624771
gene-JEQ12_020198	LOC101107767	-0.473249	0.399645815345896	0.0742441023885632	-0.000640574
gene-JEQ12_020372	GPC3	-0.416955	0.265901875100704	-0.0536961	0.204749227867624
gene-JEQ12_020431	SASH3	-0.508908	0.345062764405214	0.0854620196460973	0.0783830289488459

## Sheet: patterns 4
Table S8 Gene expression patterns 4 and expression in different groups
Gene ID	Gene Name	A	B	C	D
NewGene_10023	--	-0.513368	0.302601413399127	0.290824703974465	-0.0800581
NewGene_1015	--	-0.614937	0.189112602984613	0.233819491872945	0.192004427662295
NewGene_19931	CD52	-0.489218	0.139108607169603	0.350086774519385	2.21220650002962e-05
NewGene_2039	--	-0.653569	-0.105618	0.617202325410987	0.141985187747732
NewGene_2620	--	-0.78194	0.220702830992505	0.271014069838016	0.29022348381239
NewGene_9271	--	-0.628605	0.155342242500027	0.373194608349521	0.100067725442728
gene-JEQ12_000091	--	-0.501579	0.124739686734459	0.365217341348815	0.0116218912384984
gene-JEQ12_000662	CD53	-0.675348	0.280346857282933	0.195324887264957	0.199675956170667
gene-JEQ12_000826	TNFAIP8L2	-0.630467	0.379989774317668	0.198553181090483	0.0519240272730896
gene-JEQ12_000888	--	-0.938421	0.133770300507962	0.399158869156755	0.40549218881393
gene-JEQ12_001108	HSPA6	-0.469487	0.184684339196276	0.281215295018748	0.00358704803326937
gene-JEQ12_001110	FCGR2B	-0.702854	0.178668247465717	0.307744758137464	0.216441339324368
gene-JEQ12_001409	HCLS1	-0.496896	0.232905702489648	0.257890961004506	0.00609908976678897
gene-JEQ12_002032	LCP1	-0.595944	0.131756578999744	0.305636102299991	0.15855139645355
gene-JEQ12_002816	RAPGEFL1	-0.625212	0.329094483181302	0.26064031032191	0.0354771452831719
gene-JEQ12_003032	--	-0.688761	0.128797007136786	0.575349641532283	-0.0153853
gene-JEQ12_003342	LOC100101238	-1.5281	0.484131497772481	0.797920242332785	0.24604349203519
gene-JEQ12_003840	TNFRSF4	-0.688022	0.124394367561701	0.547644441022443	0.0159831920812865
gene-JEQ12_003841	TNFRSF18	-0.859024	0.404574158498895	0.325346025853097	0.129104104886892
gene-JEQ12_004545	HCK	-0.624661	0.212589160863728	0.334715553032763	0.0773560576888408
gene-JEQ12_004856	COTL1	-0.54186	0.178121888138917	0.394183956835473	-0.0304454
gene-JEQ12_004870	IRF8	-0.683232	0.160375269533166	0.320659116701564	0.202197545109367
gene-JEQ12_005725	TNNI3	-1.10475	0.536533190381592	0.442821232894881	0.125392371163888
gene-JEQ12_005740	LOC100192427	-0.873634	0.382194363432994	0.269558369660759	0.22188098261908
gene-JEQ12_005771	LOC101108414	-0.906094	0.377912608505413	0.848778922304905	-0.320597
gene-JEQ12_005969	CD3D	-0.782279	0.312818025717403	0.393544688543729	0.0759159271561924
gene-JEQ12_006517	SPI1	-0.640497	0.21959959846557	0.317498110720731	0.103398799187744
gene-JEQ12_006642	UBE2L6	-0.819827	0.475364993224925	0.421542383272665	-0.0770801
gene-JEQ12_007329	SDS	-0.686814	0.478885486359216	0.510739928314279	-0.302812
gene-JEQ12_007784	--	-0.76475	0.149659368179254	0.526394425643636	0.0886964444132068
gene-JEQ12_008836	FGD3	-0.651175	0.295691656994357	0.139065484711753	0.216417452395364
gene-JEQ12_008959	SFTPC	-1.31742	0.480474988649027	0.517726592130351	0.319219387904287
gene-JEQ12_010006	--	-0.600072	0.279976057843721	0.20670919159669	0.11338645394166
gene-JEQ12_010128	--	-0.768168	0.495605385827809	0.116658810118662	0.155903565978109
gene-JEQ12_010129	C1QA	-0.736659	0.489589284605771	0.178413430445175	0.0686560397787828
gene-JEQ12_010436	IL17F	-1.03659	0.0863493645470821	0.547957763580019	0.40228674862948
gene-JEQ12_010516	MCCD1	-0.839935	0.162392903811326	0.795246869787064	-0.117705
gene-JEQ12_011182	FERMT3	-0.587361	0.273014147498858	0.164529027403133	0.149817742624789
gene-JEQ12_011309	LOC101119685	-0.743577	0.460592356705922	0.113538818935383	0.169445526141298
gene-JEQ12_011368	--	-0.49845	0.226696074383884	0.275912468828148	-0.00415819
gene-JEQ12_011654	CYCS	-1.26926	0.363410072147618	1.15972	-0.253867
gene-JEQ12_011708	RGS10	-0.645125	0.155491007301939	0.353329259168564	0.136304941069119
gene-JEQ12_013165	ZFP42	-0.781695	0.049184453743957	0.715952534573528	0.0165584510036338
gene-JEQ12_013296	SH2D4A	-0.574855	0.229763207055013	0.194156045299402	0.150935566940713
gene-JEQ12_013341	SLC34A3	-0.66641	0.398251349877481	0.150211808593182	0.117946926286438
gene-JEQ12_013413	ABO	-0.539852	0.083862532874706	0.424873122966273	0.0311161304790368
gene-JEQ12_013882	CD8B	-0.648705	0.197044450953396	0.284122126644135	0.167538801724373
gene-JEQ12_014090	SPR	-0.580024	0.31289382148415	0.220961725271248	0.046168779761846
gene-JEQ12_015819	--	-0.688214	0.143751636440714	0.319801545940577	0.224660540170945
gene-JEQ12_015919	GIMAP6	-0.70714	0.106694520674262	0.454750409067835	0.145694863883981
gene-JEQ12_015922	LOC101102142	-0.566827	0.391355248179849	0.286756381979947	-0.111285
gene-JEQ12_015923	TMEM176A	-0.763788	0.599682223950661	0.254060792580853	-0.0899548
gene-JEQ12_015924	AOC1	-0.552707	0.0934209461911772	0.311770672670362	0.147515379334392
gene-JEQ12_015958	INSIG1	-0.800432	0.537353902051517	0.137728539938008	0.125349423924977
gene-JEQ12_016322	ICAM3	-0.725691	0.288757088115112	0.354614652668039	0.0823195382323245
gene-JEQ12_016738	CFD	-0.718893	0.385841108555832	0.228764455201275	0.104287670096675
gene-JEQ12_016770	PLK5	-0.64716	0.501837483516745	0.363665961029288	-0.218344
gene-JEQ12_016809	CXCL14	-0.717675	0.351625386209871	0.525678262823755	-0.159628
gene-JEQ12_016901	RELL2	-0.624064	0.32549370795924	0.268211189610591	0.0303595876588409
gene-JEQ12_016978	SMIM3	-0.761659	0.182022376570768	0.310911233854805	0.268725097049075
gene-JEQ12_017673	TNIP2	-0.534601	0.186403097358785	0.267017857156829	0.0811803831126041
gene-JEQ12_020025	LOC101114678	-0.766216	0.246672284510174	0.279943162009792	0.239600099641643
gene-JEQ12_020363	RTL8C	-0.468488	0.168317792030343	0.253530568266241	0.0466399220726981
